# Supplementary material for: Predicting Absolute Rate Constants for Huisgen Reactions of Unsaturated Iminium Ions with Diazoalkanes
Source: Angew Chem Int Ed Engl. 2020 May 11;59(30):12527–33. doi: 10.1002/anie.202003029 (PMC7383640; doi:10.1002/anie.202003029)
Supplement: Supplementary file 2 — Supplementary [file ANIE-59-12527-s002.zip]

Archive with 45 entries (44 files):
- geometries/
- geometries/1a.sdf
- geometries/4.sdf
- geometries/6a.sdf
- geometries/a''.sdf
- geometries/a'.sdf
- geometries/a.sdf
- geometries/b''.sdf
- geometries/b'.sdf
- geometries/b.sdf
- geometries/c.sdf
- geometries/cis-e.sdf
- geometries/cis_c'_cis_c''.sdf
- geometries/cis_c.sdf
- geometries/d.sdf
- geometries/n2.sdf
- geometries/re_d+6a_concerted_im.sdf
- geometries/re_d+6a_conc_im_to_cis_e.sdf
- geometries/re_d+6a_stepwise_im.sdf
- geometries/re_d+6a_stepwise_im_to_trans_e.sdf
- geometries/re_ts_1a+6_concerted.sdf
- geometries/re_ts_1a+6_stepwise.sdf
- geometries/re_ts_a'_to_trans_c'.sdf
- geometries/re_ts_b'_to_cis_c'.sdf
- geometries/re_ts_b'_to_d.sdf
- geometries/re_ts_d+6a_concerted.sdf
- geometries/re_ts_d+6a_stepwise.sdf
- geometries/si_d+6a_concerted_im.sdf
- geometries/si_d+6a_concerted_im_to_cis_e.sdf
- geometries/si_d+6a_stepwise_im.sdf
- geometries/si_d+6a_stepwise_im_to_trans_e.sdf
- geometries/si_ts_1a+6_concerted.sdf
- geometries/si_ts_1a+6_stepwise.sdf
- geometries/si_ts_a''_to_trans_c''.sdf
- geometries/si_ts_b''_to_cis_c''.sdf
- geometries/si_ts_b''_to_d.sdf
- geometries/si_ts_d+6a_concerted.sdf
- geometries/si_ts_d+6a_stepwise.sdf
- geometries/trans-c'_trans-c''.sdf
- geometries/trans-e.sdf
- geometries/ts_1a+4_concerted.sdf
- geometries/ts_1a+4_stepwise.sdf
- geometries/ts_a_to_c.sdf
- geometries/ts_a_to_cis_c.sdf
- geometries/ts_b_to_c.sdf
