# Supplementary material for: Predicting Absolute Rate Constants for Huisgen Reactions of Unsaturated Iminium Ions with Diazoalkanes
Source: Angew Chem Int Ed Engl. 2020 May 11;59(30):12527–33. doi: 10.1002/anie.202003029 (PMC7383640; doi:10.1002/anie.202003029)
Supplement: Supplementary file 2 — Supplementary [file ANIE-59-12527-s002.zip › geometries/1a.sdf]

REDO_1a_1.log
 OpenBabel02202016513D
Gaussian 16 #p opt freq b3lyp scrf=(smd,solvent=dichloromethane) def2svp empiric
 50 52  0  0  1  0  0  0  0  0999 V2000
   -5.5660   -1.7823    0.1965 C   0  0  0  0  0  0  0  0  0  0  0  0
   -5.8950   -0.9074   -0.8441 C   0  0  0  0  0  0  0  0  0  0  0  0
   -4.8877   -0.1967   -1.5133 C   0  0  0  0  0  0  0  0  0  0  0  0
   -3.5570   -0.3567   -1.1451 C   0  0  0  0  0  0  0  0  0  0  0  0
   -3.2078   -1.2359   -0.0939 C   0  0  0  0  0  0  0  0  0  0  0  0
   -4.2334   -1.9459    0.5687 C   0  0  0  0  0  0  0  0  0  0  0  0
   -1.8411   -1.4354    0.3381 C   0  0  0  0  0  0  0  0  0  0  0  0
   -0.7242   -0.8288   -0.1652 C   0  0  0  0  0  0  0  0  0  0  0  0
    0.5392   -1.1514    0.3889 C   0  0  0  0  0  0  0  0  0  0  0  0
    1.6912   -0.6357    0.0465 N   0  0  0  0  0  0  0  0  0  0  0  0
    3.0011   -1.1256    0.5972 C   0  0  0  0  0  0  0  0  0  0  0  0
    3.9115   -0.6471   -0.4468 N   0  0  0  0  0  0  0  0  0  0  0  0
    3.3536    0.1907   -1.3587 C   0  0  0  0  0  0  0  0  0  0  0  0
    1.8978    0.4055   -0.9632 C   0  0  2  0  0  0  0  0  0  0  0  0
    3.9093    0.7356   -2.2941 O   0  0  0  0  0  0  0  0  0  0  0  0
    1.7295    1.8569   -0.4390 C   0  0  0  0  0  0  0  0  0  0  0  0
    3.2802   -0.4683    1.9520 C   0  0  0  0  0  0  0  0  0  0  0  0
    3.0292   -2.6483    0.6985 C   0  0  0  0  0  0  0  0  0  0  0  0
    5.3196   -0.9860   -0.4602 C   0  0  0  0  0  0  0  0  0  0  0  0
    0.3867    2.1457    0.1750 C   0  0  0  0  0  0  0  0  0  0  0  0
    0.1730    1.9307    1.5451 C   0  0  0  0  0  0  0  0  0  0  0  0
   -1.0927    2.1173    2.1076 C   0  0  0  0  0  0  0  0  0  0  0  0
   -2.1619    2.5276    1.3062 C   0  0  0  0  0  0  0  0  0  0  0  0
   -1.9553    2.7641   -0.0573 C   0  0  0  0  0  0  0  0  0  0  0  0
   -0.6900    2.5752   -0.6172 C   0  0  0  0  0  0  0  0  0  0  0  0
   -6.3509   -2.3355    0.7167 H   0  0  0  0  0  0  0  0  0  0  0  0
   -6.9394   -0.7767   -1.1374 H   0  0  0  0  0  0  0  0  0  0  0  0
   -5.1488    0.4852   -2.3256 H   0  0  0  0  0  0  0  0  0  0  0  0
   -2.7823    0.2049   -1.6681 H   0  0  0  0  0  0  0  0  0  0  0  0
   -3.9689   -2.6263    1.3819 H   0  0  0  0  0  0  0  0  0  0  0  0
   -1.7058   -2.1460    1.1609 H   0  0  0  0  0  0  0  0  0  0  0  0
   -0.7936   -0.0970   -0.9674 H   0  0  0  0  0  0  0  0  0  0  0  0
    0.5719   -1.9206    1.1654 H   0  0  0  0  0  0  0  0  0  0  0  0
    1.2365    0.2304   -1.8218 H   0  0  0  0  0  0  0  0  0  0  0  0
    1.9105    2.5012   -1.3114 H   0  0  0  0  0  0  0  0  0  0  0  0
    2.5292    2.0567    0.2884 H   0  0  0  0  0  0  0  0  0  0  0  0
    4.2538   -0.8070    2.3338 H   0  0  0  0  0  0  0  0  0  0  0  0
    2.5077   -0.7616    2.6772 H   0  0  0  0  0  0  0  0  0  0  0  0
    3.2961    0.6256    1.8652 H   0  0  0  0  0  0  0  0  0  0  0  0
    2.7701   -3.1085   -0.2659 H   0  0  0  0  0  0  0  0  0  0  0  0
    4.0393   -2.9693    0.9880 H   0  0  0  0  0  0  0  0  0  0  0  0
    2.3419   -3.0080    1.4762 H   0  0  0  0  0  0  0  0  0  0  0  0
    5.7845   -0.7680    0.5133 H   0  0  0  0  0  0  0  0  0  0  0  0
    5.4772   -2.0484   -0.7023 H   0  0  0  0  0  0  0  0  0  0  0  0
    5.8001   -0.3716   -1.2321 H   0  0  0  0  0  0  0  0  0  0  0  0
    1.0067    1.6064    2.1727 H   0  0  0  0  0  0  0  0  0  0  0  0
   -1.2448    1.9413    3.1754 H   0  0  0  0  0  0  0  0  0  0  0  0
   -3.1536    2.6686    1.7428 H   0  0  0  0  0  0  0  0  0  0  0  0
   -2.7854    3.0942   -0.6866 H   0  0  0  0  0  0  0  0  0  0  0  0
   -0.5329    2.7544   -1.6845 H   0  0  0  0  0  0  0  0  0  0  0  0
  1  6  1  0  0  0  0
  1 26  1  0  0  0  0
  2  1  2  0  0  0  0
  3  4  2  0  0  0  0
  3  2  1  0  0  0  0
  4  5  1  0  0  0  0
  5  7  1  0  0  0  0
  5  6  2  0  0  0  0
  6 30  1  0  0  0  0
  7 31  1  0  0  0  0
  8  7  1  0  0  0  0
  8  9  2  0  0  0  0
  9 33  1  0  0  0  0
 10  9  1  0  0  0  0
 10 11  1  0  0  0  0
 11 18  1  0  0  0  0
 11 17  1  0  0  0  0
 12 11  1  0  0  0  0
 13 14  1  0  0  0  0
 13 12  1  0  0  0  0
 14 34  1  6  0  0  0
 14 16  1  0  0  0  0
 14 10  1  0  0  0  0
 15 13  2  0  0  0  0
 16 20  1  0  0  0  0
 16 36  1  0  0  0  0
 17 37  1  0  0  0  0
 17 38  1  0  0  0  0
 18 41  1  0  0  0  0
 18 42  1  0  0  0  0
 19 12  1  0  0  0  0
 19 43  1  0  0  0  0
 20 21  2  0  0  0  0
 21 22  1  0  0  0  0
 21 46  1  0  0  0  0
 22 47  1  0  0  0  0
 23 48  1  0  0  0  0
 23 22  2  0  0  0  0
 24 23  1  0  0  0  0
 25 24  2  0  0  0  0
 25 20  1  0  0  0  0
 27  2  1  0  0  0  0
 28  3  1  0  0  0  0
 29  4  1  0  0  0  0
 32  8  1  0  0  0  0
 35 16  1  0  0  0  0
 39 17  1  0  0  0  0
 40 18  1  0  0  0  0
 44 19  1  0  0  0  0
 45 19  1  0  0  0  0
 49 24  1  0  0  0  0
 50 25  1  0  0  0  0
M  RAD  1   7   2
M  END
>  <File Format>
g03

$$$$
REDO_1a_2.log
 OpenBabel02202016513D
Gaussian sw/gaussian//g16/g16 #p opt freq b3lyp/def2svp scrf=(smd,solvent=dichlo
 50 52  0  0  1  0  0  0  0  0999 V2000
    6.4224    0.0229   -0.7983 C   0  0  0  0  0  0  0  0  0  0  0  0
    6.6786    0.3203    0.5445 C   0  0  0  0  0  0  0  0  0  0  0  0
    5.6367    0.3024    1.4835 C   0  0  0  0  0  0  0  0  0  0  0  0
    4.3425   -0.0117    1.0853 C   0  0  0  0  0  0  0  0  0  0  0  0
    4.0670   -0.3163   -0.2683 C   0  0  0  0  0  0  0  0  0  0  0  0
    5.1274   -0.2924   -1.2021 C   0  0  0  0  0  0  0  0  0  0  0  0
    2.7423   -0.6447   -0.7454 C   0  0  0  0  0  0  0  0  0  0  0  0
    1.5921   -0.7182   -0.0075 C   0  0  0  0  0  0  0  0  0  0  0  0
    0.3777   -1.0329   -0.6663 C   0  0  0  0  0  0  0  0  0  0  0  0
   -0.8039   -1.0831   -0.1139 N   0  0  0  0  0  0  0  0  0  0  0  0
   -2.0217   -1.5268   -0.8790 C   0  0  0  0  0  0  0  0  0  0  0  0
   -3.0273   -1.5039    0.1825 N   0  0  0  0  0  0  0  0  0  0  0  0
   -2.5791   -1.1256    1.4036 C   0  0  0  0  0  0  0  0  0  0  0  0
   -1.1017   -0.7729    1.2892 C   0  0  2  0  0  0  0  0  0  0  0  0
   -3.2317   -1.0301    2.4279 O   0  0  0  0  0  0  0  0  0  0  0  0
   -0.8584    0.6983    1.7009 C   0  0  0  0  0  0  0  0  0  0  0  0
   -2.3501   -0.5384   -1.9972 C   0  0  0  0  0  0  0  0  0  0  0  0
   -1.8111   -2.9453   -1.4114 C   0  0  0  0  0  0  0  0  0  0  0  0
   -4.4177   -1.8233   -0.0669 C   0  0  0  0  0  0  0  0  0  0  0  0
   -1.4537    1.6947    0.7393 C   0  0  0  0  0  0  0  0  0  0  0  0
   -0.6588    2.2725   -0.2625 C   0  0  0  0  0  0  0  0  0  0  0  0
   -1.2170    3.1418   -1.2041 C   0  0  0  0  0  0  0  0  0  0  0  0
   -2.5814    3.4438   -1.1562 C   0  0  0  0  0  0  0  0  0  0  0  0
   -3.3812    2.8790   -0.1569 C   0  0  0  0  0  0  0  0  0  0  0  0
   -2.8210    2.0120    0.7847 C   0  0  0  0  0  0  0  0  0  0  0  0
    7.2345    0.0387   -1.5283 H   0  0  0  0  0  0  0  0  0  0  0  0
    7.6936    0.5687    0.8638 H   0  0  0  0  0  0  0  0  0  0  0  0
    5.8419    0.5366    2.5303 H   0  0  0  0  0  0  0  0  0  0  0  0
    3.5396   -0.0200    1.8246 H   0  0  0  0  0  0  0  0  0  0  0  0
    4.9176   -0.5232   -2.2493 H   0  0  0  0  0  0  0  0  0  0  0  0
    2.6671   -0.8448   -1.8201 H   0  0  0  0  0  0  0  0  0  0  0  0
    1.5977   -0.5387    1.0671 H   0  0  0  0  0  0  0  0  0  0  0  0
    0.4186   -1.2622   -1.7352 H   0  0  0  0  0  0  0  0  0  0  0  0
   -0.5165   -1.4372    1.9443 H   0  0  0  0  0  0  0  0  0  0  0  0
    0.2191    0.8741    1.8109 H   0  0  0  0  0  0  0  0  0  0  0  0
   -1.3096    0.7921    2.7000 H   0  0  0  0  0  0  0  0  0  0  0  0
   -3.2478   -0.8758   -2.5338 H   0  0  0  0  0  0  0  0  0  0  0  0
   -1.5257   -0.4945   -2.7233 H   0  0  0  0  0  0  0  0  0  0  0  0
   -2.5301    0.4648   -1.5912 H   0  0  0  0  0  0  0  0  0  0  0  0
   -1.5568   -3.6306   -0.5899 H   0  0  0  0  0  0  0  0  0  0  0  0
   -2.7311   -3.2968   -1.8990 H   0  0  0  0  0  0  0  0  0  0  0  0
   -1.0092   -2.9647   -2.1632 H   0  0  0  0  0  0  0  0  0  0  0  0
   -4.8647   -1.1107   -0.7770 H   0  0  0  0  0  0  0  0  0  0  0  0
   -4.5292   -2.8439   -0.4629 H   0  0  0  0  0  0  0  0  0  0  0  0
   -4.9478   -1.7516    0.8909 H   0  0  0  0  0  0  0  0  0  0  0  0
    0.4074    2.0343   -0.3045 H   0  0  0  0  0  0  0  0  0  0  0  0
   -0.5846    3.5856   -1.9771 H   0  0  0  0  0  0  0  0  0  0  0  0
   -3.0196    4.1232   -1.8915 H   0  0  0  0  0  0  0  0  0  0  0  0
   -4.4467    3.1173   -0.1082 H   0  0  0  0  0  0  0  0  0  0  0  0
   -3.4486    1.5740    1.5643 H   0  0  0  0  0  0  0  0  0  0  0  0
  1  2  1  0  0  0  0
  2 27  1  0  0  0  0
  2  3  2  0  0  0  0
  3 28  1  0  0  0  0
  4  3  1  0  0  0  0
  4 29  1  0  0  0  0
  5  4  2  0  0  0  0
  6  1  2  0  0  0  0
  6  5  1  0  0  0  0
  7  5  1  0  0  0  0
  7  8  1  0  0  0  0
  8 32  1  0  0  0  0
  9 10  1  0  0  0  0
  9  8  2  0  0  0  0
 10 14  1  0  0  0  0
 11 10  1  0  0  0  0
 11 12  1  0  0  0  0
 12 13  1  0  0  0  0
 13 15  2  0  0  0  0
 14 13  1  0  0  0  0
 14 16  1  0  0  0  0
 14 34  1  1  0  0  0
 16 35  1  0  0  0  0
 16 36  1  0  0  0  0
 17 39  1  0  0  0  0
 17 11  1  0  0  0  0
 18 11  1  0  0  0  0
 18 40  1  0  0  0  0
 19 12  1  0  0  0  0
 19 45  1  0  0  0  0
 20 25  1  0  0  0  0
 20 16  1  0  0  0  0
 21 20  2  0  0  0  0
 22 23  2  0  0  0  0
 22 21  1  0  0  0  0
 23 24  1  0  0  0  0
 24 49  1  0  0  0  0
 24 25  2  0  0  0  0
 25 50  1  0  0  0  0
 26  1  1  0  0  0  0
 30  6  1  0  0  0  0
 31  7  1  0  0  0  0
 33  9  1  0  0  0  0
 37 17  1  0  0  0  0
 38 17  1  0  0  0  0
 41 18  1  0  0  0  0
 42 18  1  0  0  0  0
 43 19  1  0  0  0  0
 44 19  1  0  0  0  0
 46 21  1  0  0  0  0
 47 22  1  0  0  0  0
 48 23  1  0  0  0  0
M  RAD  1   7   2
M  END
>  <File Format>
g03

$$$$
REDO_1a_4.log
 OpenBabel02202016513D
Gaussian sw/gaussian//g16/g16 #p opt freq b3lyp/def2svp scrf=(smd,solvent=dichlo
 50 52  0  0  1  0  0  0  0  0999 V2000
   -5.2175    1.5872   -0.3602 C   0  0  0  0  0  0  0  0  0  0  0  0
   -6.4524    0.9438   -0.1911 C   0  0  0  0  0  0  0  0  0  0  0  0
   -6.5004   -0.4271    0.0827 C   0  0  0  0  0  0  0  0  0  0  0  0
   -5.3170   -1.1542    0.1865 C   0  0  0  0  0  0  0  0  0  0  0  0
   -4.0648   -0.5223    0.0138 C   0  0  0  0  0  0  0  0  0  0  0  0
   -4.0339    0.8655   -0.2597 C   0  0  0  0  0  0  0  0  0  0  0  0
   -2.8679   -1.3258    0.1306 C   0  0  0  0  0  0  0  0  0  0  0  0
   -1.5763   -0.9108   -0.0483 C   0  0  0  0  0  0  0  0  0  0  0  0
   -0.5221   -1.8424    0.1273 C   0  0  0  0  0  0  0  0  0  0  0  0
    0.7514   -1.5792    0.0047 N   0  0  0  0  0  0  0  0  0  0  0  0
    1.8245   -2.6154    0.1700 C   0  0  0  0  0  0  0  0  0  0  0  0
    2.9651   -1.9022   -0.4057 N   0  0  0  0  0  0  0  0  0  0  0  0
    2.7397   -0.5981   -0.7148 C   0  0  0  0  0  0  0  0  0  0  0  0
    1.3121   -0.2599   -0.3053 C   0  0  2  0  0  0  0  0  0  0  0  0
    3.5372    0.1833   -1.1984 O   0  0  0  0  0  0  0  0  0  0  0  0
    1.2695    0.6969    0.9126 C   0  0  0  0  0  0  0  0  0  0  0  0
    2.0255   -2.9103    1.6588 C   0  0  0  0  0  0  0  0  0  0  0  0
    1.5014   -3.8765   -0.6272 C   0  0  0  0  0  0  0  0  0  0  0  0
    4.2518   -2.5361   -0.6063 C   0  0  0  0  0  0  0  0  0  0  0  0
    1.6408    2.1155    0.5585 C   0  0  0  0  0  0  0  0  0  0  0  0
    0.7042    2.9558   -0.0637 C   0  0  0  0  0  0  0  0  0  0  0  0
    1.0393    4.2671   -0.4100 C   0  0  0  0  0  0  0  0  0  0  0  0
    2.3196    4.7582   -0.1339 C   0  0  0  0  0  0  0  0  0  0  0  0
    3.2588    3.9301    0.4884 C   0  0  0  0  0  0  0  0  0  0  0  0
    2.9214    2.6176    0.8289 C   0  0  0  0  0  0  0  0  0  0  0  0
   -5.1850    2.6586   -0.5697 H   0  0  0  0  0  0  0  0  0  0  0  0
   -7.3793    1.5169   -0.2711 H   0  0  0  0  0  0  0  0  0  0  0  0
   -7.4623   -0.9267    0.2165 H   0  0  0  0  0  0  0  0  0  0  0  0
   -5.3472   -2.2248    0.4022 H   0  0  0  0  0  0  0  0  0  0  0  0
   -3.0801    1.3798   -0.3878 H   0  0  0  0  0  0  0  0  0  0  0  0
   -3.0301   -2.3780    0.3911 H   0  0  0  0  0  0  0  0  0  0  0  0
   -1.3484    0.1178   -0.3267 H   0  0  0  0  0  0  0  0  0  0  0  0
   -0.7809   -2.8738    0.3826 H   0  0  0  0  0  0  0  0  0  0  0  0
    0.7730    0.1814   -1.1552 H   0  0  0  0  0  0  0  0  0  0  0  0
    1.9402    0.3028    1.6894 H   0  0  0  0  0  0  0  0  0  0  0  0
    0.2474    0.6728    1.3181 H   0  0  0  0  0  0  0  0  0  0  0  0
    2.8550   -3.6197    1.7898 H   0  0  0  0  0  0  0  0  0  0  0  0
    1.1166   -3.3650    2.0793 H   0  0  0  0  0  0  0  0  0  0  0  0
    2.2553   -1.9857    2.2072 H   0  0  0  0  0  0  0  0  0  0  0  0
    1.3145   -3.6299   -1.6824 H   0  0  0  0  0  0  0  0  0  0  0  0
    2.3522   -4.5693   -0.5676 H   0  0  0  0  0  0  0  0  0  0  0  0
    0.6292   -4.3996   -0.2113 H   0  0  0  0  0  0  0  0  0  0  0  0
    4.6061   -3.0099    0.3217 H   0  0  0  0  0  0  0  0  0  0  0  0
    4.2088   -3.2957   -1.4026 H   0  0  0  0  0  0  0  0  0  0  0  0
    4.9617   -1.7536   -0.9025 H   0  0  0  0  0  0  0  0  0  0  0  0
   -0.3009    2.5796   -0.2754 H   0  0  0  0  0  0  0  0  0  0  0  0
    0.2977    4.9093   -0.8917 H   0  0  0  0  0  0  0  0  0  0  0  0
    2.5836    5.7845   -0.4013 H   0  0  0  0  0  0  0  0  0  0  0  0
    4.2610    4.3070    0.7078 H   0  0  0  0  0  0  0  0  0  0  0  0
    3.6611    1.9710    1.3066 H   0  0  0  0  0  0  0  0  0  0  0  0
  1  6  2  0  0  0  0
  1  2  1  0  0  0  0
  2  3  2  0  0  0  0
  3  4  1  0  0  0  0
  3 28  1  0  0  0  0
  4 29  1  0  0  0  0
  5  7  1  0  0  0  0
  5  4  2  0  0  0  0
  6  5  1  0  0  0  0
  7 31  1  0  0  0  0
  8  9  2  0  0  0  0
  8  7  1  0  0  0  0
  9 33  1  0  0  0  0
 10  9  1  0  0  0  0
 10 11  1  0  0  0  0
 11 17  1  0  0  0  0
 12 11  1  0  0  0  0
 13 12  1  0  0  0  0
 13 14  1  0  0  0  0
 14 34  1  6  0  0  0
 14 10  1  0  0  0  0
 14 16  1  0  0  0  0
 15 13  2  0  0  0  0
 16 36  1  0  0  0  0
 16 35  1  0  0  0  0
 17 37  1  0  0  0  0
 17 38  1  0  0  0  0
 17 39  1  0  0  0  0
 18 41  1  0  0  0  0
 18 42  1  0  0  0  0
 18 11  1  0  0  0  0
 19 12  1  0  0  0  0
 19 43  1  0  0  0  0
 20 25  1  0  0  0  0
 20 16  1  0  0  0  0
 21 20  2  0  0  0  0
 22 23  2  0  0  0  0
 22 21  1  0  0  0  0
 23 24  1  0  0  0  0
 24 49  1  0  0  0  0
 24 25  2  0  0  0  0
 25 50  1  0  0  0  0
 26  1  1  0  0  0  0
 27  2  1  0  0  0  0
 30  6  1  0  0  0  0
 32  8  1  0  0  0  0
 40 18  1  0  0  0  0
 44 19  1  0  0  0  0
 45 19  1  0  0  0  0
 46 21  1  0  0  0  0
 47 22  1  0  0  0  0
 48 23  1  0  0  0  0
M  RAD  1   7   2
M  END
>  <File Format>
g03

$$$$
