# Supplementary material for: Predicting Absolute Rate Constants for Huisgen Reactions of Unsaturated Iminium Ions with Diazoalkanes
Source: Angew Chem Int Ed Engl. 2020 May 11;59(30):12527–33. doi: 10.1002/anie.202003029 (PMC7383640; doi:10.1002/anie.202003029)
Supplement: Supplementary file 2 — Supplementary [file ANIE-59-12527-s002.zip › geometries/4.sdf]

REDO_4_1.log
 OpenBabel02202016523D
Gaussian sw/gaussian//g16/g16 #p opt freq b3lyp/def2svp scrf=(smd,solvent=dichlo
 25 26  0  0  0  0  0  0  0  0999 V2000
   -1.3212    0.1324   -0.0259 C   0  0  0  0  0  0  0  0  0  0  0  0
    0.0001    0.7941   -0.0003 C   0  0  0  0  0  0  0  0  0  0  0  0
    1.3213    0.1323    0.0258 C   0  0  0  0  0  0  0  0  0  0  0  0
    1.4806   -1.1381    0.6141 C   0  0  0  0  0  0  0  0  0  0  0  0
    2.7351   -1.7487    0.6550 C   0  0  0  0  0  0  0  0  0  0  0  0
    3.8577   -1.1053    0.1237 C   0  0  0  0  0  0  0  0  0  0  0  0
    3.7120    0.1609   -0.4526 C   0  0  0  0  0  0  0  0  0  0  0  0
    2.4590    0.7718   -0.5065 C   0  0  0  0  0  0  0  0  0  0  0  0
   -1.4811   -1.1374   -0.6155 C   0  0  0  0  0  0  0  0  0  0  0  0
   -2.7357   -1.7478   -0.6560 C   0  0  0  0  0  0  0  0  0  0  0  0
   -3.8577   -1.1050   -0.1231 C   0  0  0  0  0  0  0  0  0  0  0  0
   -3.7115    0.1606    0.4545 C   0  0  0  0  0  0  0  0  0  0  0  0
   -2.4584    0.7714    0.5080 C   0  0  0  0  0  0  0  0  0  0  0  0
    0.0001    2.1020   -0.0006 N   0  0  0  0  0  0  0  0  0  0  0  0
   -0.0001    3.2437   -0.0007 N   0  0  0  0  0  0  0  0  0  0  0  0
    0.6213   -1.6447    1.0555 H   0  0  0  0  0  0  0  0  0  0  0  0
    2.8363   -2.7339    1.1174 H   0  0  0  0  0  0  0  0  0  0  0  0
    4.8382   -1.5859    0.1603 H   0  0  0  0  0  0  0  0  0  0  0  0
    4.5797    0.6756   -0.8728 H   0  0  0  0  0  0  0  0  0  0  0  0
    2.3593    1.7549   -0.9731 H   0  0  0  0  0  0  0  0  0  0  0  0
   -0.6222   -1.6435   -1.0582 H   0  0  0  0  0  0  0  0  0  0  0  0
   -2.8374   -2.7325   -1.1195 H   0  0  0  0  0  0  0  0  0  0  0  0
   -4.8383   -1.5854   -0.1594 H   0  0  0  0  0  0  0  0  0  0  0  0
   -4.5788    0.6749    0.8761 H   0  0  0  0  0  0  0  0  0  0  0  0
   -2.3581    1.7540    0.9757 H   0  0  0  0  0  0  0  0  0  0  0  0
  1  2  1  0  0  0  0
  1 13  2  0  0  0  0
  2  3  1  0  0  0  0
  3  4  2  0  0  0  0
  4  5  1  0  0  0  0
  4 16  1  0  0  0  0
  5 17  1  0  0  0  0
  6 18  1  0  0  0  0
  6  5  2  0  0  0  0
  7  6  1  0  0  0  0
  8  7  2  0  0  0  0
  8  3  1  0  0  0  0
  9  1  1  0  0  0  0
 10  9  2  0  0  0  0
 10 11  1  0  0  0  0
 11 12  2  0  0  0  0
 12 13  1  0  0  0  0
 12 24  1  0  0  0  0
 13 25  1  0  0  0  0
 14  2  1  0  0  0  0
 15 14  1  0  0  0  0
 19  7  1  0  0  0  0
 20  8  1  0  0  0  0
 21  9  1  0  0  0  0
 22 10  1  0  0  0  0
 23 11  1  0  0  0  0
M  RAD  3   2   2  14   2  15   3
M  END
>  <File Format>
g03

$$$$
