# Supplementary material for: Predicting Absolute Rate Constants for Huisgen Reactions of Unsaturated Iminium Ions with Diazoalkanes
Source: Angew Chem Int Ed Engl. 2020 May 11;59(30):12527–33. doi: 10.1002/anie.202003029 (PMC7383640; doi:10.1002/anie.202003029)
Supplement: Supplementary file 2 — Supplementary [file ANIE-59-12527-s002.zip › geometries/6a.sdf]

REDO_3a_1.log
 OpenBabel02202017073D
Gaussian sw/gaussian//g16/g16 #p opt freq b3lyp/def2svp scrf=(smd,solvent=dichlo
 15 15  0  0  0  0  0  0  0  0999 V2000
    0.1709    0.9942   -0.0000 C   0  0  0  0  0  0  0  0  0  0  0  0
    1.4961    1.4286   -0.0000 C   0  0  0  0  0  0  0  0  0  0  0  0
    2.5491    0.5061    0.0000 C   0  0  0  0  0  0  0  0  0  0  0  0
    2.2589   -0.8627    0.0000 C   0  0  0  0  0  0  0  0  0  0  0  0
    0.9364   -1.3066    0.0000 C   0  0  0  0  0  0  0  0  0  0  0  0
   -0.1308   -0.3843   -0.0000 C   0  0  0  0  0  0  0  0  0  0  0  0
   -1.4989   -0.8892   -0.0000 C   0  0  0  0  0  0  0  0  0  0  0  0
   -1.7359   -1.9546   -0.0000 H   0  0  0  0  0  0  0  0  0  0  0  0
   -2.5183   -0.0844   -0.0000 N   0  0  0  0  0  0  0  0  0  0  0  0
   -3.3961    0.6456    0.0000 N   0  0  0  0  0  0  0  0  0  0  0  0
   -0.6379    1.7294   -0.0000 H   0  0  0  0  0  0  0  0  0  0  0  0
    1.7085    2.5009   -0.0000 H   0  0  0  0  0  0  0  0  0  0  0  0
    3.5856    0.8515    0.0000 H   0  0  0  0  0  0  0  0  0  0  0  0
    3.0712   -1.5944    0.0000 H   0  0  0  0  0  0  0  0  0  0  0  0
    0.7184   -2.3777    0.0000 H   0  0  0  0  0  0  0  0  0  0  0  0
  1  6  2  0  0  0  0
  1  2  1  0  0  0  0
  2  3  2  0  0  0  0
  3  4  1  0  0  0  0
  3 13  1  0  0  0  0
  4 14  1  0  0  0  0
  5 15  1  0  0  0  0
  5  4  2  0  0  0  0
  6  5  1  0  0  0  0
  7  9  1  0  0  0  0
  7  8  1  0  0  0  0
  7  6  1  0  0  0  0
  9 10  1  0  0  0  0
 11  1  1  0  0  0  0
 12  2  1  0  0  0  0
M  RAD  3   7   2   9   2  10   3
M  END
>  <File Format>
g03

$$$$
