# Supplementary material for: Predicting Absolute Rate Constants for Huisgen Reactions of Unsaturated Iminium Ions with Diazoalkanes
Source: Angew Chem Int Ed Engl. 2020 May 11;59(30):12527–33. doi: 10.1002/anie.202003029 (PMC7383640; doi:10.1002/anie.202003029)
Supplement: Supplementary file 2 — Supplementary [file ANIE-59-12527-s002.zip › geometries/a''.sdf]

REDO_a_ss_11.log
 OpenBabel02202017073D
Gaussian 16 #p opt freq b3lyp/def2svp scrf=(smd,solvent=dichloromethane) empiric
 65 68  0  0  1  0  0  0  0  0999 V2000
    2.6173   -0.0381   -0.0543 C   0  0  2  0  0  0  0  0  0  0  0  0
    1.5187    0.7523   -0.8764 C   0  0  1  0  0  0  0  0  0  0  0  0
    0.2311   -0.0039   -0.6814 C   0  0  0  0  0  0  0  0  0  0  0  0
   -0.9696    0.6159   -0.5865 C   0  0  0  0  0  0  0  0  0  0  0  0
   -2.1928    0.0350   -0.4169 N   0  0  0  0  0  0  0  0  0  0  0  0
   -3.4506    0.7279   -0.7774 C   0  0  0  0  0  0  0  0  0  0  0  0
   -4.3143   -0.4202   -1.0930 N   0  0  0  0  0  0  0  0  0  0  0  0
   -3.7654   -1.6314   -0.8187 C   0  0  0  0  0  0  0  0  0  0  0  0
   -2.3917   -1.3849   -0.2105 C   0  0  2  0  0  0  0  0  0  0  0  0
   -4.2912   -2.7231   -0.9682 O   0  0  0  0  0  0  0  0  0  0  0  0
   -2.4301   -1.8224    1.2786 C   0  0  0  0  0  0  0  0  0  0  0  0
   -3.2888    1.6256   -2.0064 C   0  0  0  0  0  0  0  0  0  0  0  0
   -3.9958    1.5237    0.4152 C   0  0  0  0  0  0  0  0  0  0  0  0
    2.2944   -0.1598    0.9926 H   0  0  0  0  0  0  0  0  0  0  0  0
    1.8598    0.6888   -1.9224 H   0  0  0  0  0  0  0  0  0  0  0  0
   -5.6677   -0.2727   -1.5789 C   0  0  0  0  0  0  0  0  0  0  0  0
   -1.2476   -1.3897    2.1055 C   0  0  0  0  0  0  0  0  0  0  0  0
   -1.2230   -0.1128    2.6902 C   0  0  0  0  0  0  0  0  0  0  0  0
   -0.1259    0.3100    3.4441 C   0  0  0  0  0  0  0  0  0  0  0  0
    0.9675   -0.5425    3.6335 C   0  0  0  0  0  0  0  0  0  0  0  0
    0.9461   -1.8229    3.0707 C   0  0  0  0  0  0  0  0  0  0  0  0
   -0.1507   -2.2395    2.3095 C   0  0  0  0  0  0  0  0  0  0  0  0
    1.4600    2.2149   -0.4857 C   0  0  0  0  0  0  0  0  0  0  0  0
    1.6630    3.2096   -1.4503 C   0  0  0  0  0  0  0  0  0  0  0  0
    1.6026    4.5624   -1.0980 C   0  0  0  0  0  0  0  0  0  0  0  0
    1.3513    4.9305    0.2261 C   0  0  0  0  0  0  0  0  0  0  0  0
    1.1578    3.9414    1.1978 C   0  0  0  0  0  0  0  0  0  0  0  0
    1.2083    2.5928    0.8435 C   0  0  0  0  0  0  0  0  0  0  0  0
    3.7886    0.8241    0.0587 N   0  0  0  0  0  0  0  0  0  0  0  0
    4.6305    1.5376    0.0616 N   0  0  0  0  0  0  0  0  0  0  0  0
    3.0629   -1.3508   -0.6661 C   0  0  0  0  0  0  0  0  0  0  0  0
    3.6227   -1.3792   -1.9517 C   0  0  0  0  0  0  0  0  0  0  0  0
    3.9812   -2.6000   -2.5235 C   0  0  0  0  0  0  0  0  0  0  0  0
    3.7754   -3.7917   -1.8194 C   0  0  0  0  0  0  0  0  0  0  0  0
    3.2207   -3.7606   -0.5370 C   0  0  0  0  0  0  0  0  0  0  0  0
    2.8722   -2.5400    0.0461 C   0  0  0  0  0  0  0  0  0  0  0  0
    0.3026   -1.0920   -0.6551 H   0  0  0  0  0  0  0  0  0  0  0  0
   -1.0071    1.7045   -0.6513 H   0  0  0  0  0  0  0  0  0  0  0  0
   -1.6391   -1.9759   -0.7558 H   0  0  0  0  0  0  0  0  0  0  0  0
   -2.5296   -2.9177    1.2883 H   0  0  0  0  0  0  0  0  0  0  0  0
   -3.3472   -1.4061    1.7234 H   0  0  0  0  0  0  0  0  0  0  0  0
   -2.6444    2.4875   -1.7847 H   0  0  0  0  0  0  0  0  0  0  0  0
   -2.8572    1.0583   -2.8442 H   0  0  0  0  0  0  0  0  0  0  0  0
   -4.2680    2.0215   -2.3113 H   0  0  0  0  0  0  0  0  0  0  0  0
   -4.9341    2.0369    0.1568 H   0  0  0  0  0  0  0  0  0  0  0  0
   -4.1795    0.8558    1.2687 H   0  0  0  0  0  0  0  0  0  0  0  0
   -3.2624    2.2876    0.7137 H   0  0  0  0  0  0  0  0  0  0  0  0
   -6.1263   -1.2702   -1.5908 H   0  0  0  0  0  0  0  0  0  0  0  0
   -6.2568    0.3836   -0.9193 H   0  0  0  0  0  0  0  0  0  0  0  0
   -5.6920    0.1392   -2.6004 H   0  0  0  0  0  0  0  0  0  0  0  0
   -2.0751    0.5554    2.5505 H   0  0  0  0  0  0  0  0  0  0  0  0
   -0.1277    1.3062    3.8935 H   0  0  0  0  0  0  0  0  0  0  0  0
    1.8223   -0.2183    4.2325 H   0  0  0  0  0  0  0  0  0  0  0  0
    1.7825   -2.5060    3.2384 H   0  0  0  0  0  0  0  0  0  0  0  0
   -0.1596   -3.2411    1.8709 H   0  0  0  0  0  0  0  0  0  0  0  0
    1.8609    2.9234   -2.4865 H   0  0  0  0  0  0  0  0  0  0  0  0
    1.7545    5.3291   -1.8614 H   0  0  0  0  0  0  0  0  0  0  0  0
    1.3067    5.9867    0.5024 H   0  0  0  0  0  0  0  0  0  0  0  0
    0.9624    4.2226    2.2356 H   0  0  0  0  0  0  0  0  0  0  0  0
    1.0405    1.8238    1.5999 H   0  0  0  0  0  0  0  0  0  0  0  0
    3.7831   -0.4519   -2.5079 H   0  0  0  0  0  0  0  0  0  0  0  0
    4.4193   -2.6212   -3.5237 H   0  0  0  0  0  0  0  0  0  0  0  0
    4.0508   -4.7469   -2.2725 H   0  0  0  0  0  0  0  0  0  0  0  0
    3.0599   -4.6888    0.0156 H   0  0  0  0  0  0  0  0  0  0  0  0
    2.4418   -2.5082    1.0461 H   0  0  0  0  0  0  0  0  0  0  0  0
  1 29  1  0  0  0  0
  1 14  1  1  0  0  0
  2 15  1  6  0  0  0
  2  3  1  0  0  0  0
  2 23  1  0  0  0  0
  2  1  1  0  0  0  0
  3 37  1  0  0  0  0
  3  4  2  0  0  0  0
  4  5  1  0  0  0  0
  5  9  1  0  0  0  0
  6  5  1  0  0  0  0
  6 13  1  0  0  0  0
  7  8  1  0  0  0  0
  7  6  1  0  0  0  0
  8  9  1  0  0  0  0
  9 39  1  6  0  0  0
  9 11  1  0  0  0  0
 10  8  2  0  0  0  0
 11 40  1  0  0  0  0
 11 41  1  0  0  0  0
 11 17  1  0  0  0  0
 12 42  1  0  0  0  0
 12  6  1  0  0  0  0
 13 47  1  0  0  0  0
 13 46  1  0  0  0  0
 16  7  1  0  0  0  0
 16 49  1  0  0  0  0
 17 22  2  0  0  0  0
 17 18  1  0  0  0  0
 18 19  2  0  0  0  0
 19 20  1  0  0  0  0
 19 52  1  0  0  0  0
 20 53  1  0  0  0  0
 21 54  1  0  0  0  0
 21 20  2  0  0  0  0
 22 21  1  0  0  0  0
 23 28  2  0  0  0  0
 24 25  2  0  0  0  0
 24 23  1  0  0  0  0
 25 26  1  0  0  0  0
 26 58  1  0  0  0  0
 26 27  2  0  0  0  0
 27 59  1  0  0  0  0
 28 27  1  0  0  0  0
 28 60  1  0  0  0  0
 29 30  1  0  0  0  0
 31  1  1  0  0  0  0
 31 36  2  0  0  0  0
 32 31  1  0  0  0  0
 33 32  2  0  0  0  0
 33 34  1  0  0  0  0
 34 35  2  0  0  0  0
 35 64  1  0  0  0  0
 35 36  1  0  0  0  0
 36 65  1  0  0  0  0
 38  4  1  0  0  0  0
 43 12  1  0  0  0  0
 44 12  1  0  0  0  0
 45 13  1  0  0  0  0
 48 16  1  0  0  0  0
 50 16  1  0  0  0  0
 51 18  1  0  0  0  0
 55 22  1  0  0  0  0
 56 24  1  0  0  0  0
 57 25  1  0  0  0  0
 61 32  1  0  0  0  0
 62 33  1  0  0  0  0
 63 34  1  0  0  0  0
M  RAD  2  29   2  30   3
M  END
>  <File Format>
g03

$$$$
REDO_a_ss_12.log
 OpenBabel02202017073D
Gaussian 16 #p opt freq b3lyp/def2svp scrf=(smd,solvent=dichloromethane) empiric
 65 68  0  0  1  0  0  0  0  0999 V2000
   -3.2363    0.2721   -0.4928 C   0  0  2  0  0  0  0  0  0  0  0  0
   -2.0591    0.8777    0.3757 C   0  0  1  0  0  0  0  0  0  0  0  0
   -0.9573   -0.1428    0.3538 C   0  0  0  0  0  0  0  0  0  0  0  0
    0.0771   -0.0681   -0.5256 C   0  0  0  0  0  0  0  0  0  0  0  0
    1.1549   -0.8736   -0.6824 N   0  0  0  0  0  0  0  0  0  0  0  0
    1.4621   -2.0866    0.1052 C   0  0  0  0  0  0  0  0  0  0  0  0
    2.7387   -2.4923   -0.5012 N   0  0  0  0  0  0  0  0  0  0  0  0
    3.1888   -1.6780   -1.4844 C   0  0  0  0  0  0  0  0  0  0  0  0
    2.1720   -0.5653   -1.6804 C   0  0  2  0  0  0  0  0  0  0  0  0
    4.2345   -1.7914   -2.1067 O   0  0  0  0  0  0  0  0  0  0  0  0
    2.8186    0.8308   -1.5462 C   0  0  0  0  0  0  0  0  0  0  0  0
    0.4026   -3.1736   -0.1144 C   0  0  0  0  0  0  0  0  0  0  0  0
    1.6638   -1.7684    1.5915 C   0  0  0  0  0  0  0  0  0  0  0  0
   -2.9547    0.2370   -1.5540 H   0  0  0  0  0  0  0  0  0  0  0  0
   -2.4575    0.9381    1.3989 H   0  0  0  0  0  0  0  0  0  0  0  0
    3.5006   -3.6267   -0.0286 C   0  0  0  0  0  0  0  0  0  0  0  0
    3.2628    1.1391   -0.1384 C   0  0  0  0  0  0  0  0  0  0  0  0
    2.4575    1.9181    0.7061 C   0  0  0  0  0  0  0  0  0  0  0  0
    2.8176    2.1386    2.0384 C   0  0  0  0  0  0  0  0  0  0  0  0
    3.9947    1.5818    2.5477 C   0  0  0  0  0  0  0  0  0  0  0  0
    4.8114    0.8117    1.7123 C   0  0  0  0  0  0  0  0  0  0  0  0
    4.4484    0.5930    0.3805 C   0  0  0  0  0  0  0  0  0  0  0  0
   -1.6492    2.2712   -0.0573 C   0  0  0  0  0  0  0  0  0  0  0  0
   -1.1813    3.1562    0.9276 C   0  0  0  0  0  0  0  0  0  0  0  0
   -0.7136    4.4247    0.5835 C   0  0  0  0  0  0  0  0  0  0  0  0
   -0.7114    4.8326   -0.7555 C   0  0  0  0  0  0  0  0  0  0  0  0
   -1.1830    3.9640   -1.7416 C   0  0  0  0  0  0  0  0  0  0  0  0
   -1.6491    2.6902   -1.3954 C   0  0  0  0  0  0  0  0  0  0  0  0
   -4.3468    1.2296   -0.4700 N   0  0  0  0  0  0  0  0  0  0  0  0
   -5.0764    2.0428   -0.2996 N   0  0  0  0  0  0  0  0  0  0  0  0
   -3.7415   -1.0727   -0.0245 C   0  0  0  0  0  0  0  0  0  0  0  0
   -4.3624   -1.2179    1.2234 C   0  0  0  0  0  0  0  0  0  0  0  0
   -4.7351   -2.4885    1.6647 C   0  0  0  0  0  0  0  0  0  0  0  0
   -4.4782   -3.6109    0.8697 C   0  0  0  0  0  0  0  0  0  0  0  0
   -3.8563   -3.4630   -0.3737 C   0  0  0  0  0  0  0  0  0  0  0  0
   -3.4931   -2.1928   -0.8265 C   0  0  0  0  0  0  0  0  0  0  0  0
   -1.0571   -0.9586    1.0659 H   0  0  0  0  0  0  0  0  0  0  0  0
    0.0914    0.7775   -1.2173 H   0  0  0  0  0  0  0  0  0  0  0  0
    1.7658   -0.6577   -2.7043 H   0  0  0  0  0  0  0  0  0  0  0  0
    2.1015    1.5899   -1.8918 H   0  0  0  0  0  0  0  0  0  0  0  0
    3.6692    0.8436   -2.2450 H   0  0  0  0  0  0  0  0  0  0  0  0
   -0.5750   -2.8598    0.2727 H   0  0  0  0  0  0  0  0  0  0  0  0
    0.3036   -3.3905   -1.1885 H   0  0  0  0  0  0  0  0  0  0  0  0
    0.6873   -4.0970    0.4100 H   0  0  0  0  0  0  0  0  0  0  0  0
    1.9316   -2.6832    2.1400 H   0  0  0  0  0  0  0  0  0  0  0  0
    2.4668   -1.0290    1.7141 H   0  0  0  0  0  0  0  0  0  0  0  0
    0.7456   -1.3685    2.0390 H   0  0  0  0  0  0  0  0  0  0  0  0
    4.3463   -3.7655   -0.7141 H   0  0  0  0  0  0  0  0  0  0  0  0
    3.8941   -3.4545    0.9862 H   0  0  0  0  0  0  0  0  0  0  0  0
    2.8898   -4.5418   -0.0224 H   0  0  0  0  0  0  0  0  0  0  0  0
    1.5346    2.3539    0.3178 H   0  0  0  0  0  0  0  0  0  0  0  0
    2.1750    2.7480    2.6792 H   0  0  0  0  0  0  0  0  0  0  0  0
    4.2787    1.7518    3.5893 H   0  0  0  0  0  0  0  0  0  0  0  0
    5.7378    0.3797    2.0996 H   0  0  0  0  0  0  0  0  0  0  0  0
    5.0881   -0.0116   -0.2665 H   0  0  0  0  0  0  0  0  0  0  0  0
   -1.1726    2.8364    1.9728 H   0  0  0  0  0  0  0  0  0  0  0  0
   -0.3488    5.0983    1.3626 H   0  0  0  0  0  0  0  0  0  0  0  0
   -0.3457    5.8256   -1.0270 H   0  0  0  0  0  0  0  0  0  0  0  0
   -1.1883    4.2740   -2.7893 H   0  0  0  0  0  0  0  0  0  0  0  0
   -2.0011    2.0283   -2.1894 H   0  0  0  0  0  0  0  0  0  0  0  0
   -4.5577   -0.3447    1.8511 H   0  0  0  0  0  0  0  0  0  0  0  0
   -5.2236   -2.6034    2.6347 H   0  0  0  0  0  0  0  0  0  0  0  0
   -4.7656   -4.6046    1.2212 H   0  0  0  0  0  0  0  0  0  0  0  0
   -3.6530   -4.3381   -0.9947 H   0  0  0  0  0  0  0  0  0  0  0  0
   -3.0025   -2.0682   -1.7943 H   0  0  0  0  0  0  0  0  0  0  0  0
  1 14  1  6  0  0  0
  1 29  1  0  0  0  0
  1 31  1  0  0  0  0
  1  2  1  0  0  0  0
  2 15  1  1  0  0  0
  3  2  1  0  0  0  0
  3 37  1  0  0  0  0
  4  3  2  0  0  0  0
  5  4  1  0  0  0  0
  5  6  1  0  0  0  0
  6 13  1  0  0  0  0
  7 16  1  0  0  0  0
  7  6  1  0  0  0  0
  8  7  1  0  0  0  0
  9 39  1  6  0  0  0
  9 11  1  0  0  0  0
  9  8  1  0  0  0  0
  9  5  1  0  0  0  0
 10  8  2  0  0  0  0
 11 17  1  0  0  0  0
 12  6  1  0  0  0  0
 12 42  1  0  0  0  0
 12 44  1  0  0  0  0
 13 46  1  0  0  0  0
 13 47  1  0  0  0  0
 13 45  1  0  0  0  0
 16 50  1  0  0  0  0
 16 49  1  0  0  0  0
 17 22  2  0  0  0  0
 17 18  1  0  0  0  0
 18 19  2  0  0  0  0
 19 20  1  0  0  0  0
 19 52  1  0  0  0  0
 20 53  1  0  0  0  0
 21 54  1  0  0  0  0
 21 20  2  0  0  0  0
 22 21  1  0  0  0  0
 23  2  1  0  0  0  0
 23 24  2  0  0  0  0
 24 56  1  0  0  0  0
 25 24  1  0  0  0  0
 25 57  1  0  0  0  0
 26 25  2  0  0  0  0
 27 28  2  0  0  0  0
 27 26  1  0  0  0  0
 28 23  1  0  0  0  0
 29 30  1  0  0  0  0
 31 32  2  0  0  0  0
 32 33  1  0  0  0  0
 32 61  1  0  0  0  0
 33 62  1  0  0  0  0
 34 63  1  0  0  0  0
 34 33  2  0  0  0  0
 35 34  1  0  0  0  0
 36 35  2  0  0  0  0
 36 31  1  0  0  0  0
 38  4  1  0  0  0  0
 40 11  1  0  0  0  0
 41 11  1  0  0  0  0
 43 12  1  0  0  0  0
 48 16  1  0  0  0  0
 51 18  1  0  0  0  0
 55 22  1  0  0  0  0
 58 26  1  0  0  0  0
 59 27  1  0  0  0  0
 60 28  1  0  0  0  0
 64 35  1  0  0  0  0
 65 36  1  0  0  0  0
M  RAD  2  29   2  30   3
M  END
>  <File Format>
g03

$$$$
REDO_a_ss_14.log
 OpenBabel02202017073D
Gaussian 16 #p opt freq b3lyp/def2svp scrf=(smd,solvent=dichloromethane) empiric
 65 68  0  0  1  0  0  0  0  0999 V2000
    2.8233   -0.7782    0.4036 C   0  0  2  0  0  0  0  0  0  0  0  0
    2.4380    0.3885   -0.5977 C   0  0  1  0  0  0  0  0  0  0  0  0
    0.9946    0.1756   -0.9449 C   0  0  0  0  0  0  0  0  0  0  0  0
   -0.0129    0.9898   -0.5337 C   0  0  0  0  0  0  0  0  0  0  0  0
   -1.3341    0.8254   -0.7875 N   0  0  0  0  0  0  0  0  0  0  0  0
   -2.3201    1.9029   -0.5435 C   0  0  0  0  0  0  0  0  0  0  0  0
   -3.5139    1.3296   -1.1748 N   0  0  0  0  0  0  0  0  0  0  0  0
   -3.3314    0.1089   -1.7341 C   0  0  0  0  0  0  0  0  0  0  0  0
   -1.8877   -0.3113   -1.4949 C   0  0  2  0  0  0  0  0  0  0  0  0
   -4.1749   -0.5677   -2.3027 O   0  0  0  0  0  0  0  0  0  0  0  0
   -1.8311   -1.6552   -0.7267 C   0  0  0  0  0  0  0  0  0  0  0  0
   -1.9044    3.1992   -1.2483 C   0  0  0  0  0  0  0  0  0  0  0  0
   -2.5416    2.1303    0.9552 C   0  0  0  0  0  0  0  0  0  0  0  0
    2.3409   -0.6237    1.3787 H   0  0  0  0  0  0  0  0  0  0  0  0
    3.0530    0.2165   -1.4942 H   0  0  0  0  0  0  0  0  0  0  0  0
   -4.8002    1.9894   -1.1530 C   0  0  0  0  0  0  0  0  0  0  0  0
   -2.3690   -1.5423    0.6764 C   0  0  0  0  0  0  0  0  0  0  0  0
   -1.5032   -1.2744    1.7475 C   0  0  0  0  0  0  0  0  0  0  0  0
   -1.9951   -1.0925    3.0428 C   0  0  0  0  0  0  0  0  0  0  0  0
   -3.3699   -1.1698    3.2864 C   0  0  0  0  0  0  0  0  0  0  0  0
   -4.2441   -1.4348    2.2268 C   0  0  0  0  0  0  0  0  0  0  0  0
   -3.7472   -1.6205    0.9336 C   0  0  0  0  0  0  0  0  0  0  0  0
    2.7820    1.7556   -0.0427 C   0  0  0  0  0  0  0  0  0  0  0  0
    2.5113    2.1151    1.2869 C   0  0  0  0  0  0  0  0  0  0  0  0
    2.7950    3.4049    1.7462 C   0  0  0  0  0  0  0  0  0  0  0  0
    3.3497    4.3523    0.8816 C   0  0  0  0  0  0  0  0  0  0  0  0
    3.6244    4.0023   -0.4444 C   0  0  0  0  0  0  0  0  0  0  0  0
    3.3444    2.7125   -0.9005 C   0  0  0  0  0  0  0  0  0  0  0  0
    4.2536   -0.6264    0.7098 N   0  0  0  0  0  0  0  0  0  0  0  0
    5.3310   -0.3916    0.7823 N   0  0  0  0  0  0  0  0  0  0  0  0
    2.5884   -2.1847   -0.0980 C   0  0  0  0  0  0  0  0  0  0  0  0
    3.1389   -2.6161   -1.3128 C   0  0  0  0  0  0  0  0  0  0  0  0
    2.8435   -3.8938   -1.7894 C   0  0  0  0  0  0  0  0  0  0  0  0
    1.9972   -4.7370   -1.0601 C   0  0  0  0  0  0  0  0  0  0  0  0
    1.4546   -4.3073    0.1542 C   0  0  0  0  0  0  0  0  0  0  0  0
    1.7564   -3.0336    0.6415 C   0  0  0  0  0  0  0  0  0  0  0  0
    0.7831   -0.7030   -1.5542 H   0  0  0  0  0  0  0  0  0  0  0  0
    0.2243    1.8811    0.0510 H   0  0  0  0  0  0  0  0  0  0  0  0
   -1.3941   -0.4508   -2.4747 H   0  0  0  0  0  0  0  0  0  0  0  0
   -0.7953   -2.0186   -0.7061 H   0  0  0  0  0  0  0  0  0  0  0  0
   -2.4214   -2.3703   -1.3190 H   0  0  0  0  0  0  0  0  0  0  0  0
   -0.9776    3.5968   -0.8099 H   0  0  0  0  0  0  0  0  0  0  0  0
   -1.7402    3.0138   -2.3202 H   0  0  0  0  0  0  0  0  0  0  0  0
   -2.6817    3.9683   -1.1336 H   0  0  0  0  0  0  0  0  0  0  0  0
   -3.2604    2.9462    1.1213 H   0  0  0  0  0  0  0  0  0  0  0  0
   -2.9181    1.2155    1.4313 H   0  0  0  0  0  0  0  0  0  0  0  0
   -1.5948    2.4171    1.4360 H   0  0  0  0  0  0  0  0  0  0  0  0
   -5.4965    1.3747   -1.7376 H   0  0  0  0  0  0  0  0  0  0  0  0
   -5.1857    2.0806   -0.1249 H   0  0  0  0  0  0  0  0  0  0  0  0
   -4.7449    2.9928   -1.6023 H   0  0  0  0  0  0  0  0  0  0  0  0
   -0.4312   -1.1998    1.5545 H   0  0  0  0  0  0  0  0  0  0  0  0
   -1.3041   -0.8852    3.8643 H   0  0  0  0  0  0  0  0  0  0  0  0
   -3.7589   -1.0268    4.2976 H   0  0  0  0  0  0  0  0  0  0  0  0
   -5.3200   -1.4996    2.4088 H   0  0  0  0  0  0  0  0  0  0  0  0
   -4.4345   -1.8212    0.1085 H   0  0  0  0  0  0  0  0  0  0  0  0
    2.0708    1.3928    1.9779 H   0  0  0  0  0  0  0  0  0  0  0  0
    2.5793    3.6690    2.7843 H   0  0  0  0  0  0  0  0  0  0  0  0
    3.5706    5.3604    1.2406 H   0  0  0  0  0  0  0  0  0  0  0  0
    4.0612    4.7357   -1.1265 H   0  0  0  0  0  0  0  0  0  0  0  0
    3.5574    2.4420   -1.9379 H   0  0  0  0  0  0  0  0  0  0  0  0
    3.7937   -1.9579   -1.8890 H   0  0  0  0  0  0  0  0  0  0  0  0
    3.2716   -4.2313   -2.7357 H   0  0  0  0  0  0  0  0  0  0  0  0
    1.7621   -5.7338   -1.4403 H   0  0  0  0  0  0  0  0  0  0  0  0
    0.7943   -4.9629    0.7257 H   0  0  0  0  0  0  0  0  0  0  0  0
    1.3360   -2.6929    1.5894 H   0  0  0  0  0  0  0  0  0  0  0  0
  1 29  1  0  0  0  0
  1 14  1  1  0  0  0
  2 15  1  6  0  0  0
  2 23  1  0  0  0  0
  2  1  1  0  0  0  0
  3  2  1  0  0  0  0
  3  4  2  0  0  0  0
  4 38  1  0  0  0  0
  5  6  1  0  0  0  0
  5  4  1  0  0  0  0
  6 13  1  0  0  0  0
  7 16  1  0  0  0  0
  7  6  1  0  0  0  0
  8  9  1  0  0  0  0
  8  7  1  0  0  0  0
  9 39  1  6  0  0  0
  9  5  1  0  0  0  0
  9 11  1  0  0  0  0
 10  8  2  0  0  0  0
 11 40  1  0  0  0  0
 11 17  1  0  0  0  0
 12 44  1  0  0  0  0
 12 42  1  0  0  0  0
 12  6  1  0  0  0  0
 13 45  1  0  0  0  0
 13 46  1  0  0  0  0
 13 47  1  0  0  0  0
 16 49  1  0  0  0  0
 17 22  2  0  0  0  0
 17 18  1  0  0  0  0
 18 19  2  0  0  0  0
 19 20  1  0  0  0  0
 19 52  1  0  0  0  0
 20 53  1  0  0  0  0
 21 54  1  0  0  0  0
 21 20  2  0  0  0  0
 22 21  1  0  0  0  0
 23 24  2  0  0  0  0
 24 25  1  0  0  0  0
 24 56  1  0  0  0  0
 25 57  1  0  0  0  0
 26 58  1  0  0  0  0
 26 25  2  0  0  0  0
 27 26  1  0  0  0  0
 28 27  2  0  0  0  0
 28 23  1  0  0  0  0
 29 30  1  0  0  0  0
 31  1  1  0  0  0  0
 31 36  2  0  0  0  0
 32 31  1  0  0  0  0
 33 32  2  0  0  0  0
 33 34  1  0  0  0  0
 34 35  2  0  0  0  0
 35 36  1  0  0  0  0
 35 64  1  0  0  0  0
 36 65  1  0  0  0  0
 37  3  1  0  0  0  0
 41 11  1  0  0  0  0
 43 12  1  0  0  0  0
 48 16  1  0  0  0  0
 50 16  1  0  0  0  0
 51 18  1  0  0  0  0
 55 22  1  0  0  0  0
 59 27  1  0  0  0  0
 60 28  1  0  0  0  0
 61 32  1  0  0  0  0
 62 33  1  0  0  0  0
 63 34  1  0  0  0  0
M  RAD  2  29   2  30   3
M  END
>  <File Format>
g03

$$$$
REDO_a_ss_1.log
 OpenBabel02202017073D
Gaussian sw/gaussian//g16/g16 #p opt freq b3lyp/def2svp scrf=(smd,solvent=dichlo
 65 68  0  0  1  0  0  0  0  0999 V2000
   -2.8234    0.7780    0.4037 C   0  0  2  0  0  0  0  0  0  0  0  0
   -2.4380   -0.3887   -0.5977 C   0  0  1  0  0  0  0  0  0  0  0  0
   -0.9946   -0.1756   -0.9449 C   0  0  0  0  0  0  0  0  0  0  0  0
    0.0130   -0.9897   -0.5338 C   0  0  0  0  0  0  0  0  0  0  0  0
    1.3342   -0.8251   -0.7877 N   0  0  0  0  0  0  0  0  0  0  0  0
    2.3204   -1.9025   -0.5437 C   0  0  0  0  0  0  0  0  0  0  0  0
    3.5140   -1.3291   -1.1753 N   0  0  0  0  0  0  0  0  0  0  0  0
    3.3314   -0.1083   -1.7342 C   0  0  0  0  0  0  0  0  0  0  0  0
    1.8876    0.3119   -1.4949 C   0  0  2  0  0  0  0  0  0  0  0  0
    4.1748    0.5685   -2.3028 O   0  0  0  0  0  0  0  0  0  0  0  0
    1.8311    1.6556   -0.7263 C   0  0  0  0  0  0  0  0  0  0  0  0
    1.9047   -3.1989   -1.2484 C   0  0  0  0  0  0  0  0  0  0  0  0
    2.5421   -2.1298    0.9549 C   0  0  0  0  0  0  0  0  0  0  0  0
   -2.3410    0.6234    1.3788 H   0  0  0  0  0  0  0  0  0  0  0  0
   -3.0530   -0.2167   -1.4942 H   0  0  0  0  0  0  0  0  0  0  0  0
    4.8003   -1.9888   -1.1538 C   0  0  0  0  0  0  0  0  0  0  0  0
    2.3690    1.5423    0.6768 C   0  0  0  0  0  0  0  0  0  0  0  0
    3.7473    1.6203    0.9340 C   0  0  0  0  0  0  0  0  0  0  0  0
    4.2441    1.4343    2.2272 C   0  0  0  0  0  0  0  0  0  0  0  0
    3.3698    1.1692    3.2867 C   0  0  0  0  0  0  0  0  0  0  0  0
    1.9950    1.0921    3.0430 C   0  0  0  0  0  0  0  0  0  0  0  0
    1.5032    1.2744    1.7478 C   0  0  0  0  0  0  0  0  0  0  0  0
   -2.7817   -1.7558   -0.0428 C   0  0  0  0  0  0  0  0  0  0  0  0
   -2.5108   -2.1155    1.2868 C   0  0  0  0  0  0  0  0  0  0  0  0
   -2.7944   -3.4053    1.7461 C   0  0  0  0  0  0  0  0  0  0  0  0
   -3.3492   -4.3526    0.8815 C   0  0  0  0  0  0  0  0  0  0  0  0
   -3.6242   -4.0025   -0.4444 C   0  0  0  0  0  0  0  0  0  0  0  0
   -3.3443   -2.7127   -0.9005 C   0  0  0  0  0  0  0  0  0  0  0  0
   -4.2537    0.6259    0.7099 N   0  0  0  0  0  0  0  0  0  0  0  0
   -5.3311    0.3909    0.7823 N   0  0  0  0  0  0  0  0  0  0  0  0
   -2.5887    2.1845   -0.0979 C   0  0  0  0  0  0  0  0  0  0  0  0
   -3.1393    2.6158   -1.3128 C   0  0  0  0  0  0  0  0  0  0  0  0
   -2.8441    3.8935   -1.7892 C   0  0  0  0  0  0  0  0  0  0  0  0
   -1.9981    4.7369   -1.0600 C   0  0  0  0  0  0  0  0  0  0  0  0
   -1.4554    4.3073    0.1543 C   0  0  0  0  0  0  0  0  0  0  0  0
   -1.7569    3.0336    0.6416 C   0  0  0  0  0  0  0  0  0  0  0  0
   -0.7832    0.7031   -1.5541 H   0  0  0  0  0  0  0  0  0  0  0  0
   -0.2241   -1.8811    0.0508 H   0  0  0  0  0  0  0  0  0  0  0  0
    1.3940    0.4515   -2.4745 H   0  0  0  0  0  0  0  0  0  0  0  0
    0.7953    2.0190   -0.7056 H   0  0  0  0  0  0  0  0  0  0  0  0
    2.4214    2.3708   -1.3184 H   0  0  0  0  0  0  0  0  0  0  0  0
    0.9779   -3.5964   -0.8100 H   0  0  0  0  0  0  0  0  0  0  0  0
    1.7404   -3.0136   -2.3203 H   0  0  0  0  0  0  0  0  0  0  0  0
    2.6820   -3.9679   -1.1336 H   0  0  0  0  0  0  0  0  0  0  0  0
    3.2611   -2.9455    1.1209 H   0  0  0  0  0  0  0  0  0  0  0  0
    2.9185   -1.2150    1.4310 H   0  0  0  0  0  0  0  0  0  0  0  0
    1.5954   -2.4168    1.4359 H   0  0  0  0  0  0  0  0  0  0  0  0
    5.4965   -1.3741   -1.7385 H   0  0  0  0  0  0  0  0  0  0  0  0
    5.1860   -2.0803   -0.1258 H   0  0  0  0  0  0  0  0  0  0  0  0
    4.7449   -2.9922   -1.6033 H   0  0  0  0  0  0  0  0  0  0  0  0
    4.4345    1.8211    0.1090 H   0  0  0  0  0  0  0  0  0  0  0  0
    5.3200    1.4989    2.4093 H   0  0  0  0  0  0  0  0  0  0  0  0
    3.7588    1.0259    4.2979 H   0  0  0  0  0  0  0  0  0  0  0  0
    1.3040    0.8848    3.8645 H   0  0  0  0  0  0  0  0  0  0  0  0
    0.4312    1.2000    1.5548 H   0  0  0  0  0  0  0  0  0  0  0  0
   -2.0701   -1.3931    1.9777 H   0  0  0  0  0  0  0  0  0  0  0  0
   -2.5785   -3.6694    2.7841 H   0  0  0  0  0  0  0  0  0  0  0  0
   -3.5700   -5.3607    1.2405 H   0  0  0  0  0  0  0  0  0  0  0  0
   -4.0611   -4.7359   -1.1265 H   0  0  0  0  0  0  0  0  0  0  0  0
   -3.5576   -2.4421   -1.9378 H   0  0  0  0  0  0  0  0  0  0  0  0
   -3.7940    1.9574   -1.8889 H   0  0  0  0  0  0  0  0  0  0  0  0
   -3.2723    4.2310   -2.7356 H   0  0  0  0  0  0  0  0  0  0  0  0
   -1.7632    5.7338   -1.4401 H   0  0  0  0  0  0  0  0  0  0  0  0
   -0.7951    4.9630    0.7259 H   0  0  0  0  0  0  0  0  0  0  0  0
   -1.3365    2.6929    1.5896 H   0  0  0  0  0  0  0  0  0  0  0  0
  1 29  1  0  0  0  0
  1 14  1  1  0  0  0
  2 15  1  6  0  0  0
  2 23  1  0  0  0  0
  2  1  1  0  0  0  0
  3  2  1  0  0  0  0
  3  4  2  0  0  0  0
  4 38  1  0  0  0  0
  5  6  1  0  0  0  0
  5  4  1  0  0  0  0
  6 13  1  0  0  0  0
  7 16  1  0  0  0  0
  7  6  1  0  0  0  0
  8  9  1  0  0  0  0
  8  7  1  0  0  0  0
  9 39  1  6  0  0  0
  9  5  1  0  0  0  0
  9 11  1  0  0  0  0
 10  8  2  0  0  0  0
 11 40  1  0  0  0  0
 11 17  1  0  0  0  0
 12 44  1  0  0  0  0
 12 42  1  0  0  0  0
 12  6  1  0  0  0  0
 13 45  1  0  0  0  0
 13 46  1  0  0  0  0
 13 47  1  0  0  0  0
 16 49  1  0  0  0  0
 17 18  2  0  0  0  0
 17 22  1  0  0  0  0
 18 19  1  0  0  0  0
 19 52  1  0  0  0  0
 19 20  2  0  0  0  0
 20 53  1  0  0  0  0
 21 20  1  0  0  0  0
 21 54  1  0  0  0  0
 22 21  2  0  0  0  0
 23 24  2  0  0  0  0
 24 25  1  0  0  0  0
 24 56  1  0  0  0  0
 25 57  1  0  0  0  0
 26 58  1  0  0  0  0
 26 25  2  0  0  0  0
 27 26  1  0  0  0  0
 28 27  2  0  0  0  0
 28 23  1  0  0  0  0
 29 30  1  0  0  0  0
 31  1  1  0  0  0  0
 31 36  2  0  0  0  0
 32 31  1  0  0  0  0
 33 32  2  0  0  0  0
 33 34  1  0  0  0  0
 34 35  2  0  0  0  0
 35 36  1  0  0  0  0
 35 64  1  0  0  0  0
 36 65  1  0  0  0  0
 37  3  1  0  0  0  0
 41 11  1  0  0  0  0
 43 12  1  0  0  0  0
 48 16  1  0  0  0  0
 50 16  1  0  0  0  0
 51 18  1  0  0  0  0
 55 22  1  0  0  0  0
 59 27  1  0  0  0  0
 60 28  1  0  0  0  0
 61 32  1  0  0  0  0
 62 33  1  0  0  0  0
 63 34  1  0  0  0  0
M  RAD  2  29   2  30   3
M  END
>  <File Format>
g03

$$$$
REDO_a_ss_20_2.log
 OpenBabel02202017073D
Gaussian sw/gaussian//g16/g16 #p opt freq b3lyp scrf=(smd,solvent=dichloromethan
 65 68  0  0  1  0  0  0  0  0999 V2000
   -2.1249   -1.5973   -0.9058 C   0  0  2  0  0  0  0  0  0  0  0  0
   -1.9226   -0.8363    0.5003 C   0  0  1  0  0  0  0  0  0  0  0  0
   -0.5880   -0.1864    0.4106 C   0  0  0  0  0  0  0  0  0  0  0  0
    0.5334   -0.7817    0.9028 C   0  0  0  0  0  0  0  0  0  0  0  0
    1.7924   -0.2940    0.8158 N   0  0  0  0  0  0  0  0  0  0  0  0
    2.9891   -1.0457    1.2481 C   0  0  0  0  0  0  0  0  0  0  0  0
    4.0519   -0.2179    0.6644 N   0  0  0  0  0  0  0  0  0  0  0  0
    3.6191    0.8929    0.0184 C   0  0  0  0  0  0  0  0  0  0  0  0
    2.1024    0.9371    0.1190 C   0  0  2  0  0  0  0  0  0  0  0  0
    4.3170    1.7344   -0.5289 O   0  0  0  0  0  0  0  0  0  0  0  0
    1.5981    2.2184    0.8443 C   0  0  0  0  0  0  0  0  0  0  0  0
    3.0113   -2.4550    0.6496 C   0  0  0  0  0  0  0  0  0  0  0  0
    3.0872   -1.0815    2.7765 C   0  0  0  0  0  0  0  0  0  0  0  0
   -2.1416   -0.8566   -1.7200 H   0  0  0  0  0  0  0  0  0  0  0  0
   -1.9139   -1.6335    1.2557 H   0  0  0  0  0  0  0  0  0  0  0  0
    5.4535   -0.5518    0.7866 C   0  0  0  0  0  0  0  0  0  0  0  0
    0.9799    3.2380   -0.0820 C   0  0  0  0  0  0  0  0  0  0  0  0
   -0.3452    3.6602    0.1036 C   0  0  0  0  0  0  0  0  0  0  0  0
   -0.9310    4.5871   -0.7655 C   0  0  0  0  0  0  0  0  0  0  0  0
   -0.1976    5.1019   -1.8384 C   0  0  0  0  0  0  0  0  0  0  0  0
    1.1244    4.6852   -2.0341 C   0  0  0  0  0  0  0  0  0  0  0  0
    1.7085    3.7610   -1.1640 C   0  0  0  0  0  0  0  0  0  0  0  0
   -3.0809    0.1007    0.7673 C   0  0  0  0  0  0  0  0  0  0  0  0
   -3.2766    1.2529   -0.0116 C   0  0  0  0  0  0  0  0  0  0  0  0
   -4.3551    2.1029    0.2401 C   0  0  0  0  0  0  0  0  0  0  0  0
   -5.2550    1.8114    1.2716 C   0  0  0  0  0  0  0  0  0  0  0  0
   -5.0724    0.6631    2.0463 C   0  0  0  0  0  0  0  0  0  0  0  0
   -3.9931   -0.1892    1.7922 C   0  0  0  0  0  0  0  0  0  0  0  0
   -3.4684   -2.1468   -0.9137 N   0  0  0  0  0  0  0  0  0  0  0  0
   -4.4965   -2.4925   -0.6910 N   0  0  0  0  0  0  0  0  0  0  0  0
   -1.1382   -2.7086   -1.1699 C   0  0  0  0  0  0  0  0  0  0  0  0
   -0.1872   -2.5446   -2.1834 C   0  0  0  0  0  0  0  0  0  0  0  0
    0.7937   -3.5199   -2.3766 C   0  0  0  0  0  0  0  0  0  0  0  0
    0.8180   -4.6593   -1.5668 C   0  0  0  0  0  0  0  0  0  0  0  0
   -0.1386   -4.8250   -0.5595 C   0  0  0  0  0  0  0  0  0  0  0  0
   -1.1152   -3.8488   -0.3556 C   0  0  0  0  0  0  0  0  0  0  0  0
   -0.5327    0.7546   -0.1371 H   0  0  0  0  0  0  0  0  0  0  0  0
    0.4439   -1.7381    1.4249 H   0  0  0  0  0  0  0  0  0  0  0  0
    1.6811    0.9078   -0.9028 H   0  0  0  0  0  0  0  0  0  0  0  0
    2.4414    2.6688    1.3922 H   0  0  0  0  0  0  0  0  0  0  0  0
    0.8604    1.9158    1.5991 H   0  0  0  0  0  0  0  0  0  0  0  0
    2.1722   -3.0534    1.0305 H   0  0  0  0  0  0  0  0  0  0  0  0
    2.9400   -2.4040   -0.4462 H   0  0  0  0  0  0  0  0  0  0  0  0
    3.9402   -2.9743    0.9260 H   0  0  0  0  0  0  0  0  0  0  0  0
    3.9898   -1.6188    3.1029 H   0  0  0  0  0  0  0  0  0  0  0  0
    3.1128   -0.0577    3.1781 H   0  0  0  0  0  0  0  0  0  0  0  0
    2.2134   -1.6035    3.1939 H   0  0  0  0  0  0  0  0  0  0  0  0
    6.0287    0.2584    0.3205 H   0  0  0  0  0  0  0  0  0  0  0  0
    5.7517   -0.6390    1.8429 H   0  0  0  0  0  0  0  0  0  0  0  0
    5.6893   -1.4968    0.2720 H   0  0  0  0  0  0  0  0  0  0  0  0
   -0.9253    3.2557    0.9372 H   0  0  0  0  0  0  0  0  0  0  0  0
   -1.9641    4.9053   -0.6026 H   0  0  0  0  0  0  0  0  0  0  0  0
   -0.6527    5.8252   -2.5198 H   0  0  0  0  0  0  0  0  0  0  0  0
    1.7048    5.0840   -2.8703 H   0  0  0  0  0  0  0  0  0  0  0  0
    2.7393    3.4294   -1.3157 H   0  0  0  0  0  0  0  0  0  0  0  0
   -2.5816    1.4947   -0.8190 H   0  0  0  0  0  0  0  0  0  0  0  0
   -4.4933    2.9979   -0.3713 H   0  0  0  0  0  0  0  0  0  0  0  0
   -6.0971    2.4789    1.4694 H   0  0  0  0  0  0  0  0  0  0  0  0
   -5.7713    0.4277    2.8525 H   0  0  0  0  0  0  0  0  0  0  0  0
   -3.8518   -1.0861    2.4012 H   0  0  0  0  0  0  0  0  0  0  0  0
   -0.2084   -1.6491   -2.8084 H   0  0  0  0  0  0  0  0  0  0  0  0
    1.5413   -3.3877   -3.1618 H   0  0  0  0  0  0  0  0  0  0  0  0
    1.5860   -5.4210   -1.7195 H   0  0  0  0  0  0  0  0  0  0  0  0
   -0.1221   -5.7154    0.0728 H   0  0  0  0  0  0  0  0  0  0  0  0
   -1.8551   -3.9762    0.4392 H   0  0  0  0  0  0  0  0  0  0  0  0
  1 14  1  6  0  0  0
  1  2  1  0  0  0  0
  2 23  1  0  0  0  0
  2 15  1  1  0  0  0
  3  2  1  0  0  0  0
  3  4  2  0  0  0  0
  4 38  1  0  0  0  0
  5  4  1  0  0  0  0
  5  6  1  0  0  0  0
  6 13  1  0  0  0  0
  7 16  1  0  0  0  0
  7  6  1  0  0  0  0
  8  9  1  0  0  0  0
  8  7  1  0  0  0  0
  9 39  1  6  0  0  0
  9  5  1  0  0  0  0
  9 11  1  0  0  0  0
 10  8  2  0  0  0  0
 11 40  1  0  0  0  0
 11 41  1  0  0  0  0
 12 44  1  0  0  0  0
 12 42  1  0  0  0  0
 12  6  1  0  0  0  0
 13 45  1  0  0  0  0
 13 46  1  0  0  0  0
 13 47  1  0  0  0  0
 16 49  1  0  0  0  0
 17 18  1  0  0  0  0
 17 11  1  0  0  0  0
 18 51  1  0  0  0  0
 19 52  1  0  0  0  0
 19 18  2  0  0  0  0
 20 19  1  0  0  0  0
 21 20  2  0  0  0  0
 21 22  1  0  0  0  0
 22 17  2  0  0  0  0
 23 28  2  0  0  0  0
 24 25  2  0  0  0  0
 24 23  1  0  0  0  0
 25 26  1  0  0  0  0
 26 58  1  0  0  0  0
 26 27  2  0  0  0  0
 27 59  1  0  0  0  0
 28 27  1  0  0  0  0
 28 60  1  0  0  0  0
 29  1  1  0  0  0  0
 29 30  1  0  0  0  0
 31  1  1  0  0  0  0
 31 36  2  0  0  0  0
 32 31  1  0  0  0  0
 33 32  2  0  0  0  0
 33 34  1  0  0  0  0
 34 35  2  0  0  0  0
 35 36  1  0  0  0  0
 35 64  1  0  0  0  0
 36 65  1  0  0  0  0
 37  3  1  0  0  0  0
 43 12  1  0  0  0  0
 48 16  1  0  0  0  0
 50 16  1  0  0  0  0
 53 20  1  0  0  0  0
 54 21  1  0  0  0  0
 55 22  1  0  0  0  0
 56 24  1  0  0  0  0
 57 25  1  0  0  0  0
 61 32  1  0  0  0  0
 62 33  1  0  0  0  0
 63 34  1  0  0  0  0
M  RAD  2  29   2  30   3
M  END
>  <File Format>
g03

$$$$
REDO_a_ss_27.log
 OpenBabel02202017073D
Gaussian sw/gaussian//g16/g16 #p opt freq b3lyp/def2svp scrf=(smd,solvent=dichlo
 65 68  0  0  1  0  0  0  0  0999 V2000
    2.7336   -1.4535    0.3229 C   0  0  2  0  0  0  0  0  0  0  0  0
    1.7149   -0.3210   -0.1887 C   0  0  1  0  0  0  0  0  0  0  0  0
    0.3434   -0.5172    0.3690 C   0  0  0  0  0  0  0  0  0  0  0  0
   -0.6860   -0.9436   -0.4066 C   0  0  0  0  0  0  0  0  0  0  0  0
   -1.9849   -1.0783   -0.0365 N   0  0  0  0  0  0  0  0  0  0  0  0
   -2.9922   -1.7299   -0.9034 C   0  0  0  0  0  0  0  0  0  0  0  0
   -4.1405   -1.7880    0.0080 N   0  0  0  0  0  0  0  0  0  0  0  0
   -3.9117   -1.2840    1.2442 C   0  0  0  0  0  0  0  0  0  0  0  0
   -2.4862   -0.7504    1.2824 C   0  0  2  0  0  0  0  0  0  0  0  0
   -4.7101   -1.2209    2.1670 O   0  0  0  0  0  0  0  0  0  0  0  0
   -2.4884    0.7574    1.6428 C   0  0  0  0  0  0  0  0  0  0  0  0
   -2.5516   -3.1447   -1.2975 C   0  0  0  0  0  0  0  0  0  0  0  0
   -3.3066   -0.8797   -2.1381 C   0  0  0  0  0  0  0  0  0  0  0  0
    2.3231   -2.4263    0.0138 H   0  0  0  0  0  0  0  0  0  0  0  0
    1.7107   -0.5490   -1.2648 H   0  0  0  0  0  0  0  0  0  0  0  0
   -5.4321   -2.2958   -0.3962 C   0  0  0  0  0  0  0  0  0  0  0  0
   -3.0928    1.6151    0.5610 C   0  0  0  0  0  0  0  0  0  0  0  0
   -2.2731    2.2411   -0.3904 C   0  0  0  0  0  0  0  0  0  0  0  0
   -2.8276    2.9757   -1.4423 C   0  0  0  0  0  0  0  0  0  0  0  0
   -4.2160    3.0932   -1.5604 C   0  0  0  0  0  0  0  0  0  0  0  0
   -5.0435    2.4778   -0.6151 C   0  0  0  0  0  0  0  0  0  0  0  0
   -4.4859    1.7462    0.4371 C   0  0  0  0  0  0  0  0  0  0  0  0
    2.3060    1.0620    0.0044 C   0  0  0  0  0  0  0  0  0  0  0  0
    2.1488    1.7726    1.2052 C   0  0  0  0  0  0  0  0  0  0  0  0
    2.7432    3.0263    1.3710 C   0  0  0  0  0  0  0  0  0  0  0  0
    3.4945    3.5914    0.3356 C   0  0  0  0  0  0  0  0  0  0  0  0
    3.6467    2.8965   -0.8677 C   0  0  0  0  0  0  0  0  0  0  0  0
    3.0591    1.6400   -1.0286 C   0  0  0  0  0  0  0  0  0  0  0  0
    2.6449   -1.4987    1.7631 N   0  0  0  0  0  0  0  0  0  0  0  0
    2.5460   -1.4285    2.8599 N   0  0  0  0  0  0  0  0  0  0  0  0
    4.1820   -1.3119   -0.0833 C   0  0  0  0  0  0  0  0  0  0  0  0
    5.0526   -0.4308    0.5709 C   0  0  0  0  0  0  0  0  0  0  0  0
    6.3551   -0.2700    0.0965 C   0  0  0  0  0  0  0  0  0  0  0  0
    6.7832   -0.9736   -1.0337 C   0  0  0  0  0  0  0  0  0  0  0  0
    5.9104   -1.8497   -1.6861 C   0  0  0  0  0  0  0  0  0  0  0  0
    4.6107   -2.0272   -1.2076 C   0  0  0  0  0  0  0  0  0  0  0  0
    0.1777   -0.2458    1.4124 H   0  0  0  0  0  0  0  0  0  0  0  0
   -0.4862   -1.1947   -1.4533 H   0  0  0  0  0  0  0  0  0  0  0  0
   -1.9259   -1.2917    2.0678 H   0  0  0  0  0  0  0  0  0  0  0  0
   -1.4619    1.0848    1.8527 H   0  0  0  0  0  0  0  0  0  0  0  0
   -3.0603    0.8416    2.5793 H   0  0  0  0  0  0  0  0  0  0  0  0
   -1.6568   -3.1101   -1.9355 H   0  0  0  0  0  0  0  0  0  0  0  0
   -2.3260   -3.7364   -0.3977 H   0  0  0  0  0  0  0  0  0  0  0  0
   -3.3434   -3.6514   -1.8679 H   0  0  0  0  0  0  0  0  0  0  0  0
   -4.0497   -1.3806   -2.7761 H   0  0  0  0  0  0  0  0  0  0  0  0
   -3.6925    0.1036   -1.8389 H   0  0  0  0  0  0  0  0  0  0  0  0
   -2.3962   -0.7349   -2.7379 H   0  0  0  0  0  0  0  0  0  0  0  0
   -6.0892   -2.2638    0.4823 H   0  0  0  0  0  0  0  0  0  0  0  0
   -5.8735   -1.6750   -1.1921 H   0  0  0  0  0  0  0  0  0  0  0  0
   -5.3625   -3.3350   -0.7531 H   0  0  0  0  0  0  0  0  0  0  0  0
   -1.1879    2.1448   -0.3067 H   0  0  0  0  0  0  0  0  0  0  0  0
   -2.1727    3.4568   -2.1736 H   0  0  0  0  0  0  0  0  0  0  0  0
   -4.6521    3.6660   -2.3828 H   0  0  0  0  0  0  0  0  0  0  0  0
   -6.1297    2.5701   -0.6957 H   0  0  0  0  0  0  0  0  0  0  0  0
   -5.1363    1.2653    1.1714 H   0  0  0  0  0  0  0  0  0  0  0  0
    1.5590    1.3506    2.0216 H   0  0  0  0  0  0  0  0  0  0  0  0
    2.6129    3.5665    2.3118 H   0  0  0  0  0  0  0  0  0  0  0  0
    3.9552    4.5737    0.4651 H   0  0  0  0  0  0  0  0  0  0  0  0
    4.2282    3.3321   -1.6837 H   0  0  0  0  0  0  0  0  0  0  0  0
    3.1915    1.0930   -1.9652 H   0  0  0  0  0  0  0  0  0  0  0  0
    4.7201    0.1374    1.4420 H   0  0  0  0  0  0  0  0  0  0  0  0
    7.0347    0.4148    0.6081 H   0  0  0  0  0  0  0  0  0  0  0  0
    7.8017   -0.8406   -1.4059 H   0  0  0  0  0  0  0  0  0  0  0  0
    6.2425   -2.4026   -2.5675 H   0  0  0  0  0  0  0  0  0  0  0  0
    3.9249   -2.7135   -1.7096 H   0  0  0  0  0  0  0  0  0  0  0  0
  1 14  1  6  0  0  0
  1 29  1  0  0  0  0
  2 15  1  6  0  0  0
  2 23  1  0  0  0  0
  2  1  1  0  0  0  0
  2  3  1  0  0  0  0
  3 37  1  0  0  0  0
  4  5  1  0  0  0  0
  4  3  2  0  0  0  0
  5  9  1  0  0  0  0
  6  5  1  0  0  0  0
  6  7  1  0  0  0  0
  7  8  1  0  0  0  0
  8  9  1  0  0  0  0
  8 10  2  0  0  0  0
  9 11  1  0  0  0  0
  9 39  1  1  0  0  0
 11 40  1  0  0  0  0
 11 41  1  0  0  0  0
 12  6  1  0  0  0  0
 12 43  1  0  0  0  0
 13 46  1  0  0  0  0
 13  6  1  0  0  0  0
 16  7  1  0  0  0  0
 16 48  1  0  0  0  0
 17 11  1  0  0  0  0
 18 51  1  0  0  0  0
 18 17  2  0  0  0  0
 19 18  1  0  0  0  0
 20 19  2  0  0  0  0
 20 21  1  0  0  0  0
 21 22  2  0  0  0  0
 22 17  1  0  0  0  0
 22 55  1  0  0  0  0
 23 24  2  0  0  0  0
 24 25  1  0  0  0  0
 24 56  1  0  0  0  0
 25 57  1  0  0  0  0
 26 58  1  0  0  0  0
 26 25  2  0  0  0  0
 27 26  1  0  0  0  0
 28 27  2  0  0  0  0
 28 23  1  0  0  0  0
 29 30  1  0  0  0  0
 31  1  1  0  0  0  0
 31 32  2  0  0  0  0
 32 61  1  0  0  0  0
 33 32  1  0  0  0  0
 33 62  1  0  0  0  0
 34 33  2  0  0  0  0
 35 36  2  0  0  0  0
 35 34  1  0  0  0  0
 36 31  1  0  0  0  0
 38  4  1  0  0  0  0
 42 12  1  0  0  0  0
 44 12  1  0  0  0  0
 45 13  1  0  0  0  0
 47 13  1  0  0  0  0
 49 16  1  0  0  0  0
 50 16  1  0  0  0  0
 52 19  1  0  0  0  0
 53 20  1  0  0  0  0
 54 21  1  0  0  0  0
 59 27  1  0  0  0  0
 60 28  1  0  0  0  0
 63 34  1  0  0  0  0
 64 35  1  0  0  0  0
 65 36  1  0  0  0  0
M  RAD  2  29   2  30   3
M  END
>  <File Format>
g03

$$$$
REDO_a_ss_2.log
 OpenBabel02202017073D
Gaussian sw/gaussian//g16/g16 #p opt freq b3lyp/def2svp scrf=(smd,solvent=dichlo
 65 68  0  0  1  0  0  0  0  0999 V2000
   -2.1200   -1.8791   -0.6432 C   0  0  2  0  0  0  0  0  0  0  0  0
   -2.2155   -0.8385    0.5513 C   0  0  1  0  0  0  0  0  0  0  0  0
   -0.9350   -0.0596    0.5259 C   0  0  0  0  0  0  0  0  0  0  0  0
   -0.8217    1.1971    0.0183 C   0  0  0  0  0  0  0  0  0  0  0  0
    0.3217    1.9184   -0.0808 N   0  0  0  0  0  0  0  0  0  0  0  0
    0.3254    3.3639   -0.3921 C   0  0  0  0  0  0  0  0  0  0  0  0
    1.7280    3.6957   -0.1238 N   0  0  0  0  0  0  0  0  0  0  0  0
    2.4893    2.6569    0.3101 C   0  0  0  0  0  0  0  0  0  0  0  0
    1.6223    1.4072    0.3030 C   0  0  2  0  0  0  0  0  0  0  0  0
    3.6705    2.7035    0.6141 O   0  0  0  0  0  0  0  0  0  0  0  0
    2.1735    0.3362   -0.6754 C   0  0  0  0  0  0  0  0  0  0  0  0
   -0.6042    4.1410    0.5467 C   0  0  0  0  0  0  0  0  0  0  0  0
   -0.0358    3.6062   -1.8612 C   0  0  0  0  0  0  0  0  0  0  0  0
   -2.1876   -1.3617   -1.6095 H   0  0  0  0  0  0  0  0  0  0  0  0
   -2.2367   -1.4502    1.4652 H   0  0  0  0  0  0  0  0  0  0  0  0
    2.2555    5.0325   -0.2802 C   0  0  0  0  0  0  0  0  0  0  0  0
    3.2595   -0.5193   -0.0750 C   0  0  0  0  0  0  0  0  0  0  0  0
    2.9177   -1.5938    0.7619 C   0  0  0  0  0  0  0  0  0  0  0  0
    3.9051   -2.3906    1.3468 C   0  0  0  0  0  0  0  0  0  0  0  0
    5.2559   -2.1244    1.1006 C   0  0  0  0  0  0  0  0  0  0  0  0
    5.6083   -1.0569    0.2681 C   0  0  0  0  0  0  0  0  0  0  0  0
    4.6172   -0.2601   -0.3122 C   0  0  0  0  0  0  0  0  0  0  0  0
   -3.4910   -0.0221    0.4979 C   0  0  0  0  0  0  0  0  0  0  0  0
   -4.1672    0.2480    1.6974 C   0  0  0  0  0  0  0  0  0  0  0  0
   -5.3228    1.0313    1.7045 C   0  0  0  0  0  0  0  0  0  0  0  0
   -5.8244    1.5530    0.5073 C   0  0  0  0  0  0  0  0  0  0  0  0
   -5.1625    1.2855   -0.6936 C   0  0  0  0  0  0  0  0  0  0  0  0
   -4.0032    0.5033   -0.6986 C   0  0  0  0  0  0  0  0  0  0  0  0
   -3.3398   -2.6915   -0.6080 N   0  0  0  0  0  0  0  0  0  0  0  0
   -4.2804   -3.2319   -0.3958 N   0  0  0  0  0  0  0  0  0  0  0  0
   -0.9335   -2.8140   -0.6110 C   0  0  0  0  0  0  0  0  0  0  0  0
    0.0041   -2.7507   -1.6485 C   0  0  0  0  0  0  0  0  0  0  0  0
    1.1383   -3.5642   -1.6063 C   0  0  0  0  0  0  0  0  0  0  0  0
    1.3262   -4.4478   -0.5399 C   0  0  0  0  0  0  0  0  0  0  0  0
    0.3837   -4.5152    0.4919 C   0  0  0  0  0  0  0  0  0  0  0  0
   -0.7459   -3.6958    0.4617 C   0  0  0  0  0  0  0  0  0  0  0  0
   -0.0594   -0.5852    0.9065 H   0  0  0  0  0  0  0  0  0  0  0  0
   -1.7132    1.7137   -0.3452 H   0  0  0  0  0  0  0  0  0  0  0  0
    1.5893    0.9809    1.3214 H   0  0  0  0  0  0  0  0  0  0  0  0
    2.5298    0.8387   -1.5871 H   0  0  0  0  0  0  0  0  0  0  0  0
    1.3302   -0.3061   -0.9651 H   0  0  0  0  0  0  0  0  0  0  0  0
   -1.6509    3.8426    0.3919 H   0  0  0  0  0  0  0  0  0  0  0  0
   -0.3311    3.9498    1.5950 H   0  0  0  0  0  0  0  0  0  0  0  0
   -0.5338    5.2206    0.3500 H   0  0  0  0  0  0  0  0  0  0  0  0
   -0.0103    4.6790   -2.1020 H   0  0  0  0  0  0  0  0  0  0  0  0
    0.6676    3.0742   -2.5187 H   0  0  0  0  0  0  0  0  0  0  0  0
   -1.0545    3.2422   -2.0619 H   0  0  0  0  0  0  0  0  0  0  0  0
    3.3279    4.9928   -0.0494 H   0  0  0  0  0  0  0  0  0  0  0  0
    2.1258    5.3950   -1.3119 H   0  0  0  0  0  0  0  0  0  0  0  0
    1.7709    5.7430    0.4082 H   0  0  0  0  0  0  0  0  0  0  0  0
    1.8635   -1.8159    0.9452 H   0  0  0  0  0  0  0  0  0  0  0  0
    3.6180   -3.2267    1.9898 H   0  0  0  0  0  0  0  0  0  0  0  0
    6.0312   -2.7470    1.5544 H   0  0  0  0  0  0  0  0  0  0  0  0
    6.6618   -0.8416    0.0713 H   0  0  0  0  0  0  0  0  0  0  0  0
    4.8968    0.5812   -0.9498 H   0  0  0  0  0  0  0  0  0  0  0  0
   -3.7774   -0.1583    2.6343 H   0  0  0  0  0  0  0  0  0  0  0  0
   -5.8366    1.2314    2.6478 H   0  0  0  0  0  0  0  0  0  0  0  0
   -6.7310    2.1628    0.5107 H   0  0  0  0  0  0  0  0  0  0  0  0
   -5.5479    1.6862   -1.6341 H   0  0  0  0  0  0  0  0  0  0  0  0
   -3.4996    0.3129   -1.6490 H   0  0  0  0  0  0  0  0  0  0  0  0
   -0.1508   -2.0578   -2.4784 H   0  0  0  0  0  0  0  0  0  0  0  0
    1.8788   -3.5038   -2.4065 H   0  0  0  0  0  0  0  0  0  0  0  0
    2.2152   -5.0814   -0.5083 H   0  0  0  0  0  0  0  0  0  0  0  0
    0.5303   -5.2060    1.3249 H   0  0  0  0  0  0  0  0  0  0  0  0
   -1.4828   -3.7486    1.2679 H   0  0  0  0  0  0  0  0  0  0  0  0
  1 14  1  6  0  0  0
  1 31  1  0  0  0  0
  1 29  1  0  0  0  0
  1  2  1  0  0  0  0
  2 15  1  1  0  0  0
  3  2  1  0  0  0  0
  3 37  1  0  0  0  0
  4  3  2  0  0  0  0
  5  4  1  0  0  0  0
  5  9  1  0  0  0  0
  6  7  1  0  0  0  0
  6  5  1  0  0  0  0
  6 12  1  0  0  0  0
  7  8  1  0  0  0  0
  8 10  2  0  0  0  0
  9  8  1  0  0  0  0
  9 39  1  1  0  0  0
 11 17  1  0  0  0  0
 11  9  1  0  0  0  0
 12 43  1  0  0  0  0
 13  6  1  0  0  0  0
 16  7  1  0  0  0  0
 16 48  1  0  0  0  0
 16 50  1  0  0  0  0
 17 18  1  0  0  0  0
 18 51  1  0  0  0  0
 18 19  2  0  0  0  0
 19 52  1  0  0  0  0
 20 19  1  0  0  0  0
 20 53  1  0  0  0  0
 21 20  2  0  0  0  0
 22 17  2  0  0  0  0
 22 21  1  0  0  0  0
 23  2  1  0  0  0  0
 23 24  2  0  0  0  0
 24 25  1  0  0  0  0
 24 56  1  0  0  0  0
 25 57  1  0  0  0  0
 26 58  1  0  0  0  0
 26 25  2  0  0  0  0
 27 26  1  0  0  0  0
 28 27  2  0  0  0  0
 28 23  1  0  0  0  0
 29 30  1  0  0  0  0
 31 36  2  0  0  0  0
 32 33  2  0  0  0  0
 32 31  1  0  0  0  0
 33 34  1  0  0  0  0
 34 63  1  0  0  0  0
 34 35  2  0  0  0  0
 35 64  1  0  0  0  0
 36 35  1  0  0  0  0
 36 65  1  0  0  0  0
 38  4  1  0  0  0  0
 40 11  1  0  0  0  0
 41 11  1  0  0  0  0
 42 12  1  0  0  0  0
 44 12  1  0  0  0  0
 45 13  1  0  0  0  0
 46 13  1  0  0  0  0
 47 13  1  0  0  0  0
 49 16  1  0  0  0  0
 54 21  1  0  0  0  0
 55 22  1  0  0  0  0
 59 27  1  0  0  0  0
 60 28  1  0  0  0  0
 61 32  1  0  0  0  0
 62 33  1  0  0  0  0
M  RAD  2  29   2  30   3
M  END
>  <File Format>
g03

$$$$
REDO_a_ss_3.log
 OpenBabel02202017073D
Gaussian sw/gaussian//g16/g16 #p opt freq b3lyp/def2svp scrf=(smd,solvent=dichlo
 65 68  0  0  1  0  0  0  0  0999 V2000
   -2.0920   -1.9076   -0.6099 C   0  0  2  0  0  0  0  0  0  0  0  0
   -2.2091   -0.8558    0.5671 C   0  0  1  0  0  0  0  0  0  0  0  0
   -0.9375   -0.0612    0.5381 C   0  0  0  0  0  0  0  0  0  0  0  0
   -0.8399    1.1959    0.0287 C   0  0  0  0  0  0  0  0  0  0  0  0
    0.2967    1.9279   -0.0737 N   0  0  0  0  0  0  0  0  0  0  0  0
    0.2886    3.3734   -0.3843 C   0  0  0  0  0  0  0  0  0  0  0  0
    1.6896    3.7154   -0.1203 N   0  0  0  0  0  0  0  0  0  0  0  0
    2.4606    2.6815    0.3081 C   0  0  0  0  0  0  0  0  0  0  0  0
    1.6027    1.4256    0.3026 C   0  0  2  0  0  0  0  0  0  0  0  0
    3.6428    2.7364    0.6070 O   0  0  0  0  0  0  0  0  0  0  0  0
    2.1559    0.3602   -0.6810 C   0  0  0  0  0  0  0  0  0  0  0  0
   -0.6437    4.1434    0.5576 C   0  0  0  0  0  0  0  0  0  0  0  0
   -0.0783    3.6138   -1.8524 C   0  0  0  0  0  0  0  0  0  0  0  0
   -2.1736   -1.4047   -1.5824 H   0  0  0  0  0  0  0  0  0  0  0  0
   -2.2320   -1.4522    1.4910 H   0  0  0  0  0  0  0  0  0  0  0  0
    2.2067    5.0565   -0.2757 C   0  0  0  0  0  0  0  0  0  0  0  0
    3.2502   -0.4899   -0.0878 C   0  0  0  0  0  0  0  0  0  0  0  0
    4.6051   -0.2196   -0.3284 C   0  0  0  0  0  0  0  0  0  0  0  0
    5.6041   -1.0108    0.2458 C   0  0  0  0  0  0  0  0  0  0  0  0
    5.2626   -2.0836    1.0760 C   0  0  0  0  0  0  0  0  0  0  0  0
    3.9146   -2.3608    1.3256 C   0  0  0  0  0  0  0  0  0  0  0  0
    2.9192   -1.5698    0.7464 C   0  0  0  0  0  0  0  0  0  0  0  0
   -3.4926   -0.0530    0.4916 C   0  0  0  0  0  0  0  0  0  0  0  0
   -4.1725    0.2417    1.6831 C   0  0  0  0  0  0  0  0  0  0  0  0
   -5.3341    1.0160    1.6690 C   0  0  0  0  0  0  0  0  0  0  0  0
   -5.8374    1.5044    0.4585 C   0  0  0  0  0  0  0  0  0  0  0  0
   -5.1715    1.2124   -0.7344 C   0  0  0  0  0  0  0  0  0  0  0  0
   -4.0064    0.4389   -0.7183 C   0  0  0  0  0  0  0  0  0  0  0  0
   -3.3027   -2.7449   -0.5667 N   0  0  0  0  0  0  0  0  0  0  0  0
   -4.2318   -3.3030   -0.3510 N   0  0  0  0  0  0  0  0  0  0  0  0
   -0.8896   -2.8224   -0.5790 C   0  0  0  0  0  0  0  0  0  0  0  0
   -0.6291   -3.6340    0.5340 C   0  0  0  0  0  0  0  0  0  0  0  0
    0.5074   -4.4436    0.5466 C   0  0  0  0  0  0  0  0  0  0  0  0
    1.3866   -4.4358   -0.5417 C   0  0  0  0  0  0  0  0  0  0  0  0
    1.1287   -3.6207   -1.6471 C   0  0  0  0  0  0  0  0  0  0  0  0
   -0.0138   -2.8180   -1.6716 C   0  0  0  0  0  0  0  0  0  0  0  0
   -0.0548   -0.5750    0.9189 H   0  0  0  0  0  0  0  0  0  0  0  0
   -1.7379    1.7019   -0.3338 H   0  0  0  0  0  0  0  0  0  0  0  0
    1.5782    0.9973    1.3204 H   0  0  0  0  0  0  0  0  0  0  0  0
    2.5046    0.8671   -1.5932 H   0  0  0  0  0  0  0  0  0  0  0  0
    1.3147   -0.2861   -0.9681 H   0  0  0  0  0  0  0  0  0  0  0  0
   -1.6888    3.8381    0.4054 H   0  0  0  0  0  0  0  0  0  0  0  0
   -0.3664    3.9532    1.6050 H   0  0  0  0  0  0  0  0  0  0  0  0
   -0.5811    5.2236    0.3616 H   0  0  0  0  0  0  0  0  0  0  0  0
   -0.0617    4.6869   -2.0926 H   0  0  0  0  0  0  0  0  0  0  0  0
    0.6276    3.0877   -2.5119 H   0  0  0  0  0  0  0  0  0  0  0  0
   -1.0946    3.2419   -2.0510 H   0  0  0  0  0  0  0  0  0  0  0  0
    3.2807    5.0236   -0.0516 H   0  0  0  0  0  0  0  0  0  0  0  0
    2.0680    5.4213   -1.3054 H   0  0  0  0  0  0  0  0  0  0  0  0
    1.7215    5.7615    0.4181 H   0  0  0  0  0  0  0  0  0  0  0  0
    4.8763    0.6258   -0.9642 H   0  0  0  0  0  0  0  0  0  0  0  0
    6.6553   -0.7871    0.0460 H   0  0  0  0  0  0  0  0  0  0  0  0
    6.0440   -2.7019    1.5252 H   0  0  0  0  0  0  0  0  0  0  0  0
    3.6362   -3.2012    1.9667 H   0  0  0  0  0  0  0  0  0  0  0  0
    1.8675   -1.8014    0.9319 H   0  0  0  0  0  0  0  0  0  0  0  0
   -3.7809   -0.1378    2.6304 H   0  0  0  0  0  0  0  0  0  0  0  0
   -5.8510    1.2358    2.6063 H   0  0  0  0  0  0  0  0  0  0  0  0
   -6.7484    2.1075    0.4456 H   0  0  0  0  0  0  0  0  0  0  0  0
   -5.5580    1.5873   -1.6851 H   0  0  0  0  0  0  0  0  0  0  0  0
   -3.4990    0.2298   -1.6627 H   0  0  0  0  0  0  0  0  0  0  0  0
   -1.3114   -3.6383    1.3880 H   0  0  0  0  0  0  0  0  0  0  0  0
    0.7116   -5.0776    1.4120 H   0  0  0  0  0  0  0  0  0  0  0  0
    2.2817   -5.0612   -0.5234 H   0  0  0  0  0  0  0  0  0  0  0  0
    1.8200   -3.6062   -2.4923 H   0  0  0  0  0  0  0  0  0  0  0  0
   -0.2252   -2.1806   -2.5332 H   0  0  0  0  0  0  0  0  0  0  0  0
  1 14  1  6  0  0  0
  1 31  1  0  0  0  0
  1 29  1  0  0  0  0
  1  2  1  0  0  0  0
  2 15  1  1  0  0  0
  3  2  1  0  0  0  0
  3 37  1  0  0  0  0
  4  3  2  0  0  0  0
  5  4  1  0  0  0  0
  5  9  1  0  0  0  0
  6  7  1  0  0  0  0
  6  5  1  0  0  0  0
  6 12  1  0  0  0  0
  7  8  1  0  0  0  0
  8 10  2  0  0  0  0
  9  8  1  0  0  0  0
  9 39  1  1  0  0  0
 11 17  1  0  0  0  0
 11  9  1  0  0  0  0
 12 43  1  0  0  0  0
 13  6  1  0  0  0  0
 16  7  1  0  0  0  0
 16 48  1  0  0  0  0
 16 50  1  0  0  0  0
 17 22  1  0  0  0  0
 18 17  2  0  0  0  0
 18 19  1  0  0  0  0
 19 20  2  0  0  0  0
 20 21  1  0  0  0  0
 20 53  1  0  0  0  0
 21 54  1  0  0  0  0
 22 55  1  0  0  0  0
 22 21  2  0  0  0  0
 23  2  1  0  0  0  0
 23 24  2  0  0  0  0
 24 56  1  0  0  0  0
 25 24  1  0  0  0  0
 25 57  1  0  0  0  0
 26 25  2  0  0  0  0
 27 28  2  0  0  0  0
 27 26  1  0  0  0  0
 28 23  1  0  0  0  0
 29 30  1  0  0  0  0
 31 32  2  0  0  0  0
 32 33  1  0  0  0  0
 32 61  1  0  0  0  0
 33 62  1  0  0  0  0
 34 63  1  0  0  0  0
 34 33  2  0  0  0  0
 35 34  1  0  0  0  0
 36 35  2  0  0  0  0
 36 31  1  0  0  0  0
 38  4  1  0  0  0  0
 40 11  1  0  0  0  0
 41 11  1  0  0  0  0
 42 12  1  0  0  0  0
 44 12  1  0  0  0  0
 45 13  1  0  0  0  0
 46 13  1  0  0  0  0
 47 13  1  0  0  0  0
 49 16  1  0  0  0  0
 51 18  1  0  0  0  0
 52 19  1  0  0  0  0
 58 26  1  0  0  0  0
 59 27  1  0  0  0  0
 60 28  1  0  0  0  0
 64 35  1  0  0  0  0
 65 36  1  0  0  0  0
M  RAD  2  29   2  30   3
M  END
>  <File Format>
g03

$$$$
REDO_a_ss_4.log
 OpenBabel02202017073D
Gaussian sw/gaussian//g16/g16 #p opt freq b3lyp/def2svp scrf=(smd,solvent=dichlo
 65 68  0  0  1  0  0  0  0  0999 V2000
   -2.4889    1.0989    0.5008 C   0  0  2  0  0  0  0  0  0  0  0  0
   -2.4739    0.0908   -0.6835 C   0  0  1  0  0  0  0  0  0  0  0  0
   -1.0939   -0.5009   -0.8295 C   0  0  0  0  0  0  0  0  0  0  0  0
   -0.2350   -0.7332    0.1917 C   0  0  0  0  0  0  0  0  0  0  0  0
    1.0083   -1.2833    0.1079 N   0  0  0  0  0  0  0  0  0  0  0  0
    1.7733   -1.6784    1.3102 C   0  0  0  0  0  0  0  0  0  0  0  0
    2.8787   -2.4241    0.6988 N   0  0  0  0  0  0  0  0  0  0  0  0
    2.8141   -2.5306   -0.6507 C   0  0  0  0  0  0  0  0  0  0  0  0
    1.5985   -1.7484   -1.1290 C   0  0  2  0  0  0  0  0  0  0  0  0
    3.6105   -3.1081   -1.3756 O   0  0  0  0  0  0  0  0  0  0  0  0
    2.0334   -0.6345   -2.1153 C   0  0  0  0  0  0  0  0  0  0  0  0
    0.9491   -2.5981    2.2208 C   0  0  0  0  0  0  0  0  0  0  0  0
    2.2848   -0.4543    2.0763 C   0  0  0  0  0  0  0  0  0  0  0  0
   -2.3861    0.5750    1.4627 H   0  0  0  0  0  0  0  0  0  0  0  0
   -2.6925    0.6728   -1.5904 H   0  0  0  0  0  0  0  0  0  0  0  0
    3.9799   -2.9575    1.4681 C   0  0  0  0  0  0  0  0  0  0  0  0
    2.8833    0.4237   -1.4597 C   0  0  0  0  0  0  0  0  0  0  0  0
    2.3028    1.6051   -0.9736 C   0  0  0  0  0  0  0  0  0  0  0  0
    3.0741    2.5570   -0.3007 C   0  0  0  0  0  0  0  0  0  0  0  0
    4.4399    2.3391   -0.0967 C   0  0  0  0  0  0  0  0  0  0  0  0
    5.0303    1.1658   -0.5779 C   0  0  0  0  0  0  0  0  0  0  0  0
    4.2581    0.2184   -1.2553 C   0  0  0  0  0  0  0  0  0  0  0  0
   -3.5952   -0.9327   -0.5283 C   0  0  0  0  0  0  0  0  0  0  0  0
   -3.5601   -1.8902    0.4965 C   0  0  0  0  0  0  0  0  0  0  0  0
   -4.6051   -2.8026    0.6495 C   0  0  0  0  0  0  0  0  0  0  0  0
   -5.6960   -2.7750   -0.2276 C   0  0  0  0  0  0  0  0  0  0  0  0
   -5.7358   -1.8289   -1.2548 C   0  0  0  0  0  0  0  0  0  0  0  0
   -4.6914   -0.9099   -1.4010 C   0  0  0  0  0  0  0  0  0  0  0  0
   -3.8891    1.6127    0.6027 N   0  0  0  0  0  0  0  0  0  0  0  0
   -4.8985    2.0528    0.6131 N   0  0  0  0  0  0  0  0  0  0  0  0
   -1.5873    2.3079    0.4446 C   0  0  0  0  0  0  0  0  0  0  0  0
   -1.4146    3.0287   -0.7453 C   0  0  0  0  0  0  0  0  0  0  0  0
   -0.5734    4.1409   -0.7617 C   0  0  0  0  0  0  0  0  0  0  0  0
    0.0909    4.5363    0.4049 C   0  0  0  0  0  0  0  0  0  0  0  0
   -0.0803    3.8154    1.5904 C   0  0  0  0  0  0  0  0  0  0  0  0
   -0.9240    2.7038    1.6136 C   0  0  0  0  0  0  0  0  0  0  0  0
   -0.8266   -0.7638   -1.8533 H   0  0  0  0  0  0  0  0  0  0  0  0
   -0.5122   -0.4544    1.2111 H   0  0  0  0  0  0  0  0  0  0  0  0
    0.9164   -2.4365   -1.6627 H   0  0  0  0  0  0  0  0  0  0  0  0
    1.1409   -0.1779   -2.5631 H   0  0  0  0  0  0  0  0  0  0  0  0
    2.5868   -1.1396   -2.9214 H   0  0  0  0  0  0  0  0  0  0  0  0
    0.1007   -2.0542    2.6610 H   0  0  0  0  0  0  0  0  0  0  0  0
    0.5653   -3.4553    1.6479 H   0  0  0  0  0  0  0  0  0  0  0  0
    1.5644   -2.9715    3.0523 H   0  0  0  0  0  0  0  0  0  0  0  0
    2.8387   -0.7590    2.9764 H   0  0  0  0  0  0  0  0  0  0  0  0
    2.9389    0.1532    1.4372 H   0  0  0  0  0  0  0  0  0  0  0  0
    1.4352    0.1652    2.3993 H   0  0  0  0  0  0  0  0  0  0  0  0
    4.6338   -3.5019    0.7748 H   0  0  0  0  0  0  0  0  0  0  0  0
    4.5606   -2.1517    1.9449 H   0  0  0  0  0  0  0  0  0  0  0  0
    3.6291   -3.6516    2.2473 H   0  0  0  0  0  0  0  0  0  0  0  0
    1.2335    1.7775   -1.1179 H   0  0  0  0  0  0  0  0  0  0  0  0
    2.6030    3.4701    0.0684 H   0  0  0  0  0  0  0  0  0  0  0  0
    5.0430    3.0825    0.4309 H   0  0  0  0  0  0  0  0  0  0  0  0
    6.0986    0.9884   -0.4286 H   0  0  0  0  0  0  0  0  0  0  0  0
    4.7227   -0.6974   -1.6274 H   0  0  0  0  0  0  0  0  0  0  0  0
   -2.7016   -1.9305    1.1711 H   0  0  0  0  0  0  0  0  0  0  0  0
   -4.5660   -3.5437    1.4516 H   0  0  0  0  0  0  0  0  0  0  0  0
   -6.5105   -3.4941   -0.1116 H   0  0  0  0  0  0  0  0  0  0  0  0
   -6.5814   -1.8049   -1.9465 H   0  0  0  0  0  0  0  0  0  0  0  0
   -4.7247   -0.1680   -2.2039 H   0  0  0  0  0  0  0  0  0  0  0  0
   -1.9296    2.7230   -1.6579 H   0  0  0  0  0  0  0  0  0  0  0  0
   -0.4329    4.6997   -1.6892 H   0  0  0  0  0  0  0  0  0  0  0  0
    0.7479    5.4088    0.3875 H   0  0  0  0  0  0  0  0  0  0  0  0
    0.4450    4.1177    2.4987 H   0  0  0  0  0  0  0  0  0  0  0  0
   -1.0651    2.1393    2.5385 H   0  0  0  0  0  0  0  0  0  0  0  0
  1 29  1  0  0  0  0
  1 14  1  1  0  0  0
  2 15  1  6  0  0  0
  2 23  1  0  0  0  0
  2  1  1  0  0  0  0
  3  2  1  0  0  0  0
  3  4  2  0  0  0  0
  4 38  1  0  0  0  0
  5  4  1  0  0  0  0
  5  6  1  0  0  0  0
  6 13  1  0  0  0  0
  6 12  1  0  0  0  0
  7  6  1  0  0  0  0
  7 16  1  0  0  0  0
  8  7  1  0  0  0  0
  9 39  1  6  0  0  0
  9  8  1  0  0  0  0
  9  5  1  0  0  0  0
 10  8  2  0  0  0  0
 11 17  1  0  0  0  0
 11  9  1  0  0  0  0
 12 42  1  0  0  0  0
 12 44  1  0  0  0  0
 13 47  1  0  0  0  0
 13 45  1  0  0  0  0
 16 49  1  0  0  0  0
 16 50  1  0  0  0  0
 17 22  2  0  0  0  0
 17 18  1  0  0  0  0
 18 19  2  0  0  0  0
 19 20  1  0  0  0  0
 19 52  1  0  0  0  0
 20 53  1  0  0  0  0
 21 54  1  0  0  0  0
 21 20  2  0  0  0  0
 22 21  1  0  0  0  0
 23 24  2  0  0  0  0
 24 25  1  0  0  0  0
 24 56  1  0  0  0  0
 25 57  1  0  0  0  0
 26 58  1  0  0  0  0
 26 25  2  0  0  0  0
 27 26  1  0  0  0  0
 28 27  2  0  0  0  0
 28 23  1  0  0  0  0
 29 30  1  0  0  0  0
 31  1  1  0  0  0  0
 31 36  2  0  0  0  0
 32 31  1  0  0  0  0
 33 32  2  0  0  0  0
 33 34  1  0  0  0  0
 34 35  2  0  0  0  0
 35 36  1  0  0  0  0
 35 64  1  0  0  0  0
 36 65  1  0  0  0  0
 37  3  1  0  0  0  0
 40 11  1  0  0  0  0
 41 11  1  0  0  0  0
 43 12  1  0  0  0  0
 46 13  1  0  0  0  0
 48 16  1  0  0  0  0
 51 18  1  0  0  0  0
 55 22  1  0  0  0  0
 59 27  1  0  0  0  0
 60 28  1  0  0  0  0
 61 32  1  0  0  0  0
 62 33  1  0  0  0  0
 63 34  1  0  0  0  0
M  RAD  2  29   2  30   3
M  END
>  <File Format>
g03

$$$$
REDO_a_ss_56.log
 OpenBabel02202017073D
Gaussian sw/gaussian//g16/g16 #p opt freq b3lyp/def2svp scrf=(smd,solvent=dichlo
 65 68  0  0  1  0  0  0  0  0999 V2000
    2.4023   -0.2026    1.4141 C   0  0  2  0  0  0  0  0  0  0  0  0
    1.9452    0.3631   -0.0104 C   0  0  1  0  0  0  0  0  0  0  0  0
    0.6426    1.0529    0.2185 C   0  0  0  0  0  0  0  0  0  0  0  0
   -0.5053    0.5429   -0.3011 C   0  0  0  0  0  0  0  0  0  0  0  0
   -1.7917    0.9686   -0.1886 N   0  0  0  0  0  0  0  0  0  0  0  0
   -2.2368    2.1660    0.5580 C   0  0  0  0  0  0  0  0  0  0  0  0
   -3.6867    2.1157    0.3259 N   0  0  0  0  0  0  0  0  0  0  0  0
   -4.0824    1.1820   -0.5713 C   0  0  0  0  0  0  0  0  0  0  0  0
   -2.8503    0.4150   -1.0303 C   0  0  2  0  0  0  0  0  0  0  0  0
   -5.2237    0.9678   -0.9487 O   0  0  0  0  0  0  0  0  0  0  0  0
   -3.0949   -1.0985   -0.9136 C   0  0  0  0  0  0  0  0  0  0  0  0
   -1.6595    3.4560   -0.0432 C   0  0  0  0  0  0  0  0  0  0  0  0
   -1.9357    2.0387    2.0540 C   0  0  0  0  0  0  0  0  0  0  0  0
    2.6112    0.6448    2.0837 H   0  0  0  0  0  0  0  0  0  0  0  0
    1.7933   -0.5192   -0.6481 H   0  0  0  0  0  0  0  0  0  0  0  0
   -4.6149    3.0237    0.9630 C   0  0  0  0  0  0  0  0  0  0  0  0
   -2.0652   -1.9807   -1.5805 C   0  0  0  0  0  0  0  0  0  0  0  0
   -1.3565   -2.9378   -0.8409 C   0  0  0  0  0  0  0  0  0  0  0  0
   -0.3830   -3.7388   -1.4468 C   0  0  0  0  0  0  0  0  0  0  0  0
   -0.1011   -3.5922   -2.8077 C   0  0  0  0  0  0  0  0  0  0  0  0
   -0.8077   -2.6453   -3.5589 C   0  0  0  0  0  0  0  0  0  0  0  0
   -1.7821   -1.8509   -2.9509 C   0  0  0  0  0  0  0  0  0  0  0  0
    3.0404    1.2261   -0.6054 C   0  0  0  0  0  0  0  0  0  0  0  0
    3.7262    0.7908   -1.7481 C   0  0  0  0  0  0  0  0  0  0  0  0
    4.7447    1.5695   -2.3064 C   0  0  0  0  0  0  0  0  0  0  0  0
    5.0917    2.7907   -1.7229 C   0  0  0  0  0  0  0  0  0  0  0  0
    4.4155    3.2303   -0.5790 C   0  0  0  0  0  0  0  0  0  0  0  0
    3.3967    2.4536   -0.0244 C   0  0  0  0  0  0  0  0  0  0  0  0
    3.7052   -0.8220    1.2386 N   0  0  0  0  0  0  0  0  0  0  0  0
    4.6540   -1.2888    0.9154 N   0  0  0  0  0  0  0  0  0  0  0  0
    1.4771   -1.2032    2.0622 C   0  0  0  0  0  0  0  0  0  0  0  0
    1.3622   -2.5082    1.5691 C   0  0  0  0  0  0  0  0  0  0  0  0
    0.4559   -3.3915    2.1581 C   0  0  0  0  0  0  0  0  0  0  0  0
   -0.3473   -2.9674    3.2213 C   0  0  0  0  0  0  0  0  0  0  0  0
   -0.2358   -1.6603    3.7064 C   0  0  0  0  0  0  0  0  0  0  0  0
    0.6849   -0.7794    3.1360 C   0  0  0  0  0  0  0  0  0  0  0  0
    0.6654    1.9501    0.8354 H   0  0  0  0  0  0  0  0  0  0  0  0
   -0.4142   -0.3561   -0.9134 H   0  0  0  0  0  0  0  0  0  0  0  0
   -2.6839    0.6678   -2.0944 H   0  0  0  0  0  0  0  0  0  0  0  0
   -4.0802   -1.2665   -1.3787 H   0  0  0  0  0  0  0  0  0  0  0  0
   -3.1880   -1.3598    0.1515 H   0  0  0  0  0  0  0  0  0  0  0  0
   -0.5667    3.4895    0.0536 H   0  0  0  0  0  0  0  0  0  0  0  0
   -1.9185    3.5201   -1.1105 H   0  0  0  0  0  0  0  0  0  0  0  0
   -2.0695    4.3362    0.4729 H   0  0  0  0  0  0  0  0  0  0  0  0
   -2.3543    2.8966    2.5996 H   0  0  0  0  0  0  0  0  0  0  0  0
   -2.3756    1.1116    2.4492 H   0  0  0  0  0  0  0  0  0  0  0  0
   -0.8553    2.0239    2.2393 H   0  0  0  0  0  0  0  0  0  0  0  0
   -5.5972    2.8746    0.4965 H   0  0  0  0  0  0  0  0  0  0  0  0
   -4.7024    2.8220    2.0425 H   0  0  0  0  0  0  0  0  0  0  0  0
   -4.3078    4.0712    0.8224 H   0  0  0  0  0  0  0  0  0  0  0  0
   -1.5609   -3.0455    0.2263 H   0  0  0  0  0  0  0  0  0  0  0  0
    0.1581   -4.4780   -0.8509 H   0  0  0  0  0  0  0  0  0  0  0  0
    0.6604   -4.2148   -3.2840 H   0  0  0  0  0  0  0  0  0  0  0  0
   -0.6003   -2.5278   -4.6257 H   0  0  0  0  0  0  0  0  0  0  0  0
   -2.3267   -1.1148   -3.5487 H   0  0  0  0  0  0  0  0  0  0  0  0
    3.4563   -0.1653   -2.2048 H   0  0  0  0  0  0  0  0  0  0  0  0
    5.2681    1.2194   -3.1995 H   0  0  0  0  0  0  0  0  0  0  0  0
    5.8878    3.4001   -2.1573 H   0  0  0  0  0  0  0  0  0  0  0  0
    4.6825    4.1844   -0.1181 H   0  0  0  0  0  0  0  0  0  0  0  0
    2.8741    2.8080    0.8678 H   0  0  0  0  0  0  0  0  0  0  0  0
    1.9735   -2.8380    0.7255 H   0  0  0  0  0  0  0  0  0  0  0  0
    0.3699   -4.4116    1.7783 H   0  0  0  0  0  0  0  0  0  0  0  0
   -1.0615   -3.6589    3.6742 H   0  0  0  0  0  0  0  0  0  0  0  0
   -0.8618   -1.3266    4.5368 H   0  0  0  0  0  0  0  0  0  0  0  0
    0.7853    0.2393    3.5160 H   0  0  0  0  0  0  0  0  0  0  0  0
  1 31  1  0  0  0  0
  1 14  1  1  0  0  0
  2 15  1  6  0  0  0
  2  3  1  0  0  0  0
  2  1  1  0  0  0  0
  3 37  1  0  0  0  0
  4  5  1  0  0  0  0
  4  3  2  0  0  0  0
  5  6  1  0  0  0  0
  6 13  1  0  0  0  0
  7  6  1  0  0  0  0
  7 16  1  0  0  0  0
  8  7  1  0  0  0  0
  9 39  1  6  0  0  0
  9 11  1  0  0  0  0
  9  8  1  0  0  0  0
  9  5  1  0  0  0  0
 10  8  2  0  0  0  0
 11 41  1  0  0  0  0
 12 42  1  0  0  0  0
 12 44  1  0  0  0  0
 12  6  1  0  0  0  0
 13 47  1  0  0  0  0
 13 46  1  0  0  0  0
 13 45  1  0  0  0  0
 16 49  1  0  0  0  0
 17 11  1  0  0  0  0
 17 18  2  0  0  0  0
 18 51  1  0  0  0  0
 19 52  1  0  0  0  0
 19 18  1  0  0  0  0
 20 19  2  0  0  0  0
 21 22  2  0  0  0  0
 21 20  1  0  0  0  0
 22 17  1  0  0  0  0
 23 28  2  0  0  0  0
 23  2  1  0  0  0  0
 24 23  1  0  0  0  0
 25 24  2  0  0  0  0
 25 26  1  0  0  0  0
 26 27  2  0  0  0  0
 27 59  1  0  0  0  0
 27 28  1  0  0  0  0
 28 60  1  0  0  0  0
 29  1  1  0  0  0  0
 30 29  1  0  0  0  0
 31 36  1  0  0  0  0
 32 31  2  0  0  0  0
 32 33  1  0  0  0  0
 33 34  2  0  0  0  0
 34 63  1  0  0  0  0
 34 35  1  0  0  0  0
 35 64  1  0  0  0  0
 36 65  1  0  0  0  0
 36 35  2  0  0  0  0
 38  4  1  0  0  0  0
 40 11  1  0  0  0  0
 43 12  1  0  0  0  0
 48 16  1  0  0  0  0
 50 16  1  0  0  0  0
 53 20  1  0  0  0  0
 54 21  1  0  0  0  0
 55 22  1  0  0  0  0
 56 24  1  0  0  0  0
 57 25  1  0  0  0  0
 58 26  1  0  0  0  0
 61 32  1  0  0  0  0
 62 33  1  0  0  0  0
M  RAD  2  29   2  30   3
M  END
>  <File Format>
g03

$$$$
REDO_a_ss_57.log
 OpenBabel02202017073D
Gaussian sw/gaussian//g16/g16 #p opt freq b3lyp/def2svp scrf=(smd,solvent=dichlo
 65 68  0  0  1  0  0  0  0  0999 V2000
    1.4068    2.2963   -0.6565 C   0  0  2  0  0  0  0  0  0  0  0  0
    1.5712    0.9886    0.2633 C   0  0  1  0  0  0  0  0  0  0  0  0
    0.4670    0.0673   -0.1234 C   0  0  0  0  0  0  0  0  0  0  0  0
   -0.7213    0.0773    0.5379 C   0  0  0  0  0  0  0  0  0  0  0  0
   -1.8164   -0.6823    0.2849 N   0  0  0  0  0  0  0  0  0  0  0  0
   -3.1254   -0.4369    0.9361 C   0  0  0  0  0  0  0  0  0  0  0  0
   -4.0409   -0.9664   -0.0852 N   0  0  0  0  0  0  0  0  0  0  0  0
   -3.4293   -1.6029   -1.1160 C   0  0  0  0  0  0  0  0  0  0  0  0
   -1.9313   -1.5914   -0.8416 C   0  0  2  0  0  0  0  0  0  0  0  0
   -3.9716   -2.1445   -2.0659 O   0  0  0  0  0  0  0  0  0  0  0  0
   -1.4715   -3.0475   -0.5762 C   0  0  0  0  0  0  0  0  0  0  0  0
   -3.3937    1.0511    1.1652 C   0  0  0  0  0  0  0  0  0  0  0  0
   -3.2319   -1.2277    2.2459 C   0  0  0  0  0  0  0  0  0  0  0  0
    1.5513    2.0264   -1.7123 H   0  0  0  0  0  0  0  0  0  0  0  0
    1.4374    1.3467    1.2930 H   0  0  0  0  0  0  0  0  0  0  0  0
   -5.4792   -0.8884    0.0368 C   0  0  0  0  0  0  0  0  0  0  0  0
   -0.0249   -3.1868   -0.1841 C   0  0  0  0  0  0  0  0  0  0  0  0
    0.3575   -3.1245    1.1641 C   0  0  0  0  0  0  0  0  0  0  0  0
    1.7058   -3.1745    1.5275 C   0  0  0  0  0  0  0  0  0  0  0  0
    2.6936   -3.2952    0.5455 C   0  0  0  0  0  0  0  0  0  0  0  0
    2.3227   -3.3777   -0.8002 C   0  0  0  0  0  0  0  0  0  0  0  0
    0.9740   -3.3242   -1.1604 C   0  0  0  0  0  0  0  0  0  0  0  0
    2.9582    0.4007    0.1180 C   0  0  0  0  0  0  0  0  0  0  0  0
    3.7972    0.3027    1.2363 C   0  0  0  0  0  0  0  0  0  0  0  0
    5.0720   -0.2596    1.1211 C   0  0  0  0  0  0  0  0  0  0  0  0
    5.5250   -0.7198   -0.1184 C   0  0  0  0  0  0  0  0  0  0  0  0
    4.6971   -0.6163   -1.2414 C   0  0  0  0  0  0  0  0  0  0  0  0
    3.4216   -0.0620   -1.1227 C   0  0  0  0  0  0  0  0  0  0  0  0
    2.5324    3.1760   -0.3718 N   0  0  0  0  0  0  0  0  0  0  0  0
    3.4278    3.6888    0.0311 N   0  0  0  0  0  0  0  0  0  0  0  0
    0.1309    3.0756   -0.4488 C   0  0  0  0  0  0  0  0  0  0  0  0
   -0.7793    3.1847   -1.5058 C   0  0  0  0  0  0  0  0  0  0  0  0
   -1.9926    3.8485   -1.3091 C   0  0  0  0  0  0  0  0  0  0  0  0
   -2.2890    4.4116   -0.0643 C   0  0  0  0  0  0  0  0  0  0  0  0
   -1.3755    4.3049    0.9900 C   0  0  0  0  0  0  0  0  0  0  0  0
   -0.1670    3.6329    0.8021 C   0  0  0  0  0  0  0  0  0  0  0  0
    0.6469   -0.6038   -0.9628 H   0  0  0  0  0  0  0  0  0  0  0  0
   -0.8372    0.7653    1.3781 H   0  0  0  0  0  0  0  0  0  0  0  0
   -1.3959   -1.1866   -1.7160 H   0  0  0  0  0  0  0  0  0  0  0  0
   -1.6774   -3.6079   -1.5005 H   0  0  0  0  0  0  0  0  0  0  0  0
   -2.1149   -3.4655    0.2130 H   0  0  0  0  0  0  0  0  0  0  0  0
   -2.7280    1.4653    1.9339 H   0  0  0  0  0  0  0  0  0  0  0  0
   -3.2593    1.6160    0.2324 H   0  0  0  0  0  0  0  0  0  0  0  0
   -4.4238    1.1905    1.5223 H   0  0  0  0  0  0  0  0  0  0  0  0
   -4.2091   -1.0700    2.7264 H   0  0  0  0  0  0  0  0  0  0  0  0
   -3.0981   -2.3022    2.0557 H   0  0  0  0  0  0  0  0  0  0  0  0
   -2.4505   -0.8914    2.9436 H   0  0  0  0  0  0  0  0  0  0  0  0
   -5.9136   -1.4929   -0.7701 H   0  0  0  0  0  0  0  0  0  0  0  0
   -5.8166   -1.2892    1.0052 H   0  0  0  0  0  0  0  0  0  0  0  0
   -5.8423    0.1470   -0.0632 H   0  0  0  0  0  0  0  0  0  0  0  0
   -0.4113   -3.0223    1.9341 H   0  0  0  0  0  0  0  0  0  0  0  0
    1.9878   -3.1152    2.5819 H   0  0  0  0  0  0  0  0  0  0  0  0
    3.7488   -3.3223    0.8260 H   0  0  0  0  0  0  0  0  0  0  0  0
    3.0893   -3.4787   -1.5721 H   0  0  0  0  0  0  0  0  0  0  0  0
    0.6884   -3.3826   -2.2147 H   0  0  0  0  0  0  0  0  0  0  0  0
    3.4435    0.6607    2.2066 H   0  0  0  0  0  0  0  0  0  0  0  0
    5.7131   -0.3360    2.0026 H   0  0  0  0  0  0  0  0  0  0  0  0
    6.5217   -1.1579   -0.2107 H   0  0  0  0  0  0  0  0  0  0  0  0
    5.0441   -0.9763   -2.2129 H   0  0  0  0  0  0  0  0  0  0  0  0
    2.7770    0.0015   -2.0034 H   0  0  0  0  0  0  0  0  0  0  0  0
   -0.5412    2.7419   -2.4753 H   0  0  0  0  0  0  0  0  0  0  0  0
   -2.7071    3.9263   -2.1315 H   0  0  0  0  0  0  0  0  0  0  0  0
   -3.2371    4.9326    0.0871 H   0  0  0  0  0  0  0  0  0  0  0  0
   -1.6069    4.7429    1.9634 H   0  0  0  0  0  0  0  0  0  0  0  0
    0.5413    3.5411    1.6296 H   0  0  0  0  0  0  0  0  0  0  0  0
  1 14  1  6  0  0  0
  1 31  1  0  0  0  0
  1 29  1  0  0  0  0
  1  2  1  0  0  0  0
  2 15  1  1  0  0  0
  3  2  1  0  0  0  0
  3  4  2  0  0  0  0
  4 38  1  0  0  0  0
  5  4  1  0  0  0  0
  5  6  1  0  0  0  0
  6 12  1  0  0  0  0
  6 13  1  0  0  0  0
  7 16  1  0  0  0  0
  7  6  1  0  0  0  0
  8  9  1  0  0  0  0
  8  7  1  0  0  0  0
  9 39  1  6  0  0  0
  9 11  1  0  0  0  0
  9  5  1  0  0  0  0
 10  8  2  0  0  0  0
 11 17  1  0  0  0  0
 11 41  1  0  0  0  0
 12 44  1  0  0  0  0
 12 42  1  0  0  0  0
 13 45  1  0  0  0  0
 13 47  1  0  0  0  0
 16 49  1  0  0  0  0
 17 18  2  0  0  0  0
 18 19  1  0  0  0  0
 18 51  1  0  0  0  0
 19 52  1  0  0  0  0
 20 53  1  0  0  0  0
 20 19  2  0  0  0  0
 21 20  1  0  0  0  0
 22 21  2  0  0  0  0
 22 17  1  0  0  0  0
 23  2  1  0  0  0  0
 23 24  2  0  0  0  0
 24 56  1  0  0  0  0
 25 24  1  0  0  0  0
 25 57  1  0  0  0  0
 26 25  2  0  0  0  0
 27 28  2  0  0  0  0
 27 26  1  0  0  0  0
 28 23  1  0  0  0  0
 29 30  1  0  0  0  0
 31 36  2  0  0  0  0
 32 33  2  0  0  0  0
 32 31  1  0  0  0  0
 33 34  1  0  0  0  0
 34 63  1  0  0  0  0
 34 35  2  0  0  0  0
 35 64  1  0  0  0  0
 36 35  1  0  0  0  0
 36 65  1  0  0  0  0
 37  3  1  0  0  0  0
 40 11  1  0  0  0  0
 43 12  1  0  0  0  0
 46 13  1  0  0  0  0
 48 16  1  0  0  0  0
 50 16  1  0  0  0  0
 54 21  1  0  0  0  0
 55 22  1  0  0  0  0
 58 26  1  0  0  0  0
 59 27  1  0  0  0  0
 60 28  1  0  0  0  0
 61 32  1  0  0  0  0
 62 33  1  0  0  0  0
M  RAD  2  29   2  30   3
M  END
>  <File Format>
g03

$$$$
REDO_a_ss_6.log
 OpenBabel02202017073D
Gaussian sw/gaussian//g16/g16 #p opt freq b3lyp/def2svp scrf=(smd,solvent=dichlo
 65 68  0  0  1  0  0  0  0  0999 V2000
    1.6867   -0.5436    0.1812 C   0  0  2  0  0  0  0  0  0  0  0  0
    1.1903    0.8229   -0.5443 C   0  0  1  0  0  0  0  0  0  0  0  0
   -0.2286    1.1431   -0.1952 C   0  0  0  0  0  0  0  0  0  0  0  0
   -1.2369    0.3330   -0.6122 C   0  0  0  0  0  0  0  0  0  0  0  0
   -2.5811    0.4393   -0.4493 N   0  0  0  0  0  0  0  0  0  0  0  0
   -3.3231    1.6321    0.0114 C   0  0  0  0  0  0  0  0  0  0  0  0
   -4.7000    1.2440   -0.3325 N   0  0  0  0  0  0  0  0  0  0  0  0
   -4.8327   -0.0131   -0.8254 C   0  0  0  0  0  0  0  0  0  0  0  0
   -3.4588   -0.6628   -0.8078 C   0  0  2  0  0  0  0  0  0  0  0  0
   -5.8687   -0.5582   -1.1712 O   0  0  0  0  0  0  0  0  0  0  0  0
   -3.4760   -1.8448    0.1908 C   0  0  0  0  0  0  0  0  0  0  0  0
   -2.9283    2.8879   -0.7716 C   0  0  0  0  0  0  0  0  0  0  0  0
   -3.1768    1.8352    1.5251 C   0  0  0  0  0  0  0  0  0  0  0  0
    0.9490   -1.3221   -0.0577 H   0  0  0  0  0  0  0  0  0  0  0  0
    1.2770    0.4762   -1.5856 H   0  0  0  0  0  0  0  0  0  0  0  0
   -5.8309    2.1256   -0.1445 C   0  0  0  0  0  0  0  0  0  0  0  0
   -2.1468   -2.5269    0.3956 C   0  0  0  0  0  0  0  0  0  0  0  0
   -1.5667   -3.3046   -0.6212 C   0  0  0  0  0  0  0  0  0  0  0  0
   -0.3327   -3.9312   -0.4288 C   0  0  0  0  0  0  0  0  0  0  0  0
    0.3398   -3.8029    0.7931 C   0  0  0  0  0  0  0  0  0  0  0  0
   -0.2280   -3.0334    1.8131 C   0  0  0  0  0  0  0  0  0  0  0  0
   -1.4546   -2.3919    1.6082 C   0  0  0  0  0  0  0  0  0  0  0  0
    2.1879    1.9332   -0.3188 C   0  0  0  0  0  0  0  0  0  0  0  0
    2.1394    2.7500    0.8234 C   0  0  0  0  0  0  0  0  0  0  0  0
    3.1213    3.7195    1.0448 C   0  0  0  0  0  0  0  0  0  0  0  0
    4.1591    3.8934    0.1242 C   0  0  0  0  0  0  0  0  0  0  0  0
    4.2096    3.0932   -1.0211 C   0  0  0  0  0  0  0  0  0  0  0  0
    3.2341    2.1180   -1.2362 C   0  0  0  0  0  0  0  0  0  0  0  0
    1.5335   -0.3470    1.5886 N   0  0  0  0  0  0  0  0  0  0  0  0
    1.3915    0.0019    2.6287 N   0  0  0  0  0  0  0  0  0  0  0  0
    3.0804   -1.0195   -0.1420 C   0  0  0  0  0  0  0  0  0  0  0  0
    3.2115   -1.9870   -1.1467 C   0  0  0  0  0  0  0  0  0  0  0  0
    4.4833   -2.3934   -1.5547 C   0  0  0  0  0  0  0  0  0  0  0  0
    5.6200   -1.8470   -0.9504 C   0  0  0  0  0  0  0  0  0  0  0  0
    5.4853   -0.8895    0.0600 C   0  0  0  0  0  0  0  0  0  0  0  0
    4.2170   -0.4674    0.4620 C   0  0  0  0  0  0  0  0  0  0  0  0
   -0.4147    2.0299    0.4062 H   0  0  0  0  0  0  0  0  0  0  0  0
   -0.9628   -0.5665   -1.1745 H   0  0  0  0  0  0  0  0  0  0  0  0
   -3.2161   -1.0405   -1.8152 H   0  0  0  0  0  0  0  0  0  0  0  0
   -4.2156   -2.5627   -0.1977 H   0  0  0  0  0  0  0  0  0  0  0  0
   -3.8530   -1.4777    1.1570 H   0  0  0  0  0  0  0  0  0  0  0  0
   -1.8895    3.1775   -0.5740 H   0  0  0  0  0  0  0  0  0  0  0  0
   -3.0491    2.7124   -1.8507 H   0  0  0  0  0  0  0  0  0  0  0  0
   -3.5697    3.7293   -0.4736 H   0  0  0  0  0  0  0  0  0  0  0  0
   -3.7667    2.7007    1.8607 H   0  0  0  0  0  0  0  0  0  0  0  0
   -3.5207    0.9406    2.0641 H   0  0  0  0  0  0  0  0  0  0  0  0
   -2.1265    2.0233    1.7875 H   0  0  0  0  0  0  0  0  0  0  0  0
   -6.7397    1.5465   -0.3533 H   0  0  0  0  0  0  0  0  0  0  0  0
   -5.8746    2.4989    0.8901 H   0  0  0  0  0  0  0  0  0  0  0  0
   -5.7960    2.9865   -0.8310 H   0  0  0  0  0  0  0  0  0  0  0  0
   -2.0917   -3.4237   -1.5731 H   0  0  0  0  0  0  0  0  0  0  0  0
    0.1013   -4.5344   -1.2303 H   0  0  0  0  0  0  0  0  0  0  0  0
    1.3001   -4.3008    0.9465 H   0  0  0  0  0  0  0  0  0  0  0  0
    0.2870   -2.9270    2.7715 H   0  0  0  0  0  0  0  0  0  0  0  0
   -1.8917   -1.7871    2.4068 H   0  0  0  0  0  0  0  0  0  0  0  0
    1.3326    2.6411    1.5513 H   0  0  0  0  0  0  0  0  0  0  0  0
    3.0711    4.3454    1.9390 H   0  0  0  0  0  0  0  0  0  0  0  0
    4.9238    4.6546    0.2968 H   0  0  0  0  0  0  0  0  0  0  0  0
    5.0145    3.2249   -1.7481 H   0  0  0  0  0  0  0  0  0  0  0  0
    3.2846    1.4841   -2.1246 H   0  0  0  0  0  0  0  0  0  0  0  0
    2.3174   -2.4145   -1.6066 H   0  0  0  0  0  0  0  0  0  0  0  0
    4.5855   -3.1434   -2.3422 H   0  0  0  0  0  0  0  0  0  0  0  0
    6.6146   -2.1702   -1.2664 H   0  0  0  0  0  0  0  0  0  0  0  0
    6.3714   -0.4621    0.5341 H   0  0  0  0  0  0  0  0  0  0  0  0
    4.1201    0.2916    1.2411 H   0  0  0  0  0  0  0  0  0  0  0  0
  1 14  1  6  0  0  0
  1 29  1  0  0  0  0
  2 15  1  6  0  0  0
  2 23  1  0  0  0  0
  2  3  1  0  0  0  0
  2  1  1  0  0  0  0
  3 37  1  0  0  0  0
  4  5  1  0  0  0  0
  4  3  2  0  0  0  0
  5  6  1  0  0  0  0
  6 13  1  0  0  0  0
  7 16  1  0  0  0  0
  7  6  1  0  0  0  0
  8  9  1  0  0  0  0
  8  7  1  0  0  0  0
  9 39  1  6  0  0  0
  9  5  1  0  0  0  0
  9 11  1  0  0  0  0
 10  8  2  0  0  0  0
 11 17  1  0  0  0  0
 11 41  1  0  0  0  0
 12 42  1  0  0  0  0
 12 44  1  0  0  0  0
 12  6  1  0  0  0  0
 13 47  1  0  0  0  0
 13 45  1  0  0  0  0
 13 46  1  0  0  0  0
 16 49  1  0  0  0  0
 17 22  2  0  0  0  0
 18 19  2  0  0  0  0
 18 17  1  0  0  0  0
 19 20  1  0  0  0  0
 20 53  1  0  0  0  0
 20 21  2  0  0  0  0
 21 54  1  0  0  0  0
 22 21  1  0  0  0  0
 22 55  1  0  0  0  0
 23 24  2  0  0  0  0
 24 25  1  0  0  0  0
 24 56  1  0  0  0  0
 25 57  1  0  0  0  0
 26 58  1  0  0  0  0
 26 25  2  0  0  0  0
 27 26  1  0  0  0  0
 28 27  2  0  0  0  0
 28 23  1  0  0  0  0
 29 30  1  0  0  0  0
 31  1  1  0  0  0  0
 31 36  2  0  0  0  0
 32 31  1  0  0  0  0
 33 32  2  0  0  0  0
 33 34  1  0  0  0  0
 34 35  2  0  0  0  0
 35 36  1  0  0  0  0
 35 64  1  0  0  0  0
 36 65  1  0  0  0  0
 38  4  1  0  0  0  0
 40 11  1  0  0  0  0
 43 12  1  0  0  0  0
 48 16  1  0  0  0  0
 50 16  1  0  0  0  0
 51 18  1  0  0  0  0
 52 19  1  0  0  0  0
 59 27  1  0  0  0  0
 60 28  1  0  0  0  0
 61 32  1  0  0  0  0
 62 33  1  0  0  0  0
 63 34  1  0  0  0  0
M  RAD  2  29   2  30   3
M  END
>  <File Format>
g03

$$$$
REDO_a_ss_7.log
 OpenBabel02202017073D
Gaussian sw/gaussian//g16/g16 #p opt freq b3lyp/def2svp scrf=(smd,solvent=dichlo
 65 68  0  0  1  0  0  0  0  0999 V2000
   -3.1266   -0.8636   -0.4182 C   0  0  2  0  0  0  0  0  0  0  0  0
   -2.2755    0.3589    0.1851 C   0  0  1  0  0  0  0  0  0  0  0  0
   -0.9172    0.2580   -0.4163 C   0  0  0  0  0  0  0  0  0  0  0  0
    0.0952   -0.3587    0.2515 C   0  0  0  0  0  0  0  0  0  0  0  0
    1.3666   -0.5401   -0.1713 N   0  0  0  0  0  0  0  0  0  0  0  0
    2.3280   -1.3861    0.5734 C   0  0  0  0  0  0  0  0  0  0  0  0
    3.4556   -1.4075   -0.3636 N   0  0  0  0  0  0  0  0  0  0  0  0
    3.2477   -0.7343   -1.5207 C   0  0  0  0  0  0  0  0  0  0  0  0
    1.8686   -0.0908   -1.4544 C   0  0  2  0  0  0  0  0  0  0  0  0
    4.0333   -0.6164   -2.4487 O   0  0  0  0  0  0  0  0  0  0  0  0
    1.9828    1.4450   -1.6225 C   0  0  0  0  0  0  0  0  0  0  0  0
    1.7697   -2.7998    0.7744 C   0  0  0  0  0  0  0  0  0  0  0  0
    2.7218   -0.7454    1.9067 C   0  0  0  0  0  0  0  0  0  0  0  0
   -3.2574   -0.7181   -1.5004 H   0  0  0  0  0  0  0  0  0  0  0  0
   -2.2273    0.1644    1.2649 H   0  0  0  0  0  0  0  0  0  0  0  0
    4.7067   -2.0654   -0.0608 C   0  0  0  0  0  0  0  0  0  0  0  0
    2.6709    2.1062   -0.4558 C   0  0  0  0  0  0  0  0  0  0  0  0
    1.9184    2.6626    0.5896 C   0  0  0  0  0  0  0  0  0  0  0  0
    2.5458    3.2073    1.7136 C   0  0  0  0  0  0  0  0  0  0  0  0
    3.9408    3.2000    1.8107 C   0  0  0  0  0  0  0  0  0  0  0  0
    4.7019    2.6522    0.7726 C   0  0  0  0  0  0  0  0  0  0  0  0
    4.0717    2.1115   -0.3514 C   0  0  0  0  0  0  0  0  0  0  0  0
   -2.9946    1.6694   -0.0542 C   0  0  0  0  0  0  0  0  0  0  0  0
   -3.1326    2.1963   -1.3486 C   0  0  0  0  0  0  0  0  0  0  0  0
   -3.8127    3.3977   -1.5554 C   0  0  0  0  0  0  0  0  0  0  0  0
   -4.3651    4.0889   -0.4711 C   0  0  0  0  0  0  0  0  0  0  0  0
   -4.2344    3.5712    0.8199 C   0  0  0  0  0  0  0  0  0  0  0  0
   -3.5552    2.3662    1.0259 C   0  0  0  0  0  0  0  0  0  0  0  0
   -4.4779   -0.7501    0.1091 N   0  0  0  0  0  0  0  0  0  0  0  0
   -5.4159   -0.5212    0.6502 N   0  0  0  0  0  0  0  0  0  0  0  0
   -2.5987   -2.2414   -0.0980 C   0  0  0  0  0  0  0  0  0  0  0  0
   -2.4829   -2.6729    1.2306 C   0  0  0  0  0  0  0  0  0  0  0  0
   -1.9258   -3.9223    1.5059 C   0  0  0  0  0  0  0  0  0  0  0  0
   -1.4775   -4.7357    0.4592 C   0  0  0  0  0  0  0  0  0  0  0  0
   -1.5916   -4.3020   -0.8648 C   0  0  0  0  0  0  0  0  0  0  0  0
   -2.1584   -3.0568   -1.1467 C   0  0  0  0  0  0  0  0  0  0  0  0
   -0.7822    0.6475   -1.4256 H   0  0  0  0  0  0  0  0  0  0  0  0
   -0.1093   -0.7568    1.2492 H   0  0  0  0  0  0  0  0  0  0  0  0
    1.2498   -0.4864   -2.2812 H   0  0  0  0  0  0  0  0  0  0  0  0
    0.9812    1.8722   -1.7616 H   0  0  0  0  0  0  0  0  0  0  0  0
    2.5438    1.6056   -2.5556 H   0  0  0  0  0  0  0  0  0  0  0  0
    0.8829   -2.7790    1.4226 H   0  0  0  0  0  0  0  0  0  0  0  0
    1.4879   -3.2379   -0.1941 H   0  0  0  0  0  0  0  0  0  0  0  0
    2.5181   -3.4461    1.2556 H   0  0  0  0  0  0  0  0  0  0  0  0
    3.4349   -1.3847    2.4473 H   0  0  0  0  0  0  0  0  0  0  0  0
    3.1743    0.2412    1.7411 H   0  0  0  0  0  0  0  0  0  0  0  0
    1.8324   -0.6268    2.5425 H   0  0  0  0  0  0  0  0  0  0  0  0
    5.3504   -1.9748   -0.9450 H   0  0  0  0  0  0  0  0  0  0  0  0
    5.2110   -1.5895    0.7953 H   0  0  0  0  0  0  0  0  0  0  0  0
    4.5555   -3.1326    0.1637 H   0  0  0  0  0  0  0  0  0  0  0  0
    0.8276    2.6609    0.5214 H   0  0  0  0  0  0  0  0  0  0  0  0
    1.9432    3.6380    2.5175 H   0  0  0  0  0  0  0  0  0  0  0  0
    4.4335    3.6242    2.6893 H   0  0  0  0  0  0  0  0  0  0  0  0
    5.7931    2.6485    0.8369 H   0  0  0  0  0  0  0  0  0  0  0  0
    4.6703    1.6831   -1.1586 H   0  0  0  0  0  0  0  0  0  0  0  0
   -2.7023    1.6673   -2.2025 H   0  0  0  0  0  0  0  0  0  0  0  0
   -3.9109    3.7980   -2.5674 H   0  0  0  0  0  0  0  0  0  0  0  0
   -4.8956    5.0301   -0.6343 H   0  0  0  0  0  0  0  0  0  0  0  0
   -4.6623    4.1054    1.6717 H   0  0  0  0  0  0  0  0  0  0  0  0
   -3.4526    1.9629    2.0369 H   0  0  0  0  0  0  0  0  0  0  0  0
   -2.8221   -2.0340    2.0502 H   0  0  0  0  0  0  0  0  0  0  0  0
   -1.8370   -4.2605    2.5405 H   0  0  0  0  0  0  0  0  0  0  0  0
   -1.0351   -5.7103    0.6778 H   0  0  0  0  0  0  0  0  0  0  0  0
   -1.2394   -4.9346   -1.6825 H   0  0  0  0  0  0  0  0  0  0  0  0
   -2.2486   -2.7096   -2.1786 H   0  0  0  0  0  0  0  0  0  0  0  0
  1 14  1  6  0  0  0
  1 31  1  0  0  0  0
  1 29  1  0  0  0  0
  1  2  1  0  0  0  0
  2 15  1  1  0  0  0
  3  2  1  0  0  0  0
  3  4  2  0  0  0  0
  4 38  1  0  0  0  0
  5  4  1  0  0  0  0
  5  6  1  0  0  0  0
  6 12  1  0  0  0  0
  6 13  1  0  0  0  0
  7 16  1  0  0  0  0
  7  6  1  0  0  0  0
  8  9  1  0  0  0  0
  8  7  1  0  0  0  0
  9 39  1  6  0  0  0
  9  5  1  0  0  0  0
 10  8  2  0  0  0  0
 11  9  1  0  0  0  0
 11 17  1  0  0  0  0
 12 44  1  0  0  0  0
 12 42  1  0  0  0  0
 13 45  1  0  0  0  0
 13 47  1  0  0  0  0
 16 50  1  0  0  0  0
 16 49  1  0  0  0  0
 17 22  2  0  0  0  0
 17 18  1  0  0  0  0
 18 19  2  0  0  0  0
 19 20  1  0  0  0  0
 19 52  1  0  0  0  0
 20 53  1  0  0  0  0
 21 54  1  0  0  0  0
 21 20  2  0  0  0  0
 22 21  1  0  0  0  0
 23  2  1  0  0  0  0
 23 28  2  0  0  0  0
 24 23  1  0  0  0  0
 25 24  2  0  0  0  0
 25 26  1  0  0  0  0
 26 27  2  0  0  0  0
 27 28  1  0  0  0  0
 27 59  1  0  0  0  0
 28 60  1  0  0  0  0
 29 30  1  0  0  0  0
 31 32  2  0  0  0  0
 32 33  1  0  0  0  0
 32 61  1  0  0  0  0
 33 62  1  0  0  0  0
 34 63  1  0  0  0  0
 34 33  2  0  0  0  0
 35 34  1  0  0  0  0
 36 35  2  0  0  0  0
 36 31  1  0  0  0  0
 37  3  1  0  0  0  0
 40 11  1  0  0  0  0
 41 11  1  0  0  0  0
 43 12  1  0  0  0  0
 46 13  1  0  0  0  0
 48 16  1  0  0  0  0
 51 18  1  0  0  0  0
 55 22  1  0  0  0  0
 56 24  1  0  0  0  0
 57 25  1  0  0  0  0
 58 26  1  0  0  0  0
 64 35  1  0  0  0  0
 65 36  1  0  0  0  0
M  RAD  2  29   2  30   3
M  END
>  <File Format>
g03

$$$$
REDO_a_ss_8.log
 OpenBabel02202017073D
Gaussian sw/gaussian//g16/g16 #p opt freq b3lyp/def2svp scrf=(smd,solvent=dichlo
 65 68  0  0  1  0  0  0  0  0999 V2000
   -2.6107    1.2671    0.4455 C   0  0  2  0  0  0  0  0  0  0  0  0
   -2.4376   -0.1065   -0.3221 C   0  0  1  0  0  0  0  0  0  0  0  0
   -1.1310   -0.6925    0.1109 C   0  0  0  0  0  0  0  0  0  0  0  0
   -0.0677   -0.7206   -0.7339 C   0  0  0  0  0  0  0  0  0  0  0  0
    1.1613   -1.2796   -0.5853 N   0  0  0  0  0  0  0  0  0  0  0  0
    1.5966   -2.1641    0.5175 C   0  0  0  0  0  0  0  0  0  0  0  0
    2.9162   -2.5876    0.0252 N   0  0  0  0  0  0  0  0  0  0  0  0
    3.2665   -2.0817   -1.1808 C   0  0  0  0  0  0  0  0  0  0  0  0
    2.1508   -1.1619   -1.6470 C   0  0  2  0  0  0  0  0  0  0  0  0
    4.3072   -2.2892   -1.7872 O   0  0  0  0  0  0  0  0  0  0  0  0
    2.6714    0.2737   -1.8821 C   0  0  0  0  0  0  0  0  0  0  0  0
    0.6784   -3.3859    0.6526 C   0  0  0  0  0  0  0  0  0  0  0  0
    1.7408   -1.4046    1.8416 C   0  0  0  0  0  0  0  0  0  0  0  0
   -2.6389    1.0868    1.5301 H   0  0  0  0  0  0  0  0  0  0  0  0
   -2.3983    0.1412   -1.3906 H   0  0  0  0  0  0  0  0  0  0  0  0
    3.7955   -3.4421    0.7910 C   0  0  0  0  0  0  0  0  0  0  0  0
    3.1920    0.9184   -0.6223 C   0  0  0  0  0  0  0  0  0  0  0  0
    4.4926    0.6544   -0.1618 C   0  0  0  0  0  0  0  0  0  0  0  0
    4.9432    1.1860    1.0495 C   0  0  0  0  0  0  0  0  0  0  0  0
    4.1005    1.9947    1.8197 C   0  0  0  0  0  0  0  0  0  0  0  0
    2.8065    2.2690    1.3672 C   0  0  0  0  0  0  0  0  0  0  0  0
    2.3571    1.7315    0.1580 C   0  0  0  0  0  0  0  0  0  0  0  0
   -3.6336   -1.0115   -0.0807 C   0  0  0  0  0  0  0  0  0  0  0  0
   -4.4807   -1.3485   -1.1457 C   0  0  0  0  0  0  0  0  0  0  0  0
   -5.5878   -2.1774   -0.9396 C   0  0  0  0  0  0  0  0  0  0  0  0
   -5.8630   -2.6733    0.3375 C   0  0  0  0  0  0  0  0  0  0  0  0
   -5.0262   -2.3373    1.4075 C   0  0  0  0  0  0  0  0  0  0  0  0
   -3.9187   -1.5126    1.1997 C   0  0  0  0  0  0  0  0  0  0  0  0
   -3.9762    1.7570    0.1638 N   0  0  0  0  0  0  0  0  0  0  0  0
   -4.9828    2.0406   -0.1915 N   0  0  0  0  0  0  0  0  0  0  0  0
   -1.6633    2.3895    0.0936 C   0  0  0  0  0  0  0  0  0  0  0  0
   -1.3860    2.7010   -1.2452 C   0  0  0  0  0  0  0  0  0  0  0  0
   -0.5213    3.7541   -1.5454 C   0  0  0  0  0  0  0  0  0  0  0  0
    0.0609    4.4998   -0.5143 C   0  0  0  0  0  0  0  0  0  0  0  0
   -0.2198    4.1911    0.8196 C   0  0  0  0  0  0  0  0  0  0  0  0
   -1.0821    3.1364    1.1259 C   0  0  0  0  0  0  0  0  0  0  0  0
   -1.0940   -1.1191    1.1124 H   0  0  0  0  0  0  0  0  0  0  0  0
   -0.1877   -0.2336   -1.7076 H   0  0  0  0  0  0  0  0  0  0  0  0
    1.7562   -1.5486   -2.6035 H   0  0  0  0  0  0  0  0  0  0  0  0
    1.8541    0.8747   -2.3091 H   0  0  0  0  0  0  0  0  0  0  0  0
    3.4618    0.2011   -2.6448 H   0  0  0  0  0  0  0  0  0  0  0  0
   -0.3319   -3.0971    0.9683 H   0  0  0  0  0  0  0  0  0  0  0  0
    0.6095   -3.9125   -0.3108 H   0  0  0  0  0  0  0  0  0  0  0  0
    1.0782   -4.0773    1.4080 H   0  0  0  0  0  0  0  0  0  0  0  0
    2.0388   -2.0926    2.6462 H   0  0  0  0  0  0  0  0  0  0  0  0
    2.4980   -0.6158    1.7460 H   0  0  0  0  0  0  0  0  0  0  0  0
    0.7891   -0.9409    2.1322 H   0  0  0  0  0  0  0  0  0  0  0  0
    4.6793   -3.6440    0.1724 H   0  0  0  0  0  0  0  0  0  0  0  0
    4.1200   -2.9513    1.7224 H   0  0  0  0  0  0  0  0  0  0  0  0
    3.3095   -4.3972    1.0422 H   0  0  0  0  0  0  0  0  0  0  0  0
    5.1512    0.0175   -0.7563 H   0  0  0  0  0  0  0  0  0  0  0  0
    5.9585    0.9699    1.3921 H   0  0  0  0  0  0  0  0  0  0  0  0
    4.4532    2.4121    2.7663 H   0  0  0  0  0  0  0  0  0  0  0  0
    2.1405    2.9014    1.9584 H   0  0  0  0  0  0  0  0  0  0  0  0
    1.3418    1.9403   -0.1822 H   0  0  0  0  0  0  0  0  0  0  0  0
   -4.2684   -0.9594   -2.1453 H   0  0  0  0  0  0  0  0  0  0  0  0
   -6.2367   -2.4348   -1.7803 H   0  0  0  0  0  0  0  0  0  0  0  0
   -6.7281   -3.3205    0.5006 H   0  0  0  0  0  0  0  0  0  0  0  0
   -5.2362   -2.7216    2.4086 H   0  0  0  0  0  0  0  0  0  0  0  0
   -3.2700   -1.2589    2.0421 H   0  0  0  0  0  0  0  0  0  0  0  0
   -1.8463    2.1295   -2.0538 H   0  0  0  0  0  0  0  0  0  0  0  0
   -0.3019    3.9943   -2.5879 H   0  0  0  0  0  0  0  0  0  0  0  0
    0.7392    5.3220   -0.7527 H   0  0  0  0  0  0  0  0  0  0  0  0
    0.2364    4.7705    1.6247 H   0  0  0  0  0  0  0  0  0  0  0  0
   -1.3022    2.8879    2.1663 H   0  0  0  0  0  0  0  0  0  0  0  0
  1 14  1  1  0  0  0
  2 15  1  6  0  0  0
  2 23  1  0  0  0  0
  2  3  1  0  0  0  0
  2  1  1  0  0  0  0
  3 37  1  0  0  0  0
  4  5  1  0  0  0  0
  4  3  2  0  0  0  0
  5  6  1  0  0  0  0
  6 12  1  0  0  0  0
  6 13  1  0  0  0  0
  7  6  1  0  0  0  0
  7 16  1  0  0  0  0
  8  7  1  0  0  0  0
  9 39  1  6  0  0  0
  9  8  1  0  0  0  0
  9  5  1  0  0  0  0
 10  8  2  0  0  0  0
 11  9  1  0  0  0  0
 11 17  1  0  0  0  0
 12 42  1  0  0  0  0
 12 44  1  0  0  0  0
 13 47  1  0  0  0  0
 13 45  1  0  0  0  0
 16 50  1  0  0  0  0
 16 49  1  0  0  0  0
 17 18  2  0  0  0  0
 17 22  1  0  0  0  0
 18 19  1  0  0  0  0
 19 52  1  0  0  0  0
 19 20  2  0  0  0  0
 20 53  1  0  0  0  0
 21 20  1  0  0  0  0
 21 54  1  0  0  0  0
 22 21  2  0  0  0  0
 23 28  2  0  0  0  0
 24 25  2  0  0  0  0
 24 23  1  0  0  0  0
 25 26  1  0  0  0  0
 26 58  1  0  0  0  0
 26 27  2  0  0  0  0
 27 59  1  0  0  0  0
 28 27  1  0  0  0  0
 28 60  1  0  0  0  0
 29  1  1  0  0  0  0
 30 29  1  0  0  0  0
 31  1  1  0  0  0  0
 31 36  2  0  0  0  0
 32 31  1  0  0  0  0
 33 32  2  0  0  0  0
 33 34  1  0  0  0  0
 34 35  2  0  0  0  0
 35 36  1  0  0  0  0
 35 64  1  0  0  0  0
 36 65  1  0  0  0  0
 38  4  1  0  0  0  0
 40 11  1  0  0  0  0
 41 11  1  0  0  0  0
 43 12  1  0  0  0  0
 46 13  1  0  0  0  0
 48 16  1  0  0  0  0
 51 18  1  0  0  0  0
 55 22  1  0  0  0  0
 56 24  1  0  0  0  0
 57 25  1  0  0  0  0
 61 32  1  0  0  0  0
 62 33  1  0  0  0  0
 63 34  1  0  0  0  0
M  RAD  2  29   2  30   3
M  END
>  <File Format>
g03

$$$$
REDO_a_ss_9.log
 OpenBabel02202017073D
Gaussian sw/gaussian//g16/g16 #p opt freq b3lyp/def2svp scrf=(smd,solvent=dichlo
 65 68  0  0  1  0  0  0  0  0999 V2000
   -2.6484   -1.2958   -0.8771 C   0  0  2  0  0  0  0  0  0  0  0  0
   -2.6512   -0.2840    0.3780 C   0  0  1  0  0  0  0  0  0  0  0  0
   -1.6631    0.7790    0.0401 C   0  0  0  0  0  0  0  0  0  0  0  0
   -0.3658    0.6589    0.4341 C   0  0  0  0  0  0  0  0  0  0  0  0
    0.7027    1.4629    0.2168 N   0  0  0  0  0  0  0  0  0  0  0  0
    0.7126    2.7455   -0.5160 C   0  0  0  0  0  0  0  0  0  0  0  0
    2.1069    3.1629   -0.3108 N   0  0  0  0  0  0  0  0  0  0  0  0
    2.8837    2.2631    0.3469 C   0  0  0  0  0  0  0  0  0  0  0  0
    2.0372    1.0309    0.6152 C   0  0  2  0  0  0  0  0  0  0  0  0
    4.0619    2.3986    0.6360 O   0  0  0  0  0  0  0  0  0  0  0  0
    2.5349   -0.1940   -0.1919 C   0  0  0  0  0  0  0  0  0  0  0  0
   -0.2378    3.7668    0.1163 C   0  0  0  0  0  0  0  0  0  0  0  0
    0.4265    2.5415   -2.0100 C   0  0  0  0  0  0  0  0  0  0  0  0
   -2.9721   -0.7544   -1.7781 H   0  0  0  0  0  0  0  0  0  0  0  0
   -2.2957   -0.8835    1.2265 H   0  0  0  0  0  0  0  0  0  0  0  0
    2.6158    4.4383   -0.7635 C   0  0  0  0  0  0  0  0  0  0  0  0
    3.7567   -0.8597    0.3865 C   0  0  0  0  0  0  0  0  0  0  0  0
    3.6241   -1.7609    1.4555 C   0  0  0  0  0  0  0  0  0  0  0  0
    4.7449   -2.3794    2.0159 C   0  0  0  0  0  0  0  0  0  0  0  0
    6.0203   -2.1072    1.5104 C   0  0  0  0  0  0  0  0  0  0  0  0
    6.1642   -1.2130    0.4447 C   0  0  0  0  0  0  0  0  0  0  0  0
    5.0410   -0.5932   -0.1098 C   0  0  0  0  0  0  0  0  0  0  0  0
   -4.0571    0.1936    0.6668 C   0  0  0  0  0  0  0  0  0  0  0  0
   -4.7473    1.0208   -0.2338 C   0  0  0  0  0  0  0  0  0  0  0  0
   -6.0546    1.4284    0.0388 C   0  0  0  0  0  0  0  0  0  0  0  0
   -6.6906    1.0128    1.2140 C   0  0  0  0  0  0  0  0  0  0  0  0
   -6.0132    0.1855    2.1133 C   0  0  0  0  0  0  0  0  0  0  0  0
   -4.7049   -0.2247    1.8381 C   0  0  0  0  0  0  0  0  0  0  0  0
   -3.7105   -2.2660   -0.6592 N   0  0  0  0  0  0  0  0  0  0  0  0
   -4.5252   -2.9072   -0.2704 N   0  0  0  0  0  0  0  0  0  0  0  0
   -1.3561   -2.0442   -1.1010 C   0  0  0  0  0  0  0  0  0  0  0  0
   -0.6239   -1.8019   -2.2685 C   0  0  0  0  0  0  0  0  0  0  0  0
    0.6048   -2.4379   -2.4606 C   0  0  0  0  0  0  0  0  0  0  0  0
    1.0957   -3.3197   -1.4935 C   0  0  0  0  0  0  0  0  0  0  0  0
    0.3609   -3.5631   -0.3278 C   0  0  0  0  0  0  0  0  0  0  0  0
   -0.8636   -2.9242   -0.1271 C   0  0  0  0  0  0  0  0  0  0  0  0
   -2.0093    1.5956   -0.5913 H   0  0  0  0  0  0  0  0  0  0  0  0
   -0.1064   -0.2229    1.0292 H   0  0  0  0  0  0  0  0  0  0  0  0
    2.0659    0.7915    1.6910 H   0  0  0  0  0  0  0  0  0  0  0  0
    2.7164    0.1178   -1.2317 H   0  0  0  0  0  0  0  0  0  0  0  0
    1.7097   -0.9190   -0.2151 H   0  0  0  0  0  0  0  0  0  0  0  0
   -1.2842    3.4499    0.0298 H   0  0  0  0  0  0  0  0  0  0  0  0
    0.0060    3.8986    1.1807 H   0  0  0  0  0  0  0  0  0  0  0  0
   -0.1410    4.7356   -0.3942 H   0  0  0  0  0  0  0  0  0  0  0  0
    0.4962    3.4968   -2.5503 H   0  0  0  0  0  0  0  0  0  0  0  0
    1.1518    1.8356   -2.4401 H   0  0  0  0  0  0  0  0  0  0  0  0
   -0.5853    2.1434   -2.1644 H   0  0  0  0  0  0  0  0  0  0  0  0
    3.6993    4.4412   -0.5879 H   0  0  0  0  0  0  0  0  0  0  0  0
    2.4270    4.5830   -1.8383 H   0  0  0  0  0  0  0  0  0  0  0  0
    2.1667    5.2776   -0.2085 H   0  0  0  0  0  0  0  0  0  0  0  0
    2.6278   -1.9836    1.8485 H   0  0  0  0  0  0  0  0  0  0  0  0
    4.6223   -3.0800    2.8461 H   0  0  0  0  0  0  0  0  0  0  0  0
    6.8987   -2.5917    1.9443 H   0  0  0  0  0  0  0  0  0  0  0  0
    7.1575   -0.9950    0.0439 H   0  0  0  0  0  0  0  0  0  0  0  0
    5.1597    0.1132   -0.9343 H   0  0  0  0  0  0  0  0  0  0  0  0
   -4.2636    1.3509   -1.1565 H   0  0  0  0  0  0  0  0  0  0  0  0
   -6.5799    2.0741   -0.6690 H   0  0  0  0  0  0  0  0  0  0  0  0
   -7.7133    1.3334    1.4266 H   0  0  0  0  0  0  0  0  0  0  0  0
   -6.5034   -0.1442    3.0324 H   0  0  0  0  0  0  0  0  0  0  0  0
   -4.1772   -0.8726    2.5428 H   0  0  0  0  0  0  0  0  0  0  0  0
   -1.0122   -1.1086   -3.0178 H   0  0  0  0  0  0  0  0  0  0  0  0
    1.1810   -2.2405   -3.3670 H   0  0  0  0  0  0  0  0  0  0  0  0
    2.0590   -3.8124   -1.6422 H   0  0  0  0  0  0  0  0  0  0  0  0
    0.7464   -4.2486    0.4299 H   0  0  0  0  0  0  0  0  0  0  0  0
   -1.4331   -3.1093    0.7876 H   0  0  0  0  0  0  0  0  0  0  0  0
  1 14  1  6  0  0  0
  1 29  1  0  0  0  0
  1  2  1  0  0  0  0
  2 23  1  0  0  0  0
  2 15  1  1  0  0  0
  3  2  1  0  0  0  0
  3  4  2  0  0  0  0
  4 38  1  0  0  0  0
  5  4  1  0  0  0  0
  5  9  1  0  0  0  0
  6  7  1  0  0  0  0
  6 12  1  0  0  0  0
  6  5  1  0  0  0  0
  7  8  1  0  0  0  0
  8  9  1  0  0  0  0
  8 10  2  0  0  0  0
  9 39  1  1  0  0  0
 11 17  1  0  0  0  0
 11  9  1  0  0  0  0
 12 43  1  0  0  0  0
 13  6  1  0  0  0  0
 16 48  1  0  0  0  0
 16  7  1  0  0  0  0
 16 50  1  0  0  0  0
 17 18  1  0  0  0  0
 18 51  1  0  0  0  0
 18 19  2  0  0  0  0
 19 52  1  0  0  0  0
 20 53  1  0  0  0  0
 20 19  1  0  0  0  0
 21 20  2  0  0  0  0
 22 17  2  0  0  0  0
 22 21  1  0  0  0  0
 23 28  2  0  0  0  0
 24 25  2  0  0  0  0
 24 23  1  0  0  0  0
 25 26  1  0  0  0  0
 26 58  1  0  0  0  0
 26 27  2  0  0  0  0
 27 59  1  0  0  0  0
 28 27  1  0  0  0  0
 28 60  1  0  0  0  0
 29 30  1  0  0  0  0
 31  1  1  0  0  0  0
 31 36  2  0  0  0  0
 32 31  1  0  0  0  0
 33 32  2  0  0  0  0
 33 34  1  0  0  0  0
 34 35  2  0  0  0  0
 35 36  1  0  0  0  0
 35 64  1  0  0  0  0
 36 65  1  0  0  0  0
 37  3  1  0  0  0  0
 40 11  1  0  0  0  0
 41 11  1  0  0  0  0
 42 12  1  0  0  0  0
 44 12  1  0  0  0  0
 45 13  1  0  0  0  0
 46 13  1  0  0  0  0
 47 13  1  0  0  0  0
 49 16  1  0  0  0  0
 54 21  1  0  0  0  0
 55 22  1  0  0  0  0
 56 24  1  0  0  0  0
 57 25  1  0  0  0  0
 61 32  1  0  0  0  0
 62 33  1  0  0  0  0
 63 34  1  0  0  0  0
M  RAD  2  29   2  30   3
M  END
>  <File Format>
g03

$$$$
