# Supplementary material for: Predicting Absolute Rate Constants for Huisgen Reactions of Unsaturated Iminium Ions with Diazoalkanes
Source: Angew Chem Int Ed Engl. 2020 May 11;59(30):12527–33. doi: 10.1002/anie.202003029 (PMC7383640; doi:10.1002/anie.202003029)
Supplement: Supplementary file 2 — Supplementary [file ANIE-59-12527-s002.zip › geometries/a'.sdf]

REDO_a_sr_10.log
 OpenBabel02202017023D
Gaussian sw/gaussian//g16/g16 #p opt freq b3lyp/def2svp scrf=(smd,solvent=dichlo
 65 68  0  0  1  0  0  0  0  0999 V2000
   -2.7519   -0.5910   -0.1777 C   0  0  2  0  0  0  0  0  0  0  0  0
   -1.9379   -0.3106    1.1669 C   0  0  1  0  0  0  0  0  0  0  0  0
   -0.5680   -0.9164    1.1229 C   0  0  0  0  0  0  0  0  0  0  0  0
    0.4759   -0.2294    0.5897 C   0  0  0  0  0  0  0  0  0  0  0  0
    1.7832   -0.5640    0.4333 N   0  0  0  0  0  0  0  0  0  0  0  0
    2.4285   -1.8094    0.8948 C   0  0  0  0  0  0  0  0  0  0  0  0
    3.8338   -1.5225    0.5641 N   0  0  0  0  0  0  0  0  0  0  0  0
    4.0191   -0.4040   -0.1767 C   0  0  0  0  0  0  0  0  0  0  0  0
    2.6471    0.1889   -0.4704 C   0  0  2  0  0  0  0  0  0  0  0  0
    5.0832    0.0478   -0.5693 O   0  0  0  0  0  0  0  0  0  0  0  0
    2.6158    1.7188   -0.3334 C   0  0  0  0  0  0  0  0  0  0  0  0
    1.9334   -3.0314    0.1074 C   0  0  0  0  0  0  0  0  0  0  0  0
    2.2728   -1.9963    2.4054 C   0  0  0  0  0  0  0  0  0  0  0  0
   -2.5558   -0.8994    1.8655 H   0  0  0  0  0  0  0  0  0  0  0  0
   -3.7652   -0.1741   -0.1003 H   0  0  0  0  0  0  0  0  0  0  0  0
    4.9276   -2.3723    0.9799 C   0  0  0  0  0  0  0  0  0  0  0  0
    1.5423    2.4110   -1.1463 C   0  0  0  0  0  0  0  0  0  0  0  0
    0.5055    3.1337   -0.5361 C   0  0  0  0  0  0  0  0  0  0  0  0
   -0.4800    3.7635   -1.3056 C   0  0  0  0  0  0  0  0  0  0  0  0
   -0.4409    3.6857   -2.7006 C   0  0  0  0  0  0  0  0  0  0  0  0
    0.5899    2.9714   -3.3211 C   0  0  0  0  0  0  0  0  0  0  0  0
    1.5679    2.3395   -2.5505 C   0  0  0  0  0  0  0  0  0  0  0  0
   -2.8152   -2.0461   -0.5905 C   0  0  0  0  0  0  0  0  0  0  0  0
   -1.7393   -2.6908   -1.2147 C   0  0  0  0  0  0  0  0  0  0  0  0
   -1.8190   -4.0575   -1.4906 C   0  0  0  0  0  0  0  0  0  0  0  0
   -2.9624   -4.7808   -1.1374 C   0  0  0  0  0  0  0  0  0  0  0  0
   -4.0355   -4.1339   -0.5171 C   0  0  0  0  0  0  0  0  0  0  0  0
   -3.9677   -2.7650   -0.2495 C   0  0  0  0  0  0  0  0  0  0  0  0
   -2.0023    1.1544    1.6012 C   0  0  0  0  0  0  0  0  0  0  0  0
   -1.1643    1.5736    2.6509 C   0  0  0  0  0  0  0  0  0  0  0  0
   -1.1913    2.8892    3.1126 C   0  0  0  0  0  0  0  0  0  0  0  0
   -2.0558    3.8239    2.5319 C   0  0  0  0  0  0  0  0  0  0  0  0
   -2.9006    3.4199    1.4985 C   0  0  0  0  0  0  0  0  0  0  0  0
   -2.8779    2.0970    1.0414 C   0  0  0  0  0  0  0  0  0  0  0  0
   -2.1210    0.1787   -1.2224 N   0  0  0  0  0  0  0  0  0  0  0  0
   -1.4396    0.7364   -1.8930 N   0  0  0  0  0  0  0  0  0  0  0  0
   -0.4746   -1.9404    1.4763 H   0  0  0  0  0  0  0  0  0  0  0  0
    0.2750    0.7816    0.2348 H   0  0  0  0  0  0  0  0  0  0  0  0
    2.4248   -0.0647   -1.5267 H   0  0  0  0  0  0  0  0  0  0  0  0
    3.6030    2.0606   -0.6839 H   0  0  0  0  0  0  0  0  0  0  0  0
    2.5357    1.9856    0.7312 H   0  0  0  0  0  0  0  0  0  0  0  0
    0.8738   -3.2313    0.3150 H   0  0  0  0  0  0  0  0  0  0  0  0
    2.0578   -2.8623   -0.9728 H   0  0  0  0  0  0  0  0  0  0  0  0
    2.5047   -3.9280    0.3895 H   0  0  0  0  0  0  0  0  0  0  0  0
    2.8296   -2.8849    2.7348 H   0  0  0  0  0  0  0  0  0  0  0  0
    2.6606   -1.1138    2.9352 H   0  0  0  0  0  0  0  0  0  0  0  0
    1.2220   -2.1424    2.6822 H   0  0  0  0  0  0  0  0  0  0  0  0
    5.8302   -2.0344    0.4546 H   0  0  0  0  0  0  0  0  0  0  0  0
    5.1066   -2.3057    2.0651 H   0  0  0  0  0  0  0  0  0  0  0  0
    4.7332   -3.4236    0.7181 H   0  0  0  0  0  0  0  0  0  0  0  0
    0.4634    3.2040    0.5535 H   0  0  0  0  0  0  0  0  0  0  0  0
   -1.2769    4.3188   -0.8066 H   0  0  0  0  0  0  0  0  0  0  0  0
   -1.2070    4.1816   -3.3017 H   0  0  0  0  0  0  0  0  0  0  0  0
    0.6341    2.9089   -4.4114 H   0  0  0  0  0  0  0  0  0  0  0  0
    2.3754    1.7920   -3.0449 H   0  0  0  0  0  0  0  0  0  0  0  0
   -0.8396   -2.1381   -1.4882 H   0  0  0  0  0  0  0  0  0  0  0  0
   -0.9812   -4.5577   -1.9812 H   0  0  0  0  0  0  0  0  0  0  0  0
   -3.0194   -5.8506   -1.3514 H   0  0  0  0  0  0  0  0  0  0  0  0
   -4.9324   -4.6942   -0.2441 H   0  0  0  0  0  0  0  0  0  0  0  0
   -4.8054   -2.2547    0.2320 H   0  0  0  0  0  0  0  0  0  0  0  0
   -0.4773    0.8586    3.1051 H   0  0  0  0  0  0  0  0  0  0  0  0
   -0.5292    3.1874    3.9291 H   0  0  0  0  0  0  0  0  0  0  0  0
   -2.0699    4.8577    2.8848 H   0  0  0  0  0  0  0  0  0  0  0  0
   -3.5855    4.1345    1.0361 H   0  0  0  0  0  0  0  0  0  0  0  0
   -3.5656    1.8341    0.2368 H   0  0  0  0  0  0  0  0  0  0  0  0
  1 15  1  1  0  0  0
  1  2  1  0  0  0  0
  2 29  1  0  0  0  0
  2 14  1  1  0  0  0
  3  2  1  0  0  0  0
  3 37  1  0  0  0  0
  4  3  2  0  0  0  0
  5  4  1  0  0  0  0
  5  6  1  0  0  0  0
  6 13  1  0  0  0  0
  7  6  1  0  0  0  0
  7 16  1  0  0  0  0
  8  7  1  0  0  0  0
  9 39  1  6  0  0  0
  9 11  1  0  0  0  0
  9  8  1  0  0  0  0
  9  5  1  0  0  0  0
 10  8  2  0  0  0  0
 11 41  1  0  0  0  0
 12 42  1  0  0  0  0
 12 44  1  0  0  0  0
 12  6  1  0  0  0  0
 13 47  1  0  0  0  0
 13 45  1  0  0  0  0
 13 46  1  0  0  0  0
 16 49  1  0  0  0  0
 17 18  1  0  0  0  0
 17 11  1  0  0  0  0
 18 51  1  0  0  0  0
 19 52  1  0  0  0  0
 19 18  2  0  0  0  0
 20 19  1  0  0  0  0
 21 20  2  0  0  0  0
 21 22  1  0  0  0  0
 22 17  2  0  0  0  0
 23 28  2  0  0  0  0
 23  1  1  0  0  0  0
 24 23  1  0  0  0  0
 25 24  2  0  0  0  0
 25 26  1  0  0  0  0
 26 27  2  0  0  0  0
 27 28  1  0  0  0  0
 27 59  1  0  0  0  0
 28 60  1  0  0  0  0
 29 30  2  0  0  0  0
 30 61  1  0  0  0  0
 30 31  1  0  0  0  0
 31 62  1  0  0  0  0
 32 63  1  0  0  0  0
 32 31  2  0  0  0  0
 33 32  1  0  0  0  0
 34 33  2  0  0  0  0
 34 29  1  0  0  0  0
 35  1  1  0  0  0  0
 36 35  1  0  0  0  0
 38  4  1  0  0  0  0
 40 11  1  0  0  0  0
 43 12  1  0  0  0  0
 48 16  1  0  0  0  0
 50 16  1  0  0  0  0
 53 20  1  0  0  0  0
 54 21  1  0  0  0  0
 55 22  1  0  0  0  0
 56 24  1  0  0  0  0
 57 25  1  0  0  0  0
 58 26  1  0  0  0  0
 64 33  1  0  0  0  0
 65 34  1  0  0  0  0
M  RAD  2  35   2  36   3
M  END
>  <File Format>
g03

$$$$
REDO_a_sr_14.log
 OpenBabel02202017023D
Gaussian 16 #p opt freq b3lyp/def2svp scrf=(smd,solvent=dichloromethane) empiric
 65 68  0  0  1  0  0  0  0  0999 V2000
   -2.5471   -0.6309   -1.0913 C   0  0  2  0  0  0  0  0  0  0  0  0
   -1.9988    0.1427    0.2147 C   0  0  1  0  0  0  0  0  0  0  0  0
   -0.7823    0.9481   -0.0739 C   0  0  0  0  0  0  0  0  0  0  0  0
    0.4276    0.5580    0.4046 C   0  0  0  0  0  0  0  0  0  0  0  0
    1.6640    1.0963    0.2278 N   0  0  0  0  0  0  0  0  0  0  0  0
    1.9608    2.3477   -0.5028 C   0  0  0  0  0  0  0  0  0  0  0  0
    3.4126    2.4511   -0.3048 N   0  0  0  0  0  0  0  0  0  0  0  0
    3.9454    1.4973    0.4960 C   0  0  0  0  0  0  0  0  0  0  0  0
    2.8260    0.5648    0.9327 C   0  0  2  0  0  0  0  0  0  0  0  0
    5.1189    1.3805    0.8125 O   0  0  0  0  0  0  0  0  0  0  0  0
    3.1974   -0.8987    0.6246 C   0  0  0  0  0  0  0  0  0  0  0  0
    1.2610    3.5562    0.1336 C   0  0  0  0  0  0  0  0  0  0  0  0
    1.6397    2.2166   -1.9961 C   0  0  0  0  0  0  0  0  0  0  0  0
   -1.7334   -0.7220    0.8418 H   0  0  0  0  0  0  0  0  0  0  0  0
   -3.4719   -1.1609   -0.8182 H   0  0  0  0  0  0  0  0  0  0  0  0
    4.2081    3.5125   -0.8814 C   0  0  0  0  0  0  0  0  0  0  0  0
    2.3246   -1.9319    1.2971 C   0  0  0  0  0  0  0  0  0  0  0  0
    1.4814   -2.7685    0.5518 C   0  0  0  0  0  0  0  0  0  0  0  0
    0.6489   -3.6967    1.1859 C   0  0  0  0  0  0  0  0  0  0  0  0
    0.6460   -3.8013    2.5796 C   0  0  0  0  0  0  0  0  0  0  0  0
    1.4880   -2.9760    3.3341 C   0  0  0  0  0  0  0  0  0  0  0  0
    2.3203   -2.0529    2.6971 C   0  0  0  0  0  0  0  0  0  0  0  0
   -1.5758   -1.5529   -1.7888 C   0  0  0  0  0  0  0  0  0  0  0  0
   -0.4972   -1.0565   -2.5334 C   0  0  0  0  0  0  0  0  0  0  0  0
    0.4102   -1.9450   -3.1131 C   0  0  0  0  0  0  0  0  0  0  0  0
    0.2484   -3.3238   -2.9433 C   0  0  0  0  0  0  0  0  0  0  0  0
   -0.8272   -3.8164   -2.1980 C   0  0  0  0  0  0  0  0  0  0  0  0
   -1.7445   -2.9339   -1.6243 C   0  0  0  0  0  0  0  0  0  0  0  0
   -3.1643    0.8712    0.8635 C   0  0  0  0  0  0  0  0  0  0  0  0
   -4.0560    0.1498    1.6735 C   0  0  0  0  0  0  0  0  0  0  0  0
   -5.1527    0.7790    2.2649 C   0  0  0  0  0  0  0  0  0  0  0  0
   -5.3772    2.1430    2.0489 C   0  0  0  0  0  0  0  0  0  0  0  0
   -4.4960    2.8697    1.2441 C   0  0  0  0  0  0  0  0  0  0  0  0
   -3.3940    2.2395    0.6575 C   0  0  0  0  0  0  0  0  0  0  0  0
   -2.9962    0.3816   -2.0124 N   0  0  0  0  0  0  0  0  0  0  0  0
   -3.2405    1.2495   -2.6510 N   0  0  0  0  0  0  0  0  0  0  0  0
   -0.8991    1.8295   -0.7034 H   0  0  0  0  0  0  0  0  0  0  0  0
    0.4474   -0.3350    1.0328 H   0  0  0  0  0  0  0  0  0  0  0  0
    2.7115    0.6755    2.0270 H   0  0  0  0  0  0  0  0  0  0  0  0
    4.2367   -1.0145    0.9720 H   0  0  0  0  0  0  0  0  0  0  0  0
    3.1947   -1.0416   -0.4667 H   0  0  0  0  0  0  0  0  0  0  0  0
    0.1695    3.4589    0.0828 H   0  0  0  0  0  0  0  0  0  0  0  0
    1.5550    3.6453    1.1898 H   0  0  0  0  0  0  0  0  0  0  0  0
    1.5408    4.4803   -0.3923 H   0  0  0  0  0  0  0  0  0  0  0  0
    1.9443    3.1258   -2.5338 H   0  0  0  0  0  0  0  0  0  0  0  0
    2.1731    1.3539   -2.4208 H   0  0  0  0  0  0  0  0  0  0  0  0
    0.5630    2.0834   -2.1580 H   0  0  0  0  0  0  0  0  0  0  0  0
    5.2419    3.3702   -0.5417 H   0  0  0  0  0  0  0  0  0  0  0  0
    4.1888    3.4786   -1.9819 H   0  0  0  0  0  0  0  0  0  0  0  0
    3.8585    4.5032   -0.5513 H   0  0  0  0  0  0  0  0  0  0  0  0
    1.4654   -2.6831   -0.5364 H   0  0  0  0  0  0  0  0  0  0  0  0
    0.0004   -4.3372    0.5841 H   0  0  0  0  0  0  0  0  0  0  0  0
   -0.0041   -4.5255    3.0770 H   0  0  0  0  0  0  0  0  0  0  0  0
    1.4992   -3.0554    4.4242 H   0  0  0  0  0  0  0  0  0  0  0  0
    2.9772   -1.4144    3.2946 H   0  0  0  0  0  0  0  0  0  0  0  0
   -0.3648    0.0170   -2.6678 H   0  0  0  0  0  0  0  0  0  0  0  0
    1.2477   -1.5572   -3.6969 H   0  0  0  0  0  0  0  0  0  0  0  0
    0.9626   -4.0167   -3.3936 H   0  0  0  0  0  0  0  0  0  0  0  0
   -0.9561   -4.8926   -2.0641 H   0  0  0  0  0  0  0  0  0  0  0  0
   -2.5873   -3.3150   -1.0431 H   0  0  0  0  0  0  0  0  0  0  0  0
   -3.8807   -0.9159    1.8474 H   0  0  0  0  0  0  0  0  0  0  0  0
   -5.8310    0.2050    2.9009 H   0  0  0  0  0  0  0  0  0  0  0  0
   -6.2337    2.6386    2.5123 H   0  0  0  0  0  0  0  0  0  0  0  0
   -4.6610    3.9367    1.0756 H   0  0  0  0  0  0  0  0  0  0  0  0
   -2.7082    2.8264    0.0441 H   0  0  0  0  0  0  0  0  0  0  0  0
  1 15  1  1  0  0  0
  1  2  1  0  0  0  0
  2 14  1  1  0  0  0
  2 29  1  0  0  0  0
  3  2  1  0  0  0  0
  3  4  2  0  0  0  0
  4 38  1  0  0  0  0
  5  4  1  0  0  0  0
  5  9  1  0  0  0  0
  6  7  1  0  0  0  0
  6 12  1  0  0  0  0
  6  5  1  0  0  0  0
  7  8  1  0  0  0  0
  8 10  2  0  0  0  0
  8  9  1  0  0  0  0
  9 39  1  1  0  0  0
 11  9  1  0  0  0  0
 11 40  1  0  0  0  0
 11 17  1  0  0  0  0
 12 43  1  0  0  0  0
 13  6  1  0  0  0  0
 16 50  1  0  0  0  0
 16 48  1  0  0  0  0
 16  7  1  0  0  0  0
 17 22  2  0  0  0  0
 18 19  2  0  0  0  0
 18 17  1  0  0  0  0
 19 20  1  0  0  0  0
 20 53  1  0  0  0  0
 20 21  2  0  0  0  0
 21 54  1  0  0  0  0
 22 55  1  0  0  0  0
 22 21  1  0  0  0  0
 23 28  1  0  0  0  0
 23  1  1  0  0  0  0
 24 23  2  0  0  0  0
 25 26  2  0  0  0  0
 25 24  1  0  0  0  0
 26 27  1  0  0  0  0
 27 59  1  0  0  0  0
 27 28  2  0  0  0  0
 28 60  1  0  0  0  0
 29 30  1  0  0  0  0
 30 61  1  0  0  0  0
 30 31  2  0  0  0  0
 31 62  1  0  0  0  0
 32 31  1  0  0  0  0
 32 63  1  0  0  0  0
 33 32  2  0  0  0  0
 34 29  2  0  0  0  0
 34 33  1  0  0  0  0
 35  1  1  0  0  0  0
 36 35  1  0  0  0  0
 37  3  1  0  0  0  0
 41 11  1  0  0  0  0
 42 12  1  0  0  0  0
 44 12  1  0  0  0  0
 45 13  1  0  0  0  0
 46 13  1  0  0  0  0
 47 13  1  0  0  0  0
 49 16  1  0  0  0  0
 51 18  1  0  0  0  0
 52 19  1  0  0  0  0
 56 24  1  0  0  0  0
 57 25  1  0  0  0  0
 58 26  1  0  0  0  0
 64 33  1  0  0  0  0
 65 34  1  0  0  0  0
M  RAD  2  35   2  36   3
M  END
>  <File Format>
g03

$$$$
REDO_a_sr_16.log
 OpenBabel02202017023D
Gaussian 16 #p opt freq b3lyp/def2svp scrf=(smd,solvent=dichloromethane) empiric
 65 68  0  0  1  0  0  0  0  0999 V2000
    3.1760   -0.4845    0.4176 C   0  0  2  0  0  0  0  0  0  0  0  0
    2.3873    0.5596   -0.5426 C   0  0  1  0  0  0  0  0  0  0  0  0
    0.9815    0.1448   -0.8090 C   0  0  0  0  0  0  0  0  0  0  0  0
   -0.1134    0.9357   -0.6481 C   0  0  0  0  0  0  0  0  0  0  0  0
   -1.3977    0.6092   -0.9323 N   0  0  0  0  0  0  0  0  0  0  0  0
   -2.4838    1.6160   -0.8794 C   0  0  0  0  0  0  0  0  0  0  0  0
   -3.5984    0.8489   -1.4444 N   0  0  0  0  0  0  0  0  0  0  0  0
   -3.2858   -0.4135   -1.8224 C   0  0  0  0  0  0  0  0  0  0  0  0
   -1.8221   -0.6631   -1.4826 C   0  0  2  0  0  0  0  0  0  0  0  0
   -4.0427   -1.2384   -2.3115 O   0  0  0  0  0  0  0  0  0  0  0  0
   -1.6979   -1.8835   -0.5371 C   0  0  0  0  0  0  0  0  0  0  0  0
   -2.1623    2.8260   -1.7645 C   0  0  0  0  0  0  0  0  0  0  0  0
   -2.7778    2.0401    0.5625 C   0  0  0  0  0  0  0  0  0  0  0  0
    2.9878    0.3730   -1.4490 H   0  0  0  0  0  0  0  0  0  0  0  0
    4.1963   -0.0986    0.5628 H   0  0  0  0  0  0  0  0  0  0  0  0
   -4.9378    1.3827   -1.5489 C   0  0  0  0  0  0  0  0  0  0  0  0
   -2.2610   -1.6172    0.8345 C   0  0  0  0  0  0  0  0  0  0  0  0
   -1.4191   -1.1837    1.8688 C   0  0  0  0  0  0  0  0  0  0  0  0
   -1.9296   -0.8567    3.1273 C   0  0  0  0  0  0  0  0  0  0  0  0
   -3.3033   -0.9563    3.3697 C   0  0  0  0  0  0  0  0  0  0  0  0
   -4.1546   -1.3911    2.3480 C   0  0  0  0  0  0  0  0  0  0  0  0
   -3.6376   -1.7197    1.0915 C   0  0  0  0  0  0  0  0  0  0  0  0
    3.1954   -1.9145   -0.0815 C   0  0  0  0  0  0  0  0  0  0  0  0
    2.1507   -2.8101    0.1799 C   0  0  0  0  0  0  0  0  0  0  0  0
    2.1818   -4.0910   -0.3755 C   0  0  0  0  0  0  0  0  0  0  0  0
    3.2470   -4.4758   -1.1949 C   0  0  0  0  0  0  0  0  0  0  0  0
    4.2889   -3.5797   -1.4537 C   0  0  0  0  0  0  0  0  0  0  0  0
    4.2697   -2.3009   -0.8936 C   0  0  0  0  0  0  0  0  0  0  0  0
    2.6525    1.9861   -0.1072 C   0  0  0  0  0  0  0  0  0  0  0  0
    2.0322    2.5731    1.0100 C   0  0  0  0  0  0  0  0  0  0  0  0
    2.3311    3.8869    1.3815 C   0  0  0  0  0  0  0  0  0  0  0  0
    3.2515    4.6366    0.6441 C   0  0  0  0  0  0  0  0  0  0  0  0
    3.8751    4.0633   -0.4680 C   0  0  0  0  0  0  0  0  0  0  0  0
    3.5797    2.7489   -0.8354 C   0  0  0  0  0  0  0  0  0  0  0  0
    2.5877   -0.4420    1.7187 N   0  0  0  0  0  0  0  0  0  0  0  0
    1.9556   -0.3393    2.6216 N   0  0  0  0  0  0  0  0  0  0  0  0
    0.8670   -0.8529   -1.2338 H   0  0  0  0  0  0  0  0  0  0  0  0
    0.0080    1.9512   -0.2687 H   0  0  0  0  0  0  0  0  0  0  0  0
   -1.2735   -0.8928   -2.4150 H   0  0  0  0  0  0  0  0  0  0  0  0
   -0.6444   -2.1794   -0.4618 H   0  0  0  0  0  0  0  0  0  0  0  0
   -2.2360   -2.7047   -1.0339 H   0  0  0  0  0  0  0  0  0  0  0  0
   -1.2914    3.3722   -1.3748 H   0  0  0  0  0  0  0  0  0  0  0  0
   -1.9469    2.4982   -2.7923 H   0  0  0  0  0  0  0  0  0  0  0  0
   -3.0103    3.5256   -1.7830 H   0  0  0  0  0  0  0  0  0  0  0  0
   -3.5858    2.7858    0.5913 H   0  0  0  0  0  0  0  0  0  0  0  0
   -3.0683    1.1703    1.1665 H   0  0  0  0  0  0  0  0  0  0  0  0
   -1.8842    2.5007    1.0088 H   0  0  0  0  0  0  0  0  0  0  0  0
   -5.5586    0.6234   -2.0414 H   0  0  0  0  0  0  0  0  0  0  0  0
   -5.3606    1.5967   -0.5544 H   0  0  0  0  0  0  0  0  0  0  0  0
   -4.9575    2.3051   -2.1495 H   0  0  0  0  0  0  0  0  0  0  0  0
   -0.3493   -1.0938    1.6729 H   0  0  0  0  0  0  0  0  0  0  0  0
   -1.2539   -0.5213    3.9186 H   0  0  0  0  0  0  0  0  0  0  0  0
   -3.7092   -0.7006    4.3516 H   0  0  0  0  0  0  0  0  0  0  0  0
   -5.2287   -1.4772    2.5314 H   0  0  0  0  0  0  0  0  0  0  0  0
   -4.3074   -2.0557    0.2966 H   0  0  0  0  0  0  0  0  0  0  0  0
    1.3093   -2.5211    0.8125 H   0  0  0  0  0  0  0  0  0  0  0  0
    1.3669   -4.7875   -0.1671 H   0  0  0  0  0  0  0  0  0  0  0  0
    3.2675   -5.4778   -1.6294 H   0  0  0  0  0  0  0  0  0  0  0  0
    5.1256   -3.8777   -2.0894 H   0  0  0  0  0  0  0  0  0  0  0  0
    5.0850   -1.6009   -1.0908 H   0  0  0  0  0  0  0  0  0  0  0  0
    1.2950    2.0210    1.5941 H   0  0  0  0  0  0  0  0  0  0  0  0
    1.8362    4.3266    2.2508 H   0  0  0  0  0  0  0  0  0  0  0  0
    3.4808    5.6647    0.9341 H   0  0  0  0  0  0  0  0  0  0  0  0
    4.5953    4.6408   -1.0526 H   0  0  0  0  0  0  0  0  0  0  0  0
    4.0715    2.3040   -1.7044 H   0  0  0  0  0  0  0  0  0  0  0  0
  1 15  1  1  0  0  0
  1 35  1  0  0  0  0
  2 14  1  6  0  0  0
  2 29  1  0  0  0  0
  2  1  1  0  0  0  0
  3  4  2  0  0  0  0
  3  2  1  0  0  0  0
  4 38  1  0  0  0  0
  5  6  1  0  0  0  0
  5  4  1  0  0  0  0
  6 13  1  0  0  0  0
  7  6  1  0  0  0  0
  8  9  1  0  0  0  0
  8  7  1  0  0  0  0
  9 39  1  6  0  0  0
  9  5  1  0  0  0  0
  9 11  1  0  0  0  0
 10  8  2  0  0  0  0
 11 40  1  0  0  0  0
 11 17  1  0  0  0  0
 12 42  1  0  0  0  0
 12  6  1  0  0  0  0
 13 45  1  0  0  0  0
 13 47  1  0  0  0  0
 13 46  1  0  0  0  0
 16  7  1  0  0  0  0
 16 49  1  0  0  0  0
 17 22  2  0  0  0  0
 17 18  1  0  0  0  0
 18 19  2  0  0  0  0
 19 20  1  0  0  0  0
 19 52  1  0  0  0  0
 20 53  1  0  0  0  0
 21 54  1  0  0  0  0
 21 20  2  0  0  0  0
 22 21  1  0  0  0  0
 23 24  1  0  0  0  0
 23  1  1  0  0  0  0
 24 56  1  0  0  0  0
 25 57  1  0  0  0  0
 25 24  2  0  0  0  0
 26 25  1  0  0  0  0
 27 26  2  0  0  0  0
 27 28  1  0  0  0  0
 28 23  2  0  0  0  0
 29 30  2  0  0  0  0
 30 31  1  0  0  0  0
 30 61  1  0  0  0  0
 31 62  1  0  0  0  0
 32 63  1  0  0  0  0
 32 31  2  0  0  0  0
 33 32  1  0  0  0  0
 34 33  2  0  0  0  0
 34 29  1  0  0  0  0
 35 36  1  0  0  0  0
 37  3  1  0  0  0  0
 41 11  1  0  0  0  0
 43 12  1  0  0  0  0
 44 12  1  0  0  0  0
 48 16  1  0  0  0  0
 50 16  1  0  0  0  0
 51 18  1  0  0  0  0
 55 22  1  0  0  0  0
 58 26  1  0  0  0  0
 59 27  1  0  0  0  0
 60 28  1  0  0  0  0
 64 33  1  0  0  0  0
 65 34  1  0  0  0  0
M  RAD  2  35   2  36   3
M  END
>  <File Format>
g03

$$$$
REDO_a_sr_17.log
 OpenBabel02202017023D
Gaussian 16 #p opt freq b3lyp/def2svp scrf=(smd,solvent=dichloromethane) empiric
 65 68  0  0  1  0  0  0  0  0999 V2000
   -1.9984    2.2549    0.6663 C   0  0  2  0  0  0  0  0  0  0  0  0
   -1.7921    1.2551   -0.6248 C   0  0  1  0  0  0  0  0  0  0  0  0
   -0.6068    0.3829   -0.4824 C   0  0  0  0  0  0  0  0  0  0  0  0
    0.6125    0.7738   -0.9485 C   0  0  0  0  0  0  0  0  0  0  0  0
    1.7712    0.0887   -0.8233 N   0  0  0  0  0  0  0  0  0  0  0  0
    3.0768    0.5877   -1.3006 C   0  0  0  0  0  0  0  0  0  0  0  0
    3.9817   -0.3715   -0.6531 N   0  0  0  0  0  0  0  0  0  0  0  0
    3.3614   -1.3682    0.0258 C   0  0  0  0  0  0  0  0  0  0  0  0
    1.8597   -1.1757   -0.1235 C   0  0  2  0  0  0  0  0  0  0  0  0
    3.9031   -2.2846    0.6269 O   0  0  0  0  0  0  0  0  0  0  0  0
    1.1910   -2.3620   -0.8776 C   0  0  0  0  0  0  0  0  0  0  0  0
    3.3561    2.0093   -0.8078 C   0  0  0  0  0  0  0  0  0  0  0  0
    3.1674    0.4958   -2.8279 C   0  0  0  0  0  0  0  0  0  0  0  0
   -1.6093    2.0271   -1.3873 H   0  0  0  0  0  0  0  0  0  0  0  0
   -2.8539    2.9097    0.4423 H   0  0  0  0  0  0  0  0  0  0  0  0
    5.4212   -0.2810   -0.7608 C   0  0  0  0  0  0  0  0  0  0  0  0
    0.4175   -3.3011    0.0167 C   0  0  0  0  0  0  0  0  0  0  0  0
   -0.9289   -3.5911   -0.2521 C   0  0  0  0  0  0  0  0  0  0  0  0
   -1.6593   -4.4462    0.5803 C   0  0  0  0  0  0  0  0  0  0  0  0
   -1.0510   -5.0222    1.6994 C   0  0  0  0  0  0  0  0  0  0  0  0
    0.2916   -4.7401    1.9763 C   0  0  0  0  0  0  0  0  0  0  0  0
    1.0204   -3.8876    1.1426 C   0  0  0  0  0  0  0  0  0  0  0  0
   -0.7742    3.0439    1.0556 C   0  0  0  0  0  0  0  0  0  0  0  0
    0.2275    2.5004    1.8699 C   0  0  0  0  0  0  0  0  0  0  0  0
    1.3804    3.2413    2.1366 C   0  0  0  0  0  0  0  0  0  0  0  0
    1.5440    4.5115    1.5755 C   0  0  0  0  0  0  0  0  0  0  0  0
    0.5471    5.0471    0.7539 C   0  0  0  0  0  0  0  0  0  0  0  0
   -0.6173    4.3193    0.4990 C   0  0  0  0  0  0  0  0  0  0  0  0
   -3.1142    0.5749   -0.9143 C   0  0  0  0  0  0  0  0  0  0  0  0
   -3.3975   -0.7239   -0.4623 C   0  0  0  0  0  0  0  0  0  0  0  0
   -4.6410   -1.3090   -0.7186 C   0  0  0  0  0  0  0  0  0  0  0  0
   -5.6171   -0.6063   -1.4298 C   0  0  0  0  0  0  0  0  0  0  0  0
   -5.3453    0.6896   -1.8822 C   0  0  0  0  0  0  0  0  0  0  0  0
   -4.1048    1.2746   -1.6222 C   0  0  0  0  0  0  0  0  0  0  0  0
   -2.4386    1.4473    1.7509 N   0  0  0  0  0  0  0  0  0  0  0  0
   -2.7218    0.6669    2.4836 N   0  0  0  0  0  0  0  0  0  0  0  0
   -0.7172   -0.5607    0.0522 H   0  0  0  0  0  0  0  0  0  0  0  0
    0.6974    1.7252   -1.4804 H   0  0  0  0  0  0  0  0  0  0  0  0
    1.4091   -1.0810    0.8809 H   0  0  0  0  0  0  0  0  0  0  0  0
    1.9704   -2.9179   -1.4242 H   0  0  0  0  0  0  0  0  0  0  0  0
    0.5160   -1.9454   -1.6372 H   0  0  0  0  0  0  0  0  0  0  0  0
    2.6373    2.7220   -1.2352 H   0  0  0  0  0  0  0  0  0  0  0  0
    3.2901    2.0520    0.2880 H   0  0  0  0  0  0  0  0  0  0  0  0
    4.3607    2.3288   -1.1200 H   0  0  0  0  0  0  0  0  0  0  0  0
    4.1515    0.8308   -3.1877 H   0  0  0  0  0  0  0  0  0  0  0  0
    2.9993   -0.5407   -3.1559 H   0  0  0  0  0  0  0  0  0  0  0  0
    2.4022    1.1403   -3.2855 H   0  0  0  0  0  0  0  0  0  0  0  0
    5.8463   -1.1674   -0.2729 H   0  0  0  0  0  0  0  0  0  0  0  0
    5.7406   -0.2651   -1.8143 H   0  0  0  0  0  0  0  0  0  0  0  0
    5.8083    0.6201   -0.2593 H   0  0  0  0  0  0  0  0  0  0  0  0
   -1.4105   -3.1401   -1.1235 H   0  0  0  0  0  0  0  0  0  0  0  0
   -2.7069   -4.6606    0.3528 H   0  0  0  0  0  0  0  0  0  0  0  0
   -1.6195   -5.6890    2.3526 H   0  0  0  0  0  0  0  0  0  0  0  0
    0.7756   -5.1895    2.8475 H   0  0  0  0  0  0  0  0  0  0  0  0
    2.0697   -3.6665    1.3554 H   0  0  0  0  0  0  0  0  0  0  0  0
    0.1126    1.5045    2.3029 H   0  0  0  0  0  0  0  0  0  0  0  0
    2.1553    2.8206    2.7808 H   0  0  0  0  0  0  0  0  0  0  0  0
    2.4502    5.0860    1.7805 H   0  0  0  0  0  0  0  0  0  0  0  0
    0.6703    6.0403    0.3162 H   0  0  0  0  0  0  0  0  0  0  0  0
   -1.4026    4.7383   -0.1342 H   0  0  0  0  0  0  0  0  0  0  0  0
   -2.6487   -1.2938    0.0889 H   0  0  0  0  0  0  0  0  0  0  0  0
   -4.8430   -2.3221   -0.3626 H   0  0  0  0  0  0  0  0  0  0  0  0
   -6.5865   -1.0671   -1.6341 H   0  0  0  0  0  0  0  0  0  0  0  0
   -6.1011    1.2445   -2.4433 H   0  0  0  0  0  0  0  0  0  0  0  0
   -3.8955    2.2874   -1.9785 H   0  0  0  0  0  0  0  0  0  0  0  0
  1 15  1  6  0  0  0
  1 23  1  0  0  0  0
  1 35  1  0  0  0  0
  2 14  1  6  0  0  0
  2  3  1  0  0  0  0
  2  1  1  0  0  0  0
  3 37  1  0  0  0  0
  4  5  1  0  0  0  0
  4  3  2  0  0  0  0
  5  9  1  0  0  0  0
  6  5  1  0  0  0  0
  6 12  1  0  0  0  0
  6  7  1  0  0  0  0
  7  8  1  0  0  0  0
  8 10  2  0  0  0  0
  9  8  1  0  0  0  0
  9 39  1  1  0  0  0
 11  9  1  0  0  0  0
 11 17  1  0  0  0  0
 12 43  1  0  0  0  0
 13  6  1  0  0  0  0
 16  7  1  0  0  0  0
 16 48  1  0  0  0  0
 16 50  1  0  0  0  0
 17 22  1  0  0  0  0
 18 17  2  0  0  0  0
 18 19  1  0  0  0  0
 19 20  2  0  0  0  0
 20 21  1  0  0  0  0
 20 53  1  0  0  0  0
 21 54  1  0  0  0  0
 22 55  1  0  0  0  0
 22 21  2  0  0  0  0
 23 24  2  0  0  0  0
 24 25  1  0  0  0  0
 24 56  1  0  0  0  0
 25 57  1  0  0  0  0
 26 58  1  0  0  0  0
 26 25  2  0  0  0  0
 27 26  1  0  0  0  0
 28 27  2  0  0  0  0
 28 23  1  0  0  0  0
 29  2  1  0  0  0  0
 29 30  2  0  0  0  0
 30 61  1  0  0  0  0
 31 30  1  0  0  0  0
 31 62  1  0  0  0  0
 32 31  2  0  0  0  0
 33 34  2  0  0  0  0
 33 32  1  0  0  0  0
 34 29  1  0  0  0  0
 35 36  1  0  0  0  0
 38  4  1  0  0  0  0
 40 11  1  0  0  0  0
 41 11  1  0  0  0  0
 42 12  1  0  0  0  0
 44 12  1  0  0  0  0
 45 13  1  0  0  0  0
 46 13  1  0  0  0  0
 47 13  1  0  0  0  0
 49 16  1  0  0  0  0
 51 18  1  0  0  0  0
 52 19  1  0  0  0  0
 59 27  1  0  0  0  0
 60 28  1  0  0  0  0
 63 32  1  0  0  0  0
 64 33  1  0  0  0  0
 65 34  1  0  0  0  0
M  RAD  2  35   2  36   3
M  END
>  <File Format>
g03

$$$$
REDO_a_sr_18.log
 OpenBabel02202017023D
Gaussian 16 #p opt freq b3lyp/def2svp scrf=(smd,solvent=dichloromethane) empiric
 65 68  0  0  1  0  0  0  0  0999 V2000
   -1.6795    2.1309    0.4801 C   0  0  2  0  0  0  0  0  0  0  0  0
   -1.5667    1.4900   -0.9705 C   0  0  1  0  0  0  0  0  0  0  0  0
   -0.2448    0.8447   -1.2756 C   0  0  0  0  0  0  0  0  0  0  0  0
    0.4270    0.0090   -0.4491 C   0  0  0  0  0  0  0  0  0  0  0  0
    1.6775   -0.5310   -0.5808 N   0  0  0  0  0  0  0  0  0  0  0  0
    2.6915   -0.1042   -1.5717 C   0  0  0  0  0  0  0  0  0  0  0  0
    3.8904   -0.7808   -1.0549 N   0  0  0  0  0  0  0  0  0  0  0  0
    3.7076   -1.4528    0.1063 C   0  0  0  0  0  0  0  0  0  0  0  0
    2.2345   -1.3676    0.4718 C   0  0  2  0  0  0  0  0  0  0  0  0
    4.5549   -2.0631    0.7401 O   0  0  0  0  0  0  0  0  0  0  0  0
    1.6622   -2.7950    0.5728 C   0  0  0  0  0  0  0  0  0  0  0  0
    2.9219    1.4134   -1.5513 C   0  0  0  0  0  0  0  0  0  0  0  0
    2.3457   -0.6162   -2.9741 C   0  0  0  0  0  0  0  0  0  0  0  0
   -1.6129    2.4121   -1.5693 H   0  0  0  0  0  0  0  0  0  0  0  0
   -2.5578    2.7984    0.4801 H   0  0  0  0  0  0  0  0  0  0  0  0
    5.1800   -0.6983   -1.7045 C   0  0  0  0  0  0  0  0  0  0  0  0
    0.2331   -2.8957    1.0449 C   0  0  0  0  0  0  0  0  0  0  0  0
   -0.1414   -2.4202    2.3140 C   0  0  0  0  0  0  0  0  0  0  0  0
   -1.4617   -2.5274    2.7580 C   0  0  0  0  0  0  0  0  0  0  0  0
   -2.4337   -3.1190    1.9418 C   0  0  0  0  0  0  0  0  0  0  0  0
   -2.0718   -3.6002    0.6819 C   0  0  0  0  0  0  0  0  0  0  0  0
   -0.7508   -3.4810    0.2356 C   0  0  0  0  0  0  0  0  0  0  0  0
   -0.4558    2.8622    0.9896 C   0  0  0  0  0  0  0  0  0  0  0  0
   -0.2591    4.1596    0.5005 C   0  0  0  0  0  0  0  0  0  0  0  0
    0.8993    4.8605    0.8409 C   0  0  0  0  0  0  0  0  0  0  0  0
    1.8519    4.2772    1.6820 C   0  0  0  0  0  0  0  0  0  0  0  0
    1.6428    2.9899    2.1847 C   0  0  0  0  0  0  0  0  0  0  0  0
    0.4929    2.2776    1.8363 C   0  0  0  0  0  0  0  0  0  0  0  0
   -2.8320    0.6991   -1.2809 C   0  0  0  0  0  0  0  0  0  0  0  0
   -4.0060    1.3854   -1.6323 C   0  0  0  0  0  0  0  0  0  0  0  0
   -5.1907    0.6888   -1.8780 C   0  0  0  0  0  0  0  0  0  0  0  0
   -5.2165   -0.7063   -1.7718 C   0  0  0  0  0  0  0  0  0  0  0  0
   -4.0521   -1.3957   -1.4237 C   0  0  0  0  0  0  0  0  0  0  0  0
   -2.8647   -0.6979   -1.1829 C   0  0  0  0  0  0  0  0  0  0  0  0
   -2.0964    1.1221    1.4332 N   0  0  0  0  0  0  0  0  0  0  0  0
   -2.4348    0.3312    2.1230 N   0  0  0  0  0  0  0  0  0  0  0  0
    0.1875    1.1580   -2.2242 H   0  0  0  0  0  0  0  0  0  0  0  0
   -0.0426   -0.3049    0.4855 H   0  0  0  0  0  0  0  0  0  0  0  0
    2.1499   -0.8747    1.4576 H   0  0  0  0  0  0  0  0  0  0  0  0
    2.3209   -3.3303    1.2762 H   0  0  0  0  0  0  0  0  0  0  0  0
    1.7678   -3.2830   -0.4077 H   0  0  0  0  0  0  0  0  0  0  0  0
    2.0402    1.9664   -1.8940 H   0  0  0  0  0  0  0  0  0  0  0  0
    3.1670    1.7424   -0.5307 H   0  0  0  0  0  0  0  0  0  0  0  0
    3.7565    1.6726   -2.2182 H   0  0  0  0  0  0  0  0  0  0  0  0
    3.1130   -0.3150   -3.7022 H   0  0  0  0  0  0  0  0  0  0  0  0
    2.2725   -1.7136   -2.9652 H   0  0  0  0  0  0  0  0  0  0  0  0
    1.3853   -0.2051   -3.3112 H   0  0  0  0  0  0  0  0  0  0  0  0
    5.8709   -1.3436   -1.1469 H   0  0  0  0  0  0  0  0  0  0  0  0
    5.1238   -1.0509   -2.7456 H   0  0  0  0  0  0  0  0  0  0  0  0
    5.5751    0.3300   -1.6994 H   0  0  0  0  0  0  0  0  0  0  0  0
    0.6133   -1.9712    2.9656 H   0  0  0  0  0  0  0  0  0  0  0  0
   -1.7332   -2.1552    3.7490 H   0  0  0  0  0  0  0  0  0  0  0  0
   -3.4659   -3.2053    2.2898 H   0  0  0  0  0  0  0  0  0  0  0  0
   -2.8209   -4.0671    0.0383 H   0  0  0  0  0  0  0  0  0  0  0  0
   -0.4756   -3.8528   -0.7548 H   0  0  0  0  0  0  0  0  0  0  0  0
   -1.0063    4.6160   -0.1531 H   0  0  0  0  0  0  0  0  0  0  0  0
    1.0529    5.8693    0.4516 H   0  0  0  0  0  0  0  0  0  0  0  0
    2.7557    4.8290    1.9503 H   0  0  0  0  0  0  0  0  0  0  0  0
    2.3792    2.5315    2.8481 H   0  0  0  0  0  0  0  0  0  0  0  0
    0.3524    1.2691    2.2300 H   0  0  0  0  0  0  0  0  0  0  0  0
   -3.9877    2.4759   -1.7192 H   0  0  0  0  0  0  0  0  0  0  0  0
   -6.0948    1.2349   -2.1583 H   0  0  0  0  0  0  0  0  0  0  0  0
   -6.1420   -1.2538   -1.9661 H   0  0  0  0  0  0  0  0  0  0  0  0
   -4.0618   -2.4846   -1.3417 H   0  0  0  0  0  0  0  0  0  0  0  0
   -1.9577   -1.2455   -0.9264 H   0  0  0  0  0  0  0  0  0  0  0  0
  1 15  1  6  0  0  0
  1 23  1  0  0  0  0
  1 35  1  0  0  0  0
  2 14  1  6  0  0  0
  2  1  1  0  0  0  0
  3  2  1  0  0  0  0
  3  4  2  0  0  0  0
  4 38  1  0  0  0  0
  5  4  1  0  0  0  0
  5  9  1  0  0  0  0
  6 12  1  0  0  0  0
  6  7  1  0  0  0  0
  6  5  1  0  0  0  0
  7  8  1  0  0  0  0
  8  9  1  0  0  0  0
  8 10  2  0  0  0  0
  9 11  1  0  0  0  0
  9 39  1  1  0  0  0
 11 17  1  0  0  0  0
 11 40  1  0  0  0  0
 12 43  1  0  0  0  0
 13 46  1  0  0  0  0
 13  6  1  0  0  0  0
 16 50  1  0  0  0  0
 16 48  1  0  0  0  0
 16  7  1  0  0  0  0
 17 18  2  0  0  0  0
 18 19  1  0  0  0  0
 18 51  1  0  0  0  0
 19 52  1  0  0  0  0
 20 53  1  0  0  0  0
 20 19  2  0  0  0  0
 21 20  1  0  0  0  0
 22 21  2  0  0  0  0
 22 17  1  0  0  0  0
 23 28  2  0  0  0  0
 24 25  2  0  0  0  0
 24 23  1  0  0  0  0
 25 26  1  0  0  0  0
 26 58  1  0  0  0  0
 26 27  2  0  0  0  0
 27 59  1  0  0  0  0
 28 27  1  0  0  0  0
 28 60  1  0  0  0  0
 29 34  1  0  0  0  0
 29  2  1  0  0  0  0
 30 29  2  0  0  0  0
 31 32  2  0  0  0  0
 31 30  1  0  0  0  0
 32 33  1  0  0  0  0
 33 64  1  0  0  0  0
 33 34  2  0  0  0  0
 34 65  1  0  0  0  0
 35 36  1  0  0  0  0
 37  3  1  0  0  0  0
 41 11  1  0  0  0  0
 42 12  1  0  0  0  0
 44 12  1  0  0  0  0
 45 13  1  0  0  0  0
 47 13  1  0  0  0  0
 49 16  1  0  0  0  0
 54 21  1  0  0  0  0
 55 22  1  0  0  0  0
 56 24  1  0  0  0  0
 57 25  1  0  0  0  0
 61 30  1  0  0  0  0
 62 31  1  0  0  0  0
 63 32  1  0  0  0  0
M  RAD  2  35   2  36   3
M  END
>  <File Format>
g03

$$$$
REDO_a_sr_23.log
 OpenBabel02202017023D
Gaussian sw/gaussian//g16/g16 #p opt freq b3lyp/def2svp scrf=(smd,solvent=dichlo
 65 68  0  0  1  0  0  0  0  0999 V2000
    3.0665   -0.7911    0.7343 C   0  0  2  0  0  0  0  0  0  0  0  0
    2.3753   -0.0761   -0.5762 C   0  0  1  0  0  0  0  0  0  0  0  0
    0.9060    0.0341   -0.4510 C   0  0  0  0  0  0  0  0  0  0  0  0
    0.0946   -0.9404   -0.9501 C   0  0  0  0  0  0  0  0  0  0  0  0
   -1.2513   -1.0033   -0.8430 N   0  0  0  0  0  0  0  0  0  0  0  0
   -2.0620   -2.1205   -1.3715 C   0  0  0  0  0  0  0  0  0  0  0  0
   -3.3512   -1.8395   -0.7291 N   0  0  0  0  0  0  0  0  0  0  0  0
   -3.3876   -0.6956    0.0035 C   0  0  0  0  0  0  0  0  0  0  0  0
   -2.0378   -0.0083   -0.1434 C   0  0  2  0  0  0  0  0  0  0  0  0
   -4.3434   -0.2699    0.6326 O   0  0  0  0  0  0  0  0  0  0  0  0
   -2.1617    1.3364   -0.9140 C   0  0  0  0  0  0  0  0  0  0  0  0
   -1.5203   -3.4794   -0.9195 C   0  0  0  0  0  0  0  0  0  0  0  0
   -2.1665   -2.0425   -2.8991 C   0  0  0  0  0  0  0  0  0  0  0  0
    2.6322   -0.8451   -1.3197 H   0  0  0  0  0  0  0  0  0  0  0  0
    4.1394   -0.9101    0.5207 H   0  0  0  0  0  0  0  0  0  0  0  0
   -4.4976   -2.7093   -0.8682 C   0  0  0  0  0  0  0  0  0  0  0  0
   -2.5188    2.5041   -0.0291 C   0  0  0  0  0  0  0  0  0  0  0  0
   -3.8546    2.8556    0.2183 C   0  0  0  0  0  0  0  0  0  0  0  0
   -4.1669    3.9221    1.0656 C   0  0  0  0  0  0  0  0  0  0  0  0
   -3.1476    4.6537    1.6841 C   0  0  0  0  0  0  0  0  0  0  0  0
   -1.8125    4.3133    1.4455 C   0  0  0  0  0  0  0  0  0  0  0  0
   -1.5040    3.2481    0.5946 C   0  0  0  0  0  0  0  0  0  0  0  0
    2.4249   -2.0909    1.1465 C   0  0  0  0  0  0  0  0  0  0  0  0
    1.2576   -2.1210    1.9201 C   0  0  0  0  0  0  0  0  0  0  0  0
    0.6437   -3.3435    2.1981 C   0  0  0  0  0  0  0  0  0  0  0  0
    1.1800   -4.5300    1.6886 C   0  0  0  0  0  0  0  0  0  0  0  0
    2.3404   -4.4957    0.9089 C   0  0  0  0  0  0  0  0  0  0  0  0
    2.9703   -3.2778    0.6427 C   0  0  0  0  0  0  0  0  0  0  0  0
    3.1421    1.1913   -0.8939 C   0  0  0  0  0  0  0  0  0  0  0  0
    2.6907    2.4576   -0.4894 C   0  0  0  0  0  0  0  0  0  0  0  0
    3.4411    3.6027   -0.7731 C   0  0  0  0  0  0  0  0  0  0  0  0
    4.6489    3.4990   -1.4678 C   0  0  0  0  0  0  0  0  0  0  0  0
    5.1063    2.2418   -1.8775 C   0  0  0  0  0  0  0  0  0  0  0  0
    4.3592    1.0987   -1.5890 C   0  0  0  0  0  0  0  0  0  0  0  0
    3.0193    0.1453    1.8044 N   0  0  0  0  0  0  0  0  0  0  0  0
    2.8588    0.9646    2.5317 N   0  0  0  0  0  0  0  0  0  0  0  0
    0.4878    0.8752    0.1018 H   0  0  0  0  0  0  0  0  0  0  0  0
    0.5495   -1.7720   -1.4950 H   0  0  0  0  0  0  0  0  0  0  0  0
   -1.6077    0.1850    0.8546 H   0  0  0  0  0  0  0  0  0  0  0  0
   -2.9036    1.2132   -1.7174 H   0  0  0  0  0  0  0  0  0  0  0  0
   -1.1924    1.5279   -1.3950 H   0  0  0  0  0  0  0  0  0  0  0  0
   -0.5245   -3.6682   -1.3439 H   0  0  0  0  0  0  0  0  0  0  0  0
   -1.4528   -3.5172    0.1765 H   0  0  0  0  0  0  0  0  0  0  0  0
   -2.1824   -4.2854   -1.2671 H   0  0  0  0  0  0  0  0  0  0  0  0
   -2.7989   -2.8511   -3.2945 H   0  0  0  0  0  0  0  0  0  0  0  0
   -2.5909   -1.0747   -3.2036 H   0  0  0  0  0  0  0  0  0  0  0  0
   -1.1661   -2.1462   -3.3453 H   0  0  0  0  0  0  0  0  0  0  0  0
   -5.3474   -2.2176   -0.3776 H   0  0  0  0  0  0  0  0  0  0  0  0
   -4.7431   -2.8747   -1.9287 H   0  0  0  0  0  0  0  0  0  0  0  0
   -4.3281   -3.6860   -0.3873 H   0  0  0  0  0  0  0  0  0  0  0  0
   -4.6538    2.2774   -0.2487 H   0  0  0  0  0  0  0  0  0  0  0  0
   -5.2132    4.1830    1.2449 H   0  0  0  0  0  0  0  0  0  0  0  0
   -3.3931    5.4881    2.3461 H   0  0  0  0  0  0  0  0  0  0  0  0
   -1.0082    4.8833    1.9181 H   0  0  0  0  0  0  0  0  0  0  0  0
   -0.4584    2.9950    0.3992 H   0  0  0  0  0  0  0  0  0  0  0  0
    0.8247   -1.1975    2.3097 H   0  0  0  0  0  0  0  0  0  0  0  0
   -0.2617   -3.3662    2.8083 H   0  0  0  0  0  0  0  0  0  0  0  0
    0.6926   -5.4844    1.9007 H   0  0  0  0  0  0  0  0  0  0  0  0
    2.7633   -5.4210    0.5115 H   0  0  0  0  0  0  0  0  0  0  0  0
    3.8812   -3.2473    0.0402 H   0  0  0  0  0  0  0  0  0  0  0  0
    1.7454    2.5611    0.0458 H   0  0  0  0  0  0  0  0  0  0  0  0
    3.0740    4.5808   -0.4534 H   0  0  0  0  0  0  0  0  0  0  0  0
    5.2308    4.3956   -1.6945 H   0  0  0  0  0  0  0  0  0  0  0  0
    6.0460    2.1524   -2.4279 H   0  0  0  0  0  0  0  0  0  0  0  0
    4.7182    0.1176   -1.9133 H   0  0  0  0  0  0  0  0  0  0  0  0
  1 15  1  6  0  0  0
  1 23  1  0  0  0  0
  1 35  1  0  0  0  0
  2 14  1  6  0  0  0
  2  3  1  0  0  0  0
  2  1  1  0  0  0  0
  3 37  1  0  0  0  0
  4  5  1  0  0  0  0
  4  3  2  0  0  0  0
  5  9  1  0  0  0  0
  6 12  1  0  0  0  0
  6  5  1  0  0  0  0
  6  7  1  0  0  0  0
  7  8  1  0  0  0  0
  8 10  2  0  0  0  0
  9  8  1  0  0  0  0
  9 39  1  1  0  0  0
 11  9  1  0  0  0  0
 11 17  1  0  0  0  0
 12 43  1  0  0  0  0
 13  6  1  0  0  0  0
 16  7  1  0  0  0  0
 16 50  1  0  0  0  0
 16 48  1  0  0  0  0
 17 18  2  0  0  0  0
 17 22  1  0  0  0  0
 18 19  1  0  0  0  0
 19 52  1  0  0  0  0
 19 20  2  0  0  0  0
 20 53  1  0  0  0  0
 21 20  1  0  0  0  0
 21 54  1  0  0  0  0
 22 21  2  0  0  0  0
 23 24  2  0  0  0  0
 24 25  1  0  0  0  0
 24 56  1  0  0  0  0
 25 57  1  0  0  0  0
 26 58  1  0  0  0  0
 26 25  2  0  0  0  0
 27 26  1  0  0  0  0
 28 27  2  0  0  0  0
 28 23  1  0  0  0  0
 29  2  1  0  0  0  0
 29 30  2  0  0  0  0
 30 61  1  0  0  0  0
 31 30  1  0  0  0  0
 31 62  1  0  0  0  0
 32 31  2  0  0  0  0
 33 34  2  0  0  0  0
 33 32  1  0  0  0  0
 34 29  1  0  0  0  0
 35 36  1  0  0  0  0
 38  4  1  0  0  0  0
 40 11  1  0  0  0  0
 41 11  1  0  0  0  0
 42 12  1  0  0  0  0
 44 12  1  0  0  0  0
 45 13  1  0  0  0  0
 46 13  1  0  0  0  0
 47 13  1  0  0  0  0
 49 16  1  0  0  0  0
 51 18  1  0  0  0  0
 55 22  1  0  0  0  0
 59 27  1  0  0  0  0
 60 28  1  0  0  0  0
 63 32  1  0  0  0  0
 64 33  1  0  0  0  0
 65 34  1  0  0  0  0
M  RAD  2  35   2  36   3
M  END
>  <File Format>
g03

$$$$
REDO_a_sr_34.log
 OpenBabel02202017023D
Gaussian sw/gaussian//g16/g16 #p opt freq b3lyp/def2svp scrf=(smd,solvent=dichlo
 65 68  0  0  1  0  0  0  0  0999 V2000
    2.8202   -1.0225   -1.3217 C   0  0  2  0  0  0  0  0  0  0  0  0
    1.8585    0.2809   -1.1700 C   0  0  1  0  0  0  0  0  0  0  0  0
    0.6313   -0.1955   -0.4793 C   0  0  0  0  0  0  0  0  0  0  0  0
   -0.5365   -0.3700   -1.1550 C   0  0  0  0  0  0  0  0  0  0  0  0
   -1.7207   -0.7696   -0.6364 N   0  0  0  0  0  0  0  0  0  0  0  0
   -2.9069   -1.0316   -1.4843 C   0  0  0  0  0  0  0  0  0  0  0  0
   -3.8241   -1.6107   -0.4974 N   0  0  0  0  0  0  0  0  0  0  0  0
   -3.3226   -1.7114    0.7571 C   0  0  0  0  0  0  0  0  0  0  0  0
   -1.9172   -1.1248    0.7559 C   0  0  2  0  0  0  0  0  0  0  0  0
   -3.8983   -2.1521    1.7402 O   0  0  0  0  0  0  0  0  0  0  0  0
   -1.8244    0.0415    1.7723 C   0  0  0  0  0  0  0  0  0  0  0  0
   -2.5865   -2.0521   -2.5829 C   0  0  0  0  0  0  0  0  0  0  0  0
   -3.4697    0.2634   -2.0783 C   0  0  0  0  0  0  0  0  0  0  0  0
    1.6215    0.5579   -2.2070 H   0  0  0  0  0  0  0  0  0  0  0  0
    2.3066   -1.7321   -1.9864 H   0  0  0  0  0  0  0  0  0  0  0  0
   -5.1829   -1.9828   -0.8214 C   0  0  0  0  0  0  0  0  0  0  0  0
   -2.6351    1.2435    1.3616 C   0  0  0  0  0  0  0  0  0  0  0  0
   -2.0305    2.3069    0.6745 C   0  0  0  0  0  0  0  0  0  0  0  0
   -2.7881    3.3920    0.2246 C   0  0  0  0  0  0  0  0  0  0  0  0
   -4.1671    3.4278    0.4537 C   0  0  0  0  0  0  0  0  0  0  0  0
   -4.7802    2.3753    1.1420 C   0  0  0  0  0  0  0  0  0  0  0  0
   -4.0196    1.2932    1.5932 C   0  0  0  0  0  0  0  0  0  0  0  0
    3.2507   -1.6849   -0.0353 C   0  0  0  0  0  0  0  0  0  0  0  0
    4.3146   -1.1940    0.7327 C   0  0  0  0  0  0  0  0  0  0  0  0
    4.6149   -1.7915    1.9586 C   0  0  0  0  0  0  0  0  0  0  0  0
    3.8509   -2.8667    2.4222 C   0  0  0  0  0  0  0  0  0  0  0  0
    2.7910   -3.3562    1.6524 C   0  0  0  0  0  0  0  0  0  0  0  0
    2.4937   -2.7723    0.4194 C   0  0  0  0  0  0  0  0  0  0  0  0
    2.5930    1.4269   -0.5093 C   0  0  0  0  0  0  0  0  0  0  0  0
    2.6786    1.5464    0.8877 C   0  0  0  0  0  0  0  0  0  0  0  0
    3.3880    2.6003    1.4667 C   0  0  0  0  0  0  0  0  0  0  0  0
    4.0217    3.5518    0.6605 C   0  0  0  0  0  0  0  0  0  0  0  0
    3.9369    3.4473   -0.7304 C   0  0  0  0  0  0  0  0  0  0  0  0
    3.2256    2.3926   -1.3099 C   0  0  0  0  0  0  0  0  0  0  0  0
    3.9847   -0.6283   -2.0699 N   0  0  0  0  0  0  0  0  0  0  0  0
    4.8044   -0.1155   -2.6095 N   0  0  0  0  0  0  0  0  0  0  0  0
    0.6994   -0.4042    0.5869 H   0  0  0  0  0  0  0  0  0  0  0  0
   -0.5611   -0.1551   -2.2276 H   0  0  0  0  0  0  0  0  0  0  0  0
   -1.2008   -1.9081    1.0651 H   0  0  0  0  0  0  0  0  0  0  0  0
   -0.7732    0.3250    1.9101 H   0  0  0  0  0  0  0  0  0  0  0  0
   -2.1831   -0.3678    2.7288 H   0  0  0  0  0  0  0  0  0  0  0  0
   -1.8696   -1.6346   -3.3047 H   0  0  0  0  0  0  0  0  0  0  0  0
   -2.1618   -2.9663   -2.1422 H   0  0  0  0  0  0  0  0  0  0  0  0
   -3.4968   -2.3154   -3.1405 H   0  0  0  0  0  0  0  0  0  0  0  0
   -4.3415    0.0513   -2.7146 H   0  0  0  0  0  0  0  0  0  0  0  0
   -3.7656    0.9568   -1.2805 H   0  0  0  0  0  0  0  0  0  0  0  0
   -2.7079    0.7486   -2.7056 H   0  0  0  0  0  0  0  0  0  0  0  0
   -5.6214   -2.4449    0.0722 H   0  0  0  0  0  0  0  0  0  0  0  0
   -5.7837   -1.1007   -1.0952 H   0  0  0  0  0  0  0  0  0  0  0  0
   -5.2142   -2.7060   -1.6506 H   0  0  0  0  0  0  0  0  0  0  0  0
   -0.9542    2.2786    0.4860 H   0  0  0  0  0  0  0  0  0  0  0  0
   -2.2996    4.2125   -0.3076 H   0  0  0  0  0  0  0  0  0  0  0  0
   -4.7615    4.2749    0.1023 H   0  0  0  0  0  0  0  0  0  0  0  0
   -5.8565    2.3983    1.3315 H   0  0  0  0  0  0  0  0  0  0  0  0
   -4.5025    0.4725    2.1287 H   0  0  0  0  0  0  0  0  0  0  0  0
    4.9111   -0.3487    0.3843 H   0  0  0  0  0  0  0  0  0  0  0  0
    5.4471   -1.4106    2.5544 H   0  0  0  0  0  0  0  0  0  0  0  0
    4.0859   -3.3291    3.3837 H   0  0  0  0  0  0  0  0  0  0  0  0
    2.1966   -4.2005    2.0082 H   0  0  0  0  0  0  0  0  0  0  0  0
    1.6709   -3.1531   -0.1884 H   0  0  0  0  0  0  0  0  0  0  0  0
    2.1918    0.8132    1.5311 H   0  0  0  0  0  0  0  0  0  0  0  0
    3.4447    2.6794    2.5549 H   0  0  0  0  0  0  0  0  0  0  0  0
    4.5738    4.3769    1.1168 H   0  0  0  0  0  0  0  0  0  0  0  0
    4.4189    4.1920   -1.3683 H   0  0  0  0  0  0  0  0  0  0  0  0
    3.1490    2.3245   -2.3985 H   0  0  0  0  0  0  0  0  0  0  0  0
  1 15  1  6  0  0  0
  1  2  1  0  0  0  0
  1 23  1  0  0  0  0
  2 14  1  6  0  0  0
  2 29  1  0  0  0  0
  2  3  1  0  0  0  0
  3 37  1  0  0  0  0
  4  5  1  0  0  0  0
  4  3  2  0  0  0  0
  5  9  1  0  0  0  0
  6  5  1  0  0  0  0
  6  7  1  0  0  0  0
  7  8  1  0  0  0  0
  8 10  2  0  0  0  0
  9  8  1  0  0  0  0
  9 39  1  1  0  0  0
  9 11  1  0  0  0  0
 11 40  1  0  0  0  0
 11 41  1  0  0  0  0
 12 43  1  0  0  0  0
 12  6  1  0  0  0  0
 13  6  1  0  0  0  0
 13 46  1  0  0  0  0
 16  7  1  0  0  0  0
 16 48  1  0  0  0  0
 17 22  1  0  0  0  0
 17 11  1  0  0  0  0
 18 17  2  0  0  0  0
 19 20  2  0  0  0  0
 19 18  1  0  0  0  0
 20 21  1  0  0  0  0
 21 54  1  0  0  0  0
 21 22  2  0  0  0  0
 22 55  1  0  0  0  0
 23 28  2  0  0  0  0
 23 24  1  0  0  0  0
 24 25  2  0  0  0  0
 25 26  1  0  0  0  0
 25 57  1  0  0  0  0
 26 58  1  0  0  0  0
 27 59  1  0  0  0  0
 27 26  2  0  0  0  0
 28 27  1  0  0  0  0
 29 30  2  0  0  0  0
 30 31  1  0  0  0  0
 30 61  1  0  0  0  0
 31 62  1  0  0  0  0
 32 63  1  0  0  0  0
 32 31  2  0  0  0  0
 33 32  1  0  0  0  0
 34 33  2  0  0  0  0
 34 29  1  0  0  0  0
 35  1  1  0  0  0  0
 36 35  1  0  0  0  0
 38  4  1  0  0  0  0
 42 12  1  0  0  0  0
 44 12  1  0  0  0  0
 45 13  1  0  0  0  0
 47 13  1  0  0  0  0
 49 16  1  0  0  0  0
 50 16  1  0  0  0  0
 51 18  1  0  0  0  0
 52 19  1  0  0  0  0
 53 20  1  0  0  0  0
 56 24  1  0  0  0  0
 60 28  1  0  0  0  0
 64 33  1  0  0  0  0
 65 34  1  0  0  0  0
M  RAD  2  35   2  36   3
M  END
>  <File Format>
g03

$$$$
REDO_a_sr_3.log
 OpenBabel02202017023D
Gaussian sw/gaussian//g16/g16 #p opt freq b3lyp/def2svp scrf=(smd,solvent=dichlo
 65 68  0  0  1  0  0  0  0  0999 V2000
   -2.9154    0.3381   -1.7112 C   0  0  2  0  0  0  0  0  0  0  0  0
   -2.1773   -1.0473   -1.3250 C   0  0  1  0  0  0  0  0  0  0  0  0
   -0.7100   -0.7896   -1.4907 C   0  0  0  0  0  0  0  0  0  0  0  0
    0.2353   -1.3059   -0.6633 C   0  0  0  0  0  0  0  0  0  0  0  0
    1.5779   -1.1283   -0.7386 N   0  0  0  0  0  0  0  0  0  0  0  0
    2.5197   -1.9456    0.0593 C   0  0  0  0  0  0  0  0  0  0  0  0
    3.8049   -1.4672   -0.4617 N   0  0  0  0  0  0  0  0  0  0  0  0
    3.7106   -0.5224   -1.4278 C   0  0  0  0  0  0  0  0  0  0  0  0
    2.2352   -0.2223   -1.6560 C   0  0  2  0  0  0  0  0  0  0  0  0
    4.6368    0.0326   -1.9996 O   0  0  0  0  0  0  0  0  0  0  0  0
    1.9451    1.2797   -1.4103 C   0  0  0  0  0  0  0  0  0  0  0  0
    2.3370   -3.4387   -0.2389 C   0  0  0  0  0  0  0  0  0  0  0  0
    2.3893   -1.6593    1.5590 C   0  0  0  0  0  0  0  0  0  0  0  0
   -2.5418   -1.7286   -2.1124 H   0  0  0  0  0  0  0  0  0  0  0  0
   -2.7513    0.4913   -2.7894 H   0  0  0  0  0  0  0  0  0  0  0  0
    5.0754   -1.9203    0.0585 C   0  0  0  0  0  0  0  0  0  0  0  0
    2.1050    1.6718    0.0363 C   0  0  0  0  0  0  0  0  0  0  0  0
    3.3698    1.9696    0.5688 C   0  0  0  0  0  0  0  0  0  0  0  0
    3.5233    2.2557    1.9285 C   0  0  0  0  0  0  0  0  0  0  0  0
    2.4119    2.2523    2.7783 C   0  0  0  0  0  0  0  0  0  0  0  0
    1.1468    1.9629    2.2574 C   0  0  0  0  0  0  0  0  0  0  0  0
    0.9978    1.6722    0.8988 C   0  0  0  0  0  0  0  0  0  0  0  0
   -2.5800    1.6018   -0.9514 C   0  0  0  0  0  0  0  0  0  0  0  0
   -3.1080    1.8753    0.3173 C   0  0  0  0  0  0  0  0  0  0  0  0
   -2.7236    3.0377    0.9891 C   0  0  0  0  0  0  0  0  0  0  0  0
   -1.8179    3.9247    0.3996 C   0  0  0  0  0  0  0  0  0  0  0  0
   -1.3037    3.6572   -0.8724 C   0  0  0  0  0  0  0  0  0  0  0  0
   -1.6897    2.5017   -1.5525 C   0  0  0  0  0  0  0  0  0  0  0  0
   -2.6314   -1.5932    0.0099 C   0  0  0  0  0  0  0  0  0  0  0  0
   -2.2092   -1.0315    1.2287 C   0  0  0  0  0  0  0  0  0  0  0  0
   -2.6763   -1.5396    2.4419 C   0  0  0  0  0  0  0  0  0  0  0  0
   -3.5694   -2.6168    2.4595 C   0  0  0  0  0  0  0  0  0  0  0  0
   -3.9932   -3.1846    1.2556 C   0  0  0  0  0  0  0  0  0  0  0  0
   -3.5272   -2.6739    0.0403 C   0  0  0  0  0  0  0  0  0  0  0  0
   -4.3290    0.0897   -1.6081 N   0  0  0  0  0  0  0  0  0  0  0  0
   -5.3588   -0.2517   -1.3941 N   0  0  0  0  0  0  0  0  0  0  0  0
   -0.4220   -0.1983   -2.3617 H   0  0  0  0  0  0  0  0  0  0  0  0
   -0.0775   -1.9464    0.1628 H   0  0  0  0  0  0  0  0  0  0  0  0
    1.9852   -0.4582   -2.7072 H   0  0  0  0  0  0  0  0  0  0  0  0
    0.9292    1.5110   -1.7518 H   0  0  0  0  0  0  0  0  0  0  0  0
    2.6467    1.8352   -2.0507 H   0  0  0  0  0  0  0  0  0  0  0  0
    1.3479   -3.7795    0.1001 H   0  0  0  0  0  0  0  0  0  0  0  0
    2.4269   -3.6243   -1.3196 H   0  0  0  0  0  0  0  0  0  0  0  0
    3.0934   -4.0366    0.2902 H   0  0  0  0  0  0  0  0  0  0  0  0
    3.0894   -2.2837    2.1333 H   0  0  0  0  0  0  0  0  0  0  0  0
    2.5944   -0.6015    1.7686 H   0  0  0  0  0  0  0  0  0  0  0  0
    1.3729   -1.8991    1.9042 H   0  0  0  0  0  0  0  0  0  0  0  0
    5.8646   -1.4637   -0.5523 H   0  0  0  0  0  0  0  0  0  0  0  0
    5.2134   -1.6082    1.1063 H   0  0  0  0  0  0  0  0  0  0  0  0
    5.1646   -3.0158   -0.0009 H   0  0  0  0  0  0  0  0  0  0  0  0
    4.2412    1.9697   -0.0903 H   0  0  0  0  0  0  0  0  0  0  0  0
    4.5154    2.4854    2.3257 H   0  0  0  0  0  0  0  0  0  0  0  0
    2.5318    2.4780    3.8410 H   0  0  0  0  0  0  0  0  0  0  0  0
    0.2705    1.9623    2.9110 H   0  0  0  0  0  0  0  0  0  0  0  0
    0.0103    1.4403    0.4984 H   0  0  0  0  0  0  0  0  0  0  0  0
   -3.8217    1.1932    0.7824 H   0  0  0  0  0  0  0  0  0  0  0  0
   -3.1361    3.2498    1.9778 H   0  0  0  0  0  0  0  0  0  0  0  0
   -1.5148    4.8291    0.9318 H   0  0  0  0  0  0  0  0  0  0  0  0
   -0.5976    4.3482   -1.3373 H   0  0  0  0  0  0  0  0  0  0  0  0
   -1.2973    2.2922   -2.5495 H   0  0  0  0  0  0  0  0  0  0  0  0
   -1.5059   -0.1995    1.2299 H   0  0  0  0  0  0  0  0  0  0  0  0
   -2.3385   -1.0923    3.3798 H   0  0  0  0  0  0  0  0  0  0  0  0
   -3.9304   -3.0142    3.4111 H   0  0  0  0  0  0  0  0  0  0  0  0
   -4.6856   -4.0297    1.2594 H   0  0  0  0  0  0  0  0  0  0  0  0
   -3.8558   -3.1233   -0.9008 H   0  0  0  0  0  0  0  0  0  0  0  0
  1 15  1  6  0  0  0
  1 35  1  0  0  0  0
  1  2  1  0  0  0  0
  1 23  1  0  0  0  0
  2 14  1  6  0  0  0
  2 29  1  0  0  0  0
  3  2  1  0  0  0  0
  3  4  2  0  0  0  0
  4 38  1  0  0  0  0
  5  4  1  0  0  0  0
  5  6  1  0  0  0  0
  6 13  1  0  0  0  0
  7 16  1  0  0  0  0
  7  6  1  0  0  0  0
  8  7  1  0  0  0  0
  9 39  1  6  0  0  0
  9  8  1  0  0  0  0
  9 11  1  0  0  0  0
  9  5  1  0  0  0  0
 10  8  2  0  0  0  0
 11 17  1  0  0  0  0
 12  6  1  0  0  0  0
 12 42  1  0  0  0  0
 12 44  1  0  0  0  0
 13 46  1  0  0  0  0
 13 47  1  0  0  0  0
 13 45  1  0  0  0  0
 16 49  1  0  0  0  0
 17 18  2  0  0  0  0
 17 22  1  0  0  0  0
 18 19  1  0  0  0  0
 19 52  1  0  0  0  0
 19 20  2  0  0  0  0
 20 53  1  0  0  0  0
 21 20  1  0  0  0  0
 21 54  1  0  0  0  0
 22 21  2  0  0  0  0
 23 24  1  0  0  0  0
 24 56  1  0  0  0  0
 24 25  2  0  0  0  0
 25 57  1  0  0  0  0
 26 58  1  0  0  0  0
 26 25  1  0  0  0  0
 27 26  2  0  0  0  0
 28 23  2  0  0  0  0
 28 27  1  0  0  0  0
 29 34  2  0  0  0  0
 29 30  1  0  0  0  0
 30 61  1  0  0  0  0
 30 31  2  0  0  0  0
 31 32  1  0  0  0  0
 31 62  1  0  0  0  0
 32 63  1  0  0  0  0
 33 64  1  0  0  0  0
 33 32  2  0  0  0  0
 34 33  1  0  0  0  0
 35 36  1  0  0  0  0
 37  3  1  0  0  0  0
 40 11  1  0  0  0  0
 41 11  1  0  0  0  0
 43 12  1  0  0  0  0
 48 16  1  0  0  0  0
 50 16  1  0  0  0  0
 51 18  1  0  0  0  0
 55 22  1  0  0  0  0
 59 27  1  0  0  0  0
 60 28  1  0  0  0  0
 65 34  1  0  0  0  0
M  RAD  2  35   2  36   3
M  END
>  <File Format>
g03

$$$$
REDO_a_sr_54.log
 OpenBabel02202017023D
Gaussian sw/gaussian//g16/g16 #p opt freq b3lyp/def2svp scrf=(smd,solvent=dichlo
 65 68  0  0  1  0  0  0  0  0999 V2000
   -2.4487   -1.1939   -1.5322 C   0  0  2  0  0  0  0  0  0  0  0  0
   -1.8983   -1.6422   -0.0695 C   0  0  1  0  0  0  0  0  0  0  0  0
   -0.4946   -1.1608   -0.0158 C   0  0  0  0  0  0  0  0  0  0  0  0
    0.5735   -2.0026   -0.0449 C   0  0  0  0  0  0  0  0  0  0  0  0
    1.8740   -1.6228   -0.0167 N   0  0  0  0  0  0  0  0  0  0  0  0
    3.0051   -2.5723   -0.0466 C   0  0  0  0  0  0  0  0  0  0  0  0
    4.1174   -1.6553   -0.3208 N   0  0  0  0  0  0  0  0  0  0  0  0
    3.7765   -0.3403   -0.3621 C   0  0  0  0  0  0  0  0  0  0  0  0
    2.2922   -0.2352   -0.0456 C   0  0  2  0  0  0  0  0  0  0  0  0
    4.5301    0.5969   -0.5710 O   0  0  0  0  0  0  0  0  0  0  0  0
    2.0565    0.5364    1.2838 C   0  0  0  0  0  0  0  0  0  0  0  0
    2.8545   -3.5950   -1.1763 C   0  0  0  0  0  0  0  0  0  0  0  0
    3.1730   -3.2634    1.3116 C   0  0  0  0  0  0  0  0  0  0  0  0
   -1.9215   -2.7410   -0.0936 H   0  0  0  0  0  0  0  0  0  0  0  0
   -1.8886   -1.7675   -2.2851 H   0  0  0  0  0  0  0  0  0  0  0  0
    5.4792   -2.1097   -0.4919 C   0  0  0  0  0  0  0  0  0  0  0  0
    2.0060    2.0322    1.0913 C   0  0  0  0  0  0  0  0  0  0  0  0
    0.8312    2.6477    0.6262 C   0  0  0  0  0  0  0  0  0  0  0  0
    0.7799    4.0271    0.4092 C   0  0  0  0  0  0  0  0  0  0  0  0
    1.9062    4.8180    0.6582 C   0  0  0  0  0  0  0  0  0  0  0  0
    3.0806    4.2172    1.1227 C   0  0  0  0  0  0  0  0  0  0  0  0
    3.1293    2.8362    1.3333 C   0  0  0  0  0  0  0  0  0  0  0  0
   -2.4080    0.2884   -1.8276 C   0  0  0  0  0  0  0  0  0  0  0  0
   -1.3017    0.7790   -2.5346 C   0  0  0  0  0  0  0  0  0  0  0  0
   -1.1542    2.1536   -2.7273 C   0  0  0  0  0  0  0  0  0  0  0  0
   -2.1178    3.0376   -2.2316 C   0  0  0  0  0  0  0  0  0  0  0  0
   -3.2311    2.5453   -1.5439 C   0  0  0  0  0  0  0  0  0  0  0  0
   -3.3779    1.1720   -1.3354 C   0  0  0  0  0  0  0  0  0  0  0  0
   -2.8115   -1.1509    1.0341 C   0  0  0  0  0  0  0  0  0  0  0  0
   -3.8436   -1.9841    1.4971 C   0  0  0  0  0  0  0  0  0  0  0  0
   -4.7232   -1.5481    2.4922 C   0  0  0  0  0  0  0  0  0  0  0  0
   -4.5786   -0.2715    3.0417 C   0  0  0  0  0  0  0  0  0  0  0  0
   -3.5471    0.5617    2.5960 C   0  0  0  0  0  0  0  0  0  0  0  0
   -2.6691    0.1263    1.6016 C   0  0  0  0  0  0  0  0  0  0  0  0
   -3.8003   -1.6724   -1.6699 N   0  0  0  0  0  0  0  0  0  0  0  0
   -4.8261   -2.0745   -1.5641 N   0  0  0  0  0  0  0  0  0  0  0  0
   -0.3443   -0.0860    0.0358 H   0  0  0  0  0  0  0  0  0  0  0  0
    0.4061   -3.0828   -0.0818 H   0  0  0  0  0  0  0  0  0  0  0  0
    1.7756    0.2968   -0.8631 H   0  0  0  0  0  0  0  0  0  0  0  0
    2.8466    0.2633    1.9986 H   0  0  0  0  0  0  0  0  0  0  0  0
    1.1044    0.1875    1.7075 H   0  0  0  0  0  0  0  0  0  0  0  0
    1.9950   -4.2551   -0.9922 H   0  0  0  0  0  0  0  0  0  0  0  0
    2.7165   -3.0824   -2.1398 H   0  0  0  0  0  0  0  0  0  0  0  0
    3.7484   -4.2324   -1.2351 H   0  0  0  0  0  0  0  0  0  0  0  0
    4.0347   -3.9471    1.3045 H   0  0  0  0  0  0  0  0  0  0  0  0
    3.3166   -2.5145    2.1042 H   0  0  0  0  0  0  0  0  0  0  0  0
    2.2738   -3.8538    1.5425 H   0  0  0  0  0  0  0  0  0  0  0  0
    6.1133   -1.2197   -0.5951 H   0  0  0  0  0  0  0  0  0  0  0  0
    5.8176   -2.6902    0.3805 H   0  0  0  0  0  0  0  0  0  0  0  0
    5.5901   -2.7304   -1.3951 H   0  0  0  0  0  0  0  0  0  0  0  0
   -0.0580    2.0430    0.4314 H   0  0  0  0  0  0  0  0  0  0  0  0
   -0.1446    4.4843    0.0475 H   0  0  0  0  0  0  0  0  0  0  0  0
    1.8688    5.8975    0.4918 H   0  0  0  0  0  0  0  0  0  0  0  0
    3.9663    4.8269    1.3196 H   0  0  0  0  0  0  0  0  0  0  0  0
    4.0538    2.3697    1.6800 H   0  0  0  0  0  0  0  0  0  0  0  0
   -0.5519    0.0849   -2.9192 H   0  0  0  0  0  0  0  0  0  0  0  0
   -0.2841    2.5338   -3.2666 H   0  0  0  0  0  0  0  0  0  0  0  0
   -2.0028    4.1128   -2.3868 H   0  0  0  0  0  0  0  0  0  0  0  0
   -3.9887    3.2323   -1.1608 H   0  0  0  0  0  0  0  0  0  0  0  0
   -4.2456    0.8016   -0.7863 H   0  0  0  0  0  0  0  0  0  0  0  0
   -3.9521   -2.9895    1.0810 H   0  0  0  0  0  0  0  0  0  0  0  0
   -5.5177   -2.2113    2.8427 H   0  0  0  0  0  0  0  0  0  0  0  0
   -5.2626    0.0714    3.8218 H   0  0  0  0  0  0  0  0  0  0  0  0
   -3.4224    1.5580    3.0269 H   0  0  0  0  0  0  0  0  0  0  0  0
   -1.8690    0.7882    1.2700 H   0  0  0  0  0  0  0  0  0  0  0  0
  1 15  1  6  0  0  0
  1  2  1  0  0  0  0
  2 14  1  1  0  0  0
  2  3  1  0  0  0  0
  2 29  1  0  0  0  0
  3 37  1  0  0  0  0
  4  5  1  0  0  0  0
  4  3  2  0  0  0  0
  6  5  1  0  0  0  0
  6 13  1  0  0  0  0
  7  6  1  0  0  0  0
  8  7  1  0  0  0  0
  8  9  1  0  0  0  0
  9 39  1  6  0  0  0
  9  5  1  0  0  0  0
  9 11  1  0  0  0  0
 10  8  2  0  0  0  0
 11 41  1  0  0  0  0
 11 40  1  0  0  0  0
 12 42  1  0  0  0  0
 12  6  1  0  0  0  0
 13 47  1  0  0  0  0
 13 46  1  0  0  0  0
 16  7  1  0  0  0  0
 16 49  1  0  0  0  0
 17 11  1  0  0  0  0
 17 22  2  0  0  0  0
 18 17  1  0  0  0  0
 19 18  2  0  0  0  0
 19 20  1  0  0  0  0
 20 21  2  0  0  0  0
 21 54  1  0  0  0  0
 21 22  1  0  0  0  0
 22 55  1  0  0  0  0
 23  1  1  0  0  0  0
 23 28  2  0  0  0  0
 24 23  1  0  0  0  0
 25 24  2  0  0  0  0
 25 26  1  0  0  0  0
 26 27  2  0  0  0  0
 27 28  1  0  0  0  0
 27 59  1  0  0  0  0
 28 60  1  0  0  0  0
 29 30  2  0  0  0  0
 29 34  1  0  0  0  0
 30 31  1  0  0  0  0
 31 62  1  0  0  0  0
 31 32  2  0  0  0  0
 32 63  1  0  0  0  0
 33 64  1  0  0  0  0
 33 32  1  0  0  0  0
 34 33  2  0  0  0  0
 35 36  1  0  0  0  0
 35  1  1  0  0  0  0
 38  4  1  0  0  0  0
 43 12  1  0  0  0  0
 44 12  1  0  0  0  0
 45 13  1  0  0  0  0
 48 16  1  0  0  0  0
 50 16  1  0  0  0  0
 51 18  1  0  0  0  0
 52 19  1  0  0  0  0
 53 20  1  0  0  0  0
 56 24  1  0  0  0  0
 57 25  1  0  0  0  0
 58 26  1  0  0  0  0
 61 30  1  0  0  0  0
 65 34  1  0  0  0  0
M  RAD  2  35   2  36   3
M  END
>  <File Format>
g03

$$$$
REDO_a_sr_58.log
 OpenBabel02202017023D
Gaussian sw/gaussian//g16/g16 #p opt freq b3lyp/def2svp scrf=(smd,solvent=dichlo
 65 68  0  0  1  0  0  0  0  0999 V2000
   -2.1115    0.9381   -1.2157 C   0  0  2  0  0  0  0  0  0  0  0  0
   -1.9859   -0.6850   -1.0360 C   0  0  1  0  0  0  0  0  0  0  0  0
   -0.7562   -0.9023   -0.2319 C   0  0  0  0  0  0  0  0  0  0  0  0
    0.4309   -1.1799   -0.8381 C   0  0  0  0  0  0  0  0  0  0  0  0
    1.6571   -1.3838   -0.2989 N   0  0  0  0  0  0  0  0  0  0  0  0
    1.9871   -1.3883    1.1448 C   0  0  0  0  0  0  0  0  0  0  0  0
    3.4204   -1.7135    1.0987 N   0  0  0  0  0  0  0  0  0  0  0  0
    3.9223   -1.9106   -0.1424 C   0  0  0  0  0  0  0  0  0  0  0  0
    2.8042   -1.6849   -1.1465 C   0  0  2  0  0  0  0  0  0  0  0  0
    5.0772   -2.1886   -0.4297 O   0  0  0  0  0  0  0  0  0  0  0  0
    3.1765   -0.5751   -2.1550 C   0  0  0  0  0  0  0  0  0  0  0  0
    1.2256   -2.4937    1.8872 C   0  0  0  0  0  0  0  0  0  0  0  0
    1.7754   -0.0113    1.7842 C   0  0  0  0  0  0  0  0  0  0  0  0
   -1.8401   -1.0453   -2.0640 H   0  0  0  0  0  0  0  0  0  0  0  0
   -1.2466    1.2573   -1.8143 H   0  0  0  0  0  0  0  0  0  0  0  0
    4.2431   -1.7930    2.2856 C   0  0  0  0  0  0  0  0  0  0  0  0
    3.2970    0.7880   -1.5201 C   0  0  0  0  0  0  0  0  0  0  0  0
    2.2478    1.7144   -1.6143 C   0  0  0  0  0  0  0  0  0  0  0  0
    2.3216    2.9549   -0.9732 C   0  0  0  0  0  0  0  0  0  0  0  0
    3.4497    3.2854   -0.2165 C   0  0  0  0  0  0  0  0  0  0  0  0
    4.5062    2.3734   -0.1203 C   0  0  0  0  0  0  0  0  0  0  0  0
    4.4321    1.1384   -0.7696 C   0  0  0  0  0  0  0  0  0  0  0  0
   -2.2276    1.7407    0.0579 C   0  0  0  0  0  0  0  0  0  0  0  0
   -3.4480    1.9180    0.7231 C   0  0  0  0  0  0  0  0  0  0  0  0
   -3.4769    2.5907    1.9469 C   0  0  0  0  0  0  0  0  0  0  0  0
   -2.2937    3.0755    2.5125 C   0  0  0  0  0  0  0  0  0  0  0  0
   -1.0774    2.8993    1.8455 C   0  0  0  0  0  0  0  0  0  0  0  0
   -1.0433    2.2398    0.6158 C   0  0  0  0  0  0  0  0  0  0  0  0
   -3.2629   -1.2688   -0.4782 C   0  0  0  0  0  0  0  0  0  0  0  0
   -3.5363   -1.2806    0.8999 C   0  0  0  0  0  0  0  0  0  0  0  0
   -4.7414   -1.7976    1.3791 C   0  0  0  0  0  0  0  0  0  0  0  0
   -5.6922   -2.3119    0.4911 C   0  0  0  0  0  0  0  0  0  0  0  0
   -5.4285   -2.3118   -0.8809 C   0  0  0  0  0  0  0  0  0  0  0  0
   -4.2215   -1.7948   -1.3601 C   0  0  0  0  0  0  0  0  0  0  0  0
   -3.2393    1.2013   -2.0687 N   0  0  0  0  0  0  0  0  0  0  0  0
   -4.1553    1.1555   -2.6913 N   0  0  0  0  0  0  0  0  0  0  0  0
   -0.8341   -0.7748    0.8442 H   0  0  0  0  0  0  0  0  0  0  0  0
    0.4323   -1.2642   -1.9301 H   0  0  0  0  0  0  0  0  0  0  0  0
    2.6504   -2.6241   -1.7069 H   0  0  0  0  0  0  0  0  0  0  0  0
    2.4213   -0.5546   -2.9544 H   0  0  0  0  0  0  0  0  0  0  0  0
    4.1287   -0.8832   -2.6137 H   0  0  0  0  0  0  0  0  0  0  0  0
    0.1432   -2.3152    1.8698 H   0  0  0  0  0  0  0  0  0  0  0  0
    1.4300   -3.4684    1.4202 H   0  0  0  0  0  0  0  0  0  0  0  0
    1.5388   -2.5308    2.9402 H   0  0  0  0  0  0  0  0  0  0  0  0
    2.0938   -0.0317    2.8362 H   0  0  0  0  0  0  0  0  0  0  0  0
    2.3589    0.7493    1.2484 H   0  0  0  0  0  0  0  0  0  0  0  0
    0.7174    0.2754    1.7658 H   0  0  0  0  0  0  0  0  0  0  0  0
    5.2437   -2.1148    1.9703 H   0  0  0  0  0  0  0  0  0  0  0  0
    4.3266   -0.8134    2.7824 H   0  0  0  0  0  0  0  0  0  0  0  0
    3.8429   -2.5242    3.0043 H   0  0  0  0  0  0  0  0  0  0  0  0
    1.3617    1.4561   -2.2006 H   0  0  0  0  0  0  0  0  0  0  0  0
    1.4970    3.6662   -1.0644 H   0  0  0  0  0  0  0  0  0  0  0  0
    3.5096    4.2527    0.2884 H   0  0  0  0  0  0  0  0  0  0  0  0
    5.3969    2.6274    0.4601 H   0  0  0  0  0  0  0  0  0  0  0  0
    5.2630    0.4338   -0.6945 H   0  0  0  0  0  0  0  0  0  0  0  0
   -4.3787    1.5351    0.3003 H   0  0  0  0  0  0  0  0  0  0  0  0
   -4.4299    2.7310    2.4615 H   0  0  0  0  0  0  0  0  0  0  0  0
   -2.3207    3.5966    3.4723 H   0  0  0  0  0  0  0  0  0  0  0  0
   -0.1491    3.2792    2.2779 H   0  0  0  0  0  0  0  0  0  0  0  0
   -0.0955    2.1019    0.0956 H   0  0  0  0  0  0  0  0  0  0  0  0
   -2.8089   -0.8819    1.6072 H   0  0  0  0  0  0  0  0  0  0  0  0
   -4.9385   -1.7994    2.4538 H   0  0  0  0  0  0  0  0  0  0  0  0
   -6.6335   -2.7176    0.8696 H   0  0  0  0  0  0  0  0  0  0  0  0
   -6.1601   -2.7202   -1.5822 H   0  0  0  0  0  0  0  0  0  0  0  0
   -4.0146   -1.8096   -2.4337 H   0  0  0  0  0  0  0  0  0  0  0  0
  1 15  1  6  0  0  0
  1  2  1  0  0  0  0
  1 23  1  0  0  0  0
  2 14  1  6  0  0  0
  2 29  1  0  0  0  0
  2  3  1  0  0  0  0
  3 37  1  0  0  0  0
  4  5  1  0  0  0  0
  4  3  2  0  0  0  0
  5  6  1  0  0  0  0
  6 13  1  0  0  0  0
  6 12  1  0  0  0  0
  7  6  1  0  0  0  0
  7 16  1  0  0  0  0
  8  7  1  0  0  0  0
  9 39  1  6  0  0  0
  9  5  1  0  0  0  0
  9  8  1  0  0  0  0
 10  8  2  0  0  0  0
 11 17  1  0  0  0  0
 11  9  1  0  0  0  0
 12 44  1  0  0  0  0
 13 45  1  0  0  0  0
 16 49  1  0  0  0  0
 16 50  1  0  0  0  0
 17 22  1  0  0  0  0
 18 17  2  0  0  0  0
 18 19  1  0  0  0  0
 19 20  2  0  0  0  0
 20 21  1  0  0  0  0
 20 53  1  0  0  0  0
 21 54  1  0  0  0  0
 22 55  1  0  0  0  0
 22 21  2  0  0  0  0
 23 28  2  0  0  0  0
 23 24  1  0  0  0  0
 24 25  2  0  0  0  0
 25 57  1  0  0  0  0
 25 26  1  0  0  0  0
 26 58  1  0  0  0  0
 27 59  1  0  0  0  0
 27 26  2  0  0  0  0
 28 27  1  0  0  0  0
 29 30  2  0  0  0  0
 30 31  1  0  0  0  0
 30 61  1  0  0  0  0
 31 62  1  0  0  0  0
 32 63  1  0  0  0  0
 32 31  2  0  0  0  0
 33 32  1  0  0  0  0
 34 33  2  0  0  0  0
 34 29  1  0  0  0  0
 35  1  1  0  0  0  0
 36 35  1  0  0  0  0
 38  4  1  0  0  0  0
 40 11  1  0  0  0  0
 41 11  1  0  0  0  0
 42 12  1  0  0  0  0
 43 12  1  0  0  0  0
 46 13  1  0  0  0  0
 47 13  1  0  0  0  0
 48 16  1  0  0  0  0
 51 18  1  0  0  0  0
 52 19  1  0  0  0  0
 56 24  1  0  0  0  0
 60 28  1  0  0  0  0
 64 33  1  0  0  0  0
 65 34  1  0  0  0  0
M  RAD  2  35   2  36   3
M  END
>  <File Format>
g03

$$$$
REDO_a_sr_5.log
 OpenBabel02202017023D
Gaussian sw/gaussian//g16/g16 #p opt freq b3lyp/def2svp scrf=(smd,solvent=dichlo
 65 68  0  0  1  0  0  0  0  0999 V2000
    3.3284   -0.8315    0.0460 C   0  0  2  0  0  0  0  0  0  0  0  0
    2.3020    0.3603   -0.4112 C   0  0  1  0  0  0  0  0  0  0  0  0
    0.9755    0.2379    0.2320 C   0  0  0  0  0  0  0  0  0  0  0  0
   -0.0563   -0.3655   -0.4186 C   0  0  0  0  0  0  0  0  0  0  0  0
   -1.3077   -0.5771    0.0477 N   0  0  0  0  0  0  0  0  0  0  0  0
   -2.3051   -1.3738   -0.7040 C   0  0  0  0  0  0  0  0  0  0  0  0
   -3.3816   -1.4681    0.2882 N   0  0  0  0  0  0  0  0  0  0  0  0
   -3.1223   -0.8592    1.4701 C   0  0  0  0  0  0  0  0  0  0  0  0
   -1.7535   -0.1986    1.3733 C   0  0  2  0  0  0  0  0  0  0  0  0
   -3.8626   -0.8006    2.4401 O   0  0  0  0  0  0  0  0  0  0  0  0
   -1.8738    1.3248    1.6288 C   0  0  0  0  0  0  0  0  0  0  0  0
   -1.7599   -2.7675   -1.0371 C   0  0  0  0  0  0  0  0  0  0  0  0
   -2.7728   -0.6400   -1.9636 C   0  0  0  0  0  0  0  0  0  0  0  0
    2.2251    0.1055   -1.4792 H   0  0  0  0  0  0  0  0  0  0  0  0
    4.2697   -0.6986   -0.5078 H   0  0  0  0  0  0  0  0  0  0  0  0
   -4.6471   -2.1073    0.0054 C   0  0  0  0  0  0  0  0  0  0  0  0
   -2.6300    2.0400    0.5391 C   0  0  0  0  0  0  0  0  0  0  0  0
   -1.9406    2.6544   -0.5171 C   0  0  0  0  0  0  0  0  0  0  0  0
   -2.6339    3.2542   -1.5722 C   0  0  0  0  0  0  0  0  0  0  0  0
   -4.0321    3.2443   -1.5885 C   0  0  0  0  0  0  0  0  0  0  0  0
   -4.7304    2.6374   -0.5391 C   0  0  0  0  0  0  0  0  0  0  0  0
   -4.0345    2.0417    0.5163 C   0  0  0  0  0  0  0  0  0  0  0  0
    2.7859   -2.2298   -0.1056 C   0  0  0  0  0  0  0  0  0  0  0  0
    3.1080   -2.9246   -1.2780 C   0  0  0  0  0  0  0  0  0  0  0  0
    2.5417   -4.1785   -1.5176 C   0  0  0  0  0  0  0  0  0  0  0  0
    1.6700   -4.7443   -0.5818 C   0  0  0  0  0  0  0  0  0  0  0  0
    1.3595   -4.0531    0.5934 C   0  0  0  0  0  0  0  0  0  0  0  0
    1.9074   -2.7911    0.8307 C   0  0  0  0  0  0  0  0  0  0  0  0
    3.0227    1.6880   -0.2711 C   0  0  0  0  0  0  0  0  0  0  0  0
    4.0320    2.0180   -1.1913 C   0  0  0  0  0  0  0  0  0  0  0  0
    4.7374    3.2167   -1.0792 C   0  0  0  0  0  0  0  0  0  0  0  0
    4.4466    4.1053   -0.0379 C   0  0  0  0  0  0  0  0  0  0  0  0
    3.4452    3.7873    0.8824 C   0  0  0  0  0  0  0  0  0  0  0  0
    2.7354    2.5876    0.7666 C   0  0  0  0  0  0  0  0  0  0  0  0
    3.6763   -0.5676    1.4037 N   0  0  0  0  0  0  0  0  0  0  0  0
    3.7923   -0.2414    2.4550 N   0  0  0  0  0  0  0  0  0  0  0  0
    0.8590    0.5954    1.2553 H   0  0  0  0  0  0  0  0  0  0  0  0
    0.1107   -0.7244   -1.4384 H   0  0  0  0  0  0  0  0  0  0  0  0
   -1.0927   -0.6292    2.1485 H   0  0  0  0  0  0  0  0  0  0  0  0
   -0.8704    1.7568    1.7363 H   0  0  0  0  0  0  0  0  0  0  0  0
   -2.3846    1.4287    2.5980 H   0  0  0  0  0  0  0  0  0  0  0  0
   -0.9131   -2.6990   -1.7341 H   0  0  0  0  0  0  0  0  0  0  0  0
   -1.4234   -3.2721   -0.1204 H   0  0  0  0  0  0  0  0  0  0  0  0
   -2.5363   -3.3795   -1.5184 H   0  0  0  0  0  0  0  0  0  0  0  0
   -3.4994   -1.2496   -2.5205 H   0  0  0  0  0  0  0  0  0  0  0  0
   -3.2345    0.3206   -1.7006 H   0  0  0  0  0  0  0  0  0  0  0  0
   -1.9163   -0.4504   -2.6267 H   0  0  0  0  0  0  0  0  0  0  0  0
   -5.2380   -2.0949    0.9301 H   0  0  0  0  0  0  0  0  0  0  0  0
   -5.2022   -1.5656   -0.7771 H   0  0  0  0  0  0  0  0  0  0  0  0
   -4.5072   -3.1507   -0.3159 H   0  0  0  0  0  0  0  0  0  0  0  0
   -0.8476    2.6547   -0.5133 H   0  0  0  0  0  0  0  0  0  0  0  0
   -2.0801    3.7297   -2.3860 H   0  0  0  0  0  0  0  0  0  0  0  0
   -4.5761    3.7118   -2.4131 H   0  0  0  0  0  0  0  0  0  0  0  0
   -5.8235    2.6302   -0.5407 H   0  0  0  0  0  0  0  0  0  0  0  0
   -4.5835    1.5659    1.3321 H   0  0  0  0  0  0  0  0  0  0  0  0
    3.7957   -2.4810   -2.0017 H   0  0  0  0  0  0  0  0  0  0  0  0
    2.7891   -4.7175   -2.4348 H   0  0  0  0  0  0  0  0  0  0  0  0
    1.2333   -5.7283   -0.7674 H   0  0  0  0  0  0  0  0  0  0  0  0
    0.6824   -4.4943    1.3278 H   0  0  0  0  0  0  0  0  0  0  0  0
    1.6506   -2.2533    1.7456 H   0  0  0  0  0  0  0  0  0  0  0  0
    4.2610    1.3285   -2.0093 H   0  0  0  0  0  0  0  0  0  0  0  0
    5.5132    3.4612   -1.8088 H   0  0  0  0  0  0  0  0  0  0  0  0
    4.9966    5.0452    0.0514 H   0  0  0  0  0  0  0  0  0  0  0  0
    3.2077    4.4779    1.6950 H   0  0  0  0  0  0  0  0  0  0  0  0
    1.9486    2.3635    1.4884 H   0  0  0  0  0  0  0  0  0  0  0  0
  1 15  1  6  0  0  0
  1 35  1  0  0  0  0
  2 14  1  6  0  0  0
  2 29  1  0  0  0  0
  2  1  1  0  0  0  0
  2  3  1  0  0  0  0
  3 37  1  0  0  0  0
  4  5  1  0  0  0  0
  4  3  2  0  0  0  0
  5  9  1  0  0  0  0
  6  5  1  0  0  0  0
  6  7  1  0  0  0  0
  7  8  1  0  0  0  0
  8 10  2  0  0  0  0
  9  8  1  0  0  0  0
  9 11  1  0  0  0  0
  9 39  1  1  0  0  0
 11 40  1  0  0  0  0
 11 41  1  0  0  0  0
 12  6  1  0  0  0  0
 12 43  1  0  0  0  0
 13 46  1  0  0  0  0
 13  6  1  0  0  0  0
 16  7  1  0  0  0  0
 16 48  1  0  0  0  0
 17 11  1  0  0  0  0
 18 51  1  0  0  0  0
 18 17  2  0  0  0  0
 19 18  1  0  0  0  0
 20 19  2  0  0  0  0
 20 21  1  0  0  0  0
 21 22  2  0  0  0  0
 22 17  1  0  0  0  0
 22 55  1  0  0  0  0
 23  1  1  0  0  0  0
 23 28  2  0  0  0  0
 24 23  1  0  0  0  0
 25 24  2  0  0  0  0
 25 26  1  0  0  0  0
 26 27  2  0  0  0  0
 27 28  1  0  0  0  0
 27 59  1  0  0  0  0
 28 60  1  0  0  0  0
 29 34  2  0  0  0  0
 30 31  2  0  0  0  0
 30 29  1  0  0  0  0
 31 32  1  0  0  0  0
 32 63  1  0  0  0  0
 32 33  2  0  0  0  0
 33 64  1  0  0  0  0
 34 33  1  0  0  0  0
 34 65  1  0  0  0  0
 35 36  1  0  0  0  0
 38  4  1  0  0  0  0
 42 12  1  0  0  0  0
 44 12  1  0  0  0  0
 45 13  1  0  0  0  0
 47 13  1  0  0  0  0
 49 16  1  0  0  0  0
 50 16  1  0  0  0  0
 52 19  1  0  0  0  0
 53 20  1  0  0  0  0
 54 21  1  0  0  0  0
 56 24  1  0  0  0  0
 57 25  1  0  0  0  0
 58 26  1  0  0  0  0
 61 30  1  0  0  0  0
 62 31  1  0  0  0  0
M  RAD  2  35   2  36   3
M  END
>  <File Format>
g03

$$$$
REDO_a_sr_5_rot1.log
 OpenBabel02202017023D
Gaussian sw/gaussian//g16/g16 #p opt freq b3lyp scrf=(smd,solvent=dichloromethan
 65 68  0  0  1  0  0  0  0  0999 V2000
   -2.7535   -0.9547    1.3503 C   0  0  2  0  0  0  0  0  0  0  0  0
   -1.8313    0.3699    1.1052 C   0  0  1  0  0  0  0  0  0  0  0  0
   -0.6118   -0.1047    0.4012 C   0  0  0  0  0  0  0  0  0  0  0  0
    0.5447   -0.3404    1.0792 C   0  0  0  0  0  0  0  0  0  0  0  0
    1.7182   -0.7627    0.5561 N   0  0  0  0  0  0  0  0  0  0  0  0
    2.8759   -1.1297    1.4047 C   0  0  0  0  0  0  0  0  0  0  0  0
    3.7903   -1.6756    0.3971 N   0  0  0  0  0  0  0  0  0  0  0  0
    3.3049   -1.6863   -0.8677 C   0  0  0  0  0  0  0  0  0  0  0  0
    1.9225   -1.0474   -0.8514 C   0  0  2  0  0  0  0  0  0  0  0  0
    3.8784   -2.0923   -1.8668 O   0  0  0  0  0  0  0  0  0  0  0  0
    1.8896    0.1817   -1.7947 C   0  0  0  0  0  0  0  0  0  0  0  0
    2.4892   -2.2124    2.4196 C   0  0  0  0  0  0  0  0  0  0  0  0
    3.4755    0.0973    2.0975 C   0  0  0  0  0  0  0  0  0  0  0  0
   -1.5734    0.6976    2.1217 H   0  0  0  0  0  0  0  0  0  0  0  0
   -2.1728   -1.6395    1.9851 H   0  0  0  0  0  0  0  0  0  0  0  0
    5.1260   -2.1239    0.7208 C   0  0  0  0  0  0  0  0  0  0  0  0
    2.7433    1.3199   -1.2976 C   0  0  0  0  0  0  0  0  0  0  0  0
    2.1727    2.3589   -0.5469 C   0  0  0  0  0  0  0  0  0  0  0  0
    2.9669    3.3782   -0.0141 C   0  0  0  0  0  0  0  0  0  0  0  0
    4.3496    3.3716   -0.2227 C   0  0  0  0  0  0  0  0  0  0  0  0
    4.9293    2.3435   -0.9739 C   0  0  0  0  0  0  0  0  0  0  0  0
    4.1321    1.3274   -1.5078 C   0  0  0  0  0  0  0  0  0  0  0  0
   -3.2658   -1.6455    0.1103 C   0  0  0  0  0  0  0  0  0  0  0  0
   -2.4960   -2.6909   -0.4163 C   0  0  0  0  0  0  0  0  0  0  0  0
   -2.8740   -3.2926   -1.6183 C   0  0  0  0  0  0  0  0  0  0  0  0
   -4.0260   -2.8640   -2.2851 C   0  0  0  0  0  0  0  0  0  0  0  0
   -4.8016   -1.8316   -1.7490 C   0  0  0  0  0  0  0  0  0  0  0  0
   -4.4216   -1.2157   -0.5550 C   0  0  0  0  0  0  0  0  0  0  0  0
   -2.6221    1.4585    0.4167 C   0  0  0  0  0  0  0  0  0  0  0  0
   -3.2378    2.4573    1.1890 C   0  0  0  0  0  0  0  0  0  0  0  0
   -4.0035    3.4586    0.5851 C   0  0  0  0  0  0  0  0  0  0  0  0
   -4.1612    3.4756   -0.8032 C   0  0  0  0  0  0  0  0  0  0  0  0
   -3.5457    2.4904   -1.5825 C   0  0  0  0  0  0  0  0  0  0  0  0
   -2.7821    1.4897   -0.9789 C   0  0  0  0  0  0  0  0  0  0  0  0
   -3.8574   -0.5699    2.1867 N   0  0  0  0  0  0  0  0  0  0  0  0
   -4.6210   -0.0581    2.8050 N   0  0  0  0  0  0  0  0  0  0  0  0
   -0.6796   -0.2877   -0.6698 H   0  0  0  0  0  0  0  0  0  0  0  0
    0.5664   -0.1627    2.1592 H   0  0  0  0  0  0  0  0  0  0  0  0
    1.1826   -1.7835   -1.2161 H   0  0  0  0  0  0  0  0  0  0  0  0
    0.8523    0.5166   -1.9234 H   0  0  0  0  0  0  0  0  0  0  0  0
    2.2436   -0.1808   -2.7716 H   0  0  0  0  0  0  0  0  0  0  0  0
    1.7653   -1.8196    3.1479 H   0  0  0  0  0  0  0  0  0  0  0  0
    2.0453   -3.0764    1.9029 H   0  0  0  0  0  0  0  0  0  0  0  0
    3.3727   -2.5481    2.9814 H   0  0  0  0  0  0  0  0  0  0  0  0
    4.3214   -0.1935    2.7375 H   0  0  0  0  0  0  0  0  0  0  0  0
    3.8196    0.8282    1.3543 H   0  0  0  0  0  0  0  0  0  0  0  0
    2.7193    0.5739    2.7384 H   0  0  0  0  0  0  0  0  0  0  0  0
    5.5723   -2.5238   -0.1985 H   0  0  0  0  0  0  0  0  0  0  0  0
    5.7483   -1.2910    1.0846 H   0  0  0  0  0  0  0  0  0  0  0  0
    5.1101   -2.9165    1.4848 H   0  0  0  0  0  0  0  0  0  0  0  0
    1.0935    2.3619   -0.3739 H   0  0  0  0  0  0  0  0  0  0  0  0
    2.5044    4.1801    0.5672 H   0  0  0  0  0  0  0  0  0  0  0  0
    4.9730    4.1668    0.1940 H   0  0  0  0  0  0  0  0  0  0  0  0
    6.0085    2.3341   -1.1479 H   0  0  0  0  0  0  0  0  0  0  0  0
    4.5898    0.5255   -2.0916 H   0  0  0  0  0  0  0  0  0  0  0  0
   -1.6014   -3.0258    0.1119 H   0  0  0  0  0  0  0  0  0  0  0  0
   -2.2699   -4.1039   -2.0303 H   0  0  0  0  0  0  0  0  0  0  0  0
   -4.3233   -3.3403   -3.2222 H   0  0  0  0  0  0  0  0  0  0  0  0
   -5.7048   -1.4977   -2.2643 H   0  0  0  0  0  0  0  0  0  0  0  0
   -5.0276   -0.4015   -0.1522 H   0  0  0  0  0  0  0  0  0  0  0  0
   -3.1027    2.4586    2.2740 H   0  0  0  0  0  0  0  0  0  0  0  0
   -4.4710    4.2304    1.2012 H   0  0  0  0  0  0  0  0  0  0  0  0
   -4.7564    4.2589   -1.2788 H   0  0  0  0  0  0  0  0  0  0  0  0
   -3.6603    2.5007   -2.6690 H   0  0  0  0  0  0  0  0  0  0  0  0
   -2.3124    0.7279   -1.6017 H   0  0  0  0  0  0  0  0  0  0  0  0
  1 15  1  1  0  0  0
  1 35  1  0  0  0  0
  2  1  1  0  0  0  0
  2 14  1  1  0  0  0
  3  4  2  0  0  0  0
  3  2  1  0  0  0  0
  4 38  1  0  0  0  0
  5  4  1  0  0  0  0
  5  6  1  0  0  0  0
  6 13  1  0  0  0  0
  6 12  1  0  0  0  0
  7 16  1  0  0  0  0
  7  6  1  0  0  0  0
  8  9  1  0  0  0  0
  8  7  1  0  0  0  0
  9 39  1  6  0  0  0
  9  5  1  0  0  0  0
 10  8  2  0  0  0  0
 11 17  1  0  0  0  0
 11  9  1  0  0  0  0
 12 44  1  0  0  0  0
 12 42  1  0  0  0  0
 13 45  1  0  0  0  0
 13 47  1  0  0  0  0
 16 49  1  0  0  0  0
 16 50  1  0  0  0  0
 17 18  1  0  0  0  0
 18 51  1  0  0  0  0
 18 19  2  0  0  0  0
 19 52  1  0  0  0  0
 20 19  1  0  0  0  0
 20 53  1  0  0  0  0
 21 20  2  0  0  0  0
 22 17  2  0  0  0  0
 22 21  1  0  0  0  0
 23  1  1  0  0  0  0
 24 23  1  0  0  0  0
 24 56  1  0  0  0  0
 25 24  2  0  0  0  0
 26 27  2  0  0  0  0
 26 25  1  0  0  0  0
 27 28  1  0  0  0  0
 28 60  1  0  0  0  0
 28 23  2  0  0  0  0
 29  2  1  0  0  0  0
 29 30  2  0  0  0  0
 30 61  1  0  0  0  0
 31 30  1  0  0  0  0
 31 62  1  0  0  0  0
 32 31  2  0  0  0  0
 33 34  2  0  0  0  0
 33 32  1  0  0  0  0
 34 29  1  0  0  0  0
 35 36  1  0  0  0  0
 37  3  1  0  0  0  0
 40 11  1  0  0  0  0
 41 11  1  0  0  0  0
 43 12  1  0  0  0  0
 46 13  1  0  0  0  0
 48 16  1  0  0  0  0
 54 21  1  0  0  0  0
 55 22  1  0  0  0  0
 57 25  1  0  0  0  0
 58 26  1  0  0  0  0
 59 27  1  0  0  0  0
 63 32  1  0  0  0  0
 64 33  1  0  0  0  0
 65 34  1  0  0  0  0
M  RAD  2  35   2  36   3
M  END
>  <File Format>
g03

$$$$
REDO_a_sr_6.log
 OpenBabel02202017023D
Gaussian sw/gaussian//g16/g16 #p opt freq b3lyp/def2svp scrf=(smd,solvent=dichlo
 65 68  0  0  1  0  0  0  0  0999 V2000
   -1.4574    2.3064    0.5896 C   0  0  2  0  0  0  0  0  0  0  0  0
   -1.5254    1.2920   -0.7040 C   0  0  1  0  0  0  0  0  0  0  0  0
   -0.5490    0.1931   -0.5440 C   0  0  0  0  0  0  0  0  0  0  0  0
    0.6823    0.2756   -1.1133 C   0  0  0  0  0  0  0  0  0  0  0  0
    1.7572   -0.5152   -0.8700 N   0  0  0  0  0  0  0  0  0  0  0  0
    3.0614   -0.3036   -1.5436 C   0  0  0  0  0  0  0  0  0  0  0  0
    3.9854   -0.8307   -0.5304 N   0  0  0  0  0  0  0  0  0  0  0  0
    3.3811   -1.4396    0.5171 C   0  0  0  0  0  0  0  0  0  0  0  0
    1.8727   -1.3734    0.2990 C   0  0  2  0  0  0  0  0  0  0  0  0
    3.9294   -1.9828    1.4633 O   0  0  0  0  0  0  0  0  0  0  0  0
    1.3099   -2.8104    0.1981 C   0  0  0  0  0  0  0  0  0  0  0  0
    3.3609    1.1729   -1.8123 C   0  0  0  0  0  0  0  0  0  0  0  0
    3.1301   -1.1226   -2.8386 C   0  0  0  0  0  0  0  0  0  0  0  0
   -1.1927    1.9935   -1.4842 H   0  0  0  0  0  0  0  0  0  0  0  0
   -2.1571    3.1376    0.4172 H   0  0  0  0  0  0  0  0  0  0  0  0
    5.4232   -0.7841   -0.6774 C   0  0  0  0  0  0  0  0  0  0  0  0
   -0.1514   -2.9906    0.5311 C   0  0  0  0  0  0  0  0  0  0  0  0
   -0.6419   -2.6335    1.7996 C   0  0  0  0  0  0  0  0  0  0  0  0
   -1.9856   -2.8268    2.1299 C   0  0  0  0  0  0  0  0  0  0  0  0
   -2.8624   -3.3970    1.1998 C   0  0  0  0  0  0  0  0  0  0  0  0
   -2.3860   -3.7575   -0.0638 C   0  0  0  0  0  0  0  0  0  0  0  0
   -1.0433   -3.5486   -0.3956 C   0  0  0  0  0  0  0  0  0  0  0  0
   -0.0724    2.7961    0.9269 C   0  0  0  0  0  0  0  0  0  0  0  0
    0.8438    2.0021    1.6300 C   0  0  0  0  0  0  0  0  0  0  0  0
    2.1539    2.4491    1.8086 C   0  0  0  0  0  0  0  0  0  0  0  0
    2.5538    3.6793    1.2769 C   0  0  0  0  0  0  0  0  0  0  0  0
    1.6381    4.4696    0.5752 C   0  0  0  0  0  0  0  0  0  0  0  0
    0.3223    4.0331    0.4035 C   0  0  0  0  0  0  0  0  0  0  0  0
   -2.9751    0.9269   -0.9460 C   0  0  0  0  0  0  0  0  0  0  0  0
   -3.8387    1.8760   -1.5178 C   0  0  0  0  0  0  0  0  0  0  0  0
   -5.1867    1.5795   -1.7249 C   0  0  0  0  0  0  0  0  0  0  0  0
   -5.6932    0.3273   -1.3577 C   0  0  0  0  0  0  0  0  0  0  0  0
   -4.8412   -0.6231   -0.7898 C   0  0  0  0  0  0  0  0  0  0  0  0
   -3.4901   -0.3266   -0.5868 C   0  0  0  0  0  0  0  0  0  0  0  0
   -2.0182    1.5817    1.6838 N   0  0  0  0  0  0  0  0  0  0  0  0
   -2.4184    0.8463    2.4082 N   0  0  0  0  0  0  0  0  0  0  0  0
   -0.7872   -0.6097    0.1518 H   0  0  0  0  0  0  0  0  0  0  0  0
    0.8631    1.0746   -1.8356 H   0  0  0  0  0  0  0  0  0  0  0  0
    1.4218   -0.8665    1.1692 H   0  0  0  0  0  0  0  0  0  0  0  0
    1.8987   -3.4047    0.9159 H   0  0  0  0  0  0  0  0  0  0  0  0
    1.5272   -3.2049   -0.8050 H   0  0  0  0  0  0  0  0  0  0  0  0
    2.7075    1.5796   -2.5961 H   0  0  0  0  0  0  0  0  0  0  0  0
    3.2429    1.7669   -0.8947 H   0  0  0  0  0  0  0  0  0  0  0  0
    4.3936    1.2759   -2.1737 H   0  0  0  0  0  0  0  0  0  0  0  0
    4.1032   -0.9987   -3.3367 H   0  0  0  0  0  0  0  0  0  0  0  0
    2.9720   -2.1898   -2.6243 H   0  0  0  0  0  0  0  0  0  0  0  0
    2.3459   -0.7814   -3.5307 H   0  0  0  0  0  0  0  0  0  0  0  0
    5.8585   -1.4005    0.1198 H   0  0  0  0  0  0  0  0  0  0  0  0
    5.7337   -1.1892   -1.6528 H   0  0  0  0  0  0  0  0  0  0  0  0
    5.8101    0.2428   -0.5810 H   0  0  0  0  0  0  0  0  0  0  0  0
    0.0408   -2.2092    2.5411 H   0  0  0  0  0  0  0  0  0  0  0  0
   -2.3481   -2.5419    3.1209 H   0  0  0  0  0  0  0  0  0  0  0  0
   -3.9120   -3.5555    1.4585 H   0  0  0  0  0  0  0  0  0  0  0  0
   -3.0646   -4.1962   -0.7996 H   0  0  0  0  0  0  0  0  0  0  0  0
   -0.6788   -3.8267   -1.3880 H   0  0  0  0  0  0  0  0  0  0  0  0
    0.5479    1.0320    2.0325 H   0  0  0  0  0  0  0  0  0  0  0  0
    2.8657    1.8279    2.3567 H   0  0  0  0  0  0  0  0  0  0  0  0
    3.5817    4.0238    1.4114 H   0  0  0  0  0  0  0  0  0  0  0  0
    1.9465    5.4324    0.1618 H   0  0  0  0  0  0  0  0  0  0  0  0
   -0.3964    4.6469   -0.1448 H   0  0  0  0  0  0  0  0  0  0  0  0
   -3.4472    2.8545   -1.8109 H   0  0  0  0  0  0  0  0  0  0  0  0
   -5.8440    2.3251   -2.1789 H   0  0  0  0  0  0  0  0  0  0  0  0
   -6.7481    0.0933   -1.5205 H   0  0  0  0  0  0  0  0  0  0  0  0
   -5.2239   -1.6066   -0.5065 H   0  0  0  0  0  0  0  0  0  0  0  0
   -2.8394   -1.0871   -0.1581 H   0  0  0  0  0  0  0  0  0  0  0  0
  1 15  1  6  0  0  0
  1 23  1  0  0  0  0
  1 35  1  0  0  0  0
  2 14  1  6  0  0  0
  2  3  1  0  0  0  0
  2  1  1  0  0  0  0
  3 37  1  0  0  0  0
  4  5  1  0  0  0  0
  4  3  2  0  0  0  0
  5  9  1  0  0  0  0
  6  5  1  0  0  0  0
  6  7  1  0  0  0  0
  7  8  1  0  0  0  0
  8 10  2  0  0  0  0
  9  8  1  0  0  0  0
  9 39  1  1  0  0  0
 11  9  1  0  0  0  0
 11 17  1  0  0  0  0
 11 40  1  0  0  0  0
 12  6  1  0  0  0  0
 12 43  1  0  0  0  0
 13 46  1  0  0  0  0
 13  6  1  0  0  0  0
 16 50  1  0  0  0  0
 16  7  1  0  0  0  0
 16 48  1  0  0  0  0
 17 18  2  0  0  0  0
 18 19  1  0  0  0  0
 18 51  1  0  0  0  0
 19 52  1  0  0  0  0
 20 53  1  0  0  0  0
 20 19  2  0  0  0  0
 21 20  1  0  0  0  0
 22 21  2  0  0  0  0
 22 17  1  0  0  0  0
 23 24  2  0  0  0  0
 24 25  1  0  0  0  0
 24 56  1  0  0  0  0
 25 57  1  0  0  0  0
 26 58  1  0  0  0  0
 26 25  2  0  0  0  0
 27 26  1  0  0  0  0
 28 27  2  0  0  0  0
 28 23  1  0  0  0  0
 29  2  1  0  0  0  0
 29 34  2  0  0  0  0
 30 29  1  0  0  0  0
 31 30  2  0  0  0  0
 31 32  1  0  0  0  0
 32 33  2  0  0  0  0
 33 34  1  0  0  0  0
 33 64  1  0  0  0  0
 34 65  1  0  0  0  0
 35 36  1  0  0  0  0
 38  4  1  0  0  0  0
 41 11  1  0  0  0  0
 42 12  1  0  0  0  0
 44 12  1  0  0  0  0
 45 13  1  0  0  0  0
 47 13  1  0  0  0  0
 49 16  1  0  0  0  0
 54 21  1  0  0  0  0
 55 22  1  0  0  0  0
 59 27  1  0  0  0  0
 60 28  1  0  0  0  0
 61 30  1  0  0  0  0
 62 31  1  0  0  0  0
 63 32  1  0  0  0  0
M  RAD  2  35   2  36   3
M  END
>  <File Format>
g03

$$$$
REDO_a_sr_7.log
 OpenBabel02202017023D
Gaussian sw/gaussian//g16/g16 #p opt freq b3lyp/def2svp scrf=(smd,solvent=dichlo
 65 68  0  0  1  0  0  0  0  0999 V2000
    2.7362   -1.6841    0.5790 C   0  0  2  0  0  0  0  0  0  0  0  0
    2.6020   -0.4864   -0.5379 C   0  0  1  0  0  0  0  0  0  0  0  0
    1.6773    0.5871   -0.1100 C   0  0  0  0  0  0  0  0  0  0  0  0
    0.3683    0.5373   -0.4802 C   0  0  0  0  0  0  0  0  0  0  0  0
   -0.6600    1.3787   -0.2144 N   0  0  0  0  0  0  0  0  0  0  0  0
   -0.5887    2.6592    0.5184 C   0  0  0  0  0  0  0  0  0  0  0  0
   -1.9674    3.1407    0.3572 N   0  0  0  0  0  0  0  0  0  0  0  0
   -2.7959    2.2968   -0.3111 C   0  0  0  0  0  0  0  0  0  0  0  0
   -2.0181    1.0279   -0.6147 C   0  0  2  0  0  0  0  0  0  0  0  0
   -3.9687    2.5000   -0.5826 O   0  0  0  0  0  0  0  0  0  0  0  0
   -2.5775   -0.1903    0.1641 C   0  0  0  0  0  0  0  0  0  0  0  0
    0.3882    3.6362   -0.1447 C   0  0  0  0  0  0  0  0  0  0  0  0
   -0.2628    2.4411    2.0015 C   0  0  0  0  0  0  0  0  0  0  0  0
    2.1442   -1.0786   -1.3441 H   0  0  0  0  0  0  0  0  0  0  0  0
    3.3959   -2.4601    0.1614 H   0  0  0  0  0  0  0  0  0  0  0  0
   -2.4041    4.4334    0.8351 C   0  0  0  0  0  0  0  0  0  0  0  0
   -3.8050   -0.8117   -0.4513 C   0  0  0  0  0  0  0  0  0  0  0  0
   -5.0969   -0.4370   -0.0536 C   0  0  0  0  0  0  0  0  0  0  0  0
   -6.2223   -1.0170   -0.6450 C   0  0  0  0  0  0  0  0  0  0  0  0
   -6.0732   -1.9800   -1.6485 C   0  0  0  0  0  0  0  0  0  0  0  0
   -4.7903   -2.3613   -2.0544 C   0  0  0  0  0  0  0  0  0  0  0  0
   -3.6674   -1.7813   -1.4576 C   0  0  0  0  0  0  0  0  0  0  0  0
    1.4247   -2.2603    1.0480 C   0  0  0  0  0  0  0  0  0  0  0  0
    0.6547   -1.6451    2.0435 C   0  0  0  0  0  0  0  0  0  0  0  0
   -0.5948   -2.1722    2.3752 C   0  0  0  0  0  0  0  0  0  0  0  0
   -1.0873   -3.2928    1.6997 C   0  0  0  0  0  0  0  0  0  0  0  0
   -0.3212   -3.8984    0.6988 C   0  0  0  0  0  0  0  0  0  0  0  0
    0.9396   -3.3902    0.3777 C   0  0  0  0  0  0  0  0  0  0  0  0
    3.9976   -0.0748   -0.9617 C   0  0  0  0  0  0  0  0  0  0  0  0
    4.6037    1.1040   -0.5014 C   0  0  0  0  0  0  0  0  0  0  0  0
    5.9088    1.4276   -0.8865 C   0  0  0  0  0  0  0  0  0  0  0  0
    6.6226    0.5820   -1.7390 C   0  0  0  0  0  0  0  0  0  0  0  0
    6.0246   -0.5928   -2.2083 C   0  0  0  0  0  0  0  0  0  0  0  0
    4.7244   -0.9172   -1.8195 C   0  0  0  0  0  0  0  0  0  0  0  0
    3.4718   -1.1419    1.6705 N   0  0  0  0  0  0  0  0  0  0  0  0
    4.0090   -0.5407    2.4295 N   0  0  0  0  0  0  0  0  0  0  0  0
    2.0620    1.3695    0.5417 H   0  0  0  0  0  0  0  0  0  0  0  0
    0.0598   -0.3095   -1.1029 H   0  0  0  0  0  0  0  0  0  0  0  0
   -2.0645    0.8167   -1.6958 H   0  0  0  0  0  0  0  0  0  0  0  0
   -2.7729    0.1141    1.2036 H   0  0  0  0  0  0  0  0  0  0  0  0
   -1.7767   -0.9409    0.1970 H   0  0  0  0  0  0  0  0  0  0  0  0
    1.4174    3.2589   -0.1106 H   0  0  0  0  0  0  0  0  0  0  0  0
    0.1052    3.7947   -1.1957 H   0  0  0  0  0  0  0  0  0  0  0  0
    0.3698    4.6023    0.3796 H   0  0  0  0  0  0  0  0  0  0  0  0
   -0.2869    3.3953    2.5475 H   0  0  0  0  0  0  0  0  0  0  0  0
   -0.9931    1.7539    2.4527 H   0  0  0  0  0  0  0  0  0  0  0  0
    0.7429    2.0165    2.1209 H   0  0  0  0  0  0  0  0  0  0  0  0
   -3.4871    4.4970    0.6686 H   0  0  0  0  0  0  0  0  0  0  0  0
   -2.2002    4.5500    1.9106 H   0  0  0  0  0  0  0  0  0  0  0  0
   -1.9151    5.2566    0.2901 H   0  0  0  0  0  0  0  0  0  0  0  0
   -5.2186    0.3236    0.7202 H   0  0  0  0  0  0  0  0  0  0  0  0
   -7.2218   -0.7142   -0.3218 H   0  0  0  0  0  0  0  0  0  0  0  0
   -6.9537   -2.4336   -2.1107 H   0  0  0  0  0  0  0  0  0  0  0  0
   -4.6637   -3.1167   -2.8344 H   0  0  0  0  0  0  0  0  0  0  0  0
   -2.6652   -2.0896   -1.7701 H   0  0  0  0  0  0  0  0  0  0  0  0
    1.0195   -0.7581    2.5650 H   0  0  0  0  0  0  0  0  0  0  0  0
   -1.1914   -1.6951    3.1554 H   0  0  0  0  0  0  0  0  0  0  0  0
   -2.0721   -3.6927    1.9509 H   0  0  0  0  0  0  0  0  0  0  0  0
   -0.7023   -4.7745    0.1697 H   0  0  0  0  0  0  0  0  0  0  0  0
    1.5449   -3.8650   -0.3981 H   0  0  0  0  0  0  0  0  0  0  0  0
    4.0600    1.7851    0.1547 H   0  0  0  0  0  0  0  0  0  0  0  0
    6.3661    2.3500   -0.5206 H   0  0  0  0  0  0  0  0  0  0  0  0
    7.6404    0.8391   -2.0421 H   0  0  0  0  0  0  0  0  0  0  0  0
    6.5714   -1.2556   -2.8833 H   0  0  0  0  0  0  0  0  0  0  0  0
    4.2600   -1.8350   -2.1919 H   0  0  0  0  0  0  0  0  0  0  0  0
  1 15  1  6  0  0  0
  1 23  1  0  0  0  0
  1 35  1  0  0  0  0
  2 14  1  6  0  0  0
  2  3  1  0  0  0  0
  2  1  1  0  0  0  0
  3 37  1  0  0  0  0
  4  5  1  0  0  0  0
  4  3  2  0  0  0  0
  5  6  1  0  0  0  0
  6 13  1  0  0  0  0
  7  6  1  0  0  0  0
  7 16  1  0  0  0  0
  8  7  1  0  0  0  0
  9 39  1  6  0  0  0
  9  8  1  0  0  0  0
  9  5  1  0  0  0  0
  9 11  1  0  0  0  0
 10  8  2  0  0  0  0
 11 41  1  0  0  0  0
 11 40  1  0  0  0  0
 12 42  1  0  0  0  0
 12 44  1  0  0  0  0
 12  6  1  0  0  0  0
 13 47  1  0  0  0  0
 13 46  1  0  0  0  0
 13 45  1  0  0  0  0
 16 49  1  0  0  0  0
 17 18  1  0  0  0  0
 17 11  1  0  0  0  0
 18 51  1  0  0  0  0
 19 52  1  0  0  0  0
 19 18  2  0  0  0  0
 20 19  1  0  0  0  0
 21 20  2  0  0  0  0
 21 22  1  0  0  0  0
 22 17  2  0  0  0  0
 23 24  2  0  0  0  0
 24 25  1  0  0  0  0
 24 56  1  0  0  0  0
 25 57  1  0  0  0  0
 26 58  1  0  0  0  0
 26 25  2  0  0  0  0
 27 26  1  0  0  0  0
 28 27  2  0  0  0  0
 28 23  1  0  0  0  0
 29  2  1  0  0  0  0
 29 30  2  0  0  0  0
 30 61  1  0  0  0  0
 31 62  1  0  0  0  0
 31 30  1  0  0  0  0
 32 31  2  0  0  0  0
 33 34  2  0  0  0  0
 33 32  1  0  0  0  0
 34 29  1  0  0  0  0
 35 36  1  0  0  0  0
 38  4  1  0  0  0  0
 43 12  1  0  0  0  0
 48 16  1  0  0  0  0
 50 16  1  0  0  0  0
 53 20  1  0  0  0  0
 54 21  1  0  0  0  0
 55 22  1  0  0  0  0
 59 27  1  0  0  0  0
 60 28  1  0  0  0  0
 63 32  1  0  0  0  0
 64 33  1  0  0  0  0
 65 34  1  0  0  0  0
M  RAD  2  35   2  36   3
M  END
>  <File Format>
g03

$$$$
REDO_a_sr_97.log
 OpenBabel02202017023D
Gaussian sw/gaussian//g16/g16 #p opt freq b3lyp/def2svp scrf=(smd,solvent=dichlo
 65 68  0  0  1  0  0  0  0  0999 V2000
    2.3592   -1.2508    1.2366 C   0  0  2  0  0  0  0  0  0  0  0  0
    2.0026   -1.1816   -0.3576 C   0  0  1  0  0  0  0  0  0  0  0  0
    1.0373   -0.0603   -0.5017 C   0  0  0  0  0  0  0  0  0  0  0  0
   -0.3023   -0.2973   -0.5421 C   0  0  0  0  0  0  0  0  0  0  0  0
   -1.3398    0.5682   -0.6592 N   0  0  0  0  0  0  0  0  0  0  0  0
   -1.2406    2.0292   -0.8748 C   0  0  0  0  0  0  0  0  0  0  0  0
   -2.6574    2.3779   -1.0419 N   0  0  0  0  0  0  0  0  0  0  0  0
   -3.5175    1.3283   -0.9941 C   0  0  0  0  0  0  0  0  0  0  0  0
   -2.7160    0.0822   -0.6572 C   0  0  2  0  0  0  0  0  0  0  0  0
   -4.7259    1.3757   -1.1578 O   0  0  0  0  0  0  0  0  0  0  0  0
   -3.1420   -0.5226    0.7020 C   0  0  0  0  0  0  0  0  0  0  0  0
   -0.4687    2.3592   -2.1587 C   0  0  0  0  0  0  0  0  0  0  0  0
   -0.6497    2.7415    0.3484 C   0  0  0  0  0  0  0  0  0  0  0  0
    1.5056   -2.1426   -0.5517 H   0  0  0  0  0  0  0  0  0  0  0  0
    1.4368   -1.5384    1.7614 H   0  0  0  0  0  0  0  0  0  0  0  0
   -3.1027    3.7241   -1.3260 C   0  0  0  0  0  0  0  0  0  0  0  0
   -4.4840   -1.2113    0.6729 C   0  0  0  0  0  0  0  0  0  0  0  0
   -4.6164   -2.4770    0.0801 C   0  0  0  0  0  0  0  0  0  0  0  0
   -5.8555   -3.1214    0.0341 C   0  0  0  0  0  0  0  0  0  0  0  0
   -6.9846   -2.5086    0.5871 C   0  0  0  0  0  0  0  0  0  0  0  0
   -6.8638   -1.2491    1.1829 C   0  0  0  0  0  0  0  0  0  0  0  0
   -5.6237   -0.6061    1.2212 C   0  0  0  0  0  0  0  0  0  0  0  0
    2.9690   -0.0057    1.8326 C   0  0  0  0  0  0  0  0  0  0  0  0
    4.3359    0.2784    1.7155 C   0  0  0  0  0  0  0  0  0  0  0  0
    4.8343    1.4888    2.2020 C   0  0  0  0  0  0  0  0  0  0  0  0
    3.9716    2.4175    2.7922 C   0  0  0  0  0  0  0  0  0  0  0  0
    2.6079    2.1302    2.9103 C   0  0  0  0  0  0  0  0  0  0  0  0
    2.1052    0.9160    2.4389 C   0  0  0  0  0  0  0  0  0  0  0  0
    3.2621   -1.0918   -1.1877 C   0  0  0  0  0  0  0  0  0  0  0  0
    3.8387   -2.2692   -1.6930 C   0  0  0  0  0  0  0  0  0  0  0  0
    5.0248   -2.2266   -2.4311 C   0  0  0  0  0  0  0  0  0  0  0  0
    5.6510   -1.0019   -2.6763 C   0  0  0  0  0  0  0  0  0  0  0  0
    5.0817    0.1774   -2.1845 C   0  0  0  0  0  0  0  0  0  0  0  0
    3.8971    0.1342   -1.4468 C   0  0  0  0  0  0  0  0  0  0  0  0
    3.2402   -2.3679    1.4455 N   0  0  0  0  0  0  0  0  0  0  0  0
    3.9352   -3.2266    1.3585 N   0  0  0  0  0  0  0  0  0  0  0  0
    1.4432    0.9476   -0.5201 H   0  0  0  0  0  0  0  0  0  0  0  0
   -0.6308   -1.3406   -0.4794 H   0  0  0  0  0  0  0  0  0  0  0  0
   -2.8694   -0.6684   -1.4510 H   0  0  0  0  0  0  0  0  0  0  0  0
   -3.1342    0.2777    1.4578 H   0  0  0  0  0  0  0  0  0  0  0  0
   -2.3680   -1.2509    0.9902 H   0  0  0  0  0  0  0  0  0  0  0  0
    0.5789    2.0411   -2.0917 H   0  0  0  0  0  0  0  0  0  0  0  0
   -0.9368    1.8558   -3.0174 H   0  0  0  0  0  0  0  0  0  0  0  0
   -0.4764    3.4443   -2.3347 H   0  0  0  0  0  0  0  0  0  0  0  0
   -0.6485    3.8302    0.1944 H   0  0  0  0  0  0  0  0  0  0  0  0
   -1.2437    2.5095    1.2446 H   0  0  0  0  0  0  0  0  0  0  0  0
    0.3882    2.4309    0.5225 H   0  0  0  0  0  0  0  0  0  0  0  0
   -4.2003    3.7140   -1.3261 H   0  0  0  0  0  0  0  0  0  0  0  0
   -2.7516    4.4297   -0.5579 H   0  0  0  0  0  0  0  0  0  0  0  0
   -2.7539    4.0707   -2.3119 H   0  0  0  0  0  0  0  0  0  0  0  0
   -3.7363   -2.9657   -0.3485 H   0  0  0  0  0  0  0  0  0  0  0  0
   -5.9396   -4.1071   -0.4310 H   0  0  0  0  0  0  0  0  0  0  0  0
   -7.9544   -3.0116    0.5551 H   0  0  0  0  0  0  0  0  0  0  0  0
   -7.7411   -0.7628    1.6173 H   0  0  0  0  0  0  0  0  0  0  0  0
   -5.5372    0.3829    1.6772 H   0  0  0  0  0  0  0  0  0  0  0  0
    5.0147   -0.4347    1.2439 H   0  0  0  0  0  0  0  0  0  0  0  0
    5.9006    1.7075    2.1136 H   0  0  0  0  0  0  0  0  0  0  0  0
    4.3641    3.3657    3.1668 H   0  0  0  0  0  0  0  0  0  0  0  0
    1.9317    2.8505    3.3759 H   0  0  0  0  0  0  0  0  0  0  0  0
    1.0422    0.6858    2.5308 H   0  0  0  0  0  0  0  0  0  0  0  0
    3.3449   -3.2288   -1.5176 H   0  0  0  0  0  0  0  0  0  0  0  0
    5.4554   -3.1523   -2.8200 H   0  0  0  0  0  0  0  0  0  0  0  0
    6.5770   -0.9647   -3.2551 H   0  0  0  0  0  0  0  0  0  0  0  0
    5.5629    1.1394   -2.3770 H   0  0  0  0  0  0  0  0  0  0  0  0
    3.4701    1.0640   -1.0704 H   0  0  0  0  0  0  0  0  0  0  0  0
  1 35  1  0  0  0  0
  1 15  1  1  0  0  0
  1 23  1  0  0  0  0
  2 14  1  6  0  0  0
  2  1  1  0  0  0  0
  3  2  1  0  0  0  0
  4  3  2  0  0  0  0
  4 38  1  0  0  0  0
  5  9  1  0  0  0  0
  5  4  1  0  0  0  0
  6  5  1  0  0  0  0
  6 13  1  0  0  0  0
  7  8  1  0  0  0  0
  7  6  1  0  0  0  0
  8  9  1  0  0  0  0
  9 39  1  6  0  0  0
  9 11  1  0  0  0  0
 10  8  2  0  0  0  0
 11 41  1  0  0  0  0
 11 40  1  0  0  0  0
 12 42  1  0  0  0  0
 12  6  1  0  0  0  0
 13 47  1  0  0  0  0
 13 46  1  0  0  0  0
 16  7  1  0  0  0  0
 16 49  1  0  0  0  0
 17 11  1  0  0  0  0
 17 22  2  0  0  0  0
 18 17  1  0  0  0  0
 19 18  2  0  0  0  0
 19 20  1  0  0  0  0
 20 21  2  0  0  0  0
 21 22  1  0  0  0  0
 21 54  1  0  0  0  0
 22 55  1  0  0  0  0
 23 28  1  0  0  0  0
 24 23  2  0  0  0  0
 24 25  1  0  0  0  0
 25 26  2  0  0  0  0
 26 27  1  0  0  0  0
 26 58  1  0  0  0  0
 27 59  1  0  0  0  0
 28 60  1  0  0  0  0
 28 27  2  0  0  0  0
 29  2  1  0  0  0  0
 30 61  1  0  0  0  0
 30 29  2  0  0  0  0
 31 30  1  0  0  0  0
 32 31  2  0  0  0  0
 32 33  1  0  0  0  0
 33 34  2  0  0  0  0
 34 29  1  0  0  0  0
 34 65  1  0  0  0  0
 36 35  1  0  0  0  0
 37  3  1  0  0  0  0
 43 12  1  0  0  0  0
 44 12  1  0  0  0  0
 45 13  1  0  0  0  0
 48 16  1  0  0  0  0
 50 16  1  0  0  0  0
 51 18  1  0  0  0  0
 52 19  1  0  0  0  0
 53 20  1  0  0  0  0
 56 24  1  0  0  0  0
 57 25  1  0  0  0  0
 62 31  1  0  0  0  0
 63 32  1  0  0  0  0
 64 33  1  0  0  0  0
M  RAD  2  35   2  36   3
M  END
>  <File Format>
g03

$$$$
REDO_a_sr_9.log
 OpenBabel02202017023D
Gaussian sw/gaussian//g16/g16 #p opt freq b3lyp/def2svp scrf=(smd,solvent=dichlo
 65 68  0  0  1  0  0  0  0  0999 V2000
   -2.1506    0.8233   -0.4689 C   0  0  2  0  0  0  0  0  0  0  0  0
   -1.2245   -0.3567   -0.9785 C   0  0  1  0  0  0  0  0  0  0  0  0
    0.2254    0.0373   -0.9346 C   0  0  0  0  0  0  0  0  0  0  0  0
    1.1943   -0.7246   -0.3755 C   0  0  0  0  0  0  0  0  0  0  0  0
    2.5220   -0.4310   -0.2640 N   0  0  0  0  0  0  0  0  0  0  0  0
    3.5329   -1.4717    0.0292 C   0  0  0  0  0  0  0  0  0  0  0  0
    4.7355   -0.8585   -0.5527 N   0  0  0  0  0  0  0  0  0  0  0  0
    4.5585    0.4052   -1.0153 C   0  0  0  0  0  0  0  0  0  0  0  0
    3.1200    0.8076   -0.7184 C   0  0  2  0  0  0  0  0  0  0  0  0
    5.4056    1.1230   -1.5229 O   0  0  0  0  0  0  0  0  0  0  0  0
    3.1419    1.9523    0.3276 C   0  0  0  0  0  0  0  0  0  0  0  0
    3.2223   -2.7985   -0.6687 C   0  0  0  0  0  0  0  0  0  0  0  0
    3.6803   -1.6714    1.5430 C   0  0  0  0  0  0  0  0  0  0  0  0
   -1.5509   -0.5399   -2.0148 H   0  0  0  0  0  0  0  0  0  0  0  0
   -1.8081    1.1669    0.5203 H   0  0  0  0  0  0  0  0  0  0  0  0
    6.0178   -1.5254   -0.5872 C   0  0  0  0  0  0  0  0  0  0  0  0
    1.8011    2.3341    0.8976 C   0  0  0  0  0  0  0  0  0  0  0  0
    1.2860    1.6592    2.0158 C   0  0  0  0  0  0  0  0  0  0  0  0
    0.0327    1.9888    2.5378 C   0  0  0  0  0  0  0  0  0  0  0  0
   -0.7252    3.0105    1.9535 C   0  0  0  0  0  0  0  0  0  0  0  0
   -0.2166    3.6983    0.8455 C   0  0  0  0  0  0  0  0  0  0  0  0
    1.0339    3.3580    0.3215 C   0  0  0  0  0  0  0  0  0  0  0  0
   -3.6382    0.5641   -0.4930 C   0  0  0  0  0  0  0  0  0  0  0  0
   -4.2913    0.2673   -1.6963 C   0  0  0  0  0  0  0  0  0  0  0  0
   -5.6514   -0.0437   -1.6835 C   0  0  0  0  0  0  0  0  0  0  0  0
   -6.3534   -0.0636   -0.4732 C   0  0  0  0  0  0  0  0  0  0  0  0
   -5.6982    0.2361    0.7252 C   0  0  0  0  0  0  0  0  0  0  0  0
   -4.3397    0.5586    0.7181 C   0  0  0  0  0  0  0  0  0  0  0  0
   -1.5992   -1.5696   -0.1509 C   0  0  0  0  0  0  0  0  0  0  0  0
   -1.4219   -1.5725    1.2423 C   0  0  0  0  0  0  0  0  0  0  0  0
   -1.7772   -2.6909    1.9980 C   0  0  0  0  0  0  0  0  0  0  0  0
   -2.3129   -3.8210    1.3697 C   0  0  0  0  0  0  0  0  0  0  0  0
   -2.4942   -3.8240   -0.0157 C   0  0  0  0  0  0  0  0  0  0  0  0
   -2.1438   -2.7005   -0.7709 C   0  0  0  0  0  0  0  0  0  0  0  0
   -1.8956    1.9843   -1.3091 N   0  0  0  0  0  0  0  0  0  0  0  0
   -1.7186    2.8291   -1.9955 N   0  0  0  0  0  0  0  0  0  0  0  0
    0.4806    0.9974   -1.3886 H   0  0  0  0  0  0  0  0  0  0  0  0
    0.9234   -1.6905    0.0520 H   0  0  0  0  0  0  0  0  0  0  0  0
    2.6404    1.1599   -1.6467 H   0  0  0  0  0  0  0  0  0  0  0  0
    3.6102    2.8181   -0.1637 H   0  0  0  0  0  0  0  0  0  0  0  0
    3.8073    1.6421    1.1478 H   0  0  0  0  0  0  0  0  0  0  0  0
    2.3237   -3.2677   -0.2450 H   0  0  0  0  0  0  0  0  0  0  0  0
    3.0718   -2.6408   -1.7470 H   0  0  0  0  0  0  0  0  0  0  0  0
    4.0547   -3.5020   -0.5242 H   0  0  0  0  0  0  0  0  0  0  0  0
    4.4352   -2.4378    1.7741 H   0  0  0  0  0  0  0  0  0  0  0  0
    3.9711   -0.7286    2.0281 H   0  0  0  0  0  0  0  0  0  0  0  0
    2.7194   -2.0043    1.9633 H   0  0  0  0  0  0  0  0  0  0  0  0
    6.7597   -0.7987   -0.9431 H   0  0  0  0  0  0  0  0  0  0  0  0
    6.3107   -1.8741    0.4154 H   0  0  0  0  0  0  0  0  0  0  0  0
    6.0108   -2.3876   -1.2732 H   0  0  0  0  0  0  0  0  0  0  0  0
    1.8748    0.8641    2.4786 H   0  0  0  0  0  0  0  0  0  0  0  0
   -0.3505    1.4542    3.4107 H   0  0  0  0  0  0  0  0  0  0  0  0
   -1.6998    3.2794    2.3686 H   0  0  0  0  0  0  0  0  0  0  0  0
   -0.7944    4.5078    0.3914 H   0  0  0  0  0  0  0  0  0  0  0  0
    1.4260    3.8989   -0.5444 H   0  0  0  0  0  0  0  0  0  0  0  0
   -3.7393    0.2812   -2.6395 H   0  0  0  0  0  0  0  0  0  0  0  0
   -6.1645   -0.2737   -2.6198 H   0  0  0  0  0  0  0  0  0  0  0  0
   -7.4173   -0.3120   -0.4650 H   0  0  0  0  0  0  0  0  0  0  0  0
   -6.2462    0.2206    1.6698 H   0  0  0  0  0  0  0  0  0  0  0  0
   -3.8190    0.7917    1.6492 H   0  0  0  0  0  0  0  0  0  0  0  0
   -0.9976   -0.6954    1.7361 H   0  0  0  0  0  0  0  0  0  0  0  0
   -1.6351   -2.6814    3.0813 H   0  0  0  0  0  0  0  0  0  0  0  0
   -2.5904   -4.6970    1.9610 H   0  0  0  0  0  0  0  0  0  0  0  0
   -2.9138   -4.7020   -0.5127 H   0  0  0  0  0  0  0  0  0  0  0  0
   -2.2941   -2.7005   -1.8532 H   0  0  0  0  0  0  0  0  0  0  0  0
  1 15  1  1  0  0  0
  2 14  1  6  0  0  0
  2  3  1  0  0  0  0
  2  1  1  0  0  0  0
  2 29  1  0  0  0  0
  3  4  2  0  0  0  0
  4  5  1  0  0  0  0
  4 38  1  0  0  0  0
  5  6  1  0  0  0  0
  6 13  1  0  0  0  0
  7  6  1  0  0  0  0
  8  9  1  0  0  0  0
  8  7  1  0  0  0  0
  9 39  1  6  0  0  0
  9  5  1  0  0  0  0
  9 11  1  0  0  0  0
 10  8  2  0  0  0  0
 11 17  1  0  0  0  0
 11 41  1  0  0  0  0
 12 44  1  0  0  0  0
 12 42  1  0  0  0  0
 12  6  1  0  0  0  0
 13 45  1  0  0  0  0
 13 47  1  0  0  0  0
 13 46  1  0  0  0  0
 16  7  1  0  0  0  0
 16 49  1  0  0  0  0
 17 18  2  0  0  0  0
 18 51  1  0  0  0  0
 18 19  1  0  0  0  0
 19 52  1  0  0  0  0
 20 53  1  0  0  0  0
 20 19  2  0  0  0  0
 21 20  1  0  0  0  0
 22 21  2  0  0  0  0
 22 17  1  0  0  0  0
 23  1  1  0  0  0  0
 23 28  2  0  0  0  0
 24 25  2  0  0  0  0
 24 23  1  0  0  0  0
 25 26  1  0  0  0  0
 26 58  1  0  0  0  0
 26 27  2  0  0  0  0
 27 59  1  0  0  0  0
 28 27  1  0  0  0  0
 28 60  1  0  0  0  0
 29 30  1  0  0  0  0
 30 61  1  0  0  0  0
 30 31  2  0  0  0  0
 31 62  1  0  0  0  0
 32 63  1  0  0  0  0
 32 31  1  0  0  0  0
 33 32  2  0  0  0  0
 34 29  2  0  0  0  0
 34 33  1  0  0  0  0
 35  1  1  0  0  0  0
 36 35  1  0  0  0  0
 37  3  1  0  0  0  0
 40 11  1  0  0  0  0
 43 12  1  0  0  0  0
 48 16  1  0  0  0  0
 50 16  1  0  0  0  0
 54 21  1  0  0  0  0
 55 22  1  0  0  0  0
 56 24  1  0  0  0  0
 57 25  1  0  0  0  0
 64 33  1  0  0  0  0
 65 34  1  0  0  0  0
M  RAD  2  35   2  36   3
M  END
>  <File Format>
g03

$$$$
