# Supplementary material for: Predicting Absolute Rate Constants for Huisgen Reactions of Unsaturated Iminium Ions with Diazoalkanes
Source: Angew Chem Int Ed Engl. 2020 May 11;59(30):12527–33. doi: 10.1002/anie.202003029 (PMC7383640; doi:10.1002/anie.202003029)
Supplement: Supplementary file 2 — Supplementary [file ANIE-59-12527-s002.zip › geometries/a.sdf]

REDO_f_17.log
 OpenBabel02242008463D
Gaussian sw/gaussian//g16/g16 #p opt freq b3lyp/def2svp scrf=(smd,solvent=dichlo
 75 79  0  0  1  0  0  0  0  0999 V2000
    1.7626    0.4966    1.0995 C   0  0  2  0  0  0  0  0  0  0  0  0
    0.3079    0.3529    0.8311 C   0  0  0  0  0  0  0  0  0  0  0  0
   -0.6029    1.3057    1.1651 C   0  0  0  0  0  0  0  0  0  0  0  0
   -1.9364    1.2409    0.9332 N   0  0  0  0  0  0  0  0  0  0  0  0
   -2.8605    2.3623    1.2021 C   0  0  0  0  0  0  0  0  0  0  0  0
   -4.0454    1.9194    0.4585 N   0  0  0  0  0  0  0  0  0  0  0  0
   -3.9235    0.7065   -0.1423 C   0  0  0  0  0  0  0  0  0  0  0  0
   -2.5537    0.1481    0.2098 C   0  0  2  0  0  0  0  0  0  0  0  0
   -4.7724    0.1429   -0.8144 O   0  0  0  0  0  0  0  0  0  0  0  0
   -2.6682   -1.1673    1.0282 C   0  0  0  0  0  0  0  0  0  0  0  0
   -2.3281    3.6822    0.6343 C   0  0  0  0  0  0  0  0  0  0  0  0
   -3.1517    2.4805    2.7019 C   0  0  0  0  0  0  0  0  0  0  0  0
    2.4979    0.7466   -0.3452 C   0  0  0  0  0  0  0  0  0  0  0  0
    3.9318    0.8843   -0.0232 N   0  0  0  0  0  0  0  0  0  0  0  0
    4.9519    1.0719    0.3611 N   0  0  0  0  0  0  0  0  0  0  0  0
   -0.0157   -0.5616    0.3414 H   0  0  0  0  0  0  0  0  0  0  0  0
    1.9567    1.4045    1.6826 H   0  0  0  0  0  0  0  0  0  0  0  0
   -5.2535    2.7088    0.3730 C   0  0  0  0  0  0  0  0  0  0  0  0
   -2.8230   -2.3891    0.1572 C   0  0  0  0  0  0  0  0  0  0  0  0
   -4.0788   -2.9662   -0.0804 C   0  0  0  0  0  0  0  0  0  0  0  0
   -4.2070   -4.0817   -0.9134 C   0  0  0  0  0  0  0  0  0  0  0  0
   -3.0796   -4.6352   -1.5289 C   0  0  0  0  0  0  0  0  0  0  0  0
   -1.8220   -4.0657   -1.3037 C   0  0  0  0  0  0  0  0  0  0  0  0
   -1.6980   -2.9541   -0.4666 C   0  0  0  0  0  0  0  0  0  0  0  0
    2.3488   -0.4734   -1.2466 C   0  0  0  0  0  0  0  0  0  0  0  0
    1.1826   -0.5855   -2.0175 C   0  0  0  0  0  0  0  0  0  0  0  0
    0.9457   -1.7413   -2.7630 C   0  0  0  0  0  0  0  0  0  0  0  0
    1.8743   -2.7866   -2.7578 C   0  0  0  0  0  0  0  0  0  0  0  0
    3.0429   -2.6699   -2.0025 C   0  0  0  0  0  0  0  0  0  0  0  0
    3.2777   -1.5213   -1.2426 C   0  0  0  0  0  0  0  0  0  0  0  0
    2.1794    2.0963   -1.0055 C   0  0  0  0  0  0  0  0  0  0  0  0
    1.7541    3.2009   -0.2528 C   0  0  0  0  0  0  0  0  0  0  0  0
    1.4995    4.4212   -0.8809 C   0  0  0  0  0  0  0  0  0  0  0  0
    1.6881    4.5581   -2.2588 C   0  0  0  0  0  0  0  0  0  0  0  0
    2.1479    3.4710   -3.0071 C   0  0  0  0  0  0  0  0  0  0  0  0
    2.3988    2.2480   -2.3843 C   0  0  0  0  0  0  0  0  0  0  0  0
    2.3986   -0.6664    1.8353 C   0  0  0  0  0  0  0  0  0  0  0  0
    3.3891   -0.4119    2.7972 C   0  0  0  0  0  0  0  0  0  0  0  0
    4.0081   -1.4604    3.4835 C   0  0  0  0  0  0  0  0  0  0  0  0
    3.6382   -2.7819    3.2195 C   0  0  0  0  0  0  0  0  0  0  0  0
    2.6436   -3.0461    2.2721 C   0  0  0  0  0  0  0  0  0  0  0  0
    2.0274   -1.9977    1.5864 C   0  0  0  0  0  0  0  0  0  0  0  0
   -0.2696    2.2136    1.6731 H   0  0  0  0  0  0  0  0  0  0  0  0
   -1.9947   -0.0560   -0.7205 H   0  0  0  0  0  0  0  0  0  0  0  0
   -3.5113   -1.0772    1.7291 H   0  0  0  0  0  0  0  0  0  0  0  0
   -1.7541   -1.2606    1.6316 H   0  0  0  0  0  0  0  0  0  0  0  0
   -1.4272    4.0044    1.1745 H   0  0  0  0  0  0  0  0  0  0  0  0
   -2.0865    3.5709   -0.4329 H   0  0  0  0  0  0  0  0  0  0  0  0
   -3.0797    4.4760    0.7509 H   0  0  0  0  0  0  0  0  0  0  0  0
   -3.8592    3.2979    2.9052 H   0  0  0  0  0  0  0  0  0  0  0  0
   -3.5727    1.5386    3.0829 H   0  0  0  0  0  0  0  0  0  0  0  0
   -2.2200    2.6966    3.2458 H   0  0  0  0  0  0  0  0  0  0  0  0
   -6.0025    2.1089   -0.1598 H   0  0  0  0  0  0  0  0  0  0  0  0
   -5.6395    2.9558    1.3742 H   0  0  0  0  0  0  0  0  0  0  0  0
   -5.0892    3.6451   -0.1839 H   0  0  0  0  0  0  0  0  0  0  0  0
   -4.9644   -2.5281    0.3847 H   0  0  0  0  0  0  0  0  0  0  0  0
   -5.1939   -4.5193   -1.0850 H   0  0  0  0  0  0  0  0  0  0  0  0
   -3.1805   -5.5065   -2.1810 H   0  0  0  0  0  0  0  0  0  0  0  0
   -0.9328   -4.4889   -1.7779 H   0  0  0  0  0  0  0  0  0  0  0  0
   -0.7114   -2.5175   -0.2952 H   0  0  0  0  0  0  0  0  0  0  0  0
    0.4560    0.2259   -2.0339 H   0  0  0  0  0  0  0  0  0  0  0  0
    0.0281   -1.8221   -3.3490 H   0  0  0  0  0  0  0  0  0  0  0  0
    1.6877   -3.6881   -3.3458 H   0  0  0  0  0  0  0  0  0  0  0  0
    3.7771   -3.4782   -1.9928 H   0  0  0  0  0  0  0  0  0  0  0  0
    4.1875   -1.4687   -0.6430 H   0  0  0  0  0  0  0  0  0  0  0  0
    1.6170    3.1319    0.8239 H   0  0  0  0  0  0  0  0  0  0  0  0
    1.1559    5.2697   -0.2854 H   0  0  0  0  0  0  0  0  0  0  0  0
    1.4869    5.5143   -2.7474 H   0  0  0  0  0  0  0  0  0  0  0  0
    2.3154    3.5725   -4.0815 H   0  0  0  0  0  0  0  0  0  0  0  0
    2.7631    1.4087   -2.9766 H   0  0  0  0  0  0  0  0  0  0  0  0
    3.6739    0.6212    3.0164 H   0  0  0  0  0  0  0  0  0  0  0  0
    4.7753   -1.2425    4.2303 H   0  0  0  0  0  0  0  0  0  0  0  0
    4.1178   -3.6042    3.7559 H   0  0  0  0  0  0  0  0  0  0  0  0
    2.3432   -4.0759    2.0651 H   0  0  0  0  0  0  0  0  0  0  0  0
    1.2535   -2.2233    0.8535 H   0  0  0  0  0  0  0  0  0  0  0  0
  1 17  1  1  0  0  0
  1 37  1  0  0  0  0
  2  1  1  0  0  0  0
  2  3  2  0  0  0  0
  3 43  1  0  0  0  0
  4  3  1  0  0  0  0
  4  5  1  0  0  0  0
  5 12  1  0  0  0  0
  6  5  1  0  0  0  0
  7  8  1  0  0  0  0
  7  6  1  0  0  0  0
  8 44  1  6  0  0  0
  8  4  1  0  0  0  0
  8 10  1  0  0  0  0
  9  7  2  0  0  0  0
 10 46  1  0  0  0  0
 10 45  1  0  0  0  0
 11 49  1  0  0  0  0
 11 47  1  0  0  0  0
 11  5  1  0  0  0  0
 12 50  1  0  0  0  0
 12 51  1  0  0  0  0
 12 52  1  0  0  0  0
 13 14  1  0  0  0  0
 13  1  1  0  0  0  0
 14 15  1  0  0  0  0
 16  2  1  0  0  0  0
 18  6  1  0  0  0  0
 18 54  1  0  0  0  0
 19 10  1  0  0  0  0
 20 19  1  0  0  0  0
 20 56  1  0  0  0  0
 21 20  2  0  0  0  0
 22 23  2  0  0  0  0
 22 21  1  0  0  0  0
 23 24  1  0  0  0  0
 24 60  1  0  0  0  0
 24 19  2  0  0  0  0
 25 30  1  0  0  0  0
 25 13  1  0  0  0  0
 26 25  2  0  0  0  0
 27 28  2  0  0  0  0
 27 26  1  0  0  0  0
 28 29  1  0  0  0  0
 29 64  1  0  0  0  0
 29 30  2  0  0  0  0
 30 65  1  0  0  0  0
 31 13  1  0  0  0  0
 31 32  2  0  0  0  0
 32 66  1  0  0  0  0
 33 67  1  0  0  0  0
 33 32  1  0  0  0  0
 34 33  2  0  0  0  0
 35 36  2  0  0  0  0
 35 34  1  0  0  0  0
 36 31  1  0  0  0  0
 37 38  1  0  0  0  0
 38 71  1  0  0  0  0
 38 39  2  0  0  0  0
 39 72  1  0  0  0  0
 40 39  1  0  0  0  0
 40 73  1  0  0  0  0
 41 40  2  0  0  0  0
 42 37  2  0  0  0  0
 42 41  1  0  0  0  0
 48 11  1  0  0  0  0
 53 18  1  0  0  0  0
 55 18  1  0  0  0  0
 57 21  1  0  0  0  0
 58 22  1  0  0  0  0
 59 23  1  0  0  0  0
 61 26  1  0  0  0  0
 62 27  1  0  0  0  0
 63 28  1  0  0  0  0
 68 34  1  0  0  0  0
 69 35  1  0  0  0  0
 70 36  1  0  0  0  0
 74 41  1  0  0  0  0
 75 42  1  0  0  0  0
M  RAD  2  14   2  15   3
M  END
>  <File Format>
g03

$$$$
REDO_f_18.log
 OpenBabel02242008463D
Gaussian sw/gaussian//g16/g16 #p opt freq b3lyp/def2svp scrf=(smd,solvent=dichlo
 75 79  0  0  1  0  0  0  0  0999 V2000
   -1.0682    0.1245   -0.7308 C   0  0  2  0  0  0  0  0  0  0  0  0
    0.3556   -0.1527   -0.3523 C   0  0  0  0  0  0  0  0  0  0  0  0
    1.3863    0.3423   -1.0740 C   0  0  0  0  0  0  0  0  0  0  0  0
    2.7226    0.2005   -0.8408 N   0  0  0  0  0  0  0  0  0  0  0  0
    3.6859    1.1064   -1.5172 C   0  0  0  0  0  0  0  0  0  0  0  0
    4.8766    0.9258   -0.6837 N   0  0  0  0  0  0  0  0  0  0  0  0
    4.6913    0.1402    0.4033 C   0  0  0  0  0  0  0  0  0  0  0  0
    3.2675   -0.4096    0.3610 C   0  0  2  0  0  0  0  0  0  0  0  0
    5.5212   -0.1287    1.2576 O   0  0  0  0  0  0  0  0  0  0  0  0
    3.3409   -1.9529    0.3916 C   0  0  0  0  0  0  0  0  0  0  0  0
    3.2318    2.5726   -1.4666 C   0  0  0  0  0  0  0  0  0  0  0  0
    3.9312    0.6517   -2.9579 C   0  0  0  0  0  0  0  0  0  0  0  0
   -1.8484    0.9139    0.4338 C   0  0  0  0  0  0  0  0  0  0  0  0
   -1.6953    0.0321    1.6192 N   0  0  0  0  0  0  0  0  0  0  0  0
   -1.5177   -0.6582    2.4598 N   0  0  0  0  0  0  0  0  0  0  0  0
    0.5423   -0.7941    0.5082 H   0  0  0  0  0  0  0  0  0  0  0  0
   -1.1042    0.8643   -1.5429 H   0  0  0  0  0  0  0  0  0  0  0  0
    6.1380    1.5738   -0.9671 C   0  0  0  0  0  0  0  0  0  0  0  0
    2.1485   -2.7271    0.9015 C   0  0  0  0  0  0  0  0  0  0  0  0
    1.5791   -2.4448    2.1557 C   0  0  0  0  0  0  0  0  0  0  0  0
    0.5264   -3.2166    2.6557 C   0  0  0  0  0  0  0  0  0  0  0  0
    0.0334   -4.2993    1.9181 C   0  0  0  0  0  0  0  0  0  0  0  0
    0.5953   -4.5931    0.6729 C   0  0  0  0  0  0  0  0  0  0  0  0
    1.6358   -3.8072    0.1678 C   0  0  0  0  0  0  0  0  0  0  0  0
   -1.2035    2.2370    0.8656 C   0  0  0  0  0  0  0  0  0  0  0  0
   -0.4266    2.9876   -0.0247 C   0  0  0  0  0  0  0  0  0  0  0  0
    0.0776    4.2299    0.3686 C   0  0  0  0  0  0  0  0  0  0  0  0
   -0.1779    4.7252    1.6497 C   0  0  0  0  0  0  0  0  0  0  0  0
   -0.9593    3.9799    2.5369 C   0  0  0  0  0  0  0  0  0  0  0  0
   -1.4777    2.7457    2.1433 C   0  0  0  0  0  0  0  0  0  0  0  0
   -3.3485    1.0437    0.1664 C   0  0  0  0  0  0  0  0  0  0  0  0
   -4.2562    0.0252    0.4834 C   0  0  0  0  0  0  0  0  0  0  0  0
   -5.5992    0.1503    0.1241 C   0  0  0  0  0  0  0  0  0  0  0  0
   -6.0394    1.2811   -0.5682 C   0  0  0  0  0  0  0  0  0  0  0  0
   -5.1319    2.2944   -0.8888 C   0  0  0  0  0  0  0  0  0  0  0  0
   -3.7910    2.1843   -0.5154 C   0  0  0  0  0  0  0  0  0  0  0  0
   -1.8646   -1.0839   -1.1883 C   0  0  0  0  0  0  0  0  0  0  0  0
   -2.7711   -0.9586   -2.2514 C   0  0  0  0  0  0  0  0  0  0  0  0
   -3.5427   -2.0470   -2.6627 C   0  0  0  0  0  0  0  0  0  0  0  0
   -3.4206   -3.2781   -2.0105 C   0  0  0  0  0  0  0  0  0  0  0  0
   -2.5115   -3.4147   -0.9573 C   0  0  0  0  0  0  0  0  0  0  0  0
   -1.7340   -2.3264   -0.5536 C   0  0  0  0  0  0  0  0  0  0  0  0
    1.1556    0.9403   -1.9601 H   0  0  0  0  0  0  0  0  0  0  0  0
    2.7332   -0.0452    1.2592 H   0  0  0  0  0  0  0  0  0  0  0  0
    4.1906   -2.1828    1.0562 H   0  0  0  0  0  0  0  0  0  0  0  0
    3.6179   -2.3034   -0.6136 H   0  0  0  0  0  0  0  0  0  0  0  0
    2.3348    2.7318   -2.0806 H   0  0  0  0  0  0  0  0  0  0  0  0
    3.0133    2.8683   -0.4299 H   0  0  0  0  0  0  0  0  0  0  0  0
    4.0193    3.2288   -1.8647 H   0  0  0  0  0  0  0  0  0  0  0  0
    4.6412    1.3176   -3.4704 H   0  0  0  0  0  0  0  0  0  0  0  0
    4.3255   -0.3749   -2.9704 H   0  0  0  0  0  0  0  0  0  0  0  0
    2.9854    0.6729   -3.5197 H   0  0  0  0  0  0  0  0  0  0  0  0
    6.8665    1.2160   -0.2283 H   0  0  0  0  0  0  0  0  0  0  0  0
    6.4964    1.3186   -1.9760 H   0  0  0  0  0  0  0  0  0  0  0  0
    6.0613    2.6699   -0.8853 H   0  0  0  0  0  0  0  0  0  0  0  0
    1.9723   -1.6193    2.7553 H   0  0  0  0  0  0  0  0  0  0  0  0
    0.0992   -2.9816    3.6338 H   0  0  0  0  0  0  0  0  0  0  0  0
   -0.7835   -4.9084    2.3125 H   0  0  0  0  0  0  0  0  0  0  0  0
    0.2174   -5.4330    0.0850 H   0  0  0  0  0  0  0  0  0  0  0  0
    2.0657   -4.0393   -0.8101 H   0  0  0  0  0  0  0  0  0  0  0  0
   -0.2173    2.6307   -1.0298 H   0  0  0  0  0  0  0  0  0  0  0  0
    0.6775    4.8095   -0.3361 H   0  0  0  0  0  0  0  0  0  0  0  0
    0.2266    5.6930    1.9544 H   0  0  0  0  0  0  0  0  0  0  0  0
   -1.1743    4.3606    3.5376 H   0  0  0  0  0  0  0  0  0  0  0  0
   -2.1070    2.1866    2.8406 H   0  0  0  0  0  0  0  0  0  0  0  0
   -3.9314   -0.8824    0.9944 H   0  0  0  0  0  0  0  0  0  0  0  0
   -6.2989   -0.6483    0.3791 H   0  0  0  0  0  0  0  0  0  0  0  0
   -7.0892    1.3738   -0.8555 H   0  0  0  0  0  0  0  0  0  0  0  0
   -5.4672    3.1833   -1.4277 H   0  0  0  0  0  0  0  0  0  0  0  0
   -3.0930    2.9843   -0.7630 H   0  0  0  0  0  0  0  0  0  0  0  0
   -2.8814    0.0065   -2.7518 H   0  0  0  0  0  0  0  0  0  0  0  0
   -4.2449   -1.9321   -3.4920 H   0  0  0  0  0  0  0  0  0  0  0  0
   -4.0261   -4.1306   -2.3279 H   0  0  0  0  0  0  0  0  0  0  0  0
   -2.3957   -4.3755   -0.4502 H   0  0  0  0  0  0  0  0  0  0  0  0
   -1.0154   -2.4634    0.2530 H   0  0  0  0  0  0  0  0  0  0  0  0
  1 17  1  6  0  0  0
  1  2  1  0  0  0  0
  1 13  1  0  0  0  0
  2 16  1  0  0  0  0
  3  4  1  0  0  0  0
  3  2  2  0  0  0  0
  4  8  1  0  0  0  0
  5 11  1  0  0  0  0
  5  4  1  0  0  0  0
  5  6  1  0  0  0  0
  6  7  1  0  0  0  0
  7  9  2  0  0  0  0
  8 10  1  0  0  0  0
  8  7  1  0  0  0  0
  8 44  1  1  0  0  0
 10 19  1  0  0  0  0
 10 45  1  0  0  0  0
 11 48  1  0  0  0  0
 12  5  1  0  0  0  0
 13 25  1  0  0  0  0
 13 14  1  0  0  0  0
 14 15  1  0  0  0  0
 18 55  1  0  0  0  0
 18  6  1  0  0  0  0
 18 53  1  0  0  0  0
 19 20  2  0  0  0  0
 20 21  1  0  0  0  0
 20 56  1  0  0  0  0
 21 57  1  0  0  0  0
 22 58  1  0  0  0  0
 22 21  2  0  0  0  0
 23 22  1  0  0  0  0
 24 23  2  0  0  0  0
 24 19  1  0  0  0  0
 25 30  2  0  0  0  0
 26 27  2  0  0  0  0
 26 25  1  0  0  0  0
 27 28  1  0  0  0  0
 28 63  1  0  0  0  0
 28 29  2  0  0  0  0
 29 64  1  0  0  0  0
 30 29  1  0  0  0  0
 30 65  1  0  0  0  0
 31 13  1  0  0  0  0
 31 32  1  0  0  0  0
 32 66  1  0  0  0  0
 33 67  1  0  0  0  0
 33 32  2  0  0  0  0
 34 33  1  0  0  0  0
 35 34  2  0  0  0  0
 35 36  1  0  0  0  0
 36 31  2  0  0  0  0
 37  1  1  0  0  0  0
 37 42  2  0  0  0  0
 38 37  1  0  0  0  0
 39 38  2  0  0  0  0
 39 40  1  0  0  0  0
 40 41  2  0  0  0  0
 41 42  1  0  0  0  0
 41 74  1  0  0  0  0
 42 75  1  0  0  0  0
 43  3  1  0  0  0  0
 46 10  1  0  0  0  0
 47 11  1  0  0  0  0
 49 11  1  0  0  0  0
 50 12  1  0  0  0  0
 51 12  1  0  0  0  0
 52 12  1  0  0  0  0
 54 18  1  0  0  0  0
 59 23  1  0  0  0  0
 60 24  1  0  0  0  0
 61 26  1  0  0  0  0
 62 27  1  0  0  0  0
 68 34  1  0  0  0  0
 69 35  1  0  0  0  0
 70 36  1  0  0  0  0
 71 38  1  0  0  0  0
 72 39  1  0  0  0  0
 73 40  1  0  0  0  0
M  RAD  2  14   2  15   3
M  END
>  <File Format>
g03

$$$$
REDO_f_19.log
 OpenBabel02242008463D
Gaussian sw/gaussian//g16/g16 #p opt freq b3lyp/def2svp scrf=(smd,solvent=dichlo
 75 79  0  0  1  0  0  0  0  0999 V2000
    1.1386   -0.0114   -0.6682 C   0  0  2  0  0  0  0  0  0  0  0  0
   -0.2787    0.2446   -0.2550 C   0  0  0  0  0  0  0  0  0  0  0  0
   -1.3208   -0.2883   -0.9312 C   0  0  0  0  0  0  0  0  0  0  0  0
   -2.6536   -0.1475   -0.6744 N   0  0  0  0  0  0  0  0  0  0  0  0
   -3.6333   -1.0430   -1.3385 C   0  0  0  0  0  0  0  0  0  0  0  0
   -4.8261   -0.8126   -0.5196 N   0  0  0  0  0  0  0  0  0  0  0  0
   -4.6293   -0.0070    0.5508 C   0  0  0  0  0  0  0  0  0  0  0  0
   -3.1916    0.5024    0.5095 C   0  0  2  0  0  0  0  0  0  0  0  0
   -5.4579    0.3016    1.3930 O   0  0  0  0  0  0  0  0  0  0  0  0
   -3.2125    2.0502    0.5239 C   0  0  0  0  0  0  0  0  0  0  0  0
   -3.2175   -2.5184   -1.2514 C   0  0  0  0  0  0  0  0  0  0  0  0
   -3.8564   -0.6120   -2.7905 C   0  0  0  0  0  0  0  0  0  0  0  0
    1.8869   -0.9360    0.3780 C   0  0  0  0  0  0  0  0  0  0  0  0
    1.8247   -0.1710    1.6661 N   0  0  0  0  0  0  0  0  0  0  0  0
    1.7173    0.4184    2.5911 N   0  0  0  0  0  0  0  0  0  0  0  0
   -0.4333    0.9072    0.5936 H   0  0  0  0  0  0  0  0  0  0  0  0
    1.1268   -0.6704   -1.5511 H   0  0  0  0  0  0  0  0  0  0  0  0
   -6.0982   -1.4439   -0.7930 C   0  0  0  0  0  0  0  0  0  0  0  0
   -1.9367    2.7286    0.9562 C   0  0  0  0  0  0  0  0  0  0  0  0
   -1.1934    3.5200    0.0692 C   0  0  0  0  0  0  0  0  0  0  0  0
    0.0206    4.0899    0.4617 C   0  0  0  0  0  0  0  0  0  0  0  0
    0.5117    3.8779    1.7533 C   0  0  0  0  0  0  0  0  0  0  0  0
   -0.2303    3.1069    2.6555 C   0  0  0  0  0  0  0  0  0  0  0  0
   -1.4469    2.5435    2.2601 C   0  0  0  0  0  0  0  0  0  0  0  0
    1.0965   -2.2284    0.6233 C   0  0  0  0  0  0  0  0  0  0  0  0
    0.0016   -2.2836    1.4955 C   0  0  0  0  0  0  0  0  0  0  0  0
   -0.7491   -3.4560    1.6026 C   0  0  0  0  0  0  0  0  0  0  0  0
   -0.4265   -4.5709    0.8247 C   0  0  0  0  0  0  0  0  0  0  0  0
    0.6617   -4.5136   -0.0498 C   0  0  0  0  0  0  0  0  0  0  0  0
    1.4305   -3.3510   -0.1448 C   0  0  0  0  0  0  0  0  0  0  0  0
    3.3715   -1.1981    0.1246 C   0  0  0  0  0  0  0  0  0  0  0  0
    3.9009   -1.0883   -1.1667 C   0  0  0  0  0  0  0  0  0  0  0  0
    5.2404   -1.4116   -1.3958 C   0  0  0  0  0  0  0  0  0  0  0  0
    6.0571   -1.8308   -0.3428 C   0  0  0  0  0  0  0  0  0  0  0  0
    5.5263   -1.9452    0.9456 C   0  0  0  0  0  0  0  0  0  0  0  0
    4.1848   -1.6406    1.1770 C   0  0  0  0  0  0  0  0  0  0  0  0
    1.8505    1.2870   -1.0513 C   0  0  0  0  0  0  0  0  0  0  0  0
    2.8927    1.8872   -0.3349 C   0  0  0  0  0  0  0  0  0  0  0  0
    3.4387    3.1072   -0.7513 C   0  0  0  0  0  0  0  0  0  0  0  0
    2.9585    3.7412   -1.8972 C   0  0  0  0  0  0  0  0  0  0  0  0
    1.9227    3.1459   -2.6266 C   0  0  0  0  0  0  0  0  0  0  0  0
    1.3738    1.9367   -2.2026 C   0  0  0  0  0  0  0  0  0  0  0  0
   -1.1011   -0.9166   -1.7986 H   0  0  0  0  0  0  0  0  0  0  0  0
   -2.6735    0.1448    1.4202 H   0  0  0  0  0  0  0  0  0  0  0  0
   -4.0135    2.3169    1.2320 H   0  0  0  0  0  0  0  0  0  0  0  0
   -3.5220    2.4019   -0.4714 H   0  0  0  0  0  0  0  0  0  0  0  0
   -2.2997   -2.7085   -1.8245 H   0  0  0  0  0  0  0  0  0  0  0  0
   -3.0432   -2.8026   -0.2036 H   0  0  0  0  0  0  0  0  0  0  0  0
   -4.0048   -3.1624   -1.6693 H   0  0  0  0  0  0  0  0  0  0  0  0
   -4.5870   -1.2639   -3.2917 H   0  0  0  0  0  0  0  0  0  0  0  0
   -4.2153    0.4270   -2.8270 H   0  0  0  0  0  0  0  0  0  0  0  0
   -2.9104   -0.6788   -3.3483 H   0  0  0  0  0  0  0  0  0  0  0  0
   -6.8242   -1.0519   -0.0692 H   0  0  0  0  0  0  0  0  0  0  0  0
   -6.4457   -1.2107   -1.8109 H   0  0  0  0  0  0  0  0  0  0  0  0
   -6.0424   -2.5385   -0.6802 H   0  0  0  0  0  0  0  0  0  0  0  0
   -1.5581    3.6670   -0.9506 H   0  0  0  0  0  0  0  0  0  0  0  0
    0.5958    4.6853   -0.2502 H   0  0  0  0  0  0  0  0  0  0  0  0
    1.4666    4.3140    2.0562 H   0  0  0  0  0  0  0  0  0  0  0  0
    0.1381    2.9477    3.6722 H   0  0  0  0  0  0  0  0  0  0  0  0
   -2.0216    1.9418    2.9701 H   0  0  0  0  0  0  0  0  0  0  0  0
   -0.2836   -1.4223    2.0995 H   0  0  0  0  0  0  0  0  0  0  0  0
   -1.5942   -3.4907    2.2934 H   0  0  0  0  0  0  0  0  0  0  0  0
   -1.0197   -5.4847    0.9029 H   0  0  0  0  0  0  0  0  0  0  0  0
    0.9250   -5.3808   -0.6594 H   0  0  0  0  0  0  0  0  0  0  0  0
    2.2836   -3.3225   -0.8225 H   0  0  0  0  0  0  0  0  0  0  0  0
    3.2837   -0.7614   -2.0016 H   0  0  0  0  0  0  0  0  0  0  0  0
    5.6453   -1.3275   -2.4065 H   0  0  0  0  0  0  0  0  0  0  0  0
    7.1064   -2.0724   -0.5263 H   0  0  0  0  0  0  0  0  0  0  0  0
    6.1545   -2.2807    1.7735 H   0  0  0  0  0  0  0  0  0  0  0  0
    3.7746   -1.7601    2.1830 H   0  0  0  0  0  0  0  0  0  0  0  0
    3.3270    1.4174    0.5468 H   0  0  0  0  0  0  0  0  0  0  0  0
    4.2495    3.5560   -0.1728 H   0  0  0  0  0  0  0  0  0  0  0  0
    3.3871    4.6920   -2.2225 H   0  0  0  0  0  0  0  0  0  0  0  0
    1.5367    3.6294   -3.5273 H   0  0  0  0  0  0  0  0  0  0  0  0
    0.5521    1.4878   -2.7657 H   0  0  0  0  0  0  0  0  0  0  0  0
  1 17  1  6  0  0  0
  1  2  1  0  0  0  0
  1 13  1  0  0  0  0
  2 16  1  0  0  0  0
  3  4  1  0  0  0  0
  3  2  2  0  0  0  0
  4  8  1  0  0  0  0
  5 11  1  0  0  0  0
  5  4  1  0  0  0  0
  5  6  1  0  0  0  0
  6  7  1  0  0  0  0
  7  9  2  0  0  0  0
  8 10  1  0  0  0  0
  8  7  1  0  0  0  0
  8 44  1  1  0  0  0
 10 19  1  0  0  0  0
 10 45  1  0  0  0  0
 11 48  1  0  0  0  0
 12  5  1  0  0  0  0
 13 25  1  0  0  0  0
 13 14  1  0  0  0  0
 14 15  1  0  0  0  0
 18 55  1  0  0  0  0
 18  6  1  0  0  0  0
 18 53  1  0  0  0  0
 19 24  2  0  0  0  0
 20 21  2  0  0  0  0
 20 19  1  0  0  0  0
 21 22  1  0  0  0  0
 22 58  1  0  0  0  0
 22 23  2  0  0  0  0
 23 59  1  0  0  0  0
 24 23  1  0  0  0  0
 24 60  1  0  0  0  0
 25 26  2  0  0  0  0
 26 27  1  0  0  0  0
 26 61  1  0  0  0  0
 27 62  1  0  0  0  0
 28 63  1  0  0  0  0
 28 27  2  0  0  0  0
 29 28  1  0  0  0  0
 30 29  2  0  0  0  0
 30 25  1  0  0  0  0
 31 13  1  0  0  0  0
 31 36  2  0  0  0  0
 32 31  1  0  0  0  0
 33 32  2  0  0  0  0
 33 34  1  0  0  0  0
 34 35  2  0  0  0  0
 35 36  1  0  0  0  0
 35 69  1  0  0  0  0
 36 70  1  0  0  0  0
 37  1  1  0  0  0  0
 37 38  2  0  0  0  0
 38 71  1  0  0  0  0
 39 38  1  0  0  0  0
 39 72  1  0  0  0  0
 40 39  2  0  0  0  0
 41 42  2  0  0  0  0
 41 40  1  0  0  0  0
 42 37  1  0  0  0  0
 43  3  1  0  0  0  0
 46 10  1  0  0  0  0
 47 11  1  0  0  0  0
 49 11  1  0  0  0  0
 50 12  1  0  0  0  0
 51 12  1  0  0  0  0
 52 12  1  0  0  0  0
 54 18  1  0  0  0  0
 56 20  1  0  0  0  0
 57 21  1  0  0  0  0
 64 29  1  0  0  0  0
 65 30  1  0  0  0  0
 66 32  1  0  0  0  0
 67 33  1  0  0  0  0
 68 34  1  0  0  0  0
 73 40  1  0  0  0  0
 74 41  1  0  0  0  0
 75 42  1  0  0  0  0
M  RAD  2  14   2  15   3
M  END
>  <File Format>
g03

$$$$
REDO_f_1.log
 OpenBabel02242008463D
Gaussian sw/gaussian//g16/g16 #p opt freq b3lyp/def2svp scrf=(smd,solvent=dichlo
 75 79  0  0  1  0  0  0  0  0999 V2000
    1.7329    0.2568   -1.2561 C   0  0  2  0  0  0  0  0  0  0  0  0
    0.4279   -0.4480   -0.9814 C   0  0  0  0  0  0  0  0  0  0  0  0
   -0.7680    0.1008   -1.3097 C   0  0  0  0  0  0  0  0  0  0  0  0
   -1.9982   -0.4579   -1.1629 N   0  0  0  0  0  0  0  0  0  0  0  0
   -3.2029    0.1350   -1.7839 C   0  0  0  0  0  0  0  0  0  0  0  0
   -4.1995   -0.9007   -1.4900 N   0  0  0  0  0  0  0  0  0  0  0  0
   -3.7190   -1.9787   -0.8249 C   0  0  0  0  0  0  0  0  0  0  0  0
   -2.2406   -1.7428   -0.5459 C   0  0  2  0  0  0  0  0  0  0  0  0
   -4.3549   -2.9588   -0.4663 O   0  0  0  0  0  0  0  0  0  0  0  0
   -1.9670   -1.7989    0.9779 C   0  0  0  0  0  0  0  0  0  0  0  0
   -3.0215    0.2930   -3.2987 C   0  0  0  0  0  0  0  0  0  0  0  0
   -3.5796    1.4675   -1.1284 C   0  0  0  0  0  0  0  0  0  0  0  0
    2.8075   -0.2100   -0.1640 C   0  0  0  0  0  0  0  0  0  0  0  0
    4.0399    0.5596   -0.5569 N   0  0  0  0  0  0  0  0  0  0  0  0
    4.9181    1.0784   -0.9748 N   0  0  0  0  0  0  0  0  0  0  0  0
    0.4765   -1.4623   -0.5884 H   0  0  0  0  0  0  0  0  0  0  0  0
    2.1678   -0.0868   -2.2080 H   0  0  0  0  0  0  0  0  0  0  0  0
   -5.5967   -0.7569   -1.8310 C   0  0  0  0  0  0  0  0  0  0  0  0
   -2.6055   -0.6524    1.7195 C   0  0  0  0  0  0  0  0  0  0  0  0
   -1.8850    0.5282    1.9571 C   0  0  0  0  0  0  0  0  0  0  0  0
   -2.4874    1.6251    2.5783 C   0  0  0  0  0  0  0  0  0  0  0  0
   -3.8299    1.5617    2.9647 C   0  0  0  0  0  0  0  0  0  0  0  0
   -4.5602    0.3915    2.7303 C   0  0  0  0  0  0  0  0  0  0  0  0
   -3.9518   -0.7064    2.1149 C   0  0  0  0  0  0  0  0  0  0  0  0
    2.4724    0.2090    1.2607 C   0  0  0  0  0  0  0  0  0  0  0  0
    2.8777    1.4362    1.7990 C   0  0  0  0  0  0  0  0  0  0  0  0
    2.4800    1.8001    3.0880 C   0  0  0  0  0  0  0  0  0  0  0  0
    1.6705    0.9468    3.8411 C   0  0  0  0  0  0  0  0  0  0  0  0
    1.2713   -0.2812    3.3059 C   0  0  0  0  0  0  0  0  0  0  0  0
    1.6748   -0.6545    2.0236 C   0  0  0  0  0  0  0  0  0  0  0  0
    3.2749   -1.6652   -0.2981 C   0  0  0  0  0  0  0  0  0  0  0  0
    2.9078   -2.4683   -1.3867 C   0  0  0  0  0  0  0  0  0  0  0  0
    3.3665   -3.7857   -1.4645 C   0  0  0  0  0  0  0  0  0  0  0  0
    4.2090   -4.3003   -0.4764 C   0  0  0  0  0  0  0  0  0  0  0  0
    4.5951   -3.4934    0.5991 C   0  0  0  0  0  0  0  0  0  0  0  0
    4.1298   -2.1829    0.6899 C   0  0  0  0  0  0  0  0  0  0  0  0
    1.6426    1.7697   -1.3454 C   0  0  0  0  0  0  0  0  0  0  0  0
    2.2814    2.4341   -2.4031 C   0  0  0  0  0  0  0  0  0  0  0  0
    2.2437    3.8286   -2.5005 C   0  0  0  0  0  0  0  0  0  0  0  0
    1.5610    4.5768   -1.5385 C   0  0  0  0  0  0  0  0  0  0  0  0
    0.9130    3.9239   -0.4839 C   0  0  0  0  0  0  0  0  0  0  0  0
    0.9513    2.5323   -0.3879 C   0  0  0  0  0  0  0  0  0  0  0  0
   -0.7903    1.1005   -1.7464 H   0  0  0  0  0  0  0  0  0  0  0  0
   -1.6540   -2.5434   -1.0346 H   0  0  0  0  0  0  0  0  0  0  0  0
   -0.8834   -1.8035    1.1484 H   0  0  0  0  0  0  0  0  0  0  0  0
   -2.3632   -2.7646    1.3260 H   0  0  0  0  0  0  0  0  0  0  0  0
   -2.2347    1.0294   -3.5176 H   0  0  0  0  0  0  0  0  0  0  0  0
   -2.7428   -0.6707   -3.7504 H   0  0  0  0  0  0  0  0  0  0  0  0
   -3.9499    0.6513   -3.7670 H   0  0  0  0  0  0  0  0  0  0  0  0
   -4.4654    1.9024   -1.6147 H   0  0  0  0  0  0  0  0  0  0  0  0
   -3.7878    1.3249   -0.0601 H   0  0  0  0  0  0  0  0  0  0  0  0
   -2.7547    2.1874   -1.2347 H   0  0  0  0  0  0  0  0  0  0  0  0
   -6.0997   -1.6973   -1.5719 H   0  0  0  0  0  0  0  0  0  0  0  0
   -6.0652    0.0632   -1.2634 H   0  0  0  0  0  0  0  0  0  0  0  0
   -5.7289   -0.5645   -2.9067 H   0  0  0  0  0  0  0  0  0  0  0  0
   -0.8416    0.5860    1.6455 H   0  0  0  0  0  0  0  0  0  0  0  0
   -1.9062    2.5335    2.7581 H   0  0  0  0  0  0  0  0  0  0  0  0
   -4.3054    2.4186    3.4485 H   0  0  0  0  0  0  0  0  0  0  0  0
   -5.6094    0.3318    3.0314 H   0  0  0  0  0  0  0  0  0  0  0  0
   -4.5275   -1.6162    1.9292 H   0  0  0  0  0  0  0  0  0  0  0  0
    3.4990    2.1259    1.2262 H   0  0  0  0  0  0  0  0  0  0  0  0
    2.8051    2.7582    3.4988 H   0  0  0  0  0  0  0  0  0  0  0  0
    1.3554    1.2349    4.8465 H   0  0  0  0  0  0  0  0  0  0  0  0
    0.6379   -0.9553    3.8860 H   0  0  0  0  0  0  0  0  0  0  0  0
    1.3713   -1.6198    1.6211 H   0  0  0  0  0  0  0  0  0  0  0  0
    2.2544   -2.0940   -2.1727 H   0  0  0  0  0  0  0  0  0  0  0  0
    3.0620   -4.4097   -2.3073 H   0  0  0  0  0  0  0  0  0  0  0  0
    4.5675   -5.3299   -0.5446 H   0  0  0  0  0  0  0  0  0  0  0  0
    5.2584   -3.8863    1.3726 H   0  0  0  0  0  0  0  0  0  0  0  0
    4.4280   -1.5611    1.5357 H   0  0  0  0  0  0  0  0  0  0  0  0
    2.8122    1.8519   -3.1619 H   0  0  0  0  0  0  0  0  0  0  0  0
    2.7447    4.3282   -3.3330 H   0  0  0  0  0  0  0  0  0  0  0  0
    1.5274    5.6665   -1.6126 H   0  0  0  0  0  0  0  0  0  0  0  0
    0.3721    4.5016    0.2695 H   0  0  0  0  0  0  0  0  0  0  0  0
    0.4305    2.0339    0.4287 H   0  0  0  0  0  0  0  0  0  0  0  0
  1 17  1  6  0  0  0
  1  2  1  0  0  0  0
  1 13  1  0  0  0  0
  2 16  1  0  0  0  0
  3  4  1  0  0  0  0
  3  2  2  0  0  0  0
  4  8  1  0  0  0  0
  5  6  1  0  0  0  0
  5  4  1  0  0  0  0
  5 12  1  0  0  0  0
  6  7  1  0  0  0  0
  7  8  1  0  0  0  0
  7  9  2  0  0  0  0
  8 44  1  6  0  0  0
  8 10  1  0  0  0  0
 10 45  1  0  0  0  0
 10 46  1  0  0  0  0
 10 19  1  0  0  0  0
 11  5  1  0  0  0  0
 12 51  1  0  0  0  0
 13 25  1  0  0  0  0
 14 13  1  0  0  0  0
 15 14  1  0  0  0  0
 18 53  1  0  0  0  0
 18  6  1  0  0  0  0
 18 54  1  0  0  0  0
 19 20  2  0  0  0  0
 19 24  1  0  0  0  0
 20 21  1  0  0  0  0
 21 57  1  0  0  0  0
 21 22  2  0  0  0  0
 22 58  1  0  0  0  0
 23 22  1  0  0  0  0
 23 59  1  0  0  0  0
 24 23  2  0  0  0  0
 25 26  2  0  0  0  0
 25 30  1  0  0  0  0
 26 27  1  0  0  0  0
 27 62  1  0  0  0  0
 27 28  2  0  0  0  0
 28 63  1  0  0  0  0
 29 28  1  0  0  0  0
 29 64  1  0  0  0  0
 30 29  2  0  0  0  0
 31 13  1  0  0  0  0
 31 36  2  0  0  0  0
 32 31  1  0  0  0  0
 33 32  2  0  0  0  0
 33 34  1  0  0  0  0
 34 35  2  0  0  0  0
 35 36  1  0  0  0  0
 35 69  1  0  0  0  0
 36 70  1  0  0  0  0
 37  1  1  0  0  0  0
 37 42  2  0  0  0  0
 38 37  1  0  0  0  0
 39 38  2  0  0  0  0
 39 40  1  0  0  0  0
 40 41  2  0  0  0  0
 41 42  1  0  0  0  0
 41 74  1  0  0  0  0
 42 75  1  0  0  0  0
 43  3  1  0  0  0  0
 47 11  1  0  0  0  0
 48 11  1  0  0  0  0
 49 11  1  0  0  0  0
 50 12  1  0  0  0  0
 52 12  1  0  0  0  0
 55 18  1  0  0  0  0
 56 20  1  0  0  0  0
 60 24  1  0  0  0  0
 61 26  1  0  0  0  0
 65 30  1  0  0  0  0
 66 32  1  0  0  0  0
 67 33  1  0  0  0  0
 68 34  1  0  0  0  0
 71 38  1  0  0  0  0
 72 39  1  0  0  0  0
 73 40  1  0  0  0  0
M  RAD  2  14   2  15   3
M  END
>  <File Format>
g03

$$$$
REDO_f_22.log
 OpenBabel02242008463D
Gaussian sw/gaussian//g16/g16 #p opt freq b3lyp/def2svp scrf=(smd,solvent=dichlo
 75 79  0  0  1  0  0  0  0  0999 V2000
   -1.4161    0.3516    0.2192 C   0  0  2  0  0  0  0  0  0  0  0  0
   -0.0674   -0.0031   -0.3203 C   0  0  0  0  0  0  0  0  0  0  0  0
    0.9259   -0.4535    0.4843 C   0  0  0  0  0  0  0  0  0  0  0  0
    2.1996   -0.7583    0.1253 N   0  0  0  0  0  0  0  0  0  0  0  0
    3.1244   -1.4620    1.0411 C   0  0  0  0  0  0  0  0  0  0  0  0
    4.2254   -1.7813    0.1258 N   0  0  0  0  0  0  0  0  0  0  0  0
    4.0407   -1.3697   -1.1515 C   0  0  0  0  0  0  0  0  0  0  0  0
    2.7001   -0.6516   -1.2288 C   0  0  2  0  0  0  0  0  0  0  0  0
    4.8187   -1.5086   -2.0834 O   0  0  0  0  0  0  0  0  0  0  0  0
    2.8887    0.7924   -1.7577 C   0  0  0  0  0  0  0  0  0  0  0  0
    2.4945   -2.7475    1.5922 C   0  0  0  0  0  0  0  0  0  0  0  0
    3.5925   -0.5444    2.1749 C   0  0  0  0  0  0  0  0  0  0  0  0
   -2.5855   -0.5723   -0.4021 C   0  0  0  0  0  0  0  0  0  0  0  0
   -2.4566   -0.3643   -1.8595 N   0  0  0  0  0  0  0  0  0  0  0  0
   -2.2707   -0.1708   -2.9287 N   0  0  0  0  0  0  0  0  0  0  0  0
    0.1154    0.1610   -1.3834 H   0  0  0  0  0  0  0  0  0  0  0  0
   -1.4838    0.0678    1.2780 H   0  0  0  0  0  0  0  0  0  0  0  0
    5.4397   -2.4309    0.5645 C   0  0  0  0  0  0  0  0  0  0  0  0
    3.6220    1.6747   -0.7807 C   0  0  0  0  0  0  0  0  0  0  0  0
    5.0232    1.6439   -0.6908 C   0  0  0  0  0  0  0  0  0  0  0  0
    5.6937    2.4012    0.2738 C   0  0  0  0  0  0  0  0  0  0  0  0
    4.9726    3.2043    1.1639 C   0  0  0  0  0  0  0  0  0  0  0  0
    3.5774    3.2479    1.0786 C   0  0  0  0  0  0  0  0  0  0  0  0
    2.9099    2.4873    0.1146 C   0  0  0  0  0  0  0  0  0  0  0  0
   -2.3720   -2.0803   -0.2130 C   0  0  0  0  0  0  0  0  0  0  0  0
   -1.6326   -2.5759    0.8676 C   0  0  0  0  0  0  0  0  0  0  0  0
   -1.5204   -3.9549    1.0600 C   0  0  0  0  0  0  0  0  0  0  0  0
   -2.1313   -4.8459    0.1741 C   0  0  0  0  0  0  0  0  0  0  0  0
   -2.8754   -4.3524   -0.9009 C   0  0  0  0  0  0  0  0  0  0  0  0
   -3.0031   -2.9756   -1.0882 C   0  0  0  0  0  0  0  0  0  0  0  0
   -3.9880   -0.1076   -0.0074 C   0  0  0  0  0  0  0  0  0  0  0  0
   -4.6383    0.9386   -0.6748 C   0  0  0  0  0  0  0  0  0  0  0  0
   -5.8754    1.3952   -0.2177 C   0  0  0  0  0  0  0  0  0  0  0  0
   -6.4600    0.8253    0.9162 C   0  0  0  0  0  0  0  0  0  0  0  0
   -5.8073   -0.2137    1.5852 C   0  0  0  0  0  0  0  0  0  0  0  0
   -4.5786   -0.6888    1.1217 C   0  0  0  0  0  0  0  0  0  0  0  0
   -1.7723    1.8256    0.1308 C   0  0  0  0  0  0  0  0  0  0  0  0
   -1.4394    2.6076   -0.9867 C   0  0  0  0  0  0  0  0  0  0  0  0
   -1.8106    3.9538   -1.0465 C   0  0  0  0  0  0  0  0  0  0  0  0
   -2.5061    4.5411    0.0146 C   0  0  0  0  0  0  0  0  0  0  0  0
   -2.8240    3.7753    1.1404 C   0  0  0  0  0  0  0  0  0  0  0  0
   -2.4612    2.4285    1.1939 C   0  0  0  0  0  0  0  0  0  0  0  0
    0.7174   -0.5889    1.5495 H   0  0  0  0  0  0  0  0  0  0  0  0
    2.0484   -1.1975   -1.9373 H   0  0  0  0  0  0  0  0  0  0  0  0
    1.9078    1.2257   -1.9932 H   0  0  0  0  0  0  0  0  0  0  0  0
    3.4450    0.6998   -2.7027 H   0  0  0  0  0  0  0  0  0  0  0  0
    1.6535   -2.5107    2.2594 H   0  0  0  0  0  0  0  0  0  0  0  0
    2.1302   -3.3789    0.7684 H   0  0  0  0  0  0  0  0  0  0  0  0
    3.2310   -3.3149    2.1795 H   0  0  0  0  0  0  0  0  0  0  0  0
    4.2709   -1.0794    2.8559 H   0  0  0  0  0  0  0  0  0  0  0  0
    4.1086    0.3353    1.7685 H   0  0  0  0  0  0  0  0  0  0  0  0
    2.7263   -0.2065    2.7628 H   0  0  0  0  0  0  0  0  0  0  0  0
    6.0681   -2.5901   -0.3211 H   0  0  0  0  0  0  0  0  0  0  0  0
    5.9916   -1.8039    1.2829 H   0  0  0  0  0  0  0  0  0  0  0  0
    5.2276   -3.4046    1.0325 H   0  0  0  0  0  0  0  0  0  0  0  0
    5.5898    1.0149   -1.3813 H   0  0  0  0  0  0  0  0  0  0  0  0
    6.7848    2.3658    0.3292 H   0  0  0  0  0  0  0  0  0  0  0  0
    5.4966    3.7968    1.9181 H   0  0  0  0  0  0  0  0  0  0  0  0
    3.0055    3.8755    1.7671 H   0  0  0  0  0  0  0  0  0  0  0  0
    1.8190    2.5173    0.0572 H   0  0  0  0  0  0  0  0  0  0  0  0
   -1.1517   -1.9049    1.5748 H   0  0  0  0  0  0  0  0  0  0  0  0
   -0.9465   -4.3306    1.9098 H   0  0  0  0  0  0  0  0  0  0  0  0
   -2.0319   -5.9233    0.3243 H   0  0  0  0  0  0  0  0  0  0  0  0
   -3.3652   -5.0386   -1.5949 H   0  0  0  0  0  0  0  0  0  0  0  0
   -3.6089   -2.6066   -1.9197 H   0  0  0  0  0  0  0  0  0  0  0  0
   -4.1874    1.4217   -1.5431 H   0  0  0  0  0  0  0  0  0  0  0  0
   -6.3762    2.2083   -0.7473 H   0  0  0  0  0  0  0  0  0  0  0  0
   -7.4247    1.1889    1.2771 H   0  0  0  0  0  0  0  0  0  0  0  0
   -6.2579   -0.6670    2.4708 H   0  0  0  0  0  0  0  0  0  0  0  0
   -4.0821   -1.5064    1.6444 H   0  0  0  0  0  0  0  0  0  0  0  0
   -0.8771    2.1791   -1.8183 H   0  0  0  0  0  0  0  0  0  0  0  0
   -1.5457    4.5484   -1.9241 H   0  0  0  0  0  0  0  0  0  0  0  0
   -2.7909    5.5949   -0.0320 H   0  0  0  0  0  0  0  0  0  0  0  0
   -3.3594    4.2269    1.9789 H   0  0  0  0  0  0  0  0  0  0  0  0
   -2.7231    1.8298    2.0695 H   0  0  0  0  0  0  0  0  0  0  0  0
  1 17  1  1  0  0  0
  2  1  1  0  0  0  0
  2  3  2  0  0  0  0
  3 43  1  0  0  0  0
  4  3  1  0  0  0  0
  4  5  1  0  0  0  0
  5 11  1  0  0  0  0
  5 12  1  0  0  0  0
  6 18  1  0  0  0  0
  6  5  1  0  0  0  0
  7  6  1  0  0  0  0
  8 44  1  6  0  0  0
  8  7  1  0  0  0  0
  8  4  1  0  0  0  0
  9  7  2  0  0  0  0
 10  8  1  0  0  0  0
 10 19  1  0  0  0  0
 11 49  1  0  0  0  0
 11 47  1  0  0  0  0
 12 52  1  0  0  0  0
 12 50  1  0  0  0  0
 13 25  1  0  0  0  0
 13 31  1  0  0  0  0
 13  1  1  0  0  0  0
 14 13  1  0  0  0  0
 15 14  1  0  0  0  0
 16  2  1  0  0  0  0
 18 55  1  0  0  0  0
 18 54  1  0  0  0  0
 19 20  2  0  0  0  0
 19 24  1  0  0  0  0
 20 21  1  0  0  0  0
 21 57  1  0  0  0  0
 21 22  2  0  0  0  0
 22 58  1  0  0  0  0
 23 22  1  0  0  0  0
 23 59  1  0  0  0  0
 24 23  2  0  0  0  0
 25 26  2  0  0  0  0
 26 27  1  0  0  0  0
 26 61  1  0  0  0  0
 27 62  1  0  0  0  0
 28 63  1  0  0  0  0
 28 27  2  0  0  0  0
 29 28  1  0  0  0  0
 30 29  2  0  0  0  0
 30 25  1  0  0  0  0
 31 36  2  0  0  0  0
 32 33  2  0  0  0  0
 32 31  1  0  0  0  0
 33 34  1  0  0  0  0
 34 68  1  0  0  0  0
 34 35  2  0  0  0  0
 35 69  1  0  0  0  0
 36 35  1  0  0  0  0
 36 70  1  0  0  0  0
 37  1  1  0  0  0  0
 37 42  2  0  0  0  0
 38 37  1  0  0  0  0
 39 38  2  0  0  0  0
 39 40  1  0  0  0  0
 40 41  2  0  0  0  0
 41 42  1  0  0  0  0
 41 74  1  0  0  0  0
 42 75  1  0  0  0  0
 45 10  1  0  0  0  0
 46 10  1  0  0  0  0
 48 11  1  0  0  0  0
 51 12  1  0  0  0  0
 53 18  1  0  0  0  0
 56 20  1  0  0  0  0
 60 24  1  0  0  0  0
 64 29  1  0  0  0  0
 65 30  1  0  0  0  0
 66 32  1  0  0  0  0
 67 33  1  0  0  0  0
 71 38  1  0  0  0  0
 72 39  1  0  0  0  0
 73 40  1  0  0  0  0
M  RAD  2  14   2  15   3
M  END
>  <File Format>
g03

$$$$
REDO_f_2.log
 OpenBabel02242008463D
Gaussian sw/gaussian//g16/g16 #p opt freq b3lyp/def2svp scrf=(smd,solvent=dichlo
 75 79  0  0  1  0  0  0  0  0999 V2000
    1.7915    0.0495   -1.1509 C   0  0  2  0  0  0  0  0  0  0  0  0
    0.3646    0.3820   -0.8494 C   0  0  0  0  0  0  0  0  0  0  0  0
   -0.0805    1.6172   -0.4969 C   0  0  0  0  0  0  0  0  0  0  0  0
   -1.3732    1.9778   -0.3020 N   0  0  0  0  0  0  0  0  0  0  0  0
   -1.7858    3.3742   -0.0530 C   0  0  0  0  0  0  0  0  0  0  0  0
   -3.2392    3.2575   -0.2160 N   0  0  0  0  0  0  0  0  0  0  0  0
   -3.6886    1.9947   -0.4385 C   0  0  0  0  0  0  0  0  0  0  0  0
   -2.4890    1.0598   -0.3919 C   0  0  2  0  0  0  0  0  0  0  0  0
   -4.8511    1.6585   -0.6009 O   0  0  0  0  0  0  0  0  0  0  0  0
   -2.5764    0.0842    0.8157 C   0  0  0  0  0  0  0  0  0  0  0  0
   -1.1977    4.3330   -1.0917 C   0  0  0  0  0  0  0  0  0  0  0  0
   -1.4162    3.8042    1.3716 C   0  0  0  0  0  0  0  0  0  0  0  0
    2.2084   -1.2684   -0.2776 C   0  0  0  0  0  0  0  0  0  0  0  0
    3.5585   -1.5875   -0.8063 N   0  0  0  0  0  0  0  0  0  0  0  0
    4.4760   -1.7419   -1.4030 N   0  0  0  0  0  0  0  0  0  0  0  0
   -0.3517   -0.4234   -1.0092 H   0  0  0  0  0  0  0  0  0  0  0  0
    1.8688   -0.3039   -2.1890 H   0  0  0  0  0  0  0  0  0  0  0  0
   -4.1285    4.3931   -0.1209 C   0  0  0  0  0  0  0  0  0  0  0  0
   -3.3215   -1.1921    0.5190 C   0  0  0  0  0  0  0  0  0  0  0  0
   -4.7086   -1.2872    0.7093 C   0  0  0  0  0  0  0  0  0  0  0  0
   -5.3917   -2.4682    0.4072 C   0  0  0  0  0  0  0  0  0  0  0  0
   -4.6977   -3.5743   -0.0943 C   0  0  0  0  0  0  0  0  0  0  0  0
   -3.3159   -3.4906   -0.2903 C   0  0  0  0  0  0  0  0  0  0  0  0
   -2.6343   -2.3088    0.0146 C   0  0  0  0  0  0  0  0  0  0  0  0
    2.3556   -0.9733    1.2048 C   0  0  0  0  0  0  0  0  0  0  0  0
    3.5955   -0.7548    1.8156 C   0  0  0  0  0  0  0  0  0  0  0  0
    3.6588   -0.3942    3.1639 C   0  0  0  0  0  0  0  0  0  0  0  0
    2.4859   -0.2421    3.9067 C   0  0  0  0  0  0  0  0  0  0  0  0
    1.2473   -0.4764    3.3013 C   0  0  0  0  0  0  0  0  0  0  0  0
    1.1806   -0.8497    1.9586 C   0  0  0  0  0  0  0  0  0  0  0  0
    1.3975   -2.5309   -0.6074 C   0  0  0  0  0  0  0  0  0  0  0  0
    0.7866   -2.7024   -1.8591 C   0  0  0  0  0  0  0  0  0  0  0  0
    0.0823   -3.8741   -2.1392 C   0  0  0  0  0  0  0  0  0  0  0  0
   -0.0042   -4.8901   -1.1837 C   0  0  0  0  0  0  0  0  0  0  0  0
    0.6191   -4.7317    0.0571 C   0  0  0  0  0  0  0  0  0  0  0  0
    1.3219   -3.5612    0.3435 C   0  0  0  0  0  0  0  0  0  0  0  0
    2.8083    1.1610   -0.9968 C   0  0  0  0  0  0  0  0  0  0  0  0
    3.6340    1.4732   -2.0887 C   0  0  0  0  0  0  0  0  0  0  0  0
    4.5976    2.4812   -1.9981 C   0  0  0  0  0  0  0  0  0  0  0  0
    4.7500    3.1952   -0.8070 C   0  0  0  0  0  0  0  0  0  0  0  0
    3.9318    2.8969    0.2873 C   0  0  0  0  0  0  0  0  0  0  0  0
    2.9687    1.8901    0.1956 C   0  0  0  0  0  0  0  0  0  0  0  0
    0.6305    2.4337   -0.3709 H   0  0  0  0  0  0  0  0  0  0  0  0
   -2.4394    0.4775   -1.3283 H   0  0  0  0  0  0  0  0  0  0  0  0
   -3.0341    0.6149    1.6641 H   0  0  0  0  0  0  0  0  0  0  0  0
   -1.5460   -0.1542    1.1067 H   0  0  0  0  0  0  0  0  0  0  0  0
   -0.1031    4.3803   -1.0026 H   0  0  0  0  0  0  0  0  0  0  0  0
   -1.4603    4.0030   -2.1077 H   0  0  0  0  0  0  0  0  0  0  0  0
   -1.5838    5.3503   -0.9343 H   0  0  0  0  0  0  0  0  0  0  0  0
   -1.7463    4.8338    1.5741 H   0  0  0  0  0  0  0  0  0  0  0  0
   -1.8801    3.1282    2.1049 H   0  0  0  0  0  0  0  0  0  0  0  0
   -0.3240    3.7678    1.4994 H   0  0  0  0  0  0  0  0  0  0  0  0
   -5.1568    4.0139   -0.1807 H   0  0  0  0  0  0  0  0  0  0  0  0
   -3.9964    4.9209    0.8364 H   0  0  0  0  0  0  0  0  0  0  0  0
   -3.9658    5.1072   -0.9440 H   0  0  0  0  0  0  0  0  0  0  0  0
   -5.2556   -0.4202    1.0838 H   0  0  0  0  0  0  0  0  0  0  0  0
   -6.4721   -2.5247    0.5634 H   0  0  0  0  0  0  0  0  0  0  0  0
   -5.2318   -4.4983   -0.3300 H   0  0  0  0  0  0  0  0  0  0  0  0
   -2.7631   -4.3487   -0.6785 H   0  0  0  0  0  0  0  0  0  0  0  0
   -1.5532   -2.2546   -0.1377 H   0  0  0  0  0  0  0  0  0  0  0  0
    4.5266   -0.8478    1.2540 H   0  0  0  0  0  0  0  0  0  0  0  0
    4.6324   -0.2269    3.6293 H   0  0  0  0  0  0  0  0  0  0  0  0
    2.5366    0.0464    4.9590 H   0  0  0  0  0  0  0  0  0  0  0  0
    0.3240   -0.3778    3.8764 H   0  0  0  0  0  0  0  0  0  0  0  0
    0.2156   -1.0585    1.5022 H   0  0  0  0  0  0  0  0  0  0  0  0
    0.8429   -1.9323   -2.6272 H   0  0  0  0  0  0  0  0  0  0  0  0
   -0.4022   -3.9901   -3.1108 H   0  0  0  0  0  0  0  0  0  0  0  0
   -0.5550   -5.8064   -1.4075 H   0  0  0  0  0  0  0  0  0  0  0  0
    0.5608   -5.5226    0.8078 H   0  0  0  0  0  0  0  0  0  0  0  0
    1.8103   -3.4502    1.3114 H   0  0  0  0  0  0  0  0  0  0  0  0
    3.5161    0.9195   -3.0242 H   0  0  0  0  0  0  0  0  0  0  0  0
    5.2279    2.7087   -2.8610 H   0  0  0  0  0  0  0  0  0  0  0  0
    5.5026    3.9838   -0.7310 H   0  0  0  0  0  0  0  0  0  0  0  0
    4.0435    3.4507    1.2226 H   0  0  0  0  0  0  0  0  0  0  0  0
    2.3401    1.6769    1.0587 H   0  0  0  0  0  0  0  0  0  0  0  0
  1 17  1  6  0  0  0
  1 37  1  0  0  0  0
  1  2  1  0  0  0  0
  1 13  1  0  0  0  0
  2  3  2  0  0  0  0
  3 43  1  0  0  0  0
  3  4  1  0  0  0  0
  4  5  1  0  0  0  0
  5 12  1  0  0  0  0
  6 18  1  0  0  0  0
  6  5  1  0  0  0  0
  7  8  1  0  0  0  0
  7  6  1  0  0  0  0
  8 44  1  6  0  0  0
  8  4  1  0  0  0  0
  8 10  1  0  0  0  0
  9  7  2  0  0  0  0
 10 46  1  0  0  0  0
 10 45  1  0  0  0  0
 11 47  1  0  0  0  0
 11 49  1  0  0  0  0
 11  5  1  0  0  0  0
 12 52  1  0  0  0  0
 12 50  1  0  0  0  0
 12 51  1  0  0  0  0
 13 25  1  0  0  0  0
 14 13  1  0  0  0  0
 15 14  1  0  0  0  0
 16  2  1  0  0  0  0
 18 54  1  0  0  0  0
 19 20  1  0  0  0  0
 19 10  1  0  0  0  0
 20 56  1  0  0  0  0
 21 57  1  0  0  0  0
 21 20  2  0  0  0  0
 22 21  1  0  0  0  0
 23 22  2  0  0  0  0
 23 24  1  0  0  0  0
 24 19  2  0  0  0  0
 25 26  2  0  0  0  0
 25 30  1  0  0  0  0
 26 27  1  0  0  0  0
 27 62  1  0  0  0  0
 27 28  2  0  0  0  0
 28 63  1  0  0  0  0
 29 64  1  0  0  0  0
 29 28  1  0  0  0  0
 30 29  2  0  0  0  0
 31 13  1  0  0  0  0
 31 36  2  0  0  0  0
 32 31  1  0  0  0  0
 33 32  2  0  0  0  0
 33 34  1  0  0  0  0
 34 35  2  0  0  0  0
 35 36  1  0  0  0  0
 35 69  1  0  0  0  0
 36 70  1  0  0  0  0
 37 42  2  0  0  0  0
 38 39  2  0  0  0  0
 38 37  1  0  0  0  0
 39 40  1  0  0  0  0
 40 73  1  0  0  0  0
 40 41  2  0  0  0  0
 41 74  1  0  0  0  0
 42 41  1  0  0  0  0
 42 75  1  0  0  0  0
 48 11  1  0  0  0  0
 53 18  1  0  0  0  0
 55 18  1  0  0  0  0
 58 22  1  0  0  0  0
 59 23  1  0  0  0  0
 60 24  1  0  0  0  0
 61 26  1  0  0  0  0
 65 30  1  0  0  0  0
 66 32  1  0  0  0  0
 67 33  1  0  0  0  0
 68 34  1  0  0  0  0
 71 38  1  0  0  0  0
 72 39  1  0  0  0  0
M  RAD  2  14   2  15   3
M  END
>  <File Format>
g03

$$$$
REDO_f_7.log
 OpenBabel02242008463D
Gaussian sw/gaussian//g16/g16 #p opt freq b3lyp/def2svp scrf=(smd,solvent=dichlo
 75 79  0  0  1  0  0  0  0  0999 V2000
    1.6082    0.5494   -0.8929 C   0  0  2  0  0  0  0  0  0  0  0  0
    0.3683    0.4191   -0.0995 C   0  0  0  0  0  0  0  0  0  0  0  0
   -0.6951   -0.3071   -0.5465 C   0  0  0  0  0  0  0  0  0  0  0  0
   -1.8578   -0.5207    0.1060 N   0  0  0  0  0  0  0  0  0  0  0  0
   -2.8779   -1.4701   -0.3987 C   0  0  0  0  0  0  0  0  0  0  0  0
   -3.8016   -1.5073    0.7394 N   0  0  0  0  0  0  0  0  0  0  0  0
   -3.4412   -0.7352    1.7928 C   0  0  0  0  0  0  0  0  0  0  0  0
   -2.1546   -0.0059    1.4292 C   0  0  2  0  0  0  0  0  0  0  0  0
   -4.0498   -0.6020    2.8434 O   0  0  0  0  0  0  0  0  0  0  0  0
   -2.3574    1.5272    1.5186 C   0  0  0  0  0  0  0  0  0  0  0  0
   -2.2636   -2.8535   -0.6427 C   0  0  0  0  0  0  0  0  0  0  0  0
   -3.5639   -0.9370   -1.6596 C   0  0  0  0  0  0  0  0  0  0  0  0
    2.6397   -0.7050   -0.4348 C   0  0  0  0  0  0  0  0  0  0  0  0
    3.8045   -0.5256   -1.2802 N   0  0  0  0  0  0  0  0  0  0  0  0
    4.5455   -0.2734   -2.0659 N   0  0  0  0  0  0  0  0  0  0  0  0
    0.3458    0.8838    0.8837 H   0  0  0  0  0  0  0  0  0  0  0  0
    1.4161    0.3410   -1.9506 H   0  0  0  0  0  0  0  0  0  0  0  0
   -5.0275   -2.2736    0.7206 C   0  0  0  0  0  0  0  0  0  0  0  0
   -3.2969    2.0530    0.4642 C   0  0  0  0  0  0  0  0  0  0  0  0
   -2.7942    2.5718   -0.7387 C   0  0  0  0  0  0  0  0  0  0  0  0
   -3.6581    2.9917   -1.7541 C   0  0  0  0  0  0  0  0  0  0  0  0
   -5.0424    2.8950   -1.5820 C   0  0  0  0  0  0  0  0  0  0  0  0
   -5.5553    2.3829   -0.3854 C   0  0  0  0  0  0  0  0  0  0  0  0
   -4.6891    1.9668    0.6292 C   0  0  0  0  0  0  0  0  0  0  0  0
    3.0720   -0.5334    1.0126 C   0  0  0  0  0  0  0  0  0  0  0  0
    4.3011    0.0436    1.3574 C   0  0  0  0  0  0  0  0  0  0  0  0
    4.6184    0.2805    2.6969 C   0  0  0  0  0  0  0  0  0  0  0  0
    3.7081   -0.0463    3.7037 C   0  0  0  0  0  0  0  0  0  0  0  0
    2.4808   -0.6225    3.3637 C   0  0  0  0  0  0  0  0  0  0  0  0
    2.1626   -0.8701    2.0275 C   0  0  0  0  0  0  0  0  0  0  0  0
    2.1008   -2.0813   -0.8525 C   0  0  0  0  0  0  0  0  0  0  0  0
    2.2187   -3.1929   -0.0068 C   0  0  0  0  0  0  0  0  0  0  0  0
    1.7275   -4.4370   -0.4108 C   0  0  0  0  0  0  0  0  0  0  0  0
    1.1416   -4.5903   -1.6691 C   0  0  0  0  0  0  0  0  0  0  0  0
    1.0610   -3.4940   -2.5331 C   0  0  0  0  0  0  0  0  0  0  0  0
    1.5402   -2.2482   -2.1297 C   0  0  0  0  0  0  0  0  0  0  0  0
    2.3236    1.8734   -0.7857 C   0  0  0  0  0  0  0  0  0  0  0  0
    2.8783    2.4503   -1.9404 C   0  0  0  0  0  0  0  0  0  0  0  0
    3.5701    3.6629   -1.8738 C   0  0  0  0  0  0  0  0  0  0  0  0
    3.7159    4.3168   -0.6477 C   0  0  0  0  0  0  0  0  0  0  0  0
    3.1611    3.7552    0.5073 C   0  0  0  0  0  0  0  0  0  0  0  0
    2.4696    2.5446    0.4401 C   0  0  0  0  0  0  0  0  0  0  0  0
   -0.6389   -0.7762   -1.5310 H   0  0  0  0  0  0  0  0  0  0  0  0
   -1.3655   -0.2928    2.1479 H   0  0  0  0  0  0  0  0  0  0  0  0
   -1.3846    2.0295    1.4392 H   0  0  0  0  0  0  0  0  0  0  0  0
   -2.7484    1.7211    2.5288 H   0  0  0  0  0  0  0  0  0  0  0  0
   -1.5365   -2.8155   -1.4655 H   0  0  0  0  0  0  0  0  0  0  0  0
   -1.7531   -3.2106    0.2640 H   0  0  0  0  0  0  0  0  0  0  0  0
   -3.0433   -3.5761   -0.9231 H   0  0  0  0  0  0  0  0  0  0  0  0
   -4.3101   -1.6563   -2.0275 H   0  0  0  0  0  0  0  0  0  0  0  0
   -4.0571    0.0221   -1.4551 H   0  0  0  0  0  0  0  0  0  0  0  0
   -2.8192   -0.7911   -2.4555 H   0  0  0  0  0  0  0  0  0  0  0  0
   -5.5117   -2.1462    1.6972 H   0  0  0  0  0  0  0  0  0  0  0  0
   -5.7105   -1.9124   -0.0645 H   0  0  0  0  0  0  0  0  0  0  0  0
   -4.8303   -3.3442    0.5566 H   0  0  0  0  0  0  0  0  0  0  0  0
   -1.7124    2.6403   -0.8798 H   0  0  0  0  0  0  0  0  0  0  0  0
   -3.2487    3.3949   -2.6841 H   0  0  0  0  0  0  0  0  0  0  0  0
   -5.7196    3.2222   -2.3750 H   0  0  0  0  0  0  0  0  0  0  0  0
   -6.6361    2.3100   -0.2395 H   0  0  0  0  0  0  0  0  0  0  0  0
   -5.0936    1.5650    1.5611 H   0  0  0  0  0  0  0  0  0  0  0  0
    5.0255    0.3318    0.5939 H   0  0  0  0  0  0  0  0  0  0  0  0
    5.5815    0.7301    2.9476 H   0  0  0  0  0  0  0  0  0  0  0  0
    3.9549    0.1427    4.7509 H   0  0  0  0  0  0  0  0  0  0  0  0
    1.7629   -0.8883    4.1428 H   0  0  0  0  0  0  0  0  0  0  0  0
    1.2059   -1.3257    1.7799 H   0  0  0  0  0  0  0  0  0  0  0  0
    2.6928   -3.0992    0.9684 H   0  0  0  0  0  0  0  0  0  0  0  0
    1.8134   -5.2914    0.2641 H   0  0  0  0  0  0  0  0  0  0  0  0
    0.7593   -5.5645   -1.9821 H   0  0  0  0  0  0  0  0  0  0  0  0
    0.6236   -3.6067   -3.5274 H   0  0  0  0  0  0  0  0  0  0  0  0
    1.4812   -1.4110   -2.8262 H   0  0  0  0  0  0  0  0  0  0  0  0
    2.7578    1.9480   -2.9040 H   0  0  0  0  0  0  0  0  0  0  0  0
    3.9916    4.0980   -2.7830 H   0  0  0  0  0  0  0  0  0  0  0  0
    4.2558    5.2651   -0.5919 H   0  0  0  0  0  0  0  0  0  0  0  0
    3.2679    4.2628    1.4689 H   0  0  0  0  0  0  0  0  0  0  0  0
    2.0471    2.1218    1.3518 H   0  0  0  0  0  0  0  0  0  0  0  0
  1 17  1  6  0  0  0
  1 37  1  0  0  0  0
  1 13  1  0  0  0  0
  1  2  1  0  0  0  0
  2 16  1  0  0  0  0
  3  2  2  0  0  0  0
  3  4  1  0  0  0  0
  4  8  1  0  0  0  0
  5  4  1  0  0  0  0
  5  6  1  0  0  0  0
  6  7  1  0  0  0  0
  7  9  2  0  0  0  0
  8 10  1  0  0  0  0
  8  7  1  0  0  0  0
  8 44  1  1  0  0  0
 10 46  1  0  0  0  0
 11  5  1  0  0  0  0
 11 48  1  0  0  0  0
 12 51  1  0  0  0  0
 12  5  1  0  0  0  0
 13 25  1  0  0  0  0
 14 13  1  0  0  0  0
 15 14  1  0  0  0  0
 18  6  1  0  0  0  0
 18 53  1  0  0  0  0
 19 24  1  0  0  0  0
 19 10  1  0  0  0  0
 20 19  2  0  0  0  0
 21 22  2  0  0  0  0
 21 20  1  0  0  0  0
 22 23  1  0  0  0  0
 23 59  1  0  0  0  0
 23 24  2  0  0  0  0
 24 60  1  0  0  0  0
 25 26  2  0  0  0  0
 25 30  1  0  0  0  0
 26 27  1  0  0  0  0
 27 62  1  0  0  0  0
 27 28  2  0  0  0  0
 28 63  1  0  0  0  0
 29 28  1  0  0  0  0
 29 64  1  0  0  0  0
 30 29  2  0  0  0  0
 31 13  1  0  0  0  0
 31 32  2  0  0  0  0
 32 66  1  0  0  0  0
 33 32  1  0  0  0  0
 33 67  1  0  0  0  0
 34 33  2  0  0  0  0
 35 36  2  0  0  0  0
 35 34  1  0  0  0  0
 36 31  1  0  0  0  0
 37 42  2  0  0  0  0
 38 39  2  0  0  0  0
 38 37  1  0  0  0  0
 39 40  1  0  0  0  0
 40 73  1  0  0  0  0
 40 41  2  0  0  0  0
 41 74  1  0  0  0  0
 42 41  1  0  0  0  0
 42 75  1  0  0  0  0
 43  3  1  0  0  0  0
 45 10  1  0  0  0  0
 47 11  1  0  0  0  0
 49 11  1  0  0  0  0
 50 12  1  0  0  0  0
 52 12  1  0  0  0  0
 54 18  1  0  0  0  0
 55 18  1  0  0  0  0
 56 20  1  0  0  0  0
 57 21  1  0  0  0  0
 58 22  1  0  0  0  0
 61 26  1  0  0  0  0
 65 30  1  0  0  0  0
 68 34  1  0  0  0  0
 69 35  1  0  0  0  0
 70 36  1  0  0  0  0
 71 38  1  0  0  0  0
 72 39  1  0  0  0  0
M  RAD  2  14   2  15   3
M  END
>  <File Format>
g03

$$$$
REDO_f_7_rot_4.log
 OpenBabel02242008463D
Gaussian sw/gaussian//g16/g16 #p opt freq b3lyp scrf=(smd,solvent=dichloromethan
 75 79  0  0  1  0  0  0  0  0999 V2000
   -1.9616   -0.2608   -1.2520 C   0  0  2  0  0  0  0  0  0  0  0  0
   -0.4773   -0.4309   -1.3345 C   0  0  0  0  0  0  0  0  0  0  0  0
    0.2998   -1.1503   -0.4820 C   0  0  0  0  0  0  0  0  0  0  0  0
    1.6373   -1.3414   -0.5737 N   0  0  0  0  0  0  0  0  0  0  0  0
    2.3453   -2.2538    0.3552 C   0  0  0  0  0  0  0  0  0  0  0  0
    3.6726   -2.3016   -0.2640 N   0  0  0  0  0  0  0  0  0  0  0  0
    3.7905   -1.5924   -1.4113 C   0  0  0  0  0  0  0  0  0  0  0  0
    2.4613   -0.8984   -1.6833 C   0  0  2  0  0  0  0  0  0  0  0  0
    4.7933   -1.4796   -2.1000 O   0  0  0  0  0  0  0  0  0  0  0  0
    2.6789    0.6284   -1.8193 C   0  0  0  0  0  0  0  0  0  0  0  0
    1.7067   -3.6481    0.3654 C   0  0  0  0  0  0  0  0  0  0  0  0
    2.4058   -1.6608    1.7657 C   0  0  0  0  0  0  0  0  0  0  0  0
   -2.3188    0.9977   -0.2638 C   0  0  0  0  0  0  0  0  0  0  0  0
   -3.7529    1.2495   -0.5623 N   0  0  0  0  0  0  0  0  0  0  0  0
   -4.7607    1.3615   -1.0048 N   0  0  0  0  0  0  0  0  0  0  0  0
   -0.0048    0.0933   -2.1626 H   0  0  0  0  0  0  0  0  0  0  0  0
   -2.2870    0.0928   -2.2375 H   0  0  0  0  0  0  0  0  0  0  0  0
    4.7834   -3.0146    0.3258 C   0  0  0  0  0  0  0  0  0  0  0  0
    3.0067    1.2997   -0.5084 C   0  0  0  0  0  0  0  0  0  0  0  0
    2.0211    2.0144    0.1886 C   0  0  0  0  0  0  0  0  0  0  0  0
    2.2877    2.5735    1.4418 C   0  0  0  0  0  0  0  0  0  0  0  0
    3.5528    2.4274    2.0188 C   0  0  0  0  0  0  0  0  0  0  0  0
    4.5501    1.7324    1.3256 C   0  0  0  0  0  0  0  0  0  0  0  0
    4.2800    1.1754    0.0727 C   0  0  0  0  0  0  0  0  0  0  0  0
   -2.2203    0.6414    1.2102 C   0  0  0  0  0  0  0  0  0  0  0  0
   -3.3353    0.2665    1.9701 C   0  0  0  0  0  0  0  0  0  0  0  0
   -3.1776   -0.1319    3.2993 C   0  0  0  0  0  0  0  0  0  0  0  0
   -1.9063   -0.1658    3.8773 C   0  0  0  0  0  0  0  0  0  0  0  0
   -0.7939    0.2200    3.1235 C   0  0  0  0  0  0  0  0  0  0  0  0
   -0.9478    0.6278    1.7975 C   0  0  0  0  0  0  0  0  0  0  0  0
   -1.6429    2.3184   -0.6553 C   0  0  0  0  0  0  0  0  0  0  0  0
   -1.4707    3.3179    0.3157 C   0  0  0  0  0  0  0  0  0  0  0  0
   -0.8522    4.5233   -0.0173 C   0  0  0  0  0  0  0  0  0  0  0  0
   -0.4116    4.7487   -1.3239 C   0  0  0  0  0  0  0  0  0  0  0  0
   -0.6137    3.7713   -2.3024 C   0  0  0  0  0  0  0  0  0  0  0  0
   -1.2357    2.5657   -1.9755 C   0  0  0  0  0  0  0  0  0  0  0  0
   -2.8223   -1.4732   -0.9460 C   0  0  0  0  0  0  0  0  0  0  0  0
   -3.8040   -1.8312   -1.8859 C   0  0  0  0  0  0  0  0  0  0  0  0
   -4.6284   -2.9417   -1.6869 C   0  0  0  0  0  0  0  0  0  0  0  0
   -4.4864   -3.7177   -0.5344 C   0  0  0  0  0  0  0  0  0  0  0  0
   -3.5180   -3.3712    0.4127 C   0  0  0  0  0  0  0  0  0  0  0  0
   -2.6963   -2.2601    0.2126 C   0  0  0  0  0  0  0  0  0  0  0  0
   -0.1501   -1.6517    0.3725 H   0  0  0  0  0  0  0  0  0  0  0  0
    2.0550   -1.2719   -2.6417 H   0  0  0  0  0  0  0  0  0  0  0  0
    1.7900    1.0928   -2.2650 H   0  0  0  0  0  0  0  0  0  0  0  0
    3.5033    0.7452   -2.5393 H   0  0  0  0  0  0  0  0  0  0  0  0
    0.6956   -3.6116    0.7959 H   0  0  0  0  0  0  0  0  0  0  0  0
    1.6446   -4.0459   -0.6583 H   0  0  0  0  0  0  0  0  0  0  0  0
    2.3024   -4.3374    0.9811 H   0  0  0  0  0  0  0  0  0  0  0  0
    2.9567   -2.3278    2.4447 H   0  0  0  0  0  0  0  0  0  0  0  0
    2.8951   -0.6774    1.7488 H   0  0  0  0  0  0  0  0  0  0  0  0
    1.3880   -1.5455    2.1645 H   0  0  0  0  0  0  0  0  0  0  0  0
    5.6299   -2.9408   -0.3686 H   0  0  0  0  0  0  0  0  0  0  0  0
    5.0756   -2.5704    1.2908 H   0  0  0  0  0  0  0  0  0  0  0  0
    4.5405   -4.0767    0.4824 H   0  0  0  0  0  0  0  0  0  0  0  0
    1.0350    2.1356   -0.2612 H   0  0  0  0  0  0  0  0  0  0  0  0
    1.5033    3.1245    1.9667 H   0  0  0  0  0  0  0  0  0  0  0  0
    3.7646    2.8615    2.9992 H   0  0  0  0  0  0  0  0  0  0  0  0
    5.5462    1.6248    1.7626 H   0  0  0  0  0  0  0  0  0  0  0  0
    5.0659    0.6393   -0.4639 H   0  0  0  0  0  0  0  0  0  0  0  0
   -4.3377    0.2659    1.5394 H   0  0  0  0  0  0  0  0  0  0  0  0
   -4.0561   -0.4213    3.8799 H   0  0  0  0  0  0  0  0  0  0  0  0
   -1.7840   -0.4809    4.9160 H   0  0  0  0  0  0  0  0  0  0  0  0
    0.2039    0.2162    3.5672 H   0  0  0  0  0  0  0  0  0  0  0  0
   -0.0776    0.9429    1.2282 H   0  0  0  0  0  0  0  0  0  0  0  0
   -1.8096    3.1544    1.3382 H   0  0  0  0  0  0  0  0  0  0  0  0
   -0.7124    5.2867    0.7510 H   0  0  0  0  0  0  0  0  0  0  0  0
    0.0826    5.6881   -1.5816 H   0  0  0  0  0  0  0  0  0  0  0  0
   -0.2858    3.9450   -3.3294 H   0  0  0  0  0  0  0  0  0  0  0  0
   -1.3918    1.8286   -2.7618 H   0  0  0  0  0  0  0  0  0  0  0  0
   -3.9177   -1.2330   -2.7940 H   0  0  0  0  0  0  0  0  0  0  0  0
   -5.3806   -3.1993   -2.4364 H   0  0  0  0  0  0  0  0  0  0  0  0
   -5.1268   -4.5883   -0.3735 H   0  0  0  0  0  0  0  0  0  0  0  0
   -3.4013   -3.9676    1.3208 H   0  0  0  0  0  0  0  0  0  0  0  0
   -1.9678   -2.0104    0.9804 H   0  0  0  0  0  0  0  0  0  0  0  0
  1 17  1  6  0  0  0
  1 37  1  0  0  0  0
  1 13  1  0  0  0  0
  2  1  1  0  0  0  0
  2  3  2  0  0  0  0
  3 43  1  0  0  0  0
  4  3  1  0  0  0  0
  4  5  1  0  0  0  0
  5 11  1  0  0  0  0
  5 12  1  0  0  0  0
  6 18  1  0  0  0  0
  6  5  1  0  0  0  0
  7  6  1  0  0  0  0
  8 44  1  6  0  0  0
  8  7  1  0  0  0  0
  8  4  1  0  0  0  0
  9  7  2  0  0  0  0
 10  8  1  0  0  0  0
 10 19  1  0  0  0  0
 11 47  1  0  0  0  0
 11 49  1  0  0  0  0
 12 52  1  0  0  0  0
 12 50  1  0  0  0  0
 13 25  1  0  0  0  0
 14 13  1  0  0  0  0
 15 14  1  0  0  0  0
 16  2  1  0  0  0  0
 18 55  1  0  0  0  0
 18 54  1  0  0  0  0
 19 24  2  0  0  0  0
 19 20  1  0  0  0  0
 20 21  2  0  0  0  0
 21 57  1  0  0  0  0
 21 22  1  0  0  0  0
 22 58  1  0  0  0  0
 23 59  1  0  0  0  0
 23 22  2  0  0  0  0
 24 23  1  0  0  0  0
 25 30  2  0  0  0  0
 25 26  1  0  0  0  0
 26 27  2  0  0  0  0
 27 28  1  0  0  0  0
 27 62  1  0  0  0  0
 28 63  1  0  0  0  0
 29 64  1  0  0  0  0
 29 28  2  0  0  0  0
 30 29  1  0  0  0  0
 31 13  1  0  0  0  0
 31 32  2  0  0  0  0
 32 66  1  0  0  0  0
 33 32  1  0  0  0  0
 33 67  1  0  0  0  0
 34 33  2  0  0  0  0
 35 36  2  0  0  0  0
 35 34  1  0  0  0  0
 36 31  1  0  0  0  0
 37 42  2  0  0  0  0
 38 39  2  0  0  0  0
 38 37  1  0  0  0  0
 39 40  1  0  0  0  0
 40 73  1  0  0  0  0
 40 41  2  0  0  0  0
 41 74  1  0  0  0  0
 42 41  1  0  0  0  0
 42 75  1  0  0  0  0
 45 10  1  0  0  0  0
 46 10  1  0  0  0  0
 48 11  1  0  0  0  0
 51 12  1  0  0  0  0
 53 18  1  0  0  0  0
 56 20  1  0  0  0  0
 60 24  1  0  0  0  0
 61 26  1  0  0  0  0
 65 30  1  0  0  0  0
 68 34  1  0  0  0  0
 69 35  1  0  0  0  0
 70 36  1  0  0  0  0
 71 38  1  0  0  0  0
 72 39  1  0  0  0  0
M  RAD  2  14   2  15   3
M  END
>  <File Format>
g03

$$$$
REDO_f_8.log
 OpenBabel02242008463D
Gaussian sw/gaussian//g16/g16 #p opt freq b3lyp/def2svp scrf=(smd,solvent=dichlo
 75 79  0  0  1  0  0  0  0  0999 V2000
    1.1620    0.4739    1.1853 C   0  0  2  0  0  0  0  0  0  0  0  0
   -0.2617    0.9475    1.0795 C   0  0  0  0  0  0  0  0  0  0  0  0
   -1.2435    0.1225    0.6384 C   0  0  0  0  0  0  0  0  0  0  0  0
   -2.5768    0.3424    0.4685 N   0  0  0  0  0  0  0  0  0  0  0  0
   -3.3142    1.5610    0.8545 C   0  0  0  0  0  0  0  0  0  0  0  0
   -4.6950    1.1390    0.5606 N   0  0  0  0  0  0  0  0  0  0  0  0
   -4.7847   -0.0068   -0.1562 C   0  0  0  0  0  0  0  0  0  0  0  0
   -3.3642   -0.4731   -0.4503 C   0  0  2  0  0  0  0  0  0  0  0  0
   -5.8055   -0.5600   -0.5339 O   0  0  0  0  0  0  0  0  0  0  0  0
   -3.1885   -1.9931   -0.3483 C   0  0  0  0  0  0  0  0  0  0  0  0
   -2.9329    2.7664   -0.0184 C   0  0  0  0  0  0  0  0  0  0  0  0
   -3.1632    1.8585    2.3469 C   0  0  0  0  0  0  0  0  0  0  0  0
    1.9816    0.7864   -0.1547 C   0  0  0  0  0  0  0  0  0  0  0  0
    1.3237   -0.0462   -1.1752 N   0  0  0  0  0  0  0  0  0  0  0  0
    0.6699   -0.6668   -1.8149 N   0  0  0  0  0  0  0  0  0  0  0  0
   -0.4426    1.9933    1.3161 H   0  0  0  0  0  0  0  0  0  0  0  0
    1.6813    1.1542    1.8777 H   0  0  0  0  0  0  0  0  0  0  0  0
   -5.8536    1.9116    0.9494 C   0  0  0  0  0  0  0  0  0  0  0  0
   -2.0695   -2.5582   -1.1969 C   0  0  0  0  0  0  0  0  0  0  0  0
   -2.1135   -2.4325   -2.5972 C   0  0  0  0  0  0  0  0  0  0  0  0
   -1.0954   -2.9523   -3.3988 C   0  0  0  0  0  0  0  0  0  0  0  0
   -0.0054   -3.6066   -2.8142 C   0  0  0  0  0  0  0  0  0  0  0  0
    0.0526   -3.7359   -1.4238 C   0  0  0  0  0  0  0  0  0  0  0  0
   -0.9724   -3.2176   -0.6233 C   0  0  0  0  0  0  0  0  0  0  0  0
    1.7659    2.2471   -0.5843 C   0  0  0  0  0  0  0  0  0  0  0  0
    0.6863    2.6438   -1.3830 C   0  0  0  0  0  0  0  0  0  0  0  0
    0.4901    3.9965   -1.6713 C   0  0  0  0  0  0  0  0  0  0  0  0
    1.3597    4.9594   -1.1539 C   0  0  0  0  0  0  0  0  0  0  0  0
    2.4344    4.5627   -0.3531 C   0  0  0  0  0  0  0  0  0  0  0  0
    2.6449    3.2110   -0.0734 C   0  0  0  0  0  0  0  0  0  0  0  0
    3.4590    0.3920   -0.1572 C   0  0  0  0  0  0  0  0  0  0  0  0
    4.1729    0.2849    1.0410 C   0  0  0  0  0  0  0  0  0  0  0  0
    5.5378   -0.0119    1.0097 C   0  0  0  0  0  0  0  0  0  0  0  0
    6.1896   -0.2154   -0.2092 C   0  0  0  0  0  0  0  0  0  0  0  0
    5.4752   -0.1075   -1.4061 C   0  0  0  0  0  0  0  0  0  0  0  0
    4.1158    0.2058   -1.3814 C   0  0  0  0  0  0  0  0  0  0  0  0
    1.3016   -0.9443    1.7347 C   0  0  0  0  0  0  0  0  0  0  0  0
    1.8811   -2.0296    1.0667 C   0  0  0  0  0  0  0  0  0  0  0  0
    1.9456   -3.2917    1.6710 C   0  0  0  0  0  0  0  0  0  0  0  0
    1.4339   -3.4899    2.9522 C   0  0  0  0  0  0  0  0  0  0  0  0
    0.8555   -2.4111    3.6328 C   0  0  0  0  0  0  0  0  0  0  0  0
    0.7905   -1.1575    3.0287 C   0  0  0  0  0  0  0  0  0  0  0  0
   -0.9621   -0.9009    0.3860 H   0  0  0  0  0  0  0  0  0  0  0  0
   -3.1649   -0.1778   -1.5010 H   0  0  0  0  0  0  0  0  0  0  0  0
   -4.1455   -2.4193   -0.6904 H   0  0  0  0  0  0  0  0  0  0  0  0
   -3.0637   -2.2769    0.7076 H   0  0  0  0  0  0  0  0  0  0  0  0
   -1.8922    3.0696    0.1564 H   0  0  0  0  0  0  0  0  0  0  0  0
   -3.0529    2.5179   -1.0838 H   0  0  0  0  0  0  0  0  0  0  0  0
   -3.5764    3.6277    0.2137 H   0  0  0  0  0  0  0  0  0  0  0  0
   -3.7785    2.7266    2.6231 H   0  0  0  0  0  0  0  0  0  0  0  0
   -3.4845    0.9878    2.9371 H   0  0  0  0  0  0  0  0  0  0  0  0
   -2.1236    2.0941    2.6035 H   0  0  0  0  0  0  0  0  0  0  0  0
   -6.7311    1.4590    0.4695 H   0  0  0  0  0  0  0  0  0  0  0  0
   -6.0040    1.9004    2.0407 H   0  0  0  0  0  0  0  0  0  0  0  0
   -5.7639    2.9571    0.6156 H   0  0  0  0  0  0  0  0  0  0  0  0
   -2.9666   -1.9319   -3.0641 H   0  0  0  0  0  0  0  0  0  0  0  0
   -1.1547   -2.8500   -4.4853 H   0  0  0  0  0  0  0  0  0  0  0  0
    0.7918   -4.0162   -3.4393 H   0  0  0  0  0  0  0  0  0  0  0  0
    0.8963   -4.2451   -0.9536 H   0  0  0  0  0  0  0  0  0  0  0  0
   -0.9164   -3.3277    0.4623 H   0  0  0  0  0  0  0  0  0  0  0  0
   -0.0180    1.9152   -1.7856 H   0  0  0  0  0  0  0  0  0  0  0  0
   -0.3519    4.2933   -2.3002 H   0  0  0  0  0  0  0  0  0  0  0  0
    1.2030    6.0170   -1.3777 H   0  0  0  0  0  0  0  0  0  0  0  0
    3.1224    5.3072    0.0536 H   0  0  0  0  0  0  0  0  0  0  0  0
    3.4921    2.9118    0.5441 H   0  0  0  0  0  0  0  0  0  0  0  0
    3.6820    0.4327    2.0019 H   0  0  0  0  0  0  0  0  0  0  0  0
    6.0900   -0.0901    1.9486 H   0  0  0  0  0  0  0  0  0  0  0  0
    7.2551   -0.4557   -0.2269 H   0  0  0  0  0  0  0  0  0  0  0  0
    5.9773   -0.2597   -2.3639 H   0  0  0  0  0  0  0  0  0  0  0  0
    3.5711    0.3110   -2.3234 H   0  0  0  0  0  0  0  0  0  0  0  0
    2.3127   -1.9304    0.0719 H   0  0  0  0  0  0  0  0  0  0  0  0
    2.4045   -4.1207    1.1278 H   0  0  0  0  0  0  0  0  0  0  0  0
    1.4856   -4.4752    3.4212 H   0  0  0  0  0  0  0  0  0  0  0  0
    0.4527   -2.5481    4.6392 H   0  0  0  0  0  0  0  0  0  0  0  0
    0.3273   -0.3242    3.5618 H   0  0  0  0  0  0  0  0  0  0  0  0
  1 37  1  0  0  0  0
  1 17  1  1  0  0  0
  2  1  1  0  0  0  0
  2 16  1  0  0  0  0
  3  2  2  0  0  0  0
  4  3  1  0  0  0  0
  4  5  1  0  0  0  0
  5 12  1  0  0  0  0
  6  5  1  0  0  0  0
  6 18  1  0  0  0  0
  7  6  1  0  0  0  0
  8 44  1  6  0  0  0
  8 10  1  0  0  0  0
  8  7  1  0  0  0  0
  8  4  1  0  0  0  0
  9  7  2  0  0  0  0
 10 46  1  0  0  0  0
 11 47  1  0  0  0  0
 11 49  1  0  0  0  0
 11  5  1  0  0  0  0
 12 52  1  0  0  0  0
 12 50  1  0  0  0  0
 12 51  1  0  0  0  0
 13  1  1  0  0  0  0
 14 13  1  0  0  0  0
 15 14  1  0  0  0  0
 18 54  1  0  0  0  0
 19 24  1  0  0  0  0
 19 10  1  0  0  0  0
 20 19  2  0  0  0  0
 21 22  2  0  0  0  0
 21 20  1  0  0  0  0
 22 23  1  0  0  0  0
 23 59  1  0  0  0  0
 23 24  2  0  0  0  0
 24 60  1  0  0  0  0
 25 13  1  0  0  0  0
 25 30  2  0  0  0  0
 26 25  1  0  0  0  0
 27 26  2  0  0  0  0
 27 28  1  0  0  0  0
 28 29  2  0  0  0  0
 29 30  1  0  0  0  0
 29 64  1  0  0  0  0
 30 65  1  0  0  0  0
 31 13  1  0  0  0  0
 31 32  2  0  0  0  0
 32 66  1  0  0  0  0
 33 32  1  0  0  0  0
 33 67  1  0  0  0  0
 34 33  2  0  0  0  0
 35 36  2  0  0  0  0
 35 34  1  0  0  0  0
 36 31  1  0  0  0  0
 37 42  2  0  0  0  0
 38 39  2  0  0  0  0
 38 37  1  0  0  0  0
 39 40  1  0  0  0  0
 40 73  1  0  0  0  0
 40 41  2  0  0  0  0
 41 74  1  0  0  0  0
 42 75  1  0  0  0  0
 42 41  1  0  0  0  0
 43  3  1  0  0  0  0
 45 10  1  0  0  0  0
 48 11  1  0  0  0  0
 53 18  1  0  0  0  0
 55 18  1  0  0  0  0
 56 20  1  0  0  0  0
 57 21  1  0  0  0  0
 58 22  1  0  0  0  0
 61 26  1  0  0  0  0
 62 27  1  0  0  0  0
 63 28  1  0  0  0  0
 68 34  1  0  0  0  0
 69 35  1  0  0  0  0
 70 36  1  0  0  0  0
 71 38  1  0  0  0  0
 72 39  1  0  0  0  0
M  RAD  2  14   2  15   3
M  END
>  <File Format>
g03

$$$$
REDO_f_9.log
 OpenBabel02242008463D
Gaussian sw/gaussian//g16/g16 #p opt freq b3lyp/def2svp scrf=(smd,solvent=dichlo
 75 79  0  0  1  0  0  0  0  0999 V2000
   -1.9432    0.8676    0.9438 C   0  0  2  0  0  0  0  0  0  0  0  0
   -0.4870    0.5514    1.1534 C   0  0  0  0  0  0  0  0  0  0  0  0
    0.5249    1.1767    0.5007 C   0  0  0  0  0  0  0  0  0  0  0  0
    1.8541    0.9671    0.6676 N   0  0  0  0  0  0  0  0  0  0  0  0
    2.8653    1.8551    0.0503 C   0  0  0  0  0  0  0  0  0  0  0  0
    4.0813    1.4025    0.7341 N   0  0  0  0  0  0  0  0  0  0  0  0
    3.8889    0.4163    1.6432 C   0  0  0  0  0  0  0  0  0  0  0  0
    2.4134    0.0397    1.6297 C   0  0  2  0  0  0  0  0  0  0  0  0
    4.7446   -0.1194    2.3315 O   0  0  0  0  0  0  0  0  0  0  0  0
    2.2424   -1.4625    1.2934 C   0  0  0  0  0  0  0  0  0  0  0  0
    2.5824    3.3280    0.3686 C   0  0  0  0  0  0  0  0  0  0  0  0
    2.9538    1.6215   -1.4610 C   0  0  0  0  0  0  0  0  0  0  0  0
   -2.6508   -0.4154    0.3121 C   0  0  0  0  0  0  0  0  0  0  0  0
   -4.1262   -0.0602    0.3545 N   0  0  0  0  0  0  0  0  0  0  0  0
   -5.1617    0.3120    0.4396 N   0  0  0  0  0  0  0  0  0  0  0  0
   -0.2779   -0.2069    1.9061 H   0  0  0  0  0  0  0  0  0  0  0  0
   -2.3960    0.9065    1.9475 H   0  0  0  0  0  0  0  0  0  0  0  0
    5.3917    1.9295    0.4257 C   0  0  0  0  0  0  0  0  0  0  0  0
    2.6793   -1.8029   -0.1081 C   0  0  0  0  0  0  0  0  0  0  0  0
    4.0338   -2.0111   -0.4163 C   0  0  0  0  0  0  0  0  0  0  0  0
    4.4377   -2.2513   -1.7326 C   0  0  0  0  0  0  0  0  0  0  0  0
    3.4926   -2.2921   -2.7635 C   0  0  0  0  0  0  0  0  0  0  0  0
    2.1409   -2.0917   -2.4673 C   0  0  0  0  0  0  0  0  0  0  0  0
    1.7422   -1.8462   -1.1507 C   0  0  0  0  0  0  0  0  0  0  0  0
   -2.4165   -0.7987   -1.1494 C   0  0  0  0  0  0  0  0  0  0  0  0
   -1.3875   -0.2507   -1.9220 C   0  0  0  0  0  0  0  0  0  0  0  0
   -1.2021   -0.6748   -3.2404 C   0  0  0  0  0  0  0  0  0  0  0  0
   -2.0421   -1.6397   -3.7995 C   0  0  0  0  0  0  0  0  0  0  0  0
   -3.0753   -2.1870   -3.0318 C   0  0  0  0  0  0  0  0  0  0  0  0
   -3.2571   -1.7734   -1.7132 C   0  0  0  0  0  0  0  0  0  0  0  0
   -2.5019   -1.6010    1.2732 C   0  0  0  0  0  0  0  0  0  0  0  0
   -1.6198   -2.6372    0.9435 C   0  0  0  0  0  0  0  0  0  0  0  0
   -1.3754   -3.6606    1.8622 C   0  0  0  0  0  0  0  0  0  0  0  0
   -2.0225   -3.6660    3.1004 C   0  0  0  0  0  0  0  0  0  0  0  0
   -2.9141   -2.6386    3.4237 C   0  0  0  0  0  0  0  0  0  0  0  0
   -3.1476   -1.6033    2.5172 C   0  0  0  0  0  0  0  0  0  0  0  0
   -2.2434    2.2207    0.3080 C   0  0  0  0  0  0  0  0  0  0  0  0
   -2.8582    2.4280   -0.9332 C   0  0  0  0  0  0  0  0  0  0  0  0
   -3.0965    3.7255   -1.4063 C   0  0  0  0  0  0  0  0  0  0  0  0
   -2.7203    4.8344   -0.6501 C   0  0  0  0  0  0  0  0  0  0  0  0
   -2.1115    4.6399    0.5961 C   0  0  0  0  0  0  0  0  0  0  0  0
   -1.8824    3.3494    1.0684 C   0  0  0  0  0  0  0  0  0  0  0  0
    0.2871    1.9480   -0.2360 H   0  0  0  0  0  0  0  0  0  0  0  0
    1.9910    0.2164    2.6365 H   0  0  0  0  0  0  0  0  0  0  0  0
    1.1935   -1.7509    1.4417 H   0  0  0  0  0  0  0  0  0  0  0  0
    2.8432   -2.0085    2.0364 H   0  0  0  0  0  0  0  0  0  0  0  0
    1.6484    3.6564   -0.1093 H   0  0  0  0  0  0  0  0  0  0  0  0
    2.4966    3.4736    1.4558 H   0  0  0  0  0  0  0  0  0  0  0  0
    3.3904    3.9677   -0.0148 H   0  0  0  0  0  0  0  0  0  0  0  0
    3.6858    2.3019   -1.9203 H   0  0  0  0  0  0  0  0  0  0  0  0
    3.2420    0.5834   -1.6729 H   0  0  0  0  0  0  0  0  0  0  0  0
    1.9753    1.8186   -1.9239 H   0  0  0  0  0  0  0  0  0  0  0  0
    6.1115    1.4333    1.0890 H   0  0  0  0  0  0  0  0  0  0  0  0
    5.6690    1.7207   -0.6197 H   0  0  0  0  0  0  0  0  0  0  0  0
    5.4400    3.0162    0.5961 H   0  0  0  0  0  0  0  0  0  0  0  0
    4.7763   -1.9778    0.3842 H   0  0  0  0  0  0  0  0  0  0  0  0
    5.4962   -2.4111   -1.9541 H   0  0  0  0  0  0  0  0  0  0  0  0
    3.8086   -2.4828   -3.7922 H   0  0  0  0  0  0  0  0  0  0  0  0
    1.3924   -2.1233   -3.2625 H   0  0  0  0  0  0  0  0  0  0  0  0
    0.6884   -1.6733   -0.9281 H   0  0  0  0  0  0  0  0  0  0  0  0
   -0.7207    0.4977   -1.5105 H   0  0  0  0  0  0  0  0  0  0  0  0
   -0.3921   -0.2404   -3.8294 H   0  0  0  0  0  0  0  0  0  0  0  0
   -1.8939   -1.9655   -4.8316 H   0  0  0  0  0  0  0  0  0  0  0  0
   -3.7396   -2.9418   -3.4577 H   0  0  0  0  0  0  0  0  0  0  0  0
   -4.0578   -2.2203   -1.1185 H   0  0  0  0  0  0  0  0  0  0  0  0
   -1.1098   -2.6426   -0.0185 H   0  0  0  0  0  0  0  0  0  0  0  0
   -0.6754   -4.4575    1.6023 H   0  0  0  0  0  0  0  0  0  0  0  0
   -1.8348   -4.4720    3.8134 H   0  0  0  0  0  0  0  0  0  0  0  0
   -3.4291   -2.6381    4.3867 H   0  0  0  0  0  0  0  0  0  0  0  0
   -3.8378   -0.8010    2.7905 H   0  0  0  0  0  0  0  0  0  0  0  0
   -3.1604    1.5928   -1.5627 H   0  0  0  0  0  0  0  0  0  0  0  0
   -3.5773    3.8592   -2.3782 H   0  0  0  0  0  0  0  0  0  0  0  0
   -2.9017    5.8450   -1.0235 H   0  0  0  0  0  0  0  0  0  0  0  0
   -1.8185    5.4991    1.2044 H   0  0  0  0  0  0  0  0  0  0  0  0
   -1.4059    3.2055    2.0410 H   0  0  0  0  0  0  0  0  0  0  0  0
  1  2  1  0  0  0  0
  1 17  1  1  0  0  0
  2 16  1  0  0  0  0
  3  4  1  0  0  0  0
  3  2  2  0  0  0  0
  4  8  1  0  0  0  0
  5 11  1  0  0  0  0
  5  4  1  0  0  0  0
  5  6  1  0  0  0  0
  6  7  1  0  0  0  0
  7  9  2  0  0  0  0
  8  7  1  0  0  0  0
  8 44  1  1  0  0  0
 10 45  1  0  0  0  0
 10  8  1  0  0  0  0
 10 46  1  0  0  0  0
 11 48  1  0  0  0  0
 12  5  1  0  0  0  0
 13 14  1  0  0  0  0
 13  1  1  0  0  0  0
 13 31  1  0  0  0  0
 14 15  1  0  0  0  0
 18 55  1  0  0  0  0
 18  6  1  0  0  0  0
 18 53  1  0  0  0  0
 19 10  1  0  0  0  0
 20 19  1  0  0  0  0
 20 56  1  0  0  0  0
 21 20  2  0  0  0  0
 22 23  2  0  0  0  0
 22 21  1  0  0  0  0
 23 24  1  0  0  0  0
 24 60  1  0  0  0  0
 24 19  2  0  0  0  0
 25 13  1  0  0  0  0
 26 61  1  0  0  0  0
 26 25  2  0  0  0  0
 27 26  1  0  0  0  0
 28 27  2  0  0  0  0
 28 29  1  0  0  0  0
 29 30  2  0  0  0  0
 30 25  1  0  0  0  0
 30 65  1  0  0  0  0
 31 36  1  0  0  0  0
 32 31  2  0  0  0  0
 32 33  1  0  0  0  0
 33 34  2  0  0  0  0
 34 35  1  0  0  0  0
 34 68  1  0  0  0  0
 35 69  1  0  0  0  0
 36 70  1  0  0  0  0
 36 35  2  0  0  0  0
 37  1  1  0  0  0  0
 37 42  2  0  0  0  0
 38 37  1  0  0  0  0
 39 38  2  0  0  0  0
 39 40  1  0  0  0  0
 40 41  2  0  0  0  0
 41 42  1  0  0  0  0
 41 74  1  0  0  0  0
 42 75  1  0  0  0  0
 43  3  1  0  0  0  0
 47 11  1  0  0  0  0
 49 11  1  0  0  0  0
 50 12  1  0  0  0  0
 51 12  1  0  0  0  0
 52 12  1  0  0  0  0
 54 18  1  0  0  0  0
 57 21  1  0  0  0  0
 58 22  1  0  0  0  0
 59 23  1  0  0  0  0
 62 27  1  0  0  0  0
 63 28  1  0  0  0  0
 64 29  1  0  0  0  0
 66 32  1  0  0  0  0
 67 33  1  0  0  0  0
 71 38  1  0  0  0  0
 72 39  1  0  0  0  0
 73 40  1  0  0  0  0
M  RAD  2  14   2  15   3
M  END
>  <File Format>
g03

$$$$
