# Supplementary material for: Predicting Absolute Rate Constants for Huisgen Reactions of Unsaturated Iminium Ions with Diazoalkanes
Source: Angew Chem Int Ed Engl. 2020 May 11;59(30):12527–33. doi: 10.1002/anie.202003029 (PMC7383640; doi:10.1002/anie.202003029)
Supplement: Supplementary file 2 — Supplementary [file ANIE-59-12527-s002.zip › geometries/b''.sdf]

d_sss_jj_prod.log
 OpenBabel02202017083D
Gaussian sw/gaussian//g16/g16 #p opt freq b3lyp/def2svp scrf=(smd,solvent=dichlo
 65 69  0  0  1  0  0  0  0  0999 V2000
   -3.4141    3.5103   -0.2174 C   0  0  0  0  0  0  0  0  0  0  0  0
   -2.0929    3.2114   -0.5617 C   0  0  0  0  0  0  0  0  0  0  0  0
   -1.4229    2.1627    0.0750 C   0  0  0  0  0  0  0  0  0  0  0  0
   -2.0618    1.3996    1.0636 C   0  0  0  0  0  0  0  0  0  0  0  0
   -3.3845    1.7176    1.4146 C   0  0  0  0  0  0  0  0  0  0  0  0
   -4.0563    2.7630    0.7764 C   0  0  0  0  0  0  0  0  0  0  0  0
   -1.3490    0.2293    1.6957 C   0  0  0  0  0  0  0  0  0  0  0  0
   -1.7666   -1.1488    1.1299 C   0  0  2  0  0  0  0  0  0  0  0  0
   -1.6967   -1.2578   -0.3411 N   0  0  0  0  0  0  0  0  0  0  0  0
   -3.0725   -1.4187   -0.9653 C   0  0  0  0  0  0  0  0  0  0  0  0
   -3.8988   -1.5014    0.2361 N   0  0  0  0  0  0  0  0  0  0  0  0
   -3.2369   -1.4235    1.4155 C   0  0  0  0  0  0  0  0  0  0  0  0
   -3.7134   -1.4941    2.5331 O   0  0  0  0  0  0  0  0  0  0  0  0
   -5.3389   -1.6468    0.1638 C   0  0  0  0  0  0  0  0  0  0  0  0
   -3.1179   -2.7263   -1.7566 C   0  0  0  0  0  0  0  0  0  0  0  0
   -3.4110   -0.2070   -1.8298 C   0  0  0  0  0  0  0  0  0  0  0  0
   -0.6254   -1.2989   -1.0482 C   0  0  0  0  0  0  0  0  0  0  0  0
    0.7546   -1.3341   -0.5206 C   0  0  2  0  0  0  0  0  0  0  0  0
    1.7661   -0.5200   -1.3343 C   0  0  1  0  0  0  0  0  0  0  0  0
    1.9404    0.9179   -0.9169 C   0  0  0  0  0  0  0  0  0  0  0  0
    1.8733    1.9301   -1.8856 C   0  0  0  0  0  0  0  0  0  0  0  0
    2.0086    3.2754   -1.5274 C   0  0  0  0  0  0  0  0  0  0  0  0
    2.2116    3.6230   -0.1887 C   0  0  0  0  0  0  0  0  0  0  0  0
    2.2937    2.6210    0.7832 C   0  0  0  0  0  0  0  0  0  0  0  0
    2.1603    1.2800    0.4221 C   0  0  0  0  0  0  0  0  0  0  0  0
   -3.9403    4.3289   -0.7147 H   0  0  0  0  0  0  0  0  0  0  0  0
   -1.5775    3.7967   -1.3270 H   0  0  0  0  0  0  0  0  0  0  0  0
   -0.3892    1.9394   -0.1893 H   0  0  0  0  0  0  0  0  0  0  0  0
   -3.8893    1.1434    2.1945 H   0  0  0  0  0  0  0  0  0  0  0  0
   -5.0850    2.9989    1.0599 H   0  0  0  0  0  0  0  0  0  0  0  0
   -0.2629    0.3487    1.5912 H   0  0  0  0  0  0  0  0  0  0  0  0
   -1.5703    0.1653    2.7717 H   0  0  0  0  0  0  0  0  0  0  0  0
   -1.1461   -1.9392    1.5754 H   0  0  0  0  0  0  0  0  0  0  0  0
   -5.6217   -2.5676   -0.3681 H   0  0  0  0  0  0  0  0  0  0  0  0
   -5.7153   -1.6985    1.1928 H   0  0  0  0  0  0  0  0  0  0  0  0
   -5.7940   -0.7823   -0.3429 H   0  0  0  0  0  0  0  0  0  0  0  0
   -4.1424   -2.8929   -2.1161 H   0  0  0  0  0  0  0  0  0  0  0  0
   -2.4606   -2.6797   -2.6357 H   0  0  0  0  0  0  0  0  0  0  0  0
   -2.8188   -3.5718   -1.1204 H   0  0  0  0  0  0  0  0  0  0  0  0
   -2.6744   -0.1045   -2.6395 H   0  0  0  0  0  0  0  0  0  0  0  0
   -4.3978   -0.3566   -2.2891 H   0  0  0  0  0  0  0  0  0  0  0  0
   -3.4279    0.7126   -1.2341 H   0  0  0  0  0  0  0  0  0  0  0  0
   -0.7483   -1.3890   -2.1335 H   0  0  0  0  0  0  0  0  0  0  0  0
    0.7926   -1.1218    0.5549 H   0  0  0  0  0  0  0  0  0  0  0  0
    1.4391   -0.5355   -2.3842 H   0  0  0  0  0  0  0  0  0  0  0  0
    1.7049    1.6598   -2.9313 H   0  0  0  0  0  0  0  0  0  0  0  0
    1.9477    4.0514   -2.2942 H   0  0  0  0  0  0  0  0  0  0  0  0
    2.3087    4.6732    0.0969 H   0  0  0  0  0  0  0  0  0  0  0  0
    2.4569    2.8850    1.8307 H   0  0  0  0  0  0  0  0  0  0  0  0
    2.2266    0.5121    1.1935 H   0  0  0  0  0  0  0  0  0  0  0  0
    3.0194   -1.4622   -1.2573 C   0  0  2  0  0  0  0  0  0  0  0  0
    2.4301   -2.7961   -1.0314 N   0  0  0  0  0  0  0  0  0  0  0  0
    1.2598   -2.7798   -0.6566 N   0  0  0  0  0  0  0  0  0  0  0  0
    3.5370   -1.4852   -2.2264 H   0  0  0  0  0  0  0  0  0  0  0  0
    4.0322   -1.1469   -0.1768 C   0  0  0  0  0  0  0  0  0  0  0  0
    5.0553   -0.2309   -0.4606 C   0  0  0  0  0  0  0  0  0  0  0  0
    3.9336   -1.6832    1.1147 C   0  0  0  0  0  0  0  0  0  0  0  0
    5.9515    0.1609    0.5352 C   0  0  0  0  0  0  0  0  0  0  0  0
    5.1382    0.1889   -1.4660 H   0  0  0  0  0  0  0  0  0  0  0  0
    4.8362   -1.2968    2.1098 C   0  0  0  0  0  0  0  0  0  0  0  0
    3.1492   -2.4043    1.3534 H   0  0  0  0  0  0  0  0  0  0  0  0
    5.8427   -0.3699    1.8248 C   0  0  0  0  0  0  0  0  0  0  0  0
    6.7387    0.8823    0.3035 H   0  0  0  0  0  0  0  0  0  0  0  0
    4.7502   -1.7219    3.1128 H   0  0  0  0  0  0  0  0  0  0  0  0
    6.5444   -0.0648    2.6047 H   0  0  0  0  0  0  0  0  0  0  0  0
  1  6  1  0  0  0  0
  2  1  2  0  0  0  0
  2  3  1  0  0  0  0
  3  4  2  0  0  0  0
  4  5  1  0  0  0  0
  4  7  1  0  0  0  0
  5 29  1  0  0  0  0
  6 30  1  0  0  0  0
  6  5  2  0  0  0  0
  7 32  1  0  0  0  0
  8 12  1  0  0  0  0
  8 33  1  1  0  0  0
  8  7  1  0  0  0  0
  9  8  1  0  0  0  0
 10  9  1  0  0  0  0
 10 11  1  0  0  0  0
 11 12  1  0  0  0  0
 12 13  2  0  0  0  0
 14 11  1  0  0  0  0
 14 35  1  0  0  0  0
 15 39  1  0  0  0  0
 15 10  1  0  0  0  0
 16 42  1  0  0  0  0
 16 10  1  0  0  0  0
 17 18  1  0  0  0  0
 17  9  1  0  0  0  0
 18 44  1  1  0  0  0
 19 45  1  6  0  0  0
 19 51  1  0  0  0  0
 19 20  1  0  0  0  0
 19 18  1  0  0  0  0
 20 25  2  0  0  0  0
 21 22  2  0  0  0  0
 21 20  1  0  0  0  0
 22 23  1  0  0  0  0
 23 48  1  0  0  0  0
 23 24  2  0  0  0  0
 24 49  1  0  0  0  0
 25 24  1  0  0  0  0
 25 50  1  0  0  0  0
 26  1  1  0  0  0  0
 27  2  1  0  0  0  0
 28  3  1  0  0  0  0
 31  7  1  0  0  0  0
 34 14  1  0  0  0  0
 36 14  1  0  0  0  0
 37 15  1  0  0  0  0
 38 15  1  0  0  0  0
 40 16  1  0  0  0  0
 41 16  1  0  0  0  0
 43 17  1  0  0  0  0
 46 21  1  0  0  0  0
 47 22  1  0  0  0  0
 51 54  1  6  0  0  0
 51 52  1  0  0  0  0
 51 55  1  0  0  0  0
 52 53  1  0  0  0  0
 53 18  1  0  0  0  0
 55 57  1  0  0  0  0
 56 55  2  0  0  0  0
 56 58  1  0  0  0  0
 57 61  1  0  0  0  0
 57 60  2  0  0  0  0
 58 62  2  0  0  0  0
 59 56  1  0  0  0  0
 60 64  1  0  0  0  0
 62 60  1  0  0  0  0
 62 65  1  0  0  0  0
 63 58  1  0  0  0  0
M  RAD  3  17   2  52   2  53   2
M  END
>  <File Format>
g03

$$$$
REDO_d_sss_2.log
 OpenBabel02202017083D
Gaussian 16 #p opt freq b3lyp/def2svp scrf=(smd,solvent=dichloromethane) empiric
 65 69  0  0  1  0  0  0  0  0999 V2000
    1.1153    1.0988   -1.0279 C   0  0  2  0  0  0  0  0  0  0  0  0
    0.0563    0.1083   -0.5023 C   0  0  1  0  0  0  0  0  0  0  0  0
   -1.1845    0.8011   -0.0646 C   0  0  0  0  0  0  0  0  0  0  0  0
   -2.4122    0.4383   -0.1707 N   0  0  0  0  0  0  0  0  0  0  0  0
   -3.5539    1.3786    0.1858 C   0  0  0  0  0  0  0  0  0  0  0  0
   -4.6544    0.7133   -0.5092 N   0  0  0  0  0  0  0  0  0  0  0  0
   -4.3678   -0.5139   -1.0194 C   0  0  0  0  0  0  0  0  0  0  0  0
   -2.9336   -0.8537   -0.6486 C   0  0  2  0  0  0  0  0  0  0  0  0
   -5.1251   -1.2569   -1.6129 O   0  0  0  0  0  0  0  0  0  0  0  0
   -2.9421   -1.9551    0.4480 C   0  0  0  0  0  0  0  0  0  0  0  0
   -3.7485    1.4115    1.7017 C   0  0  0  0  0  0  0  0  0  0  0  0
   -3.2981    2.7705   -0.3837 C   0  0  0  0  0  0  0  0  0  0  0  0
    1.8541    0.1804   -2.0502 C   0  0  2  0  0  0  0  0  0  0  0  0
    0.8387   -0.8494   -2.3914 N   0  0  0  0  0  0  0  0  0  0  0  0
   -0.1046   -0.8884   -1.5964 N   0  0  0  0  0  0  0  0  0  0  0  0
    2.0808    0.7300   -2.9741 H   0  0  0  0  0  0  0  0  0  0  0  0
    1.9531    1.7907    0.0160 C   0  0  0  0  0  0  0  0  0  0  0  0
    2.4706    1.1131    1.1322 C   0  0  0  0  0  0  0  0  0  0  0  0
    3.2889    1.7755    2.0490 C   0  0  0  0  0  0  0  0  0  0  0  0
    3.6023    3.1268    1.8678 C   0  0  0  0  0  0  0  0  0  0  0  0
    3.0875    3.8124    0.7643 C   0  0  0  0  0  0  0  0  0  0  0  0
    2.2677    3.1475   -0.1522 C   0  0  0  0  0  0  0  0  0  0  0  0
   -5.9763    1.3021   -0.5966 C   0  0  0  0  0  0  0  0  0  0  0  0
   -1.6115   -2.1855    1.1109 C   0  0  0  0  0  0  0  0  0  0  0  0
   -1.2468   -1.4384    2.2430 C   0  0  0  0  0  0  0  0  0  0  0  0
    0.0211   -1.5823    2.8151 C   0  0  0  0  0  0  0  0  0  0  0  0
    0.9342   -2.4906    2.2709 C   0  0  0  0  0  0  0  0  0  0  0  0
    0.5669   -3.2632    1.1626 C   0  0  0  0  0  0  0  0  0  0  0  0
   -0.6937   -3.1071    0.5837 C   0  0  0  0  0  0  0  0  0  0  0  0
    3.1244   -0.4703   -1.5470 C   0  0  0  0  0  0  0  0  0  0  0  0
    3.1067   -1.6994   -0.8753 C   0  0  0  0  0  0  0  0  0  0  0  0
    4.2834   -2.2275   -0.3364 C   0  0  0  0  0  0  0  0  0  0  0  0
    5.4882   -1.5310   -0.4631 C   0  0  0  0  0  0  0  0  0  0  0  0
    5.5136   -0.3076   -1.1416 C   0  0  0  0  0  0  0  0  0  0  0  0
    4.3394    0.2163   -1.6846 C   0  0  0  0  0  0  0  0  0  0  0  0
    0.5964    1.8682   -1.6180 H   0  0  0  0  0  0  0  0  0  0  0  0
    0.4428   -0.4420    0.3740 H   0  0  0  0  0  0  0  0  0  0  0  0
   -1.0136    1.7833    0.3884 H   0  0  0  0  0  0  0  0  0  0  0  0
   -2.3484   -1.1826   -1.5130 H   0  0  0  0  0  0  0  0  0  0  0  0
   -3.2877   -2.8621   -0.0678 H   0  0  0  0  0  0  0  0  0  0  0  0
   -3.6995   -1.6948    1.2003 H   0  0  0  0  0  0  0  0  0  0  0  0
   -4.5894    2.0765    1.9433 H   0  0  0  0  0  0  0  0  0  0  0  0
   -2.8491    1.8097    2.1924 H   0  0  0  0  0  0  0  0  0  0  0  0
   -3.9650    0.4106    2.0968 H   0  0  0  0  0  0  0  0  0  0  0  0
   -3.0830    2.7181   -1.4606 H   0  0  0  0  0  0  0  0  0  0  0  0
   -4.1936    3.3871   -0.2279 H   0  0  0  0  0  0  0  0  0  0  0  0
   -2.4695    3.2681    0.1388 H   0  0  0  0  0  0  0  0  0  0  0  0
    2.2459    0.0570    1.2877 H   0  0  0  0  0  0  0  0  0  0  0  0
    3.6860    1.2310    2.9091 H   0  0  0  0  0  0  0  0  0  0  0  0
    4.2438    3.6432    2.5861 H   0  0  0  0  0  0  0  0  0  0  0  0
    3.3233    4.8689    0.6147 H   0  0  0  0  0  0  0  0  0  0  0  0
    1.8694    3.6855   -1.0168 H   0  0  0  0  0  0  0  0  0  0  0  0
   -6.3569    1.5644    0.4024 H   0  0  0  0  0  0  0  0  0  0  0  0
   -5.9755    2.2027   -1.2296 H   0  0  0  0  0  0  0  0  0  0  0  0
   -6.6396    0.5528   -1.0465 H   0  0  0  0  0  0  0  0  0  0  0  0
   -1.9605   -0.7332    2.6734 H   0  0  0  0  0  0  0  0  0  0  0  0
    0.2957   -0.9850    3.6877 H   0  0  0  0  0  0  0  0  0  0  0  0
    1.9274   -2.6031    2.7119 H   0  0  0  0  0  0  0  0  0  0  0  0
    1.2697   -3.9878    0.7452 H   0  0  0  0  0  0  0  0  0  0  0  0
   -0.9685   -3.6970   -0.2936 H   0  0  0  0  0  0  0  0  0  0  0  0
    2.1711   -2.2473   -0.7620 H   0  0  0  0  0  0  0  0  0  0  0  0
    4.2561   -3.1866    0.1869 H   0  0  0  0  0  0  0  0  0  0  0  0
    6.4073   -1.9416   -0.0381 H   0  0  0  0  0  0  0  0  0  0  0  0
    6.4527    0.2406   -1.2489 H   0  0  0  0  0  0  0  0  0  0  0  0
    4.3597    1.1751   -2.2085 H   0  0  0  0  0  0  0  0  0  0  0  0
  1 36  1  6  0  0  0
  1  2  1  0  0  0  0
  1 17  1  0  0  0  0
  2  3  1  0  0  0  0
  2 37  1  1  0  0  0
  3 38  1  0  0  0  0
  4  3  1  0  0  0  0
  4  5  1  0  0  0  0
  5 11  1  0  0  0  0
  6  5  1  0  0  0  0
  7  8  1  0  0  0  0
  7  6  1  0  0  0  0
  8 39  1  6  0  0  0
  8  4  1  0  0  0  0
  8 10  1  0  0  0  0
  9  7  2  0  0  0  0
 10 24  1  0  0  0  0
 10 41  1  0  0  0  0
 11 42  1  0  0  0  0
 11 44  1  0  0  0  0
 11 43  1  0  0  0  0
 12 46  1  0  0  0  0
 12 47  1  0  0  0  0
 12  5  1  0  0  0  0
 13 16  1  6  0  0  0
 13 30  1  0  0  0  0
 13  1  1  0  0  0  0
 14 13  1  0  0  0  0
 14 15  1  0  0  0  0
 15  2  1  0  0  0  0
 17 18  1  0  0  0  0
 18 48  1  0  0  0  0
 18 19  2  0  0  0  0
 19 49  1  0  0  0  0
 20 19  1  0  0  0  0
 20 50  1  0  0  0  0
 21 20  2  0  0  0  0
 22 17  2  0  0  0  0
 22 21  1  0  0  0  0
 23  6  1  0  0  0  0
 23 53  1  0  0  0  0
 24 25  1  0  0  0  0
 25 56  1  0  0  0  0
 25 26  2  0  0  0  0
 26 57  1  0  0  0  0
 27 58  1  0  0  0  0
 27 26  1  0  0  0  0
 28 27  2  0  0  0  0
 29 24  2  0  0  0  0
 29 28  1  0  0  0  0
 30 31  1  0  0  0  0
 31 61  1  0  0  0  0
 31 32  2  0  0  0  0
 32 62  1  0  0  0  0
 33 32  1  0  0  0  0
 33 63  1  0  0  0  0
 34 33  2  0  0  0  0
 35 30  2  0  0  0  0
 35 34  1  0  0  0  0
 40 10  1  0  0  0  0
 45 12  1  0  0  0  0
 51 21  1  0  0  0  0
 52 22  1  0  0  0  0
 54 23  1  0  0  0  0
 55 23  1  0  0  0  0
 59 28  1  0  0  0  0
 60 29  1  0  0  0  0
 64 34  1  0  0  0  0
 65 35  1  0  0  0  0
M  RAD  3   3   2  14   2  15   2
M  END
>  <File Format>
g03

$$$$
REDO_d_sss_4_2.log
 OpenBabel02202017083D
Gaussian sw/gaussian//g16/g16 #p opt freq b3lyp scrf=(smd,solvent=dichloromethan
 65 69  0  0  1  0  0  0  0  0999 V2000
    1.4901   -0.4289   -0.3575 C   0  0  2  0  0  0  0  0  0  0  0  0
    0.4493   -1.1767    0.5076 C   0  0  1  0  0  0  0  0  0  0  0  0
   -0.7853   -1.4772   -0.2526 C   0  0  0  0  0  0  0  0  0  0  0  0
   -1.9842   -1.2284    0.1366 N   0  0  0  0  0  0  0  0  0  0  0  0
   -3.1937   -1.6677   -0.6720 C   0  0  0  0  0  0  0  0  0  0  0  0
   -4.2711   -1.3056    0.2442 N   0  0  0  0  0  0  0  0  0  0  0  0
   -3.8876   -0.7341    1.4109 C   0  0  0  0  0  0  0  0  0  0  0  0
   -2.3731   -0.5708    1.4021 C   0  0  2  0  0  0  0  0  0  0  0  0
   -4.6082   -0.3548    2.3153 O   0  0  0  0  0  0  0  0  0  0  0  0
   -1.9854    0.9214    1.5181 C   0  0  0  0  0  0  0  0  0  0  0  0
   -3.2641   -0.8922   -1.9853 C   0  0  0  0  0  0  0  0  0  0  0  0
   -3.1355   -3.1794   -0.8908 C   0  0  0  0  0  0  0  0  0  0  0  0
    2.5122   -1.5879   -0.6690 C   0  0  2  0  0  0  0  0  0  0  0  0
    2.1710   -2.6611    0.2827 N   0  0  0  0  0  0  0  0  0  0  0  0
    1.1059   -2.5034    0.8735 N   0  0  0  0  0  0  0  0  0  0  0  0
    2.2794   -2.0116   -1.6601 H   0  0  0  0  0  0  0  0  0  0  0  0
    2.0820    0.7844    0.3191 C   0  0  0  0  0  0  0  0  0  0  0  0
    2.3892    0.7982    1.6889 C   0  0  0  0  0  0  0  0  0  0  0  0
    2.9730    1.9232    2.2758 C   0  0  0  0  0  0  0  0  0  0  0  0
    3.2613    3.0511    1.5015 C   0  0  0  0  0  0  0  0  0  0  0  0
    2.9634    3.0461    0.1358 C   0  0  0  0  0  0  0  0  0  0  0  0
    2.3784    1.9203   -0.4485 C   0  0  0  0  0  0  0  0  0  0  0  0
   -5.6653   -1.5044   -0.0992 C   0  0  0  0  0  0  0  0  0  0  0  0
   -2.3916    1.7533    0.3285 C   0  0  0  0  0  0  0  0  0  0  0  0
   -1.4607    2.0375   -0.6810 C   0  0  0  0  0  0  0  0  0  0  0  0
   -1.8375    2.7546   -1.8199 C   0  0  0  0  0  0  0  0  0  0  0  0
   -3.1567    3.1944   -1.9639 C   0  0  0  0  0  0  0  0  0  0  0  0
   -4.0914    2.9226   -0.9586 C   0  0  0  0  0  0  0  0  0  0  0  0
   -3.7115    2.2090    0.1808 C   0  0  0  0  0  0  0  0  0  0  0  0
    3.9726   -1.2192   -0.6368 C   0  0  0  0  0  0  0  0  0  0  0  0
    4.7196   -1.3160    0.5450 C   0  0  0  0  0  0  0  0  0  0  0  0
    6.0531   -0.9007    0.5717 C   0  0  0  0  0  0  0  0  0  0  0  0
    6.6498   -0.3785   -0.5800 C   0  0  0  0  0  0  0  0  0  0  0  0
    5.9099   -0.2823   -1.7627 C   0  0  0  0  0  0  0  0  0  0  0  0
    4.5788   -0.7053   -1.7910 C   0  0  0  0  0  0  0  0  0  0  0  0
    1.0496   -0.1099   -1.3105 H   0  0  0  0  0  0  0  0  0  0  0  0
    0.2261   -0.6810    1.4561 H   0  0  0  0  0  0  0  0  0  0  0  0
   -0.6678   -1.9823   -1.2178 H   0  0  0  0  0  0  0  0  0  0  0  0
   -1.9371   -1.1336    2.2402 H   0  0  0  0  0  0  0  0  0  0  0  0
   -0.9057    1.0099    1.6948 H   0  0  0  0  0  0  0  0  0  0  0  0
   -2.4925    1.2652    2.4320 H   0  0  0  0  0  0  0  0  0  0  0  0
   -4.1419   -1.2288   -2.5542 H   0  0  0  0  0  0  0  0  0  0  0  0
   -2.3720   -1.0953   -2.5940 H   0  0  0  0  0  0  0  0  0  0  0  0
   -3.3484    0.1856   -1.8030 H   0  0  0  0  0  0  0  0  0  0  0  0
   -3.0137   -3.7037    0.0678 H   0  0  0  0  0  0  0  0  0  0  0  0
   -4.0714   -3.5088   -1.3623 H   0  0  0  0  0  0  0  0  0  0  0  0
   -2.3123   -3.4507   -1.5660 H   0  0  0  0  0  0  0  0  0  0  0  0
    2.1878   -0.0790    2.3082 H   0  0  0  0  0  0  0  0  0  0  0  0
    3.2071    1.9161    3.3430 H   0  0  0  0  0  0  0  0  0  0  0  0
    3.7172    3.9309    1.9617 H   0  0  0  0  0  0  0  0  0  0  0  0
    3.1853    3.9228   -0.4775 H   0  0  0  0  0  0  0  0  0  0  0  0
    2.1490    1.9193   -1.5172 H   0  0  0  0  0  0  0  0  0  0  0  0
   -5.9429   -0.9029   -0.9783 H   0  0  0  0  0  0  0  0  0  0  0  0
   -5.8784   -2.5642   -0.3035 H   0  0  0  0  0  0  0  0  0  0  0  0
   -6.2636   -1.1784    0.7604 H   0  0  0  0  0  0  0  0  0  0  0  0
   -0.4303    1.6978   -0.5653 H   0  0  0  0  0  0  0  0  0  0  0  0
   -1.0980    2.9723   -2.5947 H   0  0  0  0  0  0  0  0  0  0  0  0
   -3.4549    3.7557   -2.8528 H   0  0  0  0  0  0  0  0  0  0  0  0
   -5.1214    3.2737   -1.0597 H   0  0  0  0  0  0  0  0  0  0  0  0
   -4.4431    2.0036    0.9655 H   0  0  0  0  0  0  0  0  0  0  0  0
    4.2567   -1.7193    1.4479 H   0  0  0  0  0  0  0  0  0  0  0  0
    6.6273   -0.9819    1.4978 H   0  0  0  0  0  0  0  0  0  0  0  0
    7.6915   -0.0493   -0.5568 H   0  0  0  0  0  0  0  0  0  0  0  0
    6.3719    0.1201   -2.6676 H   0  0  0  0  0  0  0  0  0  0  0  0
    4.0025   -0.6323   -2.7171 H   0  0  0  0  0  0  0  0  0  0  0  0
  1 36  1  6  0  0  0
  1 17  1  0  0  0  0
  1  2  1  0  0  0  0
  2 15  1  0  0  0  0
  2 37  1  1  0  0  0
  3  4  1  0  0  0  0
  3  2  1  0  0  0  0
  4  8  1  0  0  0  0
  5  4  1  0  0  0  0
  5  6  1  0  0  0  0
  6  7  1  0  0  0  0
  7  9  2  0  0  0  0
  8  7  1  0  0  0  0
  8 10  1  0  0  0  0
  8 39  1  1  0  0  0
 10 40  1  0  0  0  0
 10 41  1  0  0  0  0
 11 44  1  0  0  0  0
 11  5  1  0  0  0  0
 12  5  1  0  0  0  0
 12 45  1  0  0  0  0
 13 16  1  6  0  0  0
 13 30  1  0  0  0  0
 13  1  1  0  0  0  0
 13 14  1  0  0  0  0
 14 15  1  0  0  0  0
 17 18  2  0  0  0  0
 18 19  1  0  0  0  0
 18 48  1  0  0  0  0
 19 49  1  0  0  0  0
 20 50  1  0  0  0  0
 20 19  2  0  0  0  0
 21 20  1  0  0  0  0
 22 21  2  0  0  0  0
 22 17  1  0  0  0  0
 23  6  1  0  0  0  0
 23 55  1  0  0  0  0
 24 10  1  0  0  0  0
 25 56  1  0  0  0  0
 25 24  2  0  0  0  0
 26 25  1  0  0  0  0
 27 26  2  0  0  0  0
 27 28  1  0  0  0  0
 28 29  2  0  0  0  0
 29 24  1  0  0  0  0
 29 60  1  0  0  0  0
 30 31  2  0  0  0  0
 31 32  1  0  0  0  0
 31 61  1  0  0  0  0
 32 62  1  0  0  0  0
 33 63  1  0  0  0  0
 33 32  2  0  0  0  0
 34 33  1  0  0  0  0
 35 34  2  0  0  0  0
 35 30  1  0  0  0  0
 38  3  1  0  0  0  0
 42 11  1  0  0  0  0
 43 11  1  0  0  0  0
 46 12  1  0  0  0  0
 47 12  1  0  0  0  0
 51 21  1  0  0  0  0
 52 22  1  0  0  0  0
 53 23  1  0  0  0  0
 54 23  1  0  0  0  0
 57 26  1  0  0  0  0
 58 27  1  0  0  0  0
 59 28  1  0  0  0  0
 64 34  1  0  0  0  0
 65 35  1  0  0  0  0
M  RAD  3   3   2  14   2  15   2
M  END
>  <File Format>
g03

$$$$
REDO_d_sss_5.log
 OpenBabel02202017083D
Gaussian 16 #p opt freq b3lyp/def2svp scrf=(smd,solvent=dichloromethane) empiric
 65 69  0  0  1  0  0  0  0  0999 V2000
   -1.2142   -0.4516    0.5601 C   0  0  2  0  0  0  0  0  0  0  0  0
    0.1080   -0.3451   -0.2098 C   0  0  1  0  0  0  0  0  0  0  0  0
    1.2863   -0.8343    0.5472 C   0  0  0  0  0  0  0  0  0  0  0  0
    2.5144   -0.6477    0.2107 N   0  0  0  0  0  0  0  0  0  0  0  0
    3.6642   -1.3792    0.8754 C   0  0  0  0  0  0  0  0  0  0  0  0
    4.6579   -1.3034   -0.1964 N   0  0  0  0  0  0  0  0  0  0  0  0
    4.3436   -0.4725   -1.2244 C   0  0  0  0  0  0  0  0  0  0  0  0
    2.9963    0.1708   -0.9155 C   0  0  2  0  0  0  0  0  0  0  0  0
    5.0232   -0.2161   -2.1985 O   0  0  0  0  0  0  0  0  0  0  0  0
    3.2221    1.6636   -0.5642 C   0  0  0  0  0  0  0  0  0  0  0  0
    4.1021   -0.6272    2.1338 C   0  0  0  0  0  0  0  0  0  0  0  0
    3.2804   -2.8232    1.1802 C   0  0  0  0  0  0  0  0  0  0  0  0
   -1.7238   -1.8577    0.0779 C   0  0  2  0  0  0  0  0  0  0  0  0
   -1.0097   -2.0856   -1.1983 N   0  0  0  0  0  0  0  0  0  0  0  0
   -0.0472   -1.3496   -1.3789 N   0  0  0  0  0  0  0  0  0  0  0  0
   -1.3292   -2.6347    0.7548 H   0  0  0  0  0  0  0  0  0  0  0  0
   -2.1738    0.6804    0.2787 C   0  0  0  0  0  0  0  0  0  0  0  0
   -2.3499    1.1995   -1.0130 C   0  0  0  0  0  0  0  0  0  0  0  0
   -3.2676    2.2248   -1.2491 C   0  0  0  0  0  0  0  0  0  0  0  0
   -4.0247    2.7476   -0.1963 C   0  0  0  0  0  0  0  0  0  0  0  0
   -3.8588    2.2354    1.0937 C   0  0  0  0  0  0  0  0  0  0  0  0
   -2.9401    1.2090    1.3262 C   0  0  0  0  0  0  0  0  0  0  0  0
    5.9286   -1.9974   -0.1182 C   0  0  0  0  0  0  0  0  0  0  0  0
    1.9945    2.4013   -0.1024 C   0  0  0  0  0  0  0  0  0  0  0  0
    1.1661    3.0607   -1.0241 C   0  0  0  0  0  0  0  0  0  0  0  0
    0.0042    3.7084   -0.5984 C   0  0  0  0  0  0  0  0  0  0  0  0
   -0.3495    3.7003    0.7546 C   0  0  0  0  0  0  0  0  0  0  0  0
    0.4686    3.0479    1.6802 C   0  0  0  0  0  0  0  0  0  0  0  0
    1.6355    2.4048    1.2546 C   0  0  0  0  0  0  0  0  0  0  0  0
   -3.2140   -2.0346   -0.0417 C   0  0  0  0  0  0  0  0  0  0  0  0
   -3.9557   -2.4149    1.0848 C   0  0  0  0  0  0  0  0  0  0  0  0
   -5.3476   -2.5125    1.0157 C   0  0  0  0  0  0  0  0  0  0  0  0
   -6.0097   -2.2389   -0.1852 C   0  0  0  0  0  0  0  0  0  0  0  0
   -5.2735   -1.8687   -1.3149 C   0  0  0  0  0  0  0  0  0  0  0  0
   -3.8824   -1.7637   -1.2432 C   0  0  0  0  0  0  0  0  0  0  0  0
   -1.0346   -0.5001    1.6412 H   0  0  0  0  0  0  0  0  0  0  0  0
    0.2844    0.6354   -0.6624 H   0  0  0  0  0  0  0  0  0  0  0  0
    1.1068   -1.5087    1.3900 H   0  0  0  0  0  0  0  0  0  0  0  0
    2.3109    0.0656   -1.7649 H   0  0  0  0  0  0  0  0  0  0  0  0
    3.6206    2.1081   -1.4874 H   0  0  0  0  0  0  0  0  0  0  0  0
    4.0123    1.7259    0.1974 H   0  0  0  0  0  0  0  0  0  0  0  0
    4.9444   -1.1605    2.5966 H   0  0  0  0  0  0  0  0  0  0  0  0
    3.2789   -0.5935    2.8614 H   0  0  0  0  0  0  0  0  0  0  0  0
    4.4229    0.3950    1.8956 H   0  0  0  0  0  0  0  0  0  0  0  0
    2.8771   -3.3164    0.2840 H   0  0  0  0  0  0  0  0  0  0  0  0
    4.1753   -3.3654    1.5139 H   0  0  0  0  0  0  0  0  0  0  0  0
    2.5488   -2.8769    1.9982 H   0  0  0  0  0  0  0  0  0  0  0  0
   -1.7700    0.8057   -1.8503 H   0  0  0  0  0  0  0  0  0  0  0  0
   -3.3899    2.6186   -2.2609 H   0  0  0  0  0  0  0  0  0  0  0  0
   -4.7415    3.5513   -0.3810 H   0  0  0  0  0  0  0  0  0  0  0  0
   -4.4455    2.6374    1.9234 H   0  0  0  0  0  0  0  0  0  0  0  0
   -2.8135    0.8114    2.3364 H   0  0  0  0  0  0  0  0  0  0  0  0
    6.4432   -1.7675    0.8270 H   0  0  0  0  0  0  0  0  0  0  0  0
    5.7973   -3.0871   -0.2020 H   0  0  0  0  0  0  0  0  0  0  0  0
    6.5459   -1.6490   -0.9556 H   0  0  0  0  0  0  0  0  0  0  0  0
    1.4378    3.0647   -2.0831 H   0  0  0  0  0  0  0  0  0  0  0  0
   -0.6327    4.2168   -1.3253 H   0  0  0  0  0  0  0  0  0  0  0  0
   -1.2657    4.1949    1.0831 H   0  0  0  0  0  0  0  0  0  0  0  0
    0.1995    3.0412    2.7393 H   0  0  0  0  0  0  0  0  0  0  0  0
    2.2805    1.9068    1.9828 H   0  0  0  0  0  0  0  0  0  0  0  0
   -3.4389   -2.6316    2.0237 H   0  0  0  0  0  0  0  0  0  0  0  0
   -5.9165   -2.8074    1.9009 H   0  0  0  0  0  0  0  0  0  0  0  0
   -7.0982   -2.3171   -0.2415 H   0  0  0  0  0  0  0  0  0  0  0  0
   -5.7847   -1.6568   -2.2572 H   0  0  0  0  0  0  0  0  0  0  0  0
   -3.3113   -1.4708   -2.1261 H   0  0  0  0  0  0  0  0  0  0  0  0
  1 36  1  1  0  0  0
  2 37  1  6  0  0  0
  2  3  1  0  0  0  0
  2  1  1  0  0  0  0
  3 38  1  0  0  0  0
  4  3  1  0  0  0  0
  4  5  1  0  0  0  0
  5 12  1  0  0  0  0
  5 11  1  0  0  0  0
  6 23  1  0  0  0  0
  6  5  1  0  0  0  0
  7  8  1  0  0  0  0
  7  6  1  0  0  0  0
  8 39  1  6  0  0  0
  8 10  1  0  0  0  0
  8  4  1  0  0  0  0
  9  7  2  0  0  0  0
 10 24  1  0  0  0  0
 10 41  1  0  0  0  0
 11 42  1  0  0  0  0
 11 43  1  0  0  0  0
 12 46  1  0  0  0  0
 12 47  1  0  0  0  0
 13  1  1  0  0  0  0
 13 16  1  1  0  0  0
 14 13  1  0  0  0  0
 15 14  1  0  0  0  0
 15  2  1  0  0  0  0
 17  1  1  0  0  0  0
 17 22  2  0  0  0  0
 18 17  1  0  0  0  0
 19 18  2  0  0  0  0
 19 20  1  0  0  0  0
 20 21  2  0  0  0  0
 21 22  1  0  0  0  0
 21 51  1  0  0  0  0
 22 52  1  0  0  0  0
 23 53  1  0  0  0  0
 24 29  2  0  0  0  0
 25 26  2  0  0  0  0
 25 24  1  0  0  0  0
 26 27  1  0  0  0  0
 27 58  1  0  0  0  0
 27 28  2  0  0  0  0
 28 59  1  0  0  0  0
 29 28  1  0  0  0  0
 29 60  1  0  0  0  0
 30 13  1  0  0  0  0
 30 31  2  0  0  0  0
 31 61  1  0  0  0  0
 32 31  1  0  0  0  0
 32 62  1  0  0  0  0
 33 32  2  0  0  0  0
 34 35  2  0  0  0  0
 34 33  1  0  0  0  0
 35 30  1  0  0  0  0
 40 10  1  0  0  0  0
 44 11  1  0  0  0  0
 45 12  1  0  0  0  0
 48 18  1  0  0  0  0
 49 19  1  0  0  0  0
 50 20  1  0  0  0  0
 54 23  1  0  0  0  0
 55 23  1  0  0  0  0
 56 25  1  0  0  0  0
 57 26  1  0  0  0  0
 63 33  1  0  0  0  0
 64 34  1  0  0  0  0
 65 35  1  0  0  0  0
M  RAD  3   3   2  14   2  15   2
M  END
>  <File Format>
g03

$$$$
REDO_d_sss_7.log
 OpenBabel02202017083D
Gaussian 16 #p opt freq b3lyp/def2svp scrf=(smd,solvent=dichloromethane) empiric
 65 69  0  0  1  0  0  0  0  0999 V2000
    1.7287   -0.5486   -1.2281 C   0  0  2  0  0  0  0  0  0  0  0  0
    0.7279   -1.3535   -0.3891 C   0  0  1  0  0  0  0  0  0  0  0  0
   -0.6415   -1.3526   -0.9476 C   0  0  0  0  0  0  0  0  0  0  0  0
   -1.7342   -1.2801   -0.2773 N   0  0  0  0  0  0  0  0  0  0  0  0
   -3.0898   -1.4678   -0.9397 C   0  0  0  0  0  0  0  0  0  0  0  0
   -3.9598   -1.4596    0.2321 N   0  0  0  0  0  0  0  0  0  0  0  0
   -3.3367   -1.3523    1.4301 C   0  0  0  0  0  0  0  0  0  0  0  0
   -1.8524   -1.1132    1.1853 C   0  0  2  0  0  0  0  0  0  0  0  0
   -3.8533   -1.3657    2.5317 O   0  0  0  0  0  0  0  0  0  0  0  0
   -1.4411    0.2833    1.7094 C   0  0  0  0  0  0  0  0  0  0  0  0
   -3.3882   -0.3181   -1.8980 C   0  0  0  0  0  0  0  0  0  0  0  0
   -3.1153   -2.8283   -1.6384 C   0  0  0  0  0  0  0  0  0  0  0  0
    2.9775   -1.5023   -1.2014 C   0  0  2  0  0  0  0  0  0  0  0  0
    2.4059   -2.8220   -0.8752 N   0  0  0  0  0  0  0  0  0  0  0  0
    1.2497   -2.7948   -0.4604 N   0  0  0  0  0  0  0  0  0  0  0  0
    3.4149   -1.5756   -2.2074 H   0  0  0  0  0  0  0  0  0  0  0  0
    1.9354    0.8829   -0.8021 C   0  0  0  0  0  0  0  0  0  0  0  0
    2.1728    1.2344    0.5365 C   0  0  0  0  0  0  0  0  0  0  0  0
    2.3489    2.5699    0.9011 C   0  0  0  0  0  0  0  0  0  0  0  0
    2.2925    3.5784   -0.0667 C   0  0  0  0  0  0  0  0  0  0  0  0
    2.0643    3.2396   -1.4028 C   0  0  0  0  0  0  0  0  0  0  0  0
    1.8878    1.9007   -1.7655 C   0  0  0  0  0  0  0  0  0  0  0  0
   -5.4027   -1.5281    0.1117 C   0  0  0  0  0  0  0  0  0  0  0  0
   -2.1239    1.4304    1.0058 C   0  0  0  0  0  0  0  0  0  0  0  0
   -1.4505    2.1415    0.0017 C   0  0  0  0  0  0  0  0  0  0  0  0
   -2.0916    3.1665   -0.7001 C   0  0  0  0  0  0  0  0  0  0  0  0
   -3.4188    3.4923   -0.4072 C   0  0  0  0  0  0  0  0  0  0  0  0
   -4.0963    2.7955    0.5997 C   0  0  0  0  0  0  0  0  0  0  0  0
   -3.4531    1.7746    1.3035 C   0  0  0  0  0  0  0  0  0  0  0  0
    4.0754   -1.1441   -0.2244 C   0  0  0  0  0  0  0  0  0  0  0  0
    4.0809   -1.6247    1.0922 C   0  0  0  0  0  0  0  0  0  0  0  0
    5.0645   -1.2055    1.9927 C   0  0  0  0  0  0  0  0  0  0  0  0
    6.0471   -0.2980    1.5875 C   0  0  0  0  0  0  0  0  0  0  0  0
    6.0495    0.1803    0.2729 C   0  0  0  0  0  0  0  0  0  0  0  0
    5.0731   -0.2461   -0.6288 C   0  0  0  0  0  0  0  0  0  0  0  0
    1.3724   -0.5453   -2.2678 H   0  0  0  0  0  0  0  0  0  0  0  0
    0.7448   -1.0979    0.6774 H   0  0  0  0  0  0  0  0  0  0  0  0
   -0.7301   -1.4923   -2.0308 H   0  0  0  0  0  0  0  0  0  0  0  0
   -1.2561   -1.8919    1.6818 H   0  0  0  0  0  0  0  0  0  0  0  0
   -0.3518    0.3925    1.6368 H   0  0  0  0  0  0  0  0  0  0  0  0
   -1.6982    0.2655    2.7791 H   0  0  0  0  0  0  0  0  0  0  0  0
   -4.3669   -0.4853   -2.3684 H   0  0  0  0  0  0  0  0  0  0  0  0
   -2.6357   -0.2862   -2.6985 H   0  0  0  0  0  0  0  0  0  0  0  0
   -3.4018    0.6436   -1.3712 H   0  0  0  0  0  0  0  0  0  0  0  0
   -2.8322   -3.6265   -0.9375 H   0  0  0  0  0  0  0  0  0  0  0  0
   -4.1301   -3.0241   -2.0105 H   0  0  0  0  0  0  0  0  0  0  0  0
   -2.4352   -2.8402   -2.5016 H   0  0  0  0  0  0  0  0  0  0  0  0
    2.2240    0.4631    1.3059 H   0  0  0  0  0  0  0  0  0  0  0  0
    2.5287    2.8242    1.9483 H   0  0  0  0  0  0  0  0  0  0  0  0
    2.4252    4.6240    0.2211 H   0  0  0  0  0  0  0  0  0  0  0  0
    2.0190    4.0194   -2.1669 H   0  0  0  0  0  0  0  0  0  0  0  0
    1.7020    1.6403   -2.8109 H   0  0  0  0  0  0  0  0  0  0  0  0
   -5.8002   -0.6155   -0.3590 H   0  0  0  0  0  0  0  0  0  0  0  0
   -5.7110   -2.4036   -0.4781 H   0  0  0  0  0  0  0  0  0  0  0  0
   -5.8140   -1.6152    1.1248 H   0  0  0  0  0  0  0  0  0  0  0  0
   -0.4129    1.8953   -0.2267 H   0  0  0  0  0  0  0  0  0  0  0  0
   -1.5490    3.7124   -1.4758 H   0  0  0  0  0  0  0  0  0  0  0  0
   -3.9225    4.2929   -0.9545 H   0  0  0  0  0  0  0  0  0  0  0  0
   -5.1302    3.0529    0.8433 H   0  0  0  0  0  0  0  0  0  0  0  0
   -3.9848    1.2411    2.0941 H   0  0  0  0  0  0  0  0  0  0  0  0
    3.3161   -2.3301    1.4225 H   0  0  0  0  0  0  0  0  0  0  0  0
    5.0608   -1.5897    3.0156 H   0  0  0  0  0  0  0  0  0  0  0  0
    6.8128    0.0331    2.2931 H   0  0  0  0  0  0  0  0  0  0  0  0
    6.8169    0.8867   -0.0526 H   0  0  0  0  0  0  0  0  0  0  0  0
    5.0740    0.1316   -1.6541 H   0  0  0  0  0  0  0  0  0  0  0  0
  1 36  1  6  0  0  0
  1 13  1  0  0  0  0
  1 17  1  0  0  0  0
  1  2  1  0  0  0  0
  2 37  1  1  0  0  0
  3  2  1  0  0  0  0
  3  4  1  0  0  0  0
  4  8  1  0  0  0  0
  5  4  1  0  0  0  0
  5  6  1  0  0  0  0
  6  7  1  0  0  0  0
  7  9  2  0  0  0  0
  8  7  1  0  0  0  0
  8 39  1  1  0  0  0
  8 10  1  0  0  0  0
 10 41  1  0  0  0  0
 11 44  1  0  0  0  0
 11  5  1  0  0  0  0
 12  5  1  0  0  0  0
 12 45  1  0  0  0  0
 13 16  1  6  0  0  0
 13 14  1  0  0  0  0
 13 30  1  0  0  0  0
 14 15  1  0  0  0  0
 15  2  1  0  0  0  0
 17 18  2  0  0  0  0
 18 19  1  0  0  0  0
 18 48  1  0  0  0  0
 19 49  1  0  0  0  0
 20 50  1  0  0  0  0
 20 19  2  0  0  0  0
 21 20  1  0  0  0  0
 22 21  2  0  0  0  0
 22 17  1  0  0  0  0
 23  6  1  0  0  0  0
 23 55  1  0  0  0  0
 24 29  1  0  0  0  0
 24 10  1  0  0  0  0
 25 24  2  0  0  0  0
 26 27  2  0  0  0  0
 26 25  1  0  0  0  0
 27 28  1  0  0  0  0
 28 59  1  0  0  0  0
 28 29  2  0  0  0  0
 29 60  1  0  0  0  0
 30 31  1  0  0  0  0
 31 61  1  0  0  0  0
 31 32  2  0  0  0  0
 32 62  1  0  0  0  0
 33 32  1  0  0  0  0
 33 63  1  0  0  0  0
 34 33  2  0  0  0  0
 35 30  2  0  0  0  0
 35 34  1  0  0  0  0
 38  3  1  0  0  0  0
 40 10  1  0  0  0  0
 42 11  1  0  0  0  0
 43 11  1  0  0  0  0
 46 12  1  0  0  0  0
 47 12  1  0  0  0  0
 51 21  1  0  0  0  0
 52 22  1  0  0  0  0
 53 23  1  0  0  0  0
 54 23  1  0  0  0  0
 56 25  1  0  0  0  0
 57 26  1  0  0  0  0
 58 27  1  0  0  0  0
 64 34  1  0  0  0  0
 65 35  1  0  0  0  0
M  RAD  3   3   2  14   2  15   2
M  END
>  <File Format>
g03

$$$$
REDO_d_sss_8.log
 OpenBabel02202017083D
Gaussian 16 #p opt freq b3lyp/def2svp scrf=(smd,solvent=dichloromethane) empiric
 65 69  0  0  1  0  0  0  0  0999 V2000
   -1.6744    0.2915    0.5619 C   0  0  2  0  0  0  0  0  0  0  0  0
   -0.6994   -0.5245   -0.3261 C   0  0  1  0  0  0  0  0  0  0  0  0
    0.4690    0.3038   -0.7072 C   0  0  0  0  0  0  0  0  0  0  0  0
    1.5221    0.5860   -0.0268 N   0  0  0  0  0  0  0  0  0  0  0  0
    2.4640    1.6857   -0.5068 C   0  0  0  0  0  0  0  0  0  0  0  0
    3.3453    1.8045    0.6488 N   0  0  0  0  0  0  0  0  0  0  0  0
    3.0511    1.0018    1.6994 C   0  0  0  0  0  0  0  0  0  0  0  0
    1.9169    0.0652    1.2985 C   0  0  2  0  0  0  0  0  0  0  0  0
    3.6251    0.9558    2.7713 O   0  0  0  0  0  0  0  0  0  0  0  0
    2.4239   -1.3982    1.3261 C   0  0  0  0  0  0  0  0  0  0  0  0
    3.2064    1.2499   -1.7669 C   0  0  0  0  0  0  0  0  0  0  0  0
    1.6618    2.9708   -0.7191 C   0  0  0  0  0  0  0  0  0  0  0  0
   -2.3393   -0.8841    1.3586 C   0  0  2  0  0  0  0  0  0  0  0  0
   -1.3329   -1.9656    1.2946 N   0  0  0  0  0  0  0  0  0  0  0  0
   -0.4645   -1.7801    0.4373 N   0  0  0  0  0  0  0  0  0  0  0  0
   -2.4563   -0.6031    2.4148 H   0  0  0  0  0  0  0  0  0  0  0  0
   -2.5871    1.2613   -0.1410 C   0  0  0  0  0  0  0  0  0  0  0  0
   -3.2852    0.9225   -1.3109 C   0  0  0  0  0  0  0  0  0  0  0  0
   -4.1595    1.8343   -1.9049 C   0  0  0  0  0  0  0  0  0  0  0  0
   -4.3505    3.0997   -1.3395 C   0  0  0  0  0  0  0  0  0  0  0  0
   -3.6581    3.4481   -0.1770 C   0  0  0  0  0  0  0  0  0  0  0  0
   -2.7822    2.5339    0.4155 C   0  0  0  0  0  0  0  0  0  0  0  0
    4.4695    2.7202    0.6621 C   0  0  0  0  0  0  0  0  0  0  0  0
    3.4050   -1.7247    0.2309 C   0  0  0  0  0  0  0  0  0  0  0  0
    2.9503   -2.3110   -0.9609 C   0  0  0  0  0  0  0  0  0  0  0  0
    3.8349   -2.5650   -2.0127 C   0  0  0  0  0  0  0  0  0  0  0  0
    5.1876   -2.2341   -1.8854 C   0  0  0  0  0  0  0  0  0  0  0  0
    5.6517   -1.6567   -0.6983 C   0  0  0  0  0  0  0  0  0  0  0  0
    4.7664   -1.4045    0.3531 C   0  0  0  0  0  0  0  0  0  0  0  0
   -3.6735   -1.3655    0.8323 C   0  0  0  0  0  0  0  0  0  0  0  0
   -4.8419   -0.7315    1.2787 C   0  0  0  0  0  0  0  0  0  0  0  0
   -6.0846   -1.0833    0.7502 C   0  0  0  0  0  0  0  0  0  0  0  0
   -6.1742   -2.0838   -0.2234 C   0  0  0  0  0  0  0  0  0  0  0  0
   -5.0153   -2.7303   -0.6619 C   0  0  0  0  0  0  0  0  0  0  0  0
   -3.7693   -2.3721   -0.1389 C   0  0  0  0  0  0  0  0  0  0  0  0
   -1.0720    0.8557    1.2881 H   0  0  0  0  0  0  0  0  0  0  0  0
   -1.1841   -0.8373   -1.2641 H   0  0  0  0  0  0  0  0  0  0  0  0
    0.3539    0.8411   -1.6533 H   0  0  0  0  0  0  0  0  0  0  0  0
    1.0672    0.1741    1.9886 H   0  0  0  0  0  0  0  0  0  0  0  0
    1.5612   -2.0685    1.2733 H   0  0  0  0  0  0  0  0  0  0  0  0
    2.8841   -1.5087    2.3192 H   0  0  0  0  0  0  0  0  0  0  0  0
    3.8585    2.0690   -2.1001 H   0  0  0  0  0  0  0  0  0  0  0  0
    2.4940    1.0392   -2.5772 H   0  0  0  0  0  0  0  0  0  0  0  0
    3.8174    0.3598   -1.5776 H   0  0  0  0  0  0  0  0  0  0  0  0
    1.0846    3.2201    0.1830 H   0  0  0  0  0  0  0  0  0  0  0  0
    2.3542    3.7947   -0.9380 H   0  0  0  0  0  0  0  0  0  0  0  0
    0.9800    2.8772   -1.5755 H   0  0  0  0  0  0  0  0  0  0  0  0
   -3.1595   -0.0653   -1.7571 H   0  0  0  0  0  0  0  0  0  0  0  0
   -4.6985    1.5529   -2.8127 H   0  0  0  0  0  0  0  0  0  0  0  0
   -5.0365    3.8115   -1.8050 H   0  0  0  0  0  0  0  0  0  0  0  0
   -3.7982    4.4345    0.2718 H   0  0  0  0  0  0  0  0  0  0  0  0
   -2.2436    2.8076    1.3267 H   0  0  0  0  0  0  0  0  0  0  0  0
    5.1906    2.4651   -0.1289 H   0  0  0  0  0  0  0  0  0  0  0  0
    4.1405    3.7617    0.5296 H   0  0  0  0  0  0  0  0  0  0  0  0
    4.9595    2.6223    1.6386 H   0  0  0  0  0  0  0  0  0  0  0  0
    1.8928   -2.5707   -1.0559 H   0  0  0  0  0  0  0  0  0  0  0  0
    3.4678   -3.0251   -2.9336 H   0  0  0  0  0  0  0  0  0  0  0  0
    5.8810   -2.4324   -2.7064 H   0  0  0  0  0  0  0  0  0  0  0  0
    6.7096   -1.4050   -0.5894 H   0  0  0  0  0  0  0  0  0  0  0  0
    5.1333   -0.9569    1.2799 H   0  0  0  0  0  0  0  0  0  0  0  0
   -4.7722    0.0534    2.0356 H   0  0  0  0  0  0  0  0  0  0  0  0
   -6.9866   -0.5760    1.1009 H   0  0  0  0  0  0  0  0  0  0  0  0
   -7.1471   -2.3621   -0.6358 H   0  0  0  0  0  0  0  0  0  0  0  0
   -5.0792   -3.5188   -1.4157 H   0  0  0  0  0  0  0  0  0  0  0  0
   -2.8713   -2.8839   -0.4911 H   0  0  0  0  0  0  0  0  0  0  0  0
  1 36  1  1  0  0  0
  1 13  1  0  0  0  0
  2 37  1  6  0  0  0
  2 15  1  0  0  0  0
  2  1  1  0  0  0  0
  3  2  1  0  0  0  0
  3  4  1  0  0  0  0
  4  8  1  0  0  0  0
  5  4  1  0  0  0  0
  5  6  1  0  0  0  0
  6 23  1  0  0  0  0
  6  7  1  0  0  0  0
  7  9  2  0  0  0  0
  8 10  1  0  0  0  0
  8  7  1  0  0  0  0
  8 39  1  1  0  0  0
 10 41  1  0  0  0  0
 11 44  1  0  0  0  0
 11  5  1  0  0  0  0
 12  5  1  0  0  0  0
 12 45  1  0  0  0  0
 13 16  1  1  0  0  0
 14 13  1  0  0  0  0
 15 14  1  0  0  0  0
 17 22  1  0  0  0  0
 17  1  1  0  0  0  0
 18 17  2  0  0  0  0
 19 20  2  0  0  0  0
 19 18  1  0  0  0  0
 20 21  1  0  0  0  0
 21 51  1  0  0  0  0
 21 22  2  0  0  0  0
 22 52  1  0  0  0  0
 23 55  1  0  0  0  0
 24 29  1  0  0  0  0
 24 10  1  0  0  0  0
 25 24  2  0  0  0  0
 26 27  2  0  0  0  0
 26 25  1  0  0  0  0
 27 28  1  0  0  0  0
 28 59  1  0  0  0  0
 28 29  2  0  0  0  0
 29 60  1  0  0  0  0
 30 31  1  0  0  0  0
 30 13  1  0  0  0  0
 31 61  1  0  0  0  0
 32 62  1  0  0  0  0
 32 31  2  0  0  0  0
 33 32  1  0  0  0  0
 34 33  2  0  0  0  0
 34 35  1  0  0  0  0
 35 30  2  0  0  0  0
 38  3  1  0  0  0  0
 40 10  1  0  0  0  0
 42 11  1  0  0  0  0
 43 11  1  0  0  0  0
 46 12  1  0  0  0  0
 47 12  1  0  0  0  0
 48 18  1  0  0  0  0
 49 19  1  0  0  0  0
 50 20  1  0  0  0  0
 53 23  1  0  0  0  0
 54 23  1  0  0  0  0
 56 25  1  0  0  0  0
 57 26  1  0  0  0  0
 58 27  1  0  0  0  0
 63 33  1  0  0  0  0
 64 34  1  0  0  0  0
 65 35  1  0  0  0  0
M  RAD  3   3   2  14   2  15   2
M  END
>  <File Format>
g03

$$$$
REDO_d_sss_9.log
 OpenBabel02202017083D
Gaussian 16 #p opt freq b3lyp/def2svp scrf=(smd,solvent=dichloromethane) empiric
 65 69  0  0  1  0  0  0  0  0999 V2000
   -1.4409   -0.9146    0.2983 C   0  0  2  0  0  0  0  0  0  0  0  0
   -0.4283   -1.3217   -0.8144 C   0  0  1  0  0  0  0  0  0  0  0  0
    0.7047   -2.1199   -0.2823 C   0  0  0  0  0  0  0  0  0  0  0  0
    1.9035   -1.6894   -0.1189 N   0  0  0  0  0  0  0  0  0  0  0  0
    3.0256   -2.5659    0.4008 C   0  0  0  0  0  0  0  0  0  0  0  0
    4.1792   -1.7526    0.0251 N   0  0  0  0  0  0  0  0  0  0  0  0
    3.8930   -0.5215   -0.4747 C   0  0  0  0  0  0  0  0  0  0  0  0
    2.3835   -0.3263   -0.4122 C   0  0  2  0  0  0  0  0  0  0  0  0
    4.6892    0.3100   -0.8643 O   0  0  0  0  0  0  0  0  0  0  0  0
    1.9786    0.6836    0.6915 C   0  0  0  0  0  0  0  0  0  0  0  0
    2.8849   -2.7148    1.9159 C   0  0  0  0  0  0  0  0  0  0  0  0
    3.0298   -3.9128   -0.3144 C   0  0  0  0  0  0  0  0  0  0  0  0
   -2.6235   -1.9009   -0.0148 C   0  0  2  0  0  0  0  0  0  0  0  0
   -2.3262   -2.4589   -1.3468 N   0  0  0  0  0  0  0  0  0  0  0  0
   -1.1983   -2.1976   -1.7656 N   0  0  0  0  0  0  0  0  0  0  0  0
   -2.5513   -2.7645    0.6683 H   0  0  0  0  0  0  0  0  0  0  0  0
   -1.7804    0.5561    0.2650 C   0  0  0  0  0  0  0  0  0  0  0  0
   -1.7285    1.3090    1.4457 C   0  0  0  0  0  0  0  0  0  0  0  0
   -2.0428    2.6711    1.4394 C   0  0  0  0  0  0  0  0  0  0  0  0
   -2.4208    3.2964    0.2489 C   0  0  0  0  0  0  0  0  0  0  0  0
   -2.4800    2.5530   -0.9350 C   0  0  0  0  0  0  0  0  0  0  0  0
   -2.1584    1.1949   -0.9277 C   0  0  0  0  0  0  0  0  0  0  0  0
    5.5394   -2.2300    0.1798 C   0  0  0  0  0  0  0  0  0  0  0  0
    2.2133    2.1178    0.2864 C   0  0  0  0  0  0  0  0  0  0  0  0
    3.3912    2.7920    0.6373 C   0  0  0  0  0  0  0  0  0  0  0  0
    3.5888    4.1212    0.2541 C   0  0  0  0  0  0  0  0  0  0  0  0
    2.6112    4.7920   -0.4879 C   0  0  0  0  0  0  0  0  0  0  0  0
    1.4327    4.1271   -0.8414 C   0  0  0  0  0  0  0  0  0  0  0  0
    1.2364    2.7991   -0.4556 C   0  0  0  0  0  0  0  0  0  0  0  0
   -4.0183   -1.3337    0.0845 C   0  0  0  0  0  0  0  0  0  0  0  0
   -4.7446   -0.9665   -1.0554 C   0  0  0  0  0  0  0  0  0  0  0  0
   -6.0115   -0.3895   -0.9293 C   0  0  0  0  0  0  0  0  0  0  0  0
   -6.5612   -0.1695    0.3366 C   0  0  0  0  0  0  0  0  0  0  0  0
   -5.8412   -0.5373    1.4783 C   0  0  0  0  0  0  0  0  0  0  0  0
   -4.5790   -1.1205    1.3519 C   0  0  0  0  0  0  0  0  0  0  0  0
   -1.0469   -1.1586    1.2923 H   0  0  0  0  0  0  0  0  0  0  0  0
   -0.0643   -0.4579   -1.3840 H   0  0  0  0  0  0  0  0  0  0  0  0
    0.5081   -3.1624   -0.0097 H   0  0  0  0  0  0  0  0  0  0  0  0
    1.9946   -0.0045   -1.3872 H   0  0  0  0  0  0  0  0  0  0  0  0
    2.5319    0.4423    1.6100 H   0  0  0  0  0  0  0  0  0  0  0  0
    0.9104    0.5435    0.9008 H   0  0  0  0  0  0  0  0  0  0  0  0
    3.7315   -3.2979    2.3044 H   0  0  0  0  0  0  0  0  0  0  0  0
    1.9572   -3.2535    2.1578 H   0  0  0  0  0  0  0  0  0  0  0  0
    2.8756   -1.7321    2.4068 H   0  0  0  0  0  0  0  0  0  0  0  0
    3.0724   -3.7737   -1.4041 H   0  0  0  0  0  0  0  0  0  0  0  0
    3.9098   -4.4854    0.0089 H   0  0  0  0  0  0  0  0  0  0  0  0
    2.1426   -4.5041   -0.0512 H   0  0  0  0  0  0  0  0  0  0  0  0
   -1.4355    0.8226    2.3798 H   0  0  0  0  0  0  0  0  0  0  0  0
   -1.9897    3.2444    2.3679 H   0  0  0  0  0  0  0  0  0  0  0  0
   -2.6650    4.3612    0.2411 H   0  0  0  0  0  0  0  0  0  0  0  0
   -2.7755    3.0345   -1.8701 H   0  0  0  0  0  0  0  0  0  0  0  0
   -2.2099    0.6277   -1.8599 H   0  0  0  0  0  0  0  0  0  0  0  0
    5.7137   -2.5863    1.2059 H   0  0  0  0  0  0  0  0  0  0  0  0
    5.7642   -3.0431   -0.5275 H   0  0  0  0  0  0  0  0  0  0  0  0
    6.2093   -1.3859   -0.0262 H   0  0  0  0  0  0  0  0  0  0  0  0
    4.1600    2.2710    1.2117 H   0  0  0  0  0  0  0  0  0  0  0  0
    4.5106    4.6360    0.5367 H   0  0  0  0  0  0  0  0  0  0  0  0
    2.7656    5.8324   -0.7847 H   0  0  0  0  0  0  0  0  0  0  0  0
    0.6570    4.6458   -1.4104 H   0  0  0  0  0  0  0  0  0  0  0  0
    0.3054    2.2910   -0.7148 H   0  0  0  0  0  0  0  0  0  0  0  0
   -4.3193   -1.1352   -2.0464 H   0  0  0  0  0  0  0  0  0  0  0  0
   -6.5694   -0.1083   -1.8258 H   0  0  0  0  0  0  0  0  0  0  0  0
   -7.5501    0.2850    0.4347 H   0  0  0  0  0  0  0  0  0  0  0  0
   -6.2665   -0.3729    2.4714 H   0  0  0  0  0  0  0  0  0  0  0  0
   -4.0199   -1.4075    2.2465 H   0  0  0  0  0  0  0  0  0  0  0  0
  1 36  1  1  0  0  0
  2 37  1  6  0  0  0
  2  3  1  0  0  0  0
  2  1  1  0  0  0  0
  3  4  1  0  0  0  0
  3 38  1  0  0  0  0
  4  5  1  0  0  0  0
  5 11  1  0  0  0  0
  6 23  1  0  0  0  0
  6  5  1  0  0  0  0
  7  8  1  0  0  0  0
  7  6  1  0  0  0  0
  8 39  1  6  0  0  0
  8  4  1  0  0  0  0
  8 10  1  0  0  0  0
  9  7  2  0  0  0  0
 10 41  1  0  0  0  0
 10 40  1  0  0  0  0
 11 43  1  0  0  0  0
 11 42  1  0  0  0  0
 11 44  1  0  0  0  0
 12 47  1  0  0  0  0
 12 46  1  0  0  0  0
 12  5  1  0  0  0  0
 13 30  1  0  0  0  0
 13  1  1  0  0  0  0
 13 16  1  1  0  0  0
 14 13  1  0  0  0  0
 15 14  1  0  0  0  0
 15  2  1  0  0  0  0
 17  1  1  0  0  0  0
 17 18  2  0  0  0  0
 18 48  1  0  0  0  0
 19 18  1  0  0  0  0
 19 49  1  0  0  0  0
 20 19  2  0  0  0  0
 21 22  2  0  0  0  0
 21 20  1  0  0  0  0
 22 17  1  0  0  0  0
 23 53  1  0  0  0  0
 24 25  1  0  0  0  0
 24 10  1  0  0  0  0
 25 56  1  0  0  0  0
 26 57  1  0  0  0  0
 26 25  2  0  0  0  0
 27 26  1  0  0  0  0
 28 27  2  0  0  0  0
 28 29  1  0  0  0  0
 29 24  2  0  0  0  0
 30 35  2  0  0  0  0
 31 32  2  0  0  0  0
 31 30  1  0  0  0  0
 32 33  1  0  0  0  0
 33 63  1  0  0  0  0
 33 34  2  0  0  0  0
 34 64  1  0  0  0  0
 35 34  1  0  0  0  0
 35 65  1  0  0  0  0
 45 12  1  0  0  0  0
 50 20  1  0  0  0  0
 51 21  1  0  0  0  0
 52 22  1  0  0  0  0
 54 23  1  0  0  0  0
 55 23  1  0  0  0  0
 58 27  1  0  0  0  0
 59 28  1  0  0  0  0
 60 29  1  0  0  0  0
 61 31  1  0  0  0  0
 62 32  1  0  0  0  0
M  RAD  3   3   2  14   2  15   2
M  END
>  <File Format>
g03

$$$$
