# Supplementary material for: Predicting Absolute Rate Constants for Huisgen Reactions of Unsaturated Iminium Ions with Diazoalkanes
Source: Angew Chem Int Ed Engl. 2020 May 11;59(30):12527–33. doi: 10.1002/anie.202003029 (PMC7383640; doi:10.1002/anie.202003029)
Supplement: Supplementary file 2 — Supplementary [file ANIE-59-12527-s002.zip › geometries/b'.sdf]

REDO_6_si_srs_10.log
 OpenBabel02202017023D
Gaussian sw/gaussian//g16/g16 #p opt freq b3lyp/def2svp scrf=(smd,solvent=dichlo
 65 69  0  0  1  0  0  0  0  0999 V2000
    1.8998    0.0065   -0.2005 C   0  0  2  0  0  0  0  0  0  0  0  0
    0.8548    0.7165   -1.0964 C   0  0  1  0  0  0  0  0  0  0  0  0
    0.1423    1.8068   -0.3912 C   0  0  0  0  0  0  0  0  0  0  0  0
   -1.1127    1.8452   -0.1228 N   0  0  0  0  0  0  0  0  0  0  0  0
   -1.7555    3.0151    0.5967 C   0  0  0  0  0  0  0  0  0  0  0  0
   -3.1621    2.7626    0.2947 N   0  0  0  0  0  0  0  0  0  0  0  0
   -3.4245    1.5939   -0.3476 C   0  0  0  0  0  0  0  0  0  0  0  0
   -2.1159    0.8247   -0.4813 C   0  0  2  0  0  0  0  0  0  0  0  0
   -4.5108    1.1870   -0.7093 O   0  0  0  0  0  0  0  0  0  0  0  0
   -2.0942   -0.3949    0.4715 C   0  0  0  0  0  0  0  0  0  0  0  0
   -1.4482    2.9044    2.0901 C   0  0  0  0  0  0  0  0  0  0  0  0
   -1.2865    4.3382    0.0012 C   0  0  0  0  0  0  0  0  0  0  0  0
    3.0759   -0.1580   -1.2055 C   0  0  1  0  0  0  0  0  0  0  0  0
    2.8040    0.8382   -2.2623 N   0  0  0  0  0  0  0  0  0  0  0  0
    1.6703    1.3166   -2.2211 N   0  0  0  0  0  0  0  0  0  0  0  0
    3.0221   -1.1372   -1.7096 H   0  0  0  0  0  0  0  0  0  0  0  0
    1.4236   -1.2625    0.4581 C   0  0  0  0  0  0  0  0  0  0  0  0
    1.3836   -1.3528    1.8561 C   0  0  0  0  0  0  0  0  0  0  0  0
    0.8997   -2.5056    2.4823 C   0  0  0  0  0  0  0  0  0  0  0  0
    0.4515   -3.5839    1.7152 C   0  0  0  0  0  0  0  0  0  0  0  0
    0.4982   -3.5073    0.3187 C   0  0  0  0  0  0  0  0  0  0  0  0
    0.9822   -2.3565   -0.3048 C   0  0  0  0  0  0  0  0  0  0  0  0
    0.1569    0.0064   -1.5612 H   0  0  0  0  0  0  0  0  0  0  0  0
    2.2302    0.7081    0.5784 H   0  0  0  0  0  0  0  0  0  0  0  0
   -4.2061    3.7005    0.6590 C   0  0  0  0  0  0  0  0  0  0  0  0
   -2.9658   -1.5242   -0.0196 C   0  0  0  0  0  0  0  0  0  0  0  0
   -4.1445   -1.8704    0.6534 C   0  0  0  0  0  0  0  0  0  0  0  0
   -4.9364   -2.9315    0.2048 C   0  0  0  0  0  0  0  0  0  0  0  0
   -4.5612   -3.6559   -0.9302 C   0  0  0  0  0  0  0  0  0  0  0  0
   -3.3889   -3.3139   -1.6134 C   0  0  0  0  0  0  0  0  0  0  0  0
   -2.5980   -2.2566   -1.1595 C   0  0  0  0  0  0  0  0  0  0  0  0
    4.4411    0.0047   -0.5888 C   0  0  0  0  0  0  0  0  0  0  0  0
    5.1630   -1.1247   -0.1808 C   0  0  0  0  0  0  0  0  0  0  0  0
    6.3997   -0.9808    0.4546 C   0  0  0  0  0  0  0  0  0  0  0  0
    6.9285    0.2938    0.6789 C   0  0  0  0  0  0  0  0  0  0  0  0
    6.2144    1.4249    0.2686 C   0  0  0  0  0  0  0  0  0  0  0  0
    4.9742    1.2817   -0.3577 C   0  0  0  0  0  0  0  0  0  0  0  0
    0.7477    2.6610   -0.0696 H   0  0  0  0  0  0  0  0  0  0  0  0
   -1.9548    0.5121   -1.5213 H   0  0  0  0  0  0  0  0  0  0  0  0
   -2.4125   -0.0688    1.4718 H   0  0  0  0  0  0  0  0  0  0  0  0
   -1.0569   -0.7447    0.5555 H   0  0  0  0  0  0  0  0  0  0  0  0
   -1.9750    3.7022    2.6320 H   0  0  0  0  0  0  0  0  0  0  0  0
   -0.3693    3.0259    2.2652 H   0  0  0  0  0  0  0  0  0  0  0  0
   -1.7733    1.9313    2.4838 H   0  0  0  0  0  0  0  0  0  0  0  0
   -1.4682    4.3617   -1.0828 H   0  0  0  0  0  0  0  0  0  0  0  0
   -1.8419    5.1587    0.4752 H   0  0  0  0  0  0  0  0  0  0  0  0
   -0.2207    4.5101    0.2031 H   0  0  0  0  0  0  0  0  0  0  0  0
    1.7285   -0.5080    2.4579 H   0  0  0  0  0  0  0  0  0  0  0  0
    0.8711   -2.5589    3.5734 H   0  0  0  0  0  0  0  0  0  0  0  0
    0.0667   -4.4830    2.2023 H   0  0  0  0  0  0  0  0  0  0  0  0
    0.1464   -4.3449   -0.2877 H   0  0  0  0  0  0  0  0  0  0  0  0
    1.0044   -2.3060   -1.3965 H   0  0  0  0  0  0  0  0  0  0  0  0
   -4.1446    3.9577    1.7269 H   0  0  0  0  0  0  0  0  0  0  0  0
   -4.1465    4.6233    0.0614 H   0  0  0  0  0  0  0  0  0  0  0  0
   -5.1689    3.2127    0.4623 H   0  0  0  0  0  0  0  0  0  0  0  0
   -4.4433   -1.3017    1.5373 H   0  0  0  0  0  0  0  0  0  0  0  0
   -5.8515   -3.1909    0.7429 H   0  0  0  0  0  0  0  0  0  0  0  0
   -5.1800   -4.4849   -1.2824 H   0  0  0  0  0  0  0  0  0  0  0  0
   -3.0880   -3.8763   -2.5009 H   0  0  0  0  0  0  0  0  0  0  0  0
   -1.6795   -2.0017   -1.6933 H   0  0  0  0  0  0  0  0  0  0  0  0
    4.7517   -2.1212   -0.3606 H   0  0  0  0  0  0  0  0  0  0  0  0
    6.9540   -1.8680    0.7703 H   0  0  0  0  0  0  0  0  0  0  0  0
    7.8979    0.4068    1.1703 H   0  0  0  0  0  0  0  0  0  0  0  0
    6.6263    2.4232    0.4356 H   0  0  0  0  0  0  0  0  0  0  0  0
    4.4209    2.1686   -0.6768 H   0  0  0  0  0  0  0  0  0  0  0  0
  1 17  1  0  0  0  0
  1 24  1  1  0  0  0
  2 23  1  6  0  0  0
  2  3  1  0  0  0  0
  2  1  1  0  0  0  0
  3  4  1  0  0  0  0
  3 38  1  0  0  0  0
  4  5  1  0  0  0  0
  5 11  1  0  0  0  0
  6  5  1  0  0  0  0
  6 25  1  0  0  0  0
  7  6  1  0  0  0  0
  8 39  1  6  0  0  0
  8  7  1  0  0  0  0
  8  4  1  0  0  0  0
  8 10  1  0  0  0  0
  9  7  2  0  0  0  0
 10 41  1  0  0  0  0
 10 40  1  0  0  0  0
 11 43  1  0  0  0  0
 11 44  1  0  0  0  0
 11 42  1  0  0  0  0
 12 47  1  0  0  0  0
 12 46  1  0  0  0  0
 12  5  1  0  0  0  0
 13 16  1  6  0  0  0
 13 32  1  0  0  0  0
 13  1  1  0  0  0  0
 14 15  1  0  0  0  0
 14 13  1  0  0  0  0
 15  2  1  0  0  0  0
 17 18  2  0  0  0  0
 18 48  1  0  0  0  0
 18 19  1  0  0  0  0
 19 49  1  0  0  0  0
 20 50  1  0  0  0  0
 20 19  2  0  0  0  0
 21 20  1  0  0  0  0
 22 21  2  0  0  0  0
 22 17  1  0  0  0  0
 25 53  1  0  0  0  0
 26 10  1  0  0  0  0
 26 27  2  0  0  0  0
 27 56  1  0  0  0  0
 28 27  1  0  0  0  0
 28 57  1  0  0  0  0
 29 28  2  0  0  0  0
 30 31  2  0  0  0  0
 30 29  1  0  0  0  0
 31 26  1  0  0  0  0
 32 37  2  0  0  0  0
 32 33  1  0  0  0  0
 33 34  2  0  0  0  0
 34 35  1  0  0  0  0
 34 62  1  0  0  0  0
 35 63  1  0  0  0  0
 36 64  1  0  0  0  0
 36 35  2  0  0  0  0
 37 36  1  0  0  0  0
 45 12  1  0  0  0  0
 51 21  1  0  0  0  0
 52 22  1  0  0  0  0
 54 25  1  0  0  0  0
 55 25  1  0  0  0  0
 58 29  1  0  0  0  0
 59 30  1  0  0  0  0
 60 31  1  0  0  0  0
 61 33  1  0  0  0  0
 65 37  1  0  0  0  0
M  RAD  3   3   2  14   2  15   2
M  END
>  <File Format>
g03

$$$$
REDO_6_si_srs_11.log
 OpenBabel02202017023D
Gaussian sw/gaussian//g16/g16 #p opt freq b3lyp/def2svp scrf=(smd,solvent=dichlo
 65 69  0  0  1  0  0  0  0  0999 V2000
   -1.9973   -0.1111    0.2223 C   0  0  2  0  0  0  0  0  0  0  0  0
   -0.5234   -0.2097   -0.1627 C   0  0  1  0  0  0  0  0  0  0  0  0
    0.2159   -1.3548    0.4211 C   0  0  0  0  0  0  0  0  0  0  0  0
    1.4900   -1.4914    0.3356 N   0  0  0  0  0  0  0  0  0  0  0  0
    2.2440   -2.6944    0.8540 C   0  0  0  0  0  0  0  0  0  0  0  0
    3.5098   -2.5264    0.1408 N   0  0  0  0  0  0  0  0  0  0  0  0
    3.6518   -1.3554   -0.5364 C   0  0  0  0  0  0  0  0  0  0  0  0
    2.3998   -0.5225   -0.3005 C   0  0  2  0  0  0  0  0  0  0  0  0
    4.6187   -0.9933   -1.1773 O   0  0  0  0  0  0  0  0  0  0  0  0
    2.7025    0.6919    0.6149 C   0  0  0  0  0  0  0  0  0  0  0  0
    2.4051   -2.5578    2.3692 C   0  0  0  0  0  0  0  0  0  0  0  0
    1.5426   -3.9867    0.4529 C   0  0  0  0  0  0  0  0  0  0  0  0
   -2.6081    0.4242   -1.1010 C   0  0  1  0  0  0  0  0  0  0  0  0
   -1.6283    0.0192   -2.1383 N   0  0  0  0  0  0  0  0  0  0  0  0
   -0.5402   -0.3303   -1.6930 N   0  0  0  0  0  0  0  0  0  0  0  0
   -2.5919    1.5272   -1.1113 H   0  0  0  0  0  0  0  0  0  0  0  0
   -2.3120    0.7129    1.4470 C   0  0  0  0  0  0  0  0  0  0  0  0
   -3.1214    0.1779    2.4585 C   0  0  0  0  0  0  0  0  0  0  0  0
   -3.4426    0.9334    3.5908 C   0  0  0  0  0  0  0  0  0  0  0  0
   -2.9555    2.2357    3.7256 C   0  0  0  0  0  0  0  0  0  0  0  0
   -2.1470    2.7793    2.7207 C   0  0  0  0  0  0  0  0  0  0  0  0
   -1.8297    2.0248    1.5898 C   0  0  0  0  0  0  0  0  0  0  0  0
    0.0199    0.7308    0.0165 H   0  0  0  0  0  0  0  0  0  0  0  0
   -2.3829   -1.1306    0.3703 H   0  0  0  0  0  0  0  0  0  0  0  0
    4.5640   -3.5198    0.2016 C   0  0  0  0  0  0  0  0  0  0  0  0
    3.2731    1.8504   -0.1645 C   0  0  0  0  0  0  0  0  0  0  0  0
    2.4311    2.6285   -0.9747 C   0  0  0  0  0  0  0  0  0  0  0  0
    2.9424    3.6983   -1.7121 C   0  0  0  0  0  0  0  0  0  0  0  0
    4.3068    4.0030   -1.6480 C   0  0  0  0  0  0  0  0  0  0  0  0
    5.1526    3.2315   -0.8459 C   0  0  0  0  0  0  0  0  0  0  0  0
    4.6384    2.1591   -0.1110 C   0  0  0  0  0  0  0  0  0  0  0  0
   -4.0022   -0.0604   -1.3938 C   0  0  0  0  0  0  0  0  0  0  0  0
   -4.2122   -1.3431   -1.9217 C   0  0  0  0  0  0  0  0  0  0  0  0
   -5.5096   -1.8123   -2.1381 C   0  0  0  0  0  0  0  0  0  0  0  0
   -6.6088   -1.0078   -1.8185 C   0  0  0  0  0  0  0  0  0  0  0  0
   -6.4048    0.2693   -1.2876 C   0  0  0  0  0  0  0  0  0  0  0  0
   -5.1061    0.7431   -1.0802 C   0  0  0  0  0  0  0  0  0  0  0  0
   -0.3484   -2.1490    0.9194 H   0  0  0  0  0  0  0  0  0  0  0  0
    1.9620   -0.2002   -1.2525 H   0  0  0  0  0  0  0  0  0  0  0  0
    3.3912    0.3746    1.4099 H   0  0  0  0  0  0  0  0  0  0  0  0
    1.7677    1.0000    1.1049 H   0  0  0  0  0  0  0  0  0  0  0  0
    3.0074   -3.3941    2.7506 H   0  0  0  0  0  0  0  0  0  0  0  0
    1.4207   -2.5897    2.8576 H   0  0  0  0  0  0  0  0  0  0  0  0
    2.9059   -1.6123    2.6227 H   0  0  0  0  0  0  0  0  0  0  0  0
    1.3783   -4.0169   -0.6338 H   0  0  0  0  0  0  0  0  0  0  0  0
    2.1736   -4.8378    0.7428 H   0  0  0  0  0  0  0  0  0  0  0  0
    0.5845   -4.1041    0.9775 H   0  0  0  0  0  0  0  0  0  0  0  0
   -3.5077   -0.8393    2.3535 H   0  0  0  0  0  0  0  0  0  0  0  0
   -4.0769    0.5013    4.3686 H   0  0  0  0  0  0  0  0  0  0  0  0
   -3.2048    2.8275    4.6097 H   0  0  0  0  0  0  0  0  0  0  0  0
   -1.7627    3.7977    2.8173 H   0  0  0  0  0  0  0  0  0  0  0  0
   -1.2007    2.4669    0.8126 H   0  0  0  0  0  0  0  0  0  0  0  0
    4.8125   -3.7645    1.2454 H   0  0  0  0  0  0  0  0  0  0  0  0
    4.2791   -4.4425   -0.3269 H   0  0  0  0  0  0  0  0  0  0  0  0
    5.4482   -3.0908   -0.2862 H   0  0  0  0  0  0  0  0  0  0  0  0
    1.3639    2.3917   -1.0261 H   0  0  0  0  0  0  0  0  0  0  0  0
    2.2755    4.2977   -2.3367 H   0  0  0  0  0  0  0  0  0  0  0  0
    4.7090    4.8403   -2.2236 H   0  0  0  0  0  0  0  0  0  0  0  0
    6.2195    3.4628   -0.7937 H   0  0  0  0  0  0  0  0  0  0  0  0
    5.3024    1.5505    0.5071 H   0  0  0  0  0  0  0  0  0  0  0  0
   -3.3555   -1.9749   -2.1705 H   0  0  0  0  0  0  0  0  0  0  0  0
   -5.6637   -2.8093   -2.5582 H   0  0  0  0  0  0  0  0  0  0  0  0
   -7.6240   -1.3760   -1.9857 H   0  0  0  0  0  0  0  0  0  0  0  0
   -7.2598    0.9023   -1.0380 H   0  0  0  0  0  0  0  0  0  0  0  0
   -4.9461    1.7431   -0.6697 H   0  0  0  0  0  0  0  0  0  0  0  0
  1 24  1  1  0  0  0
  1 17  1  0  0  0  0
  2 23  1  1  0  0  0
  2  1  1  0  0  0  0
  2  3  1  0  0  0  0
  3 38  1  0  0  0  0
  4  3  1  0  0  0  0
  4  5  1  0  0  0  0
  5 11  1  0  0  0  0
  6 25  1  0  0  0  0
  6  5  1  0  0  0  0
  7  8  1  0  0  0  0
  7  6  1  0  0  0  0
  8 39  1  6  0  0  0
  8  4  1  0  0  0  0
  8 10  1  0  0  0  0
  9  7  2  0  0  0  0
 10 41  1  0  0  0  0
 10 40  1  0  0  0  0
 11 44  1  0  0  0  0
 11 42  1  0  0  0  0
 11 43  1  0  0  0  0
 12 46  1  0  0  0  0
 12  5  1  0  0  0  0
 12 47  1  0  0  0  0
 13 16  1  1  0  0  0
 13  1  1  0  0  0  0
 14 15  1  0  0  0  0
 14 13  1  0  0  0  0
 15  2  1  0  0  0  0
 17 22  2  0  0  0  0
 17 18  1  0  0  0  0
 18 19  2  0  0  0  0
 19 20  1  0  0  0  0
 19 49  1  0  0  0  0
 20 50  1  0  0  0  0
 21 51  1  0  0  0  0
 21 20  2  0  0  0  0
 22 21  1  0  0  0  0
 25 53  1  0  0  0  0
 26 31  1  0  0  0  0
 26 10  1  0  0  0  0
 27 26  2  0  0  0  0
 28 29  2  0  0  0  0
 28 27  1  0  0  0  0
 29 30  1  0  0  0  0
 30 59  1  0  0  0  0
 30 31  2  0  0  0  0
 31 60  1  0  0  0  0
 32 13  1  0  0  0  0
 32 37  2  0  0  0  0
 33 32  1  0  0  0  0
 34 33  2  0  0  0  0
 34 35  1  0  0  0  0
 35 36  2  0  0  0  0
 36 37  1  0  0  0  0
 36 64  1  0  0  0  0
 37 65  1  0  0  0  0
 45 12  1  0  0  0  0
 48 18  1  0  0  0  0
 52 22  1  0  0  0  0
 54 25  1  0  0  0  0
 55 25  1  0  0  0  0
 56 27  1  0  0  0  0
 57 28  1  0  0  0  0
 58 29  1  0  0  0  0
 61 33  1  0  0  0  0
 62 34  1  0  0  0  0
 63 35  1  0  0  0  0
M  RAD  3   3   2  14   2  15   2
M  END
>  <File Format>
g03

$$$$
REDO_6_si_srs_12.log
 OpenBabel02202017023D
Gaussian sw/gaussian//g16/g16 #p opt freq b3lyp/def2svp scrf=(smd,solvent=dichlo
 65 69  0  0  1  0  0  0  0  0999 V2000
   -1.8065   -0.1168   -0.1806 C   0  0  2  0  0  0  0  0  0  0  0  0
   -0.6613   -0.7363   -1.0126 C   0  0  1  0  0  0  0  0  0  0  0  0
    0.0634   -1.7941   -0.2736 C   0  0  0  0  0  0  0  0  0  0  0  0
    1.3187   -1.8137   -0.0074 N   0  0  0  0  0  0  0  0  0  0  0  0
    1.9760   -2.9472    0.7506 C   0  0  0  0  0  0  0  0  0  0  0  0
    3.3686   -2.7358    0.3627 N   0  0  0  0  0  0  0  0  0  0  0  0
    3.6214   -1.5768   -0.2971 C   0  0  0  0  0  0  0  0  0  0  0  0
    2.3119   -0.7993   -0.4156 C   0  0  2  0  0  0  0  0  0  0  0  0
    4.7025   -1.1906   -0.6992 O   0  0  0  0  0  0  0  0  0  0  0  0
    2.2807    0.4449    0.4960 C   0  0  0  0  0  0  0  0  0  0  0  0
    1.7479   -2.7343    2.2484 C   0  0  0  0  0  0  0  0  0  0  0  0
    1.4609   -4.3002    0.2741 C   0  0  0  0  0  0  0  0  0  0  0  0
   -2.9176    0.0004   -1.2640 C   0  0  1  0  0  0  0  0  0  0  0  0
   -2.5193   -0.9637   -2.3082 N   0  0  0  0  0  0  0  0  0  0  0  0
   -1.3641   -1.3735   -2.1996 N   0  0  0  0  0  0  0  0  0  0  0  0
   -2.8784    0.9865   -1.7551 H   0  0  0  0  0  0  0  0  0  0  0  0
   -1.4803    1.1639    0.5447 C   0  0  0  0  0  0  0  0  0  0  0  0
   -1.5389    1.2074    1.9447 C   0  0  0  0  0  0  0  0  0  0  0  0
   -1.2557    2.3905    2.6348 C   0  0  0  0  0  0  0  0  0  0  0  0
   -0.9142    3.5475    1.9300 C   0  0  0  0  0  0  0  0  0  0  0  0
   -0.8499    3.5129    0.5325 C   0  0  0  0  0  0  0  0  0  0  0  0
   -1.1279    2.3305   -0.1542 C   0  0  0  0  0  0  0  0  0  0  0  0
    0.0148    0.0239   -1.4283 H   0  0  0  0  0  0  0  0  0  0  0  0
   -2.1457   -0.8604    0.5547 H   0  0  0  0  0  0  0  0  0  0  0  0
    4.4158   -3.6734    0.7199 C   0  0  0  0  0  0  0  0  0  0  0  0
    2.8484    1.7157   -0.1024 C   0  0  0  0  0  0  0  0  0  0  0  0
    2.5535    2.9269    0.5467 C   0  0  0  0  0  0  0  0  0  0  0  0
    3.0375    4.1402    0.0572 C   0  0  0  0  0  0  0  0  0  0  0  0
    3.8265    4.1662   -1.0985 C   0  0  0  0  0  0  0  0  0  0  0  0
    4.1300    2.9680   -1.7478 C   0  0  0  0  0  0  0  0  0  0  0  0
    3.6490    1.7499   -1.2523 C   0  0  0  0  0  0  0  0  0  0  0  0
   -4.3122   -0.2352   -0.7449 C   0  0  0  0  0  0  0  0  0  0  0  0
   -5.1089    0.8538   -0.3668 C   0  0  0  0  0  0  0  0  0  0  0  0
   -6.3773    0.6435    0.1813 C   0  0  0  0  0  0  0  0  0  0  0  0
   -6.8624   -0.6572    0.3472 C   0  0  0  0  0  0  0  0  0  0  0  0
   -6.0730   -1.7479   -0.0335 C   0  0  0  0  0  0  0  0  0  0  0  0
   -4.8014   -1.5386   -0.5722 C   0  0  0  0  0  0  0  0  0  0  0  0
   -0.5329   -2.6419    0.0788 H   0  0  0  0  0  0  0  0  0  0  0  0
    2.1241   -0.5275   -1.4623 H   0  0  0  0  0  0  0  0  0  0  0  0
    2.8062    0.2071    1.4359 H   0  0  0  0  0  0  0  0  0  0  0  0
    1.2356    0.6393    0.7777 H   0  0  0  0  0  0  0  0  0  0  0  0
    2.2738   -3.5189    2.8102 H   0  0  0  0  0  0  0  0  0  0  0  0
    0.6759   -2.8031    2.4831 H   0  0  0  0  0  0  0  0  0  0  0  0
    2.1280   -1.7542    2.5676 H   0  0  0  0  0  0  0  0  0  0  0  0
    1.5867   -4.4047   -0.8131 H   0  0  0  0  0  0  0  0  0  0  0  0
    2.0285   -5.0934    0.7787 H   0  0  0  0  0  0  0  0  0  0  0  0
    0.4049   -4.4418    0.5402 H   0  0  0  0  0  0  0  0  0  0  0  0
   -1.8164    0.3064    2.4983 H   0  0  0  0  0  0  0  0  0  0  0  0
   -1.3082    2.4075    3.7262 H   0  0  0  0  0  0  0  0  0  0  0  0
   -0.6948    4.4737    2.4665 H   0  0  0  0  0  0  0  0  0  0  0  0
   -0.5743    4.4105   -0.0255 H   0  0  0  0  0  0  0  0  0  0  0  0
   -1.0700    2.3177   -1.2456 H   0  0  0  0  0  0  0  0  0  0  0  0
    4.4084   -3.8726    1.8021 H   0  0  0  0  0  0  0  0  0  0  0  0
    4.3058   -4.6243    0.1768 H   0  0  0  0  0  0  0  0  0  0  0  0
    5.3746   -3.2160    0.4460 H   0  0  0  0  0  0  0  0  0  0  0  0
    1.9277    2.9155    1.4418 H   0  0  0  0  0  0  0  0  0  0  0  0
    2.7919    5.0702    0.5765 H   0  0  0  0  0  0  0  0  0  0  0  0
    4.2041    5.1153   -1.4868 H   0  0  0  0  0  0  0  0  0  0  0  0
    4.7529    2.9736   -2.6459 H   0  0  0  0  0  0  0  0  0  0  0  0
    3.9329    0.8243   -1.7528 H   0  0  0  0  0  0  0  0  0  0  0  0
   -4.7311    1.8703   -0.5016 H   0  0  0  0  0  0  0  0  0  0  0  0
   -6.9903    1.4993    0.4745 H   0  0  0  0  0  0  0  0  0  0  0  0
   -7.8565   -0.8215    0.7702 H   0  0  0  0  0  0  0  0  0  0  0  0
   -6.4504   -2.7662    0.0886 H   0  0  0  0  0  0  0  0  0  0  0  0
   -4.1873   -2.3933   -0.8674 H   0  0  0  0  0  0  0  0  0  0  0  0
  1 17  1  0  0  0  0
  1 24  1  1  0  0  0
  2 23  1  6  0  0  0
  2  3  1  0  0  0  0
  2  1  1  0  0  0  0
  3  4  1  0  0  0  0
  3 38  1  0  0  0  0
  4  5  1  0  0  0  0
  5 11  1  0  0  0  0
  6 25  1  0  0  0  0
  6  5  1  0  0  0  0
  7  6  1  0  0  0  0
  8 39  1  6  0  0  0
  8  7  1  0  0  0  0
  8  4  1  0  0  0  0
  8 10  1  0  0  0  0
  9  7  2  0  0  0  0
 10 41  1  0  0  0  0
 10 40  1  0  0  0  0
 11 43  1  0  0  0  0
 11 44  1  0  0  0  0
 11 42  1  0  0  0  0
 12 47  1  0  0  0  0
 12  5  1  0  0  0  0
 12 46  1  0  0  0  0
 13 16  1  6  0  0  0
 13 32  1  0  0  0  0
 13  1  1  0  0  0  0
 14 15  1  0  0  0  0
 14 13  1  0  0  0  0
 15  2  1  0  0  0  0
 17 18  2  0  0  0  0
 18 48  1  0  0  0  0
 18 19  1  0  0  0  0
 19 49  1  0  0  0  0
 20 50  1  0  0  0  0
 20 19  2  0  0  0  0
 21 20  1  0  0  0  0
 22 21  2  0  0  0  0
 22 17  1  0  0  0  0
 25 53  1  0  0  0  0
 26 10  1  0  0  0  0
 26 27  2  0  0  0  0
 27 56  1  0  0  0  0
 28 27  1  0  0  0  0
 28 57  1  0  0  0  0
 29 28  2  0  0  0  0
 30 31  2  0  0  0  0
 30 29  1  0  0  0  0
 31 26  1  0  0  0  0
 32 37  2  0  0  0  0
 32 33  1  0  0  0  0
 33 34  2  0  0  0  0
 34 35  1  0  0  0  0
 34 62  1  0  0  0  0
 35 63  1  0  0  0  0
 36 64  1  0  0  0  0
 36 35  2  0  0  0  0
 37 36  1  0  0  0  0
 45 12  1  0  0  0  0
 51 21  1  0  0  0  0
 52 22  1  0  0  0  0
 54 25  1  0  0  0  0
 55 25  1  0  0  0  0
 58 29  1  0  0  0  0
 59 30  1  0  0  0  0
 60 31  1  0  0  0  0
 61 33  1  0  0  0  0
 65 37  1  0  0  0  0
M  RAD  3   3   2  14   2  15   2
M  END
>  <File Format>
g03

$$$$
REDO_6_si_srs_13.log
 OpenBabel02202017023D
Gaussian sw/gaussian//g16/g16 #p opt freq b3lyp/def2svp scrf=(smd,solvent=dichlo
 65 69  0  0  1  0  0  0  0  0999 V2000
   -1.8370    0.3618   -0.5123 C   0  0  2  0  0  0  0  0  0  0  0  0
   -0.7671   -0.2089   -1.4731 C   0  0  1  0  0  0  0  0  0  0  0  0
    0.2222   -1.0777   -0.7935 C   0  0  0  0  0  0  0  0  0  0  0  0
    1.4986   -0.9485   -0.8300 N   0  0  0  0  0  0  0  0  0  0  0  0
    2.4267   -2.0099   -0.2619 C   0  0  0  0  0  0  0  0  0  0  0  0
    3.7221   -1.4709   -0.6660 N   0  0  0  0  0  0  0  0  0  0  0  0
    3.6875   -0.3185   -1.3780 C   0  0  0  0  0  0  0  0  0  0  0  0
    2.2434    0.1581   -1.4628 C   0  0  2  0  0  0  0  0  0  0  0  0
    4.6356    0.2915   -1.8365 O   0  0  0  0  0  0  0  0  0  0  0  0
    2.0695    1.5211   -0.7520 C   0  0  0  0  0  0  0  0  0  0  0  0
    2.2844   -2.1054    1.2542 C   0  0  0  0  0  0  0  0  0  0  0  0
    2.1369   -3.3410   -0.9582 C   0  0  0  0  0  0  0  0  0  0  0  0
   -3.1399   -0.3437   -1.0269 C   0  0  1  0  0  0  0  0  0  0  0  0
   -2.7268   -1.1290   -2.2028 N   0  0  0  0  0  0  0  0  0  0  0  0
   -1.5221   -1.1035   -2.4447 N   0  0  0  0  0  0  0  0  0  0  0  0
   -3.8663    0.3973   -1.3923 H   0  0  0  0  0  0  0  0  0  0  0  0
   -1.9387    1.8670   -0.5156 C   0  0  0  0  0  0  0  0  0  0  0  0
   -1.9686    2.5940   -1.7171 C   0  0  0  0  0  0  0  0  0  0  0  0
   -2.0930    3.9848   -1.7017 C   0  0  0  0  0  0  0  0  0  0  0  0
   -2.1964    4.6690   -0.4854 C   0  0  0  0  0  0  0  0  0  0  0  0
   -2.1823    3.9526    0.7144 C   0  0  0  0  0  0  0  0  0  0  0  0
   -2.0564    2.5606    0.6974 C   0  0  0  0  0  0  0  0  0  0  0  0
   -0.2816    0.5602   -2.0848 H   0  0  0  0  0  0  0  0  0  0  0  0
   -1.6422    0.0242    0.5138 H   0  0  0  0  0  0  0  0  0  0  0  0
    4.9652   -2.1294   -0.3155 C   0  0  0  0  0  0  0  0  0  0  0  0
    2.3698    1.4758    0.7258 C   0  0  0  0  0  0  0  0  0  0  0  0
    3.6928    1.4718    1.1975 C   0  0  0  0  0  0  0  0  0  0  0  0
    3.9588    1.3531    2.5638 C   0  0  0  0  0  0  0  0  0  0  0  0
    2.9068    1.2427    3.4799 C   0  0  0  0  0  0  0  0  0  0  0  0
    1.5864    1.2595    3.0216 C   0  0  0  0  0  0  0  0  0  0  0  0
    1.3233    1.3728    1.6536 C   0  0  0  0  0  0  0  0  0  0  0  0
   -3.8126   -1.2268   -0.0017 C   0  0  0  0  0  0  0  0  0  0  0  0
   -4.9729   -0.7891    0.6491 C   0  0  0  0  0  0  0  0  0  0  0  0
   -5.5618   -1.5738    1.6452 C   0  0  0  0  0  0  0  0  0  0  0  0
   -4.9995   -2.8059    1.9918 C   0  0  0  0  0  0  0  0  0  0  0  0
   -3.8436   -3.2510    1.3406 C   0  0  0  0  0  0  0  0  0  0  0  0
   -3.2519   -2.4639    0.3505 C   0  0  0  0  0  0  0  0  0  0  0  0
   -0.1740   -1.9447   -0.2528 H   0  0  0  0  0  0  0  0  0  0  0  0
    1.9386    0.2413   -2.5159 H   0  0  0  0  0  0  0  0  0  0  0  0
    1.0501    1.8925   -0.9226 H   0  0  0  0  0  0  0  0  0  0  0  0
    2.7581    2.2010   -1.2755 H   0  0  0  0  0  0  0  0  0  0  0  0
    2.9737   -2.8747    1.6286 H   0  0  0  0  0  0  0  0  0  0  0  0
    1.2640   -2.4108    1.5264 H   0  0  0  0  0  0  0  0  0  0  0  0
    2.5212   -1.1486    1.7349 H   0  0  0  0  0  0  0  0  0  0  0  0
    2.2126   -3.2292   -2.0492 H   0  0  0  0  0  0  0  0  0  0  0  0
    2.8660   -4.0910   -0.6232 H   0  0  0  0  0  0  0  0  0  0  0  0
    1.1352   -3.7103   -0.6972 H   0  0  0  0  0  0  0  0  0  0  0  0
   -1.9019    2.0727   -2.6762 H   0  0  0  0  0  0  0  0  0  0  0  0
   -2.1110    4.5376   -2.6441 H   0  0  0  0  0  0  0  0  0  0  0  0
   -2.2904    5.7575   -0.4745 H   0  0  0  0  0  0  0  0  0  0  0  0
   -2.2673    4.4779    1.6687 H   0  0  0  0  0  0  0  0  0  0  0  0
   -2.0473    2.0024    1.6371 H   0  0  0  0  0  0  0  0  0  0  0  0
    5.1145   -2.1320    0.7751 H   0  0  0  0  0  0  0  0  0  0  0  0
    4.9858   -3.1648   -0.6866 H   0  0  0  0  0  0  0  0  0  0  0  0
    5.7794   -1.5645   -0.7858 H   0  0  0  0  0  0  0  0  0  0  0  0
    4.5182    1.5612    0.4881 H   0  0  0  0  0  0  0  0  0  0  0  0
    4.9933    1.3518    2.9159 H   0  0  0  0  0  0  0  0  0  0  0  0
    3.1169    1.1522    4.5485 H   0  0  0  0  0  0  0  0  0  0  0  0
    0.7578    1.1849    3.7304 H   0  0  0  0  0  0  0  0  0  0  0  0
    0.2930    1.3917    1.2969 H   0  0  0  0  0  0  0  0  0  0  0  0
   -5.4137    0.1726    0.3749 H   0  0  0  0  0  0  0  0  0  0  0  0
   -6.4657   -1.2227    2.1488 H   0  0  0  0  0  0  0  0  0  0  0  0
   -5.4631   -3.4213    2.7666 H   0  0  0  0  0  0  0  0  0  0  0  0
   -3.4040   -4.2163    1.6033 H   0  0  0  0  0  0  0  0  0  0  0  0
   -2.3504   -2.8161   -0.1583 H   0  0  0  0  0  0  0  0  0  0  0  0
  1 24  1  1  0  0  0
  2 23  1  6  0  0  0
  2  3  1  0  0  0  0
  2  1  1  0  0  0  0
  3 38  1  0  0  0  0
  4  3  1  0  0  0  0
  4  5  1  0  0  0  0
  5 11  1  0  0  0  0
  6 25  1  0  0  0  0
  6  5  1  0  0  0  0
  7  6  1  0  0  0  0
  8 39  1  6  0  0  0
  8  7  1  0  0  0  0
  8  4  1  0  0  0  0
  8 10  1  0  0  0  0
  9  7  2  0  0  0  0
 10 26  1  0  0  0  0
 11 43  1  0  0  0  0
 11 42  1  0  0  0  0
 11 44  1  0  0  0  0
 12 47  1  0  0  0  0
 12 46  1  0  0  0  0
 12  5  1  0  0  0  0
 13 16  1  6  0  0  0
 13  1  1  0  0  0  0
 13 32  1  0  0  0  0
 14 13  1  0  0  0  0
 15 14  2  0  0  0  0
 15  2  1  0  0  0  0
 17  1  1  0  0  0  0
 17 22  2  0  0  0  0
 18 19  2  0  0  0  0
 18 17  1  0  0  0  0
 19 20  1  0  0  0  0
 20 50  1  0  0  0  0
 20 21  2  0  0  0  0
 21 51  1  0  0  0  0
 22 21  1  0  0  0  0
 22 52  1  0  0  0  0
 25 53  1  0  0  0  0
 26 27  2  0  0  0  0
 26 31  1  0  0  0  0
 27 28  1  0  0  0  0
 28 57  1  0  0  0  0
 28 29  2  0  0  0  0
 29 58  1  0  0  0  0
 30 29  1  0  0  0  0
 30 59  1  0  0  0  0
 31 30  2  0  0  0  0
 32 37  2  0  0  0  0
 32 33  1  0  0  0  0
 33 34  2  0  0  0  0
 34 35  1  0  0  0  0
 34 62  1  0  0  0  0
 35 63  1  0  0  0  0
 36 64  1  0  0  0  0
 36 35  2  0  0  0  0
 37 36  1  0  0  0  0
 40 10  1  0  0  0  0
 41 10  1  0  0  0  0
 45 12  1  0  0  0  0
 48 18  1  0  0  0  0
 49 19  1  0  0  0  0
 54 25  1  0  0  0  0
 55 25  1  0  0  0  0
 56 27  1  0  0  0  0
 60 31  1  0  0  0  0
 61 33  1  0  0  0  0
 65 37  1  0  0  0  0
M  RAD  1   3   2
M  END
>  <File Format>
g03

$$$$
REDO_6_si_srs_2.log
 OpenBabel02202017023D
Gaussian sw/gaussian//g16/g16 #p opt freq b3lyp/def2svp scrf=(smd,solvent=dichlo
 65 69  0  0  1  0  0  0  0  0999 V2000
   -1.9172   -0.0804   -0.1959 C   0  0  2  0  0  0  0  0  0  0  0  0
   -0.6974   -0.7840   -0.8008 C   0  0  1  0  0  0  0  0  0  0  0  0
    0.3436   -1.1691    0.1738 C   0  0  0  0  0  0  0  0  0  0  0  0
    1.5967   -1.3009   -0.0762 N   0  0  0  0  0  0  0  0  0  0  0  0
    2.5510   -1.8822    0.9536 C   0  0  0  0  0  0  0  0  0  0  0  0
    3.7840   -1.9313    0.1752 N   0  0  0  0  0  0  0  0  0  0  0  0
    3.6863   -1.5245   -1.1129 C   0  0  0  0  0  0  0  0  0  0  0  0
    2.2730   -1.0097   -1.3569 C   0  0  2  0  0  0  0  0  0  0  0  0
    4.5748   -1.4961   -1.9439 O   0  0  0  0  0  0  0  0  0  0  0  0
    2.3206    0.4879   -1.7453 C   0  0  0  0  0  0  0  0  0  0  0  0
    2.6656   -0.9592    2.1634 C   0  0  0  0  0  0  0  0  0  0  0  0
    2.0796   -3.2875    1.3327 C   0  0  0  0  0  0  0  0  0  0  0  0
   -3.0678   -0.7169   -1.0247 C   0  0  1  0  0  0  0  0  0  0  0  0
   -2.4959   -1.9846   -1.5263 N   0  0  0  0  0  0  0  0  0  0  0  0
   -1.2778   -2.0743   -1.4178 N   0  0  0  0  0  0  0  0  0  0  0  0
   -3.2709   -0.1225   -1.9314 H   0  0  0  0  0  0  0  0  0  0  0  0
   -1.8528    1.4271   -0.2107 C   0  0  0  0  0  0  0  0  0  0  0  0
   -1.7619    2.1407   -1.4169 C   0  0  0  0  0  0  0  0  0  0  0  0
   -1.6401    3.5315   -1.4110 C   0  0  0  0  0  0  0  0  0  0  0  0
   -1.6130    4.2304   -0.1989 C   0  0  0  0  0  0  0  0  0  0  0  0
   -1.7160    3.5297    1.0055 C   0  0  0  0  0  0  0  0  0  0  0  0
   -1.8353    2.1364    0.9978 C   0  0  0  0  0  0  0  0  0  0  0  0
   -0.2853   -0.2429   -1.6614 H   0  0  0  0  0  0  0  0  0  0  0  0
   -2.0363   -0.4184    0.8440 H   0  0  0  0  0  0  0  0  0  0  0  0
    5.0435   -2.3439    0.7622 C   0  0  0  0  0  0  0  0  0  0  0  0
    2.7562    1.3878   -0.6171 C   0  0  0  0  0  0  0  0  0  0  0  0
    4.1147    1.5425   -0.2960 C   0  0  0  0  0  0  0  0  0  0  0  0
    4.4993    2.3204    0.7992 C   0  0  0  0  0  0  0  0  0  0  0  0
    3.5321    2.9564    1.5858 C   0  0  0  0  0  0  0  0  0  0  0  0
    2.1783    2.8163    1.2667 C   0  0  0  0  0  0  0  0  0  0  0  0
    1.7947    2.0365    0.1722 C   0  0  0  0  0  0  0  0  0  0  0  0
   -4.3539   -0.9141   -0.2662 C   0  0  0  0  0  0  0  0  0  0  0  0
   -5.3423    0.0783   -0.3030 C   0  0  0  0  0  0  0  0  0  0  0  0
   -6.5126   -0.0636    0.4476 C   0  0  0  0  0  0  0  0  0  0  0  0
   -6.7077   -1.2038    1.2330 C   0  0  0  0  0  0  0  0  0  0  0  0
   -5.7261   -2.1998    1.2691 C   0  0  0  0  0  0  0  0  0  0  0  0
   -4.5514   -2.0537    0.5272 C   0  0  0  0  0  0  0  0  0  0  0  0
    0.0129   -1.4335    1.1833 H   0  0  0  0  0  0  0  0  0  0  0  0
    1.7886   -1.5924   -2.1537 H   0  0  0  0  0  0  0  0  0  0  0  0
    1.3436    0.8080   -2.1278 H   0  0  0  0  0  0  0  0  0  0  0  0
    3.0282    0.5301   -2.5865 H   0  0  0  0  0  0  0  0  0  0  0  0
    3.3510   -1.4097    2.8944 H   0  0  0  0  0  0  0  0  0  0  0  0
    1.6866   -0.8448    2.6501 H   0  0  0  0  0  0  0  0  0  0  0  0
    3.0463    0.0276    1.8733 H   0  0  0  0  0  0  0  0  0  0  0  0
    1.9300   -3.8985    0.4308 H   0  0  0  0  0  0  0  0  0  0  0  0
    2.8413   -3.7646    1.9645 H   0  0  0  0  0  0  0  0  0  0  0  0
    1.1458   -3.2513    1.9111 H   0  0  0  0  0  0  0  0  0  0  0  0
   -1.7803    1.6064   -2.3701 H   0  0  0  0  0  0  0  0  0  0  0  0
   -1.5646    4.0732   -2.3569 H   0  0  0  0  0  0  0  0  0  0  0  0
   -1.5140    5.3184   -0.1951 H   0  0  0  0  0  0  0  0  0  0  0  0
   -1.7010    4.0678    1.9563 H   0  0  0  0  0  0  0  0  0  0  0  0
   -1.9074    1.5892    1.9411 H   0  0  0  0  0  0  0  0  0  0  0  0
    5.3663   -1.6327    1.5380 H   0  0  0  0  0  0  0  0  0  0  0  0
    4.9677   -3.3494    1.2014 H   0  0  0  0  0  0  0  0  0  0  0  0
    5.7902   -2.3592   -0.0413 H   0  0  0  0  0  0  0  0  0  0  0  0
    4.8735    1.0504   -0.9087 H   0  0  0  0  0  0  0  0  0  0  0  0
    5.5598    2.4341    1.0375 H   0  0  0  0  0  0  0  0  0  0  0  0
    3.8348    3.5654    2.4412 H   0  0  0  0  0  0  0  0  0  0  0  0
    1.4151    3.3160    1.8681 H   0  0  0  0  0  0  0  0  0  0  0  0
    0.7367    1.9301   -0.0730 H   0  0  0  0  0  0  0  0  0  0  0  0
   -5.1923    0.9659   -0.9225 H   0  0  0  0  0  0  0  0  0  0  0  0
   -7.2773    0.7162    0.4131 H   0  0  0  0  0  0  0  0  0  0  0  0
   -7.6262   -1.3186    1.8139 H   0  0  0  0  0  0  0  0  0  0  0  0
   -5.8769   -3.0960    1.8760 H   0  0  0  0  0  0  0  0  0  0  0  0
   -3.7888   -2.8357    0.5556 H   0  0  0  0  0  0  0  0  0  0  0  0
  1 24  1  1  0  0  0
  2 23  1  6  0  0  0
  2  1  1  0  0  0  0
  2  3  1  0  0  0  0
  3 38  1  0  0  0  0
  4  3  1  0  0  0  0
  4  5  1  0  0  0  0
  5 12  1  0  0  0  0
  5 11  1  0  0  0  0
  6 25  1  0  0  0  0
  6  5  1  0  0  0  0
  7  6  1  0  0  0  0
  8 39  1  6  0  0  0
  8  7  1  0  0  0  0
  8  4  1  0  0  0  0
  9  7  2  0  0  0  0
 10  8  1  0  0  0  0
 10 26  1  0  0  0  0
 11 43  1  0  0  0  0
 11 42  1  0  0  0  0
 12 47  1  0  0  0  0
 12 46  1  0  0  0  0
 13 16  1  6  0  0  0
 13 32  1  0  0  0  0
 13  1  1  0  0  0  0
 14 15  1  0  0  0  0
 14 13  1  0  0  0  0
 15  2  1  0  0  0  0
 17  1  1  0  0  0  0
 17 22  2  0  0  0  0
 18 19  2  0  0  0  0
 18 17  1  0  0  0  0
 19 20  1  0  0  0  0
 20 50  1  0  0  0  0
 20 21  2  0  0  0  0
 21 51  1  0  0  0  0
 22 21  1  0  0  0  0
 22 52  1  0  0  0  0
 25 54  1  0  0  0  0
 25 53  1  0  0  0  0
 26 27  2  0  0  0  0
 26 31  1  0  0  0  0
 27 28  1  0  0  0  0
 28 57  1  0  0  0  0
 28 29  2  0  0  0  0
 29 58  1  0  0  0  0
 30 29  1  0  0  0  0
 30 59  1  0  0  0  0
 31 30  2  0  0  0  0
 32 37  1  0  0  0  0
 33 32  2  0  0  0  0
 33 34  1  0  0  0  0
 34 35  2  0  0  0  0
 35 36  1  0  0  0  0
 35 63  1  0  0  0  0
 36 64  1  0  0  0  0
 37 65  1  0  0  0  0
 37 36  2  0  0  0  0
 40 10  1  0  0  0  0
 41 10  1  0  0  0  0
 44 11  1  0  0  0  0
 45 12  1  0  0  0  0
 48 18  1  0  0  0  0
 49 19  1  0  0  0  0
 55 25  1  0  0  0  0
 56 27  1  0  0  0  0
 60 31  1  0  0  0  0
 61 33  1  0  0  0  0
 62 34  1  0  0  0  0
M  RAD  3   3   2  14   2  15   2
M  END
>  <File Format>
g03

$$$$
REDO_6_si_srs_4.log
 OpenBabel02202017023D
Gaussian sw/gaussian//g16/g16 #p opt freq b3lyp/def2svp scrf=(smd,solvent=dichlo
 65 69  0  0  1  0  0  0  0  0999 V2000
   -1.8840    0.4389   -0.4556 C   0  0  2  0  0  0  0  0  0  0  0  0
   -0.8224   -0.0019   -1.4930 C   0  0  1  0  0  0  0  0  0  0  0  0
    0.1775   -0.9330   -0.9181 C   0  0  0  0  0  0  0  0  0  0  0  0
    1.4519   -0.7825   -0.9337 N   0  0  0  0  0  0  0  0  0  0  0  0
    2.3909   -1.8821   -0.4673 C   0  0  0  0  0  0  0  0  0  0  0  0
    3.6795   -1.2979   -0.8290 N   0  0  0  0  0  0  0  0  0  0  0  0
    3.6315   -0.0815   -1.4247 C   0  0  0  0  0  0  0  0  0  0  0  0
    2.1832    0.3878   -1.4559 C   0  0  2  0  0  0  0  0  0  0  0  0
    4.5721    0.5788   -1.8252 O   0  0  0  0  0  0  0  0  0  0  0  0
    2.0032    1.6737   -0.6167 C   0  0  0  0  0  0  0  0  0  0  0  0
    2.2597   -2.1149    1.0350 C   0  0  0  0  0  0  0  0  0  0  0  0
    2.1042   -3.1484   -1.2746 C   0  0  0  0  0  0  0  0  0  0  0  0
   -3.1429   -0.3661   -0.9358 C   0  0  1  0  0  0  0  0  0  0  0  0
   -2.7684   -0.9377   -2.2399 N   0  0  0  0  0  0  0  0  0  0  0  0
   -1.5868   -0.7899   -2.5466 N   0  0  0  0  0  0  0  0  0  0  0  0
   -3.9894    0.3106   -1.1225 H   0  0  0  0  0  0  0  0  0  0  0  0
   -2.1078    1.9302   -0.4129 C   0  0  0  0  0  0  0  0  0  0  0  0
   -2.3143    2.6652   -1.5924 C   0  0  0  0  0  0  0  0  0  0  0  0
   -2.5484    4.0405   -1.5397 C   0  0  0  0  0  0  0  0  0  0  0  0
   -2.5831    4.7015   -0.3067 C   0  0  0  0  0  0  0  0  0  0  0  0
   -2.3890    3.9770    0.8723 C   0  0  0  0  0  0  0  0  0  0  0  0
   -2.1553    2.5996    0.8183 C   0  0  0  0  0  0  0  0  0  0  0  0
   -0.3517    0.8378   -2.0164 H   0  0  0  0  0  0  0  0  0  0  0  0
   -1.6058    0.0938    0.5472 H   0  0  0  0  0  0  0  0  0  0  0  0
    4.9315   -1.9649   -0.5300 C   0  0  0  0  0  0  0  0  0  0  0  0
    2.3071    1.4888    0.8495 C   0  0  0  0  0  0  0  0  0  0  0  0
    3.6313    1.4588    1.3171 C   0  0  0  0  0  0  0  0  0  0  0  0
    3.9025    1.2170    2.6660 C   0  0  0  0  0  0  0  0  0  0  0  0
    2.8545    1.0077    3.5693 C   0  0  0  0  0  0  0  0  0  0  0  0
    1.5329    1.0483    3.1160 C   0  0  0  0  0  0  0  0  0  0  0  0
    1.2646    1.2849    1.7648 C   0  0  0  0  0  0  0  0  0  0  0  0
   -3.5811   -1.4484    0.0270 C   0  0  0  0  0  0  0  0  0  0  0  0
   -2.9549   -2.7038    0.0491 C   0  0  0  0  0  0  0  0  0  0  0  0
   -3.3205   -3.6579    1.0029 C   0  0  0  0  0  0  0  0  0  0  0  0
   -4.3117   -3.3659    1.9449 C   0  0  0  0  0  0  0  0  0  0  0  0
   -4.9418   -2.1175    1.9246 C   0  0  0  0  0  0  0  0  0  0  0  0
   -4.5817   -1.1656    0.9674 C   0  0  0  0  0  0  0  0  0  0  0  0
   -0.2064   -1.8592   -0.4788 H   0  0  0  0  0  0  0  0  0  0  0  0
    1.8719    0.5703   -2.4942 H   0  0  0  0  0  0  0  0  0  0  0  0
    0.9818    2.0545   -0.7501 H   0  0  0  0  0  0  0  0  0  0  0  0
    2.6878    2.4041   -1.0730 H   0  0  0  0  0  0  0  0  0  0  0  0
    2.9373   -2.9284    1.3287 H   0  0  0  0  0  0  0  0  0  0  0  0
    1.2358   -2.4240    1.2882 H   0  0  0  0  0  0  0  0  0  0  0  0
    2.5178   -1.2111    1.5994 H   0  0  0  0  0  0  0  0  0  0  0  0
    2.1471   -2.9377   -2.3528 H   0  0  0  0  0  0  0  0  0  0  0  0
    2.8540   -3.9124   -1.0287 H   0  0  0  0  0  0  0  0  0  0  0  0
    1.1170   -3.5586   -1.0196 H   0  0  0  0  0  0  0  0  0  0  0  0
   -2.3000    2.1596   -2.5619 H   0  0  0  0  0  0  0  0  0  0  0  0
   -2.7064    4.5988   -2.4656 H   0  0  0  0  0  0  0  0  0  0  0  0
   -2.7636    5.7784   -0.2666 H   0  0  0  0  0  0  0  0  0  0  0  0
   -2.4180    4.4845    1.8396 H   0  0  0  0  0  0  0  0  0  0  0  0
   -2.0077    2.0356    1.7425 H   0  0  0  0  0  0  0  0  0  0  0  0
    5.0889   -2.0360    0.5574 H   0  0  0  0  0  0  0  0  0  0  0  0
    4.9590   -2.9739   -0.9669 H   0  0  0  0  0  0  0  0  0  0  0  0
    5.7367   -1.3624   -0.9681 H   0  0  0  0  0  0  0  0  0  0  0  0
    4.4534    1.6268    0.6183 H   0  0  0  0  0  0  0  0  0  0  0  0
    4.9379    1.1975    3.0151 H   0  0  0  0  0  0  0  0  0  0  0  0
    3.0684    0.8217    4.6246 H   0  0  0  0  0  0  0  0  0  0  0  0
    0.7075    0.8963    3.8160 H   0  0  0  0  0  0  0  0  0  0  0  0
    0.2329    1.3217    1.4137 H   0  0  0  0  0  0  0  0  0  0  0  0
   -2.1852   -2.9474   -0.6870 H   0  0  0  0  0  0  0  0  0  0  0  0
   -2.8319   -4.6353    1.0068 H   0  0  0  0  0  0  0  0  0  0  0  0
   -4.5971   -4.1122    2.6903 H   0  0  0  0  0  0  0  0  0  0  0  0
   -5.7218   -1.8850    2.6537 H   0  0  0  0  0  0  0  0  0  0  0  0
   -5.0767   -0.1914    0.9502 H   0  0  0  0  0  0  0  0  0  0  0  0
  1 17  1  0  0  0  0
  1 24  1  1  0  0  0
  2 23  1  6  0  0  0
  2  3  1  0  0  0  0
  2  1  1  0  0  0  0
  3 38  1  0  0  0  0
  4  3  1  0  0  0  0
  4  5  1  0  0  0  0
  5 11  1  0  0  0  0
  6 25  1  0  0  0  0
  6  5  1  0  0  0  0
  7  6  1  0  0  0  0
  8 39  1  6  0  0  0
  8  7  1  0  0  0  0
  8  4  1  0  0  0  0
  8 10  1  0  0  0  0
  9  7  2  0  0  0  0
 10 26  1  0  0  0  0
 11 43  1  0  0  0  0
 11 42  1  0  0  0  0
 11 44  1  0  0  0  0
 12 46  1  0  0  0  0
 12 47  1  0  0  0  0
 12  5  1  0  0  0  0
 13 16  1  6  0  0  0
 13  1  1  0  0  0  0
 13 32  1  0  0  0  0
 14 13  1  0  0  0  0
 15 14  2  0  0  0  0
 15  2  1  0  0  0  0
 17 22  2  0  0  0  0
 18 19  2  0  0  0  0
 18 17  1  0  0  0  0
 19 20  1  0  0  0  0
 20 50  1  0  0  0  0
 20 21  2  0  0  0  0
 21 51  1  0  0  0  0
 22 21  1  0  0  0  0
 22 52  1  0  0  0  0
 25 53  1  0  0  0  0
 26 27  2  0  0  0  0
 26 31  1  0  0  0  0
 27 28  1  0  0  0  0
 28 57  1  0  0  0  0
 28 29  2  0  0  0  0
 29 58  1  0  0  0  0
 30 29  1  0  0  0  0
 30 59  1  0  0  0  0
 31 30  2  0  0  0  0
 32 33  2  0  0  0  0
 32 37  1  0  0  0  0
 33 34  1  0  0  0  0
 34 62  1  0  0  0  0
 34 35  2  0  0  0  0
 35 63  1  0  0  0  0
 36 35  1  0  0  0  0
 36 64  1  0  0  0  0
 37 36  2  0  0  0  0
 40 10  1  0  0  0  0
 41 10  1  0  0  0  0
 45 12  1  0  0  0  0
 48 18  1  0  0  0  0
 49 19  1  0  0  0  0
 54 25  1  0  0  0  0
 55 25  1  0  0  0  0
 56 27  1  0  0  0  0
 60 31  1  0  0  0  0
 61 33  1  0  0  0  0
 65 37  1  0  0  0  0
M  RAD  1   3   2
M  END
>  <File Format>
g03

$$$$
REDO_6_si_srs_5.log
 OpenBabel02202017023D
Gaussian sw/gaussian//g16/g16 #p opt freq b3lyp/def2svp scrf=(smd,solvent=dichlo
 65 69  0  0  1  0  0  0  0  0999 V2000
   -1.5345   -0.0919    0.2767 C   0  0  2  0  0  0  0  0  0  0  0  0
   -0.1273    0.1823   -0.2914 C   0  0  1  0  0  0  0  0  0  0  0  0
    0.9619   -0.0810    0.6842 C   0  0  0  0  0  0  0  0  0  0  0  0
    2.1512   -0.5218    0.4803 N   0  0  0  0  0  0  0  0  0  0  0  0
    3.0877   -0.8572    1.6293 C   0  0  0  0  0  0  0  0  0  0  0  0
    4.0447   -1.7154    0.9325 N   0  0  0  0  0  0  0  0  0  0  0  0
    3.9254   -1.7446   -0.4212 C   0  0  0  0  0  0  0  0  0  0  0  0
    2.7993   -0.8026   -0.8142 C   0  0  2  0  0  0  0  0  0  0  0  0
    4.6216   -2.3583   -1.2065 O   0  0  0  0  0  0  0  0  0  0  0  0
    3.4008    0.4582   -1.4934 C   0  0  0  0  0  0  0  0  0  0  0  0
    3.7276    0.4259    2.1631 C   0  0  0  0  0  0  0  0  0  0  0  0
    2.3498   -1.6255    2.7203 C   0  0  0  0  0  0  0  0  0  0  0  0
   -2.2824   -0.3962   -1.0410 C   0  0  1  0  0  0  0  0  0  0  0  0
   -1.2115   -0.9019   -1.9436 N   0  0  0  0  0  0  0  0  0  0  0  0
   -0.0785   -0.6113   -1.5528 N   0  0  0  0  0  0  0  0  0  0  0  0
   -2.6318    0.5423   -1.5047 H   0  0  0  0  0  0  0  0  0  0  0  0
   -2.1205    0.9942    1.1410 C   0  0  0  0  0  0  0  0  0  0  0  0
   -2.1823    2.3288    0.7048 C   0  0  0  0  0  0  0  0  0  0  0  0
   -2.7446    3.3157    1.5158 C   0  0  0  0  0  0  0  0  0  0  0  0
   -3.2559    2.9856    2.7766 C   0  0  0  0  0  0  0  0  0  0  0  0
   -3.2006    1.6618    3.2188 C   0  0  0  0  0  0  0  0  0  0  0  0
   -2.6359    0.6741    2.4053 C   0  0  0  0  0  0  0  0  0  0  0  0
   -0.0461    1.2446   -0.5844 H   0  0  0  0  0  0  0  0  0  0  0  0
   -1.4981   -1.0280    0.8547 H   0  0  0  0  0  0  0  0  0  0  0  0
    5.0842   -2.4376    1.6396 C   0  0  0  0  0  0  0  0  0  0  0  0
    2.4193    1.5811   -1.6906 C   0  0  0  0  0  0  0  0  0  0  0  0
    2.2753    2.5713   -0.7052 C   0  0  0  0  0  0  0  0  0  0  0  0
    1.2973    3.5629   -0.8282 C   0  0  0  0  0  0  0  0  0  0  0  0
    0.4563    3.5795   -1.9457 C   0  0  0  0  0  0  0  0  0  0  0  0
    0.6092    2.6110   -2.9455 C   0  0  0  0  0  0  0  0  0  0  0  0
    1.5849    1.6203   -2.8184 C   0  0  0  0  0  0  0  0  0  0  0  0
   -3.4329   -1.3568   -0.9141 C   0  0  0  0  0  0  0  0  0  0  0  0
   -3.2036   -2.7400   -0.8689 C   0  0  0  0  0  0  0  0  0  0  0  0
   -4.2696   -3.6266   -0.6996 C   0  0  0  0  0  0  0  0  0  0  0  0
   -5.5736   -3.1384   -0.5634 C   0  0  0  0  0  0  0  0  0  0  0  0
   -5.8073   -1.7604   -0.6025 C   0  0  0  0  0  0  0  0  0  0  0  0
   -4.7417   -0.8737   -0.7813 C   0  0  0  0  0  0  0  0  0  0  0  0
    0.6928    0.1167    1.7274 H   0  0  0  0  0  0  0  0  0  0  0  0
    2.0752   -1.2828   -1.4794 H   0  0  0  0  0  0  0  0  0  0  0  0
    3.7900    0.0984   -2.4565 H   0  0  0  0  0  0  0  0  0  0  0  0
    4.2579    0.8025   -0.8984 H   0  0  0  0  0  0  0  0  0  0  0  0
    4.4328    0.1704    2.9663 H   0  0  0  0  0  0  0  0  0  0  0  0
    2.9545    1.0853    2.5831 H   0  0  0  0  0  0  0  0  0  0  0  0
    4.2707    0.9590    1.3720 H   0  0  0  0  0  0  0  0  0  0  0  0
    1.8343   -2.5004    2.2987 H   0  0  0  0  0  0  0  0  0  0  0  0
    3.0790   -1.9676    3.4668 H   0  0  0  0  0  0  0  0  0  0  0  0
    1.6279   -0.9852    3.2446 H   0  0  0  0  0  0  0  0  0  0  0  0
   -1.7863    2.6038   -0.2756 H   0  0  0  0  0  0  0  0  0  0  0  0
   -2.7843    4.3489    1.1621 H   0  0  0  0  0  0  0  0  0  0  0  0
   -3.6959    3.7594    3.4103 H   0  0  0  0  0  0  0  0  0  0  0  0
   -3.5991    1.3933    4.2002 H   0  0  0  0  0  0  0  0  0  0  0  0
   -2.5977   -0.3617    2.7521 H   0  0  0  0  0  0  0  0  0  0  0  0
    5.6420   -1.7642    2.3074 H   0  0  0  0  0  0  0  0  0  0  0  0
    4.6682   -3.2679    2.2312 H   0  0  0  0  0  0  0  0  0  0  0  0
    5.7703   -2.8472    0.8878 H   0  0  0  0  0  0  0  0  0  0  0  0
    2.9276    2.5548    0.1712 H   0  0  0  0  0  0  0  0  0  0  0  0
    1.1885    4.3211   -0.0491 H   0  0  0  0  0  0  0  0  0  0  0  0
   -0.3120    4.3504   -2.0421 H   0  0  0  0  0  0  0  0  0  0  0  0
   -0.0394    2.6252   -3.8247 H   0  0  0  0  0  0  0  0  0  0  0  0
    1.6907    0.8565   -3.5920 H   0  0  0  0  0  0  0  0  0  0  0  0
   -2.1861   -3.1246   -0.9752 H   0  0  0  0  0  0  0  0  0  0  0  0
   -4.0821   -4.7030   -0.6750 H   0  0  0  0  0  0  0  0  0  0  0  0
   -6.4071   -3.8324   -0.4300 H   0  0  0  0  0  0  0  0  0  0  0  0
   -6.8239   -1.3733   -0.4990 H   0  0  0  0  0  0  0  0  0  0  0  0
   -4.9250    0.2030   -0.8179 H   0  0  0  0  0  0  0  0  0  0  0  0
  1 24  1  1  0  0  0
  1 17  1  0  0  0  0
  2 23  1  6  0  0  0
  2  1  1  0  0  0  0
  2  3  1  0  0  0  0
  3 38  1  0  0  0  0
  4  3  1  0  0  0  0
  4  5  1  0  0  0  0
  5 11  1  0  0  0  0
  5 12  1  0  0  0  0
  6  5  1  0  0  0  0
  6 25  1  0  0  0  0
  7  6  1  0  0  0  0
  8 39  1  6  0  0  0
  8  7  1  0  0  0  0
  8  4  1  0  0  0  0
  9  7  2  0  0  0  0
 10 41  1  0  0  0  0
 10  8  1  0  0  0  0
 11 43  1  0  0  0  0
 11 42  1  0  0  0  0
 12 47  1  0  0  0  0
 12 46  1  0  0  0  0
 13 16  1  6  0  0  0
 13 32  1  0  0  0  0
 13  1  1  0  0  0  0
 14 15  1  0  0  0  0
 14 13  1  0  0  0  0
 15  2  1  0  0  0  0
 17 22  1  0  0  0  0
 18 17  2  0  0  0  0
 18 19  1  0  0  0  0
 19 20  2  0  0  0  0
 20 21  1  0  0  0  0
 20 50  1  0  0  0  0
 21 51  1  0  0  0  0
 22 52  1  0  0  0  0
 22 21  2  0  0  0  0
 25 54  1  0  0  0  0
 25 53  1  0  0  0  0
 26 10  1  0  0  0  0
 26 27  2  0  0  0  0
 27 56  1  0  0  0  0
 28 27  1  0  0  0  0
 28 57  1  0  0  0  0
 29 28  2  0  0  0  0
 30 31  2  0  0  0  0
 30 29  1  0  0  0  0
 31 26  1  0  0  0  0
 32 33  2  0  0  0  0
 32 37  1  0  0  0  0
 33 34  1  0  0  0  0
 34 62  1  0  0  0  0
 34 35  2  0  0  0  0
 35 63  1  0  0  0  0
 36 35  1  0  0  0  0
 36 64  1  0  0  0  0
 37 36  2  0  0  0  0
 40 10  1  0  0  0  0
 44 11  1  0  0  0  0
 45 12  1  0  0  0  0
 48 18  1  0  0  0  0
 49 19  1  0  0  0  0
 55 25  1  0  0  0  0
 58 29  1  0  0  0  0
 59 30  1  0  0  0  0
 60 31  1  0  0  0  0
 61 33  1  0  0  0  0
 65 37  1  0  0  0  0
M  RAD  3   3   2  14   2  15   2
M  END
>  <File Format>
g03

$$$$
REDO_6_si_srs_6.log
 OpenBabel02202017023D
Gaussian sw/gaussian//g16/g16 #p opt freq b3lyp/def2svp scrf=(smd,solvent=dichlo
 65 69  0  0  1  0  0  0  0  0999 V2000
   -1.6275   -0.9552    0.1813 C   0  0  2  0  0  0  0  0  0  0  0  0
   -0.8468   -0.0443    1.1753 C   0  0  1  0  0  0  0  0  0  0  0  0
   -0.6516    1.3191    0.6255 C   0  0  0  0  0  0  0  0  0  0  0  0
    0.4745    1.8392    0.2943 N   0  0  0  0  0  0  0  0  0  0  0  0
    0.6002    3.2464   -0.2514 C   0  0  0  0  0  0  0  0  0  0  0  0
    2.0270    3.4746   -0.0314 N   0  0  0  0  0  0  0  0  0  0  0  0
    2.7415    2.3847    0.3564 C   0  0  0  0  0  0  0  0  0  0  0  0
    1.7948    1.1923    0.4014 C   0  0  2  0  0  0  0  0  0  0  0  0
    3.9340    2.3380    0.5870 O   0  0  0  0  0  0  0  0  0  0  0  0
    2.0646    0.1998   -0.7604 C   0  0  0  0  0  0  0  0  0  0  0  0
    0.2303    3.2368   -1.7354 C   0  0  0  0  0  0  0  0  0  0  0  0
   -0.2558    4.2191    0.5518 C   0  0  0  0  0  0  0  0  0  0  0  0
   -3.0006   -1.0973    0.9182 C   0  0  1  0  0  0  0  0  0  0  0  0
   -2.7985   -0.5069    2.2544 N   0  0  0  0  0  0  0  0  0  0  0  0
   -1.7169    0.0626    2.4007 N   0  0  0  0  0  0  0  0  0  0  0  0
   -3.2587   -2.1550    1.0725 H   0  0  0  0  0  0  0  0  0  0  0  0
   -0.9139   -2.2563   -0.0896 C   0  0  0  0  0  0  0  0  0  0  0  0
   -0.6383   -3.1599    0.9507 C   0  0  0  0  0  0  0  0  0  0  0  0
    0.0501   -4.3471    0.6950 C   0  0  0  0  0  0  0  0  0  0  0  0
    0.4770   -4.6467   -0.6038 C   0  0  0  0  0  0  0  0  0  0  0  0
    0.2058   -3.7549   -1.6445 C   0  0  0  0  0  0  0  0  0  0  0  0
   -0.4875   -2.5681   -1.3880 C   0  0  0  0  0  0  0  0  0  0  0  0
    0.1012   -0.4933    1.4943 H   0  0  0  0  0  0  0  0  0  0  0  0
   -1.7859   -0.4337   -0.7703 H   0  0  0  0  0  0  0  0  0  0  0  0
    2.6433    4.7678   -0.2535 C   0  0  0  0  0  0  0  0  0  0  0  0
    3.2021   -0.7436   -0.4580 C   0  0  0  0  0  0  0  0  0  0  0  0
    2.9536   -1.9250    0.2578 C   0  0  0  0  0  0  0  0  0  0  0  0
    3.9932   -2.8094    0.5550 C   0  0  0  0  0  0  0  0  0  0  0  0
    5.2973   -2.5228    0.1387 C   0  0  0  0  0  0  0  0  0  0  0  0
    5.5532   -1.3486   -0.5769 C   0  0  0  0  0  0  0  0  0  0  0  0
    4.5121   -0.4644   -0.8722 C   0  0  0  0  0  0  0  0  0  0  0  0
   -4.1495   -0.4089    0.2130 C   0  0  0  0  0  0  0  0  0  0  0  0
   -4.9797   -1.1461   -0.6424 C   0  0  0  0  0  0  0  0  0  0  0  0
   -6.0002   -0.5121   -1.3556 C   0  0  0  0  0  0  0  0  0  0  0  0
   -6.2063    0.8639   -1.2134 C   0  0  0  0  0  0  0  0  0  0  0  0
   -5.3874    1.6028   -0.3540 C   0  0  0  0  0  0  0  0  0  0  0  0
   -4.3626    0.9702    0.3552 C   0  0  0  0  0  0  0  0  0  0  0  0
   -1.5457    1.9324    0.4766 H   0  0  0  0  0  0  0  0  0  0  0  0
    1.8691    0.6782    1.3678 H   0  0  0  0  0  0  0  0  0  0  0  0
    2.2648    0.7740   -1.6767 H   0  0  0  0  0  0  0  0  0  0  0  0
    1.1489   -0.3822   -0.9300 H   0  0  0  0  0  0  0  0  0  0  0  0
    0.3698    4.2437   -2.1532 H   0  0  0  0  0  0  0  0  0  0  0  0
   -0.8261    2.9572   -1.8587 H   0  0  0  0  0  0  0  0  0  0  0  0
    0.8622    2.5302   -2.2908 H   0  0  0  0  0  0  0  0  0  0  0  0
   -0.0120    4.1603    1.6222 H   0  0  0  0  0  0  0  0  0  0  0  0
   -0.0629    5.2400    0.1949 H   0  0  0  0  0  0  0  0  0  0  0  0
   -1.3269    4.0239    0.4040 H   0  0  0  0  0  0  0  0  0  0  0  0
   -0.9613   -2.9319    1.9702 H   0  0  0  0  0  0  0  0  0  0  0  0
    0.2582   -5.0400    1.5138 H   0  0  0  0  0  0  0  0  0  0  0  0
    1.0213   -5.5729   -0.8023 H   0  0  0  0  0  0  0  0  0  0  0  0
    0.5361   -3.9815   -2.6610 H   0  0  0  0  0  0  0  0  0  0  0  0
   -0.6986   -1.8716   -2.2037 H   0  0  0  0  0  0  0  0  0  0  0  0
    2.4236    5.1382   -1.2663 H   0  0  0  0  0  0  0  0  0  0  0  0
    2.3011    5.5090    0.4847 H   0  0  0  0  0  0  0  0  0  0  0  0
    3.7275    4.6365   -0.1483 H   0  0  0  0  0  0  0  0  0  0  0  0
    1.9355   -2.1655    0.5699 H   0  0  0  0  0  0  0  0  0  0  0  0
    3.7801   -3.7297    1.1048 H   0  0  0  0  0  0  0  0  0  0  0  0
    6.1117   -3.2148    0.3669 H   0  0  0  0  0  0  0  0  0  0  0  0
    6.5693   -1.1197   -0.9078 H   0  0  0  0  0  0  0  0  0  0  0  0
    4.7175    0.4547   -1.4248 H   0  0  0  0  0  0  0  0  0  0  0  0
   -4.8219   -2.2222   -0.7503 H   0  0  0  0  0  0  0  0  0  0  0  0
   -6.6412   -1.0968   -2.0199 H   0  0  0  0  0  0  0  0  0  0  0  0
   -7.0088    1.3584   -1.7660 H   0  0  0  0  0  0  0  0  0  0  0  0
   -5.5513    2.6760   -0.2289 H   0  0  0  0  0  0  0  0  0  0  0  0
   -3.7396    1.5534    1.0375 H   0  0  0  0  0  0  0  0  0  0  0  0
  1 24  1  6  0  0  0
  1 13  1  0  0  0  0
  1  2  1  0  0  0  0
  2 23  1  1  0  0  0
  2 15  1  0  0  0  0
  3  2  1  0  0  0  0
  4  8  1  0  0  0  0
  4  3  1  0  0  0  0
  5  6  1  0  0  0  0
  5  4  1  0  0  0  0
  5 12  1  0  0  0  0
  6  7  1  0  0  0  0
  7  8  1  0  0  0  0
  7  9  2  0  0  0  0
  8 39  1  1  0  0  0
 10 26  1  0  0  0  0
 10  8  1  0  0  0  0
 11  5  1  0  0  0  0
 12 45  1  0  0  0  0
 13 16  1  1  0  0  0
 13 14  1  0  0  0  0
 14 15  2  0  0  0  0
 17  1  1  0  0  0  0
 17 18  2  0  0  0  0
 18 48  1  0  0  0  0
 19 18  1  0  0  0  0
 19 49  1  0  0  0  0
 20 19  2  0  0  0  0
 21 22  2  0  0  0  0
 21 20  1  0  0  0  0
 22 17  1  0  0  0  0
 25 55  1  0  0  0  0
 25  6  1  0  0  0  0
 25 54  1  0  0  0  0
 26 27  2  0  0  0  0
 27 28  1  0  0  0  0
 27 56  1  0  0  0  0
 28 57  1  0  0  0  0
 29 58  1  0  0  0  0
 29 28  2  0  0  0  0
 30 29  1  0  0  0  0
 31 30  2  0  0  0  0
 31 26  1  0  0  0  0
 32 37  1  0  0  0  0
 32 13  1  0  0  0  0
 33 32  2  0  0  0  0
 34 35  2  0  0  0  0
 34 33  1  0  0  0  0
 35 36  1  0  0  0  0
 36 64  1  0  0  0  0
 36 37  2  0  0  0  0
 37 65  1  0  0  0  0
 38  3  1  0  0  0  0
 40 10  1  0  0  0  0
 41 10  1  0  0  0  0
 42 11  1  0  0  0  0
 43 11  1  0  0  0  0
 44 11  1  0  0  0  0
 46 12  1  0  0  0  0
 47 12  1  0  0  0  0
 50 20  1  0  0  0  0
 51 21  1  0  0  0  0
 52 22  1  0  0  0  0
 53 25  1  0  0  0  0
 59 30  1  0  0  0  0
 60 31  1  0  0  0  0
 61 33  1  0  0  0  0
 62 34  1  0  0  0  0
 63 35  1  0  0  0  0
M  RAD  1   3   2
M  END
>  <File Format>
g03

$$$$
REDO_6_si_srs_7.log
 OpenBabel02202017023D
Gaussian sw/gaussian//g16/g16 #p opt freq b3lyp/def2svp scrf=(smd,solvent=dichlo
 65 69  0  0  1  0  0  0  0  0999 V2000
   -1.8260   -0.0125   -0.4375 C   0  0  2  0  0  0  0  0  0  0  0  0
   -1.0390    0.7422   -1.5474 C   0  0  1  0  0  0  0  0  0  0  0  0
   -0.4116    1.9936   -1.0519 C   0  0  0  0  0  0  0  0  0  0  0  0
    0.6809    2.1175   -0.3869 N   0  0  0  0  0  0  0  0  0  0  0  0
    1.1340    3.4618    0.1496 C   0  0  0  0  0  0  0  0  0  0  0  0
    2.0108    3.0179    1.2305 N   0  0  0  0  0  0  0  0  0  0  0  0
    2.2855    1.6910    1.2491 C   0  0  0  0  0  0  0  0  0  0  0  0
    1.5977    1.0413    0.0482 C   0  0  2  0  0  0  0  0  0  0  0  0
    2.9957    1.1120    2.0506 O   0  0  0  0  0  0  0  0  0  0  0  0
    2.6186    0.6117   -1.0435 C   0  0  0  0  0  0  0  0  0  0  0  0
    1.8938    4.2038   -0.9508 C   0  0  0  0  0  0  0  0  0  0  0  0
   -0.0415    4.2703    0.6859 C   0  0  0  0  0  0  0  0  0  0  0  0
   -1.5438   -1.4886   -0.8611 C   0  0  1  0  0  0  0  0  0  0  0  0
   -0.4072   -1.4142   -1.7994 N   0  0  0  0  0  0  0  0  0  0  0  0
   -0.1128   -0.2669   -2.1366 N   0  0  0  0  0  0  0  0  0  0  0  0
   -2.3883   -1.8837   -1.4498 H   0  0  0  0  0  0  0  0  0  0  0  0
   -3.2850    0.3474   -0.3143 C   0  0  0  0  0  0  0  0  0  0  0  0
   -3.8151    0.6902    0.9370 C   0  0  0  0  0  0  0  0  0  0  0  0
   -5.1713    1.0023    1.0760 C   0  0  0  0  0  0  0  0  0  0  0  0
   -6.0141    0.9746   -0.0378 C   0  0  0  0  0  0  0  0  0  0  0  0
   -5.4946    0.6297   -1.2910 C   0  0  0  0  0  0  0  0  0  0  0  0
   -4.1413    0.3160   -1.4277 C   0  0  0  0  0  0  0  0  0  0  0  0
   -1.7137    1.0346   -2.3667 H   0  0  0  0  0  0  0  0  0  0  0  0
   -1.3360    0.1646    0.5304 H   0  0  0  0  0  0  0  0  0  0  0  0
    2.5956    3.9460    2.1798 C   0  0  0  0  0  0  0  0  0  0  0  0
    3.0087   -0.8502   -0.9637 C   0  0  0  0  0  0  0  0  0  0  0  0
    2.8544   -1.6695   -2.0920 C   0  0  0  0  0  0  0  0  0  0  0  0
    3.1879   -3.0257   -2.0432 C   0  0  0  0  0  0  0  0  0  0  0  0
    3.6798   -3.5855   -0.8610 C   0  0  0  0  0  0  0  0  0  0  0  0
    3.8424   -2.7764    0.2680 C   0  0  0  0  0  0  0  0  0  0  0  0
    3.5110   -1.4196    0.2183 C   0  0  0  0  0  0  0  0  0  0  0  0
   -1.2624   -2.4131    0.2952 C   0  0  0  0  0  0  0  0  0  0  0  0
    0.0523   -2.6292    0.7333 C   0  0  0  0  0  0  0  0  0  0  0  0
    0.2990   -3.4354    1.8473 C   0  0  0  0  0  0  0  0  0  0  0  0
   -0.7649   -4.0275    2.5351 C   0  0  0  0  0  0  0  0  0  0  0  0
   -2.0777   -3.8153    2.1004 C   0  0  0  0  0  0  0  0  0  0  0  0
   -2.3261   -3.0149    0.9822 C   0  0  0  0  0  0  0  0  0  0  0  0
   -0.9843    2.9109   -1.2113 H   0  0  0  0  0  0  0  0  0  0  0  0
    1.0030    0.1811    0.3800 H   0  0  0  0  0  0  0  0  0  0  0  0
    3.5078    1.2573   -0.9664 H   0  0  0  0  0  0  0  0  0  0  0  0
    2.1634    0.8046   -2.0217 H   0  0  0  0  0  0  0  0  0  0  0  0
    2.2817    5.1507   -0.5493 H   0  0  0  0  0  0  0  0  0  0  0  0
    1.2163    4.4338   -1.7859 H   0  0  0  0  0  0  0  0  0  0  0  0
    2.7365    3.6025   -1.3189 H   0  0  0  0  0  0  0  0  0  0  0  0
   -0.6306    3.6778    1.4009 H   0  0  0  0  0  0  0  0  0  0  0  0
    0.3494    5.1595    1.1988 H   0  0  0  0  0  0  0  0  0  0  0  0
   -0.6878    4.6286   -0.1261 H   0  0  0  0  0  0  0  0  0  0  0  0
   -3.1581    0.7075    1.8104 H   0  0  0  0  0  0  0  0  0  0  0  0
   -5.5690    1.2669    2.0589 H   0  0  0  0  0  0  0  0  0  0  0  0
   -7.0738    1.2193    0.0681 H   0  0  0  0  0  0  0  0  0  0  0  0
   -6.1480    0.6032   -2.1665 H   0  0  0  0  0  0  0  0  0  0  0  0
   -3.7496    0.0428   -2.4115 H   0  0  0  0  0  0  0  0  0  0  0  0
    3.0824    4.7817    1.6559 H   0  0  0  0  0  0  0  0  0  0  0  0
    1.8379    4.3446    2.8716 H   0  0  0  0  0  0  0  0  0  0  0  0
    3.3492    3.3963    2.7571 H   0  0  0  0  0  0  0  0  0  0  0  0
    2.4491   -1.2436   -3.0122 H   0  0  0  0  0  0  0  0  0  0  0  0
    3.0522   -3.6487   -2.9308 H   0  0  0  0  0  0  0  0  0  0  0  0
    3.9333   -4.6477   -0.8187 H   0  0  0  0  0  0  0  0  0  0  0  0
    4.2273   -3.2042    1.1974 H   0  0  0  0  0  0  0  0  0  0  0  0
    3.6237   -0.7967    1.1071 H   0  0  0  0  0  0  0  0  0  0  0  0
    0.8875   -2.1764    0.1966 H   0  0  0  0  0  0  0  0  0  0  0  0
    1.3284   -3.6017    2.1737 H   0  0  0  0  0  0  0  0  0  0  0  0
   -0.5716   -4.6580    3.4065 H   0  0  0  0  0  0  0  0  0  0  0  0
   -2.9124   -4.2808    2.6302 H   0  0  0  0  0  0  0  0  0  0  0  0
   -3.3513   -2.8550    0.6392 H   0  0  0  0  0  0  0  0  0  0  0  0
  1 17  1  0  0  0  0
  1 24  1  1  0  0  0
  2 23  1  6  0  0  0
  2  3  1  0  0  0  0
  2  1  1  0  0  0  0
  3  4  1  0  0  0  0
  4  8  1  0  0  0  0
  4  5  1  0  0  0  0
  5 12  1  0  0  0  0
  5  6  1  0  0  0  0
  6  7  1  0  0  0  0
  6 25  1  0  0  0  0
  7  9  2  0  0  0  0
  8 39  1  1  0  0  0
  8  7  1  0  0  0  0
 10 40  1  0  0  0  0
 10 26  1  0  0  0  0
 10  8  1  0  0  0  0
 11 42  1  0  0  0  0
 11  5  1  0  0  0  0
 12 46  1  0  0  0  0
 12 45  1  0  0  0  0
 13 16  1  6  0  0  0
 13  1  1  0  0  0  0
 13 32  1  0  0  0  0
 14 13  1  0  0  0  0
 15 14  1  0  0  0  0
 15  2  1  0  0  0  0
 17 18  2  0  0  0  0
 18 19  1  0  0  0  0
 18 48  1  0  0  0  0
 19 49  1  0  0  0  0
 20 50  1  0  0  0  0
 20 19  2  0  0  0  0
 21 20  1  0  0  0  0
 22 21  2  0  0  0  0
 22 17  1  0  0  0  0
 25 55  1  0  0  0  0
 25 54  1  0  0  0  0
 26 31  2  0  0  0  0
 27 28  2  0  0  0  0
 27 26  1  0  0  0  0
 28 29  1  0  0  0  0
 29 58  1  0  0  0  0
 29 30  2  0  0  0  0
 30 59  1  0  0  0  0
 31 30  1  0  0  0  0
 31 60  1  0  0  0  0
 32 33  2  0  0  0  0
 32 37  1  0  0  0  0
 33 34  1  0  0  0  0
 34 62  1  0  0  0  0
 34 35  2  0  0  0  0
 35 63  1  0  0  0  0
 36 35  1  0  0  0  0
 36 64  1  0  0  0  0
 37 36  2  0  0  0  0
 38  3  1  0  0  0  0
 41 10  1  0  0  0  0
 43 11  1  0  0  0  0
 44 11  1  0  0  0  0
 47 12  1  0  0  0  0
 51 21  1  0  0  0  0
 52 22  1  0  0  0  0
 53 25  1  0  0  0  0
 56 27  1  0  0  0  0
 57 28  1  0  0  0  0
 61 33  1  0  0  0  0
 65 37  1  0  0  0  0
M  RAD  3   3   2  14   2  15   2
M  END
>  <File Format>
g03

$$$$
REDO_6_si_srs_8.log
 OpenBabel02202017023D
Gaussian sw/gaussian//g16/g16 #p opt freq b3lyp/def2svp scrf=(smd,solvent=dichlo
 65 69  0  0  1  0  0  0  0  0999 V2000
   -1.5949    0.8747   -0.0267 C   0  0  2  0  0  0  0  0  0  0  0  0
   -0.5845    0.0497   -0.8677 C   0  0  1  0  0  0  0  0  0  0  0  0
   -0.4257   -1.3181   -0.3197 C   0  0  0  0  0  0  0  0  0  0  0  0
    0.6934   -1.8868   -0.0517 N   0  0  0  0  0  0  0  0  0  0  0  0
    0.7897   -3.2769    0.5339 C   0  0  0  0  0  0  0  0  0  0  0  0
    2.2057   -3.5540    0.3058 N   0  0  0  0  0  0  0  0  0  0  0  0
    2.9457   -2.5005   -0.1200 C   0  0  0  0  0  0  0  0  0  0  0  0
    2.0270   -1.2908   -0.2607 C   0  0  2  0  0  0  0  0  0  0  0  0
    4.1450   -2.4921   -0.3302 O   0  0  0  0  0  0  0  0  0  0  0  0
    2.3443   -0.1696    0.7650 C   0  0  0  0  0  0  0  0  0  0  0  0
    0.4514   -3.2015    2.0235 C   0  0  0  0  0  0  0  0  0  0  0  0
   -0.1066   -4.2507   -0.2217 C   0  0  0  0  0  0  0  0  0  0  0  0
   -2.8120    0.9695   -1.0091 C   0  0  1  0  0  0  0  0  0  0  0  0
   -2.3236    0.4403   -2.2943 N   0  0  0  0  0  0  0  0  0  0  0  0
   -1.2031   -0.0636   -2.2514 N   0  0  0  0  0  0  0  0  0  0  0  0
   -3.0926    2.0183   -1.1840 H   0  0  0  0  0  0  0  0  0  0  0  0
   -1.0488    2.2118    0.4094 C   0  0  0  0  0  0  0  0  0  0  0  0
   -0.6537    3.1738   -0.5353 C   0  0  0  0  0  0  0  0  0  0  0  0
   -0.1533    4.4094   -0.1229 C   0  0  0  0  0  0  0  0  0  0  0  0
   -0.0351    4.7008    1.2407 C   0  0  0  0  0  0  0  0  0  0  0  0
   -0.4221    3.7488    2.1880 C   0  0  0  0  0  0  0  0  0  0  0  0
   -0.9276    2.5125    1.7733 C   0  0  0  0  0  0  0  0  0  0  0  0
    0.3760    0.5596   -1.0055 H   0  0  0  0  0  0  0  0  0  0  0  0
   -1.9003    0.3117    0.8642 H   0  0  0  0  0  0  0  0  0  0  0  0
    2.7897   -4.8491    0.5974 C   0  0  0  0  0  0  0  0  0  0  0  0
    3.1578    0.9699    0.1914 C   0  0  0  0  0  0  0  0  0  0  0  0
    2.7388    2.2924    0.3977 C   0  0  0  0  0  0  0  0  0  0  0  0
    3.4752    3.3635   -0.1178 C   0  0  0  0  0  0  0  0  0  0  0  0
    4.6405    3.1252   -0.8509 C   0  0  0  0  0  0  0  0  0  0  0  0
    5.0658    1.8088   -1.0613 C   0  0  0  0  0  0  0  0  0  0  0  0
    4.3326    0.7381   -0.5433 C   0  0  0  0  0  0  0  0  0  0  0  0
   -4.0359    0.2042   -0.5556 C   0  0  0  0  0  0  0  0  0  0  0  0
   -5.0666    0.8780    0.1135 C   0  0  0  0  0  0  0  0  0  0  0  0
   -6.1695    0.1734    0.6030 C   0  0  0  0  0  0  0  0  0  0  0  0
   -6.2572   -1.2102    0.4192 C   0  0  0  0  0  0  0  0  0  0  0  0
   -5.2365   -1.8865   -0.2565 C   0  0  0  0  0  0  0  0  0  0  0  0
   -4.1303   -1.1830   -0.7406 C   0  0  0  0  0  0  0  0  0  0  0  0
   -1.3384   -1.8881   -0.1190 H   0  0  0  0  0  0  0  0  0  0  0  0
    2.0771   -0.9063   -1.2878 H   0  0  0  0  0  0  0  0  0  0  0  0
    2.8614   -0.6185    1.6285 H   0  0  0  0  0  0  0  0  0  0  0  0
    1.3937    0.2268    1.1475 H   0  0  0  0  0  0  0  0  0  0  0  0
    0.5899   -4.1907    2.4811 H   0  0  0  0  0  0  0  0  0  0  0  0
   -0.5982   -2.9025    2.1586 H   0  0  0  0  0  0  0  0  0  0  0  0
    1.1057   -2.4795    2.5323 H   0  0  0  0  0  0  0  0  0  0  0  0
    0.1292   -4.2431   -1.2955 H   0  0  0  0  0  0  0  0  0  0  0  0
    0.0513   -5.2629    0.1748 H   0  0  0  0  0  0  0  0  0  0  0  0
   -1.1673   -4.0063   -0.0730 H   0  0  0  0  0  0  0  0  0  0  0  0
   -0.7347    2.9547   -1.6036 H   0  0  0  0  0  0  0  0  0  0  0  0
    0.1522    5.1465   -0.8691 H   0  0  0  0  0  0  0  0  0  0  0  0
    0.3594    5.6673    1.5629 H   0  0  0  0  0  0  0  0  0  0  0  0
   -0.3325    3.9684    3.2546 H   0  0  0  0  0  0  0  0  0  0  0  0
   -1.2346    1.7711    2.5156 H   0  0  0  0  0  0  0  0  0  0  0  0
    2.5639   -5.1575    1.6294 H   0  0  0  0  0  0  0  0  0  0  0  0
    2.4234   -5.6186   -0.0990 H   0  0  0  0  0  0  0  0  0  0  0  0
    3.8764   -4.7534    0.4823 H   0  0  0  0  0  0  0  0  0  0  0  0
    1.8275    2.4885    0.9646 H   0  0  0  0  0  0  0  0  0  0  0  0
    3.1288    4.3859    0.0509 H   0  0  0  0  0  0  0  0  0  0  0  0
    5.2154    3.9607   -1.2581 H   0  0  0  0  0  0  0  0  0  0  0  0
    5.9771    1.6128   -1.6322 H   0  0  0  0  0  0  0  0  0  0  0  0
    4.6695   -0.2882   -0.7055 H   0  0  0  0  0  0  0  0  0  0  0  0
   -5.0005    1.9599    0.2537 H   0  0  0  0  0  0  0  0  0  0  0  0
   -6.9666    0.7083    1.1250 H   0  0  0  0  0  0  0  0  0  0  0  0
   -7.1227   -1.7598    0.7969 H   0  0  0  0  0  0  0  0  0  0  0  0
   -5.3034   -2.9660   -0.4126 H   0  0  0  0  0  0  0  0  0  0  0  0
   -3.3414   -1.7179   -1.2742 H   0  0  0  0  0  0  0  0  0  0  0  0
  1 17  1  0  0  0  0
  1 24  1  1  0  0  0
  2 23  1  6  0  0  0
  2  3  1  0  0  0  0
  2  1  1  0  0  0  0
  3 38  1  0  0  0  0
  3  4  1  0  0  0  0
  4  5  1  0  0  0  0
  5 11  1  0  0  0  0
  6  5  1  0  0  0  0
  6 25  1  0  0  0  0
  7  6  1  0  0  0  0
  8 39  1  6  0  0  0
  8  7  1  0  0  0  0
  8  4  1  0  0  0  0
  8 10  1  0  0  0  0
  9  7  2  0  0  0  0
 10 41  1  0  0  0  0
 10 40  1  0  0  0  0
 11 43  1  0  0  0  0
 11 42  1  0  0  0  0
 11 44  1  0  0  0  0
 12 47  1  0  0  0  0
 12 46  1  0  0  0  0
 12  5  1  0  0  0  0
 13 16  1  6  0  0  0
 13 32  1  0  0  0  0
 13  1  1  0  0  0  0
 14 15  2  0  0  0  0
 14 13  1  0  0  0  0
 15  2  1  0  0  0  0
 17 22  2  0  0  0  0
 18 19  2  0  0  0  0
 18 17  1  0  0  0  0
 19 20  1  0  0  0  0
 20 50  1  0  0  0  0
 20 21  2  0  0  0  0
 21 51  1  0  0  0  0
 22 21  1  0  0  0  0
 22 52  1  0  0  0  0
 25 53  1  0  0  0  0
 26 27  1  0  0  0  0
 26 10  1  0  0  0  0
 27 56  1  0  0  0  0
 28 57  1  0  0  0  0
 28 27  2  0  0  0  0
 29 28  1  0  0  0  0
 30 29  2  0  0  0  0
 30 31  1  0  0  0  0
 31 26  2  0  0  0  0
 32 33  1  0  0  0  0
 33 61  1  0  0  0  0
 33 34  2  0  0  0  0
 34 62  1  0  0  0  0
 35 34  1  0  0  0  0
 35 63  1  0  0  0  0
 36 35  2  0  0  0  0
 37 32  2  0  0  0  0
 37 36  1  0  0  0  0
 45 12  1  0  0  0  0
 48 18  1  0  0  0  0
 49 19  1  0  0  0  0
 54 25  1  0  0  0  0
 55 25  1  0  0  0  0
 58 29  1  0  0  0  0
 59 30  1  0  0  0  0
 60 31  1  0  0  0  0
 64 36  1  0  0  0  0
 65 37  1  0  0  0  0
M  RAD  1   3   2
M  END
>  <File Format>
g03

$$$$
REDO_6_si_srs_9.log
 OpenBabel02202017023D
Gaussian sw/gaussian//g16/g16 #p opt freq b3lyp/def2svp scrf=(smd,solvent=dichlo
 65 69  0  0  1  0  0  0  0  0999 V2000
    1.9596   -0.5239   -0.4661 C   0  0  2  0  0  0  0  0  0  0  0  0
    0.6841   -1.0172   -1.2147 C   0  0  1  0  0  0  0  0  0  0  0  0
   -0.3811   -1.3562   -0.2369 C   0  0  0  0  0  0  0  0  0  0  0  0
   -1.1609   -0.5604    0.4051 N   0  0  0  0  0  0  0  0  0  0  0  0
   -1.9602   -1.0729    1.5992 C   0  0  0  0  0  0  0  0  0  0  0  0
   -2.5123    0.1770    2.1069 N   0  0  0  0  0  0  0  0  0  0  0  0
   -2.1006    1.3018    1.4752 C   0  0  0  0  0  0  0  0  0  0  0  0
   -1.3009    0.9015    0.2415 C   0  0  2  0  0  0  0  0  0  0  0  0
   -2.3819    2.4504    1.7618 O   0  0  0  0  0  0  0  0  0  0  0  0
   -2.0708    1.3583   -1.0235 C   0  0  0  0  0  0  0  0  0  0  0  0
   -3.0379   -2.0546    1.1544 C   0  0  0  0  0  0  0  0  0  0  0  0
   -0.9937   -1.6901    2.6130 C   0  0  0  0  0  0  0  0  0  0  0  0
    2.4561    0.5767   -1.4541 C   0  0  1  0  0  0  0  0  0  0  0  0
    1.3151    0.8370   -2.3498 N   0  0  0  0  0  0  0  0  0  0  0  0
    0.3866    0.0376   -2.2222 N   0  0  0  0  0  0  0  0  0  0  0  0
    3.2555    0.1798   -2.1019 H   0  0  0  0  0  0  0  0  0  0  0  0
    2.9746   -1.5837   -0.1260 C   0  0  0  0  0  0  0  0  0  0  0  0
    3.4271   -1.7164    1.1941 C   0  0  0  0  0  0  0  0  0  0  0  0
    4.3897   -2.6755    1.5245 C   0  0  0  0  0  0  0  0  0  0  0  0
    4.9105   -3.5141    0.5358 C   0  0  0  0  0  0  0  0  0  0  0  0
    4.4654   -3.3878   -0.7853 C   0  0  0  0  0  0  0  0  0  0  0  0
    3.5058   -2.4289   -1.1141 C   0  0  0  0  0  0  0  0  0  0  0  0
    0.8950   -1.9300   -1.7922 H   0  0  0  0  0  0  0  0  0  0  0  0
    1.6541   -0.0188    0.4599 H   0  0  0  0  0  0  0  0  0  0  0  0
   -3.4452    0.2038    3.2160 C   0  0  0  0  0  0  0  0  0  0  0  0
   -3.3466    0.5956   -1.2692 C   0  0  0  0  0  0  0  0  0  0  0  0
   -3.3476   -0.4939   -2.1543 C   0  0  0  0  0  0  0  0  0  0  0  0
   -4.5071   -1.2480   -2.3555 C   0  0  0  0  0  0  0  0  0  0  0  0
   -5.6814   -0.9228   -1.6694 C   0  0  0  0  0  0  0  0  0  0  0  0
   -5.6915    0.1641   -0.7882 C   0  0  0  0  0  0  0  0  0  0  0  0
   -4.5323    0.9189   -0.5904 C   0  0  0  0  0  0  0  0  0  0  0  0
    2.9442    1.8222   -0.7582 C   0  0  0  0  0  0  0  0  0  0  0  0
    2.0840    2.9058   -0.5293 C   0  0  0  0  0  0  0  0  0  0  0  0
    2.5242    4.0147    0.1989 C   0  0  0  0  0  0  0  0  0  0  0  0
    3.8261    4.0482    0.7075 C   0  0  0  0  0  0  0  0  0  0  0  0
    4.6899    2.9722    0.4768 C   0  0  0  0  0  0  0  0  0  0  0  0
    4.2532    1.8660   -0.2563 C   0  0  0  0  0  0  0  0  0  0  0  0
   -0.4150   -2.4063    0.0684 H   0  0  0  0  0  0  0  0  0  0  0  0
   -0.3004    1.3610    0.2556 H   0  0  0  0  0  0  0  0  0  0  0  0
   -1.4095    1.2711   -1.8902 H   0  0  0  0  0  0  0  0  0  0  0  0
   -2.2711    2.4262   -0.8509 H   0  0  0  0  0  0  0  0  0  0  0  0
   -3.5774   -2.4195    2.0394 H   0  0  0  0  0  0  0  0  0  0  0  0
   -2.5785   -2.9225    0.6612 H   0  0  0  0  0  0  0  0  0  0  0  0
   -3.7493   -1.5784    0.4699 H   0  0  0  0  0  0  0  0  0  0  0  0
   -0.1852   -0.9846    2.8539 H   0  0  0  0  0  0  0  0  0  0  0  0
   -1.5446   -1.9260    3.5338 H   0  0  0  0  0  0  0  0  0  0  0  0
   -0.5626   -2.6284    2.2376 H   0  0  0  0  0  0  0  0  0  0  0  0
    3.0238   -1.0577    1.9677 H   0  0  0  0  0  0  0  0  0  0  0  0
    4.7338   -2.7652    2.5577 H   0  0  0  0  0  0  0  0  0  0  0  0
    5.6629   -4.2640    0.7916 H   0  0  0  0  0  0  0  0  0  0  0  0
    4.8699   -4.0389   -1.5641 H   0  0  0  0  0  0  0  0  0  0  0  0
    3.1685   -2.3372   -2.1504 H   0  0  0  0  0  0  0  0  0  0  0  0
   -4.3992   -0.2686    2.9352 H   0  0  0  0  0  0  0  0  0  0  0  0
   -3.0320   -0.3107    4.0961 H   0  0  0  0  0  0  0  0  0  0  0  0
   -3.6271    1.2558    3.4678 H   0  0  0  0  0  0  0  0  0  0  0  0
   -2.4294   -0.7431   -2.6923 H   0  0  0  0  0  0  0  0  0  0  0  0
   -4.4946   -2.0900   -3.0522 H   0  0  0  0  0  0  0  0  0  0  0  0
   -6.5895   -1.5099   -1.8265 H   0  0  0  0  0  0  0  0  0  0  0  0
   -6.6086    0.4287   -0.2560 H   0  0  0  0  0  0  0  0  0  0  0  0
   -4.5460    1.7703    0.0943 H   0  0  0  0  0  0  0  0  0  0  0  0
    1.0698    2.8890   -0.9340 H   0  0  0  0  0  0  0  0  0  0  0  0
    1.8467    4.8553    0.3677 H   0  0  0  0  0  0  0  0  0  0  0  0
    4.1692    4.9140    1.2790 H   0  0  0  0  0  0  0  0  0  0  0  0
    5.7107    2.9961    0.8659 H   0  0  0  0  0  0  0  0  0  0  0  0
    4.9297    1.0270   -0.4375 H   0  0  0  0  0  0  0  0  0  0  0  0
  1 17  1  0  0  0  0
  1 24  1  1  0  0  0
  2 23  1  6  0  0  0
  2  1  1  0  0  0  0
  2  3  1  0  0  0  0
  3 38  1  0  0  0  0
  3  4  1  0  0  0  0
  4  5  1  0  0  0  0
  5  6  1  0  0  0  0
  5 12  1  0  0  0  0
  6 25  1  0  0  0  0
  7  9  2  0  0  0  0
  7  6  1  0  0  0  0
  8 39  1  1  0  0  0
  8  4  1  0  0  0  0
  8  7  1  0  0  0  0
 10 41  1  0  0  0  0
 10  8  1  0  0  0  0
 11  5  1  0  0  0  0
 11 42  1  0  0  0  0
 12 45  1  0  0  0  0
 12 46  1  0  0  0  0
 13 16  1  6  0  0  0
 13 32  1  0  0  0  0
 13  1  1  0  0  0  0
 14 15  1  0  0  0  0
 14 13  1  0  0  0  0
 15  2  1  0  0  0  0
 17 18  2  0  0  0  0
 18 19  1  0  0  0  0
 18 48  1  0  0  0  0
 19 49  1  0  0  0  0
 20 50  1  0  0  0  0
 20 19  2  0  0  0  0
 21 20  1  0  0  0  0
 22 21  2  0  0  0  0
 22 17  1  0  0  0  0
 25 55  1  0  0  0  0
 25 54  1  0  0  0  0
 26 10  1  0  0  0  0
 26 31  2  0  0  0  0
 27 26  1  0  0  0  0
 28 27  2  0  0  0  0
 28 29  1  0  0  0  0
 29 30  2  0  0  0  0
 30 31  1  0  0  0  0
 30 59  1  0  0  0  0
 31 60  1  0  0  0  0
 32 33  2  0  0  0  0
 32 37  1  0  0  0  0
 33 34  1  0  0  0  0
 34 62  1  0  0  0  0
 34 35  2  0  0  0  0
 35 63  1  0  0  0  0
 36 35  1  0  0  0  0
 36 64  1  0  0  0  0
 37 36  2  0  0  0  0
 40 10  1  0  0  0  0
 43 11  1  0  0  0  0
 44 11  1  0  0  0  0
 47 12  1  0  0  0  0
 51 21  1  0  0  0  0
 52 22  1  0  0  0  0
 53 25  1  0  0  0  0
 56 27  1  0  0  0  0
 57 28  1  0  0  0  0
 58 29  1  0  0  0  0
 61 33  1  0  0  0  0
 65 37  1  0  0  0  0
M  RAD  3   3   2  14   2  15   2
M  END
>  <File Format>
g03

$$$$
REDO_a_sr_19_2.log
 OpenBabel02202017023D
Gaussian sw/gaussian//g16/g16 #p opt freq b3lyp scrf=(smd,solvent=dichloromethan
 65 69  0  0  1  0  0  0  0  0999 V2000
   -2.8685   -0.9341   -0.9361 C   0  0  2  0  0  0  0  0  0  0  0  0
   -1.9984    0.0400   -0.0956 C   0  0  1  0  0  0  0  0  0  0  0  0
   -0.5911   -0.3201   -0.6213 C   0  0  1  0  0  0  0  0  0  0  0  0
    0.4173   -0.3119    0.4600 C   0  0  0  0  0  0  0  0  0  0  0  0
    1.5023    0.3691    0.5637 N   0  0  0  0  0  0  0  0  0  0  0  0
    2.0745    1.3628   -0.4307 C   0  0  0  0  0  0  0  0  0  0  0  0
    3.2871    1.7806    0.2794 N   0  0  0  0  0  0  0  0  0  0  0  0
    3.5035    1.1970    1.4819 C   0  0  0  0  0  0  0  0  0  0  0  0
    2.3727    0.2221    1.7568 C   0  0  2  0  0  0  0  0  0  0  0  0
    4.4476    1.3776    2.2292 O   0  0  0  0  0  0  0  0  0  0  0  0
    2.8816   -1.2175    1.9715 C   0  0  0  0  0  0  0  0  0  0  0  0
    1.1161    2.5409   -0.6049 C   0  0  0  0  0  0  0  0  0  0  0  0
    2.4316    0.6704   -1.7454 C   0  0  0  0  0  0  0  0  0  0  0  0
   -2.0693   -0.2868    0.9524 H   0  0  0  0  0  0  0  0  0  0  0  0
   -3.1594   -0.4709   -1.8936 H   0  0  0  0  0  0  0  0  0  0  0  0
    4.2483    2.6895   -0.3153 C   0  0  0  0  0  0  0  0  0  0  0  0
    3.5213   -1.8086    0.7394 C   0  0  0  0  0  0  0  0  0  0  0  0
    2.7780   -2.6274   -0.1248 C   0  0  0  0  0  0  0  0  0  0  0  0
    3.3363   -3.1041   -1.3142 C   0  0  0  0  0  0  0  0  0  0  0  0
    4.6502   -2.7701   -1.6540 C   0  0  0  0  0  0  0  0  0  0  0  0
    5.4035   -1.9621   -0.7951 C   0  0  0  0  0  0  0  0  0  0  0  0
    4.8433   -1.4847    0.3923 C   0  0  0  0  0  0  0  0  0  0  0  0
   -4.1037   -1.4267   -0.2296 C   0  0  0  0  0  0  0  0  0  0  0  0
   -5.3283   -0.7756   -0.4292 C   0  0  0  0  0  0  0  0  0  0  0  0
   -6.4655   -1.1800    0.2755 C   0  0  0  0  0  0  0  0  0  0  0  0
   -6.3887   -2.2447    1.1784 C   0  0  0  0  0  0  0  0  0  0  0  0
   -5.1696   -2.9020    1.3769 C   0  0  0  0  0  0  0  0  0  0  0  0
   -4.0307   -2.4920    0.6800 C   0  0  0  0  0  0  0  0  0  0  0  0
   -2.3559    1.5023   -0.1695 C   0  0  0  0  0  0  0  0  0  0  0  0
   -2.5093    2.2404    1.0120 C   0  0  0  0  0  0  0  0  0  0  0  0
   -2.7968    3.6082    0.9678 C   0  0  0  0  0  0  0  0  0  0  0  0
   -2.9369    4.2548   -0.2628 C   0  0  0  0  0  0  0  0  0  0  0  0
   -2.7924    3.5250   -1.4480 C   0  0  0  0  0  0  0  0  0  0  0  0
   -2.5040    2.1597   -1.4016 C   0  0  0  0  0  0  0  0  0  0  0  0
   -1.9370   -2.0215   -1.3042 N   0  0  0  0  0  0  0  0  0  0  0  0
   -0.7505   -1.7412   -1.1385 N   0  0  0  0  0  0  0  0  0  0  0  0
   -0.3091    0.2844   -1.4894 H   0  0  0  0  0  0  0  0  0  0  0  0
    0.1962   -0.9771    1.3023 H   0  0  0  0  0  0  0  0  0  0  0  0
    1.8122    0.5580    2.6417 H   0  0  0  0  0  0  0  0  0  0  0  0
    2.0434   -1.8419    2.3129 H   0  0  0  0  0  0  0  0  0  0  0  0
    3.5992   -1.1491    2.8025 H   0  0  0  0  0  0  0  0  0  0  0  0
    0.2206    2.2622   -1.1711 H   0  0  0  0  0  0  0  0  0  0  0  0
    0.8169    2.9428    0.3733 H   0  0  0  0  0  0  0  0  0  0  0  0
    1.6271    3.3314   -1.1708 H   0  0  0  0  0  0  0  0  0  0  0  0
    2.8690    1.4132   -2.4262 H   0  0  0  0  0  0  0  0  0  0  0  0
    3.1596   -0.1328   -1.5743 H   0  0  0  0  0  0  0  0  0  0  0  0
    1.5451    0.2518   -2.2372 H   0  0  0  0  0  0  0  0  0  0  0  0
    5.0198    2.8859    0.4393 H   0  0  0  0  0  0  0  0  0  0  0  0
    4.7237    2.2407   -1.2010 H   0  0  0  0  0  0  0  0  0  0  0  0
    3.7755    3.6402   -0.6005 H   0  0  0  0  0  0  0  0  0  0  0  0
    1.7477   -2.8902    0.1279 H   0  0  0  0  0  0  0  0  0  0  0  0
    2.7399   -3.7365   -1.9764 H   0  0  0  0  0  0  0  0  0  0  0  0
    5.0890   -3.1425   -2.5829 H   0  0  0  0  0  0  0  0  0  0  0  0
    6.4343   -1.7040   -1.0500 H   0  0  0  0  0  0  0  0  0  0  0  0
    5.4337   -0.8511    1.0577 H   0  0  0  0  0  0  0  0  0  0  0  0
   -5.3883    0.0534   -1.1387 H   0  0  0  0  0  0  0  0  0  0  0  0
   -7.4156   -0.6648    0.1144 H   0  0  0  0  0  0  0  0  0  0  0  0
   -7.2789   -2.5646    1.7255 H   0  0  0  0  0  0  0  0  0  0  0  0
   -5.1063   -3.7386    2.0772 H   0  0  0  0  0  0  0  0  0  0  0  0
   -3.0799   -3.0076    0.8371 H   0  0  0  0  0  0  0  0  0  0  0  0
   -2.4008    1.7375    1.9766 H   0  0  0  0  0  0  0  0  0  0  0  0
   -2.9134    4.1682    1.8988 H   0  0  0  0  0  0  0  0  0  0  0  0
   -3.1617    5.3234   -0.3002 H   0  0  0  0  0  0  0  0  0  0  0  0
   -2.9050    4.0223   -2.4145 H   0  0  0  0  0  0  0  0  0  0  0  0
   -2.3892    1.6054   -2.3361 H   0  0  0  0  0  0  0  0  0  0  0  0
  1 15  1  6  0  0  0
  1 23  1  0  0  0  0
  1  2  1  0  0  0  0
  2 14  1  1  0  0  0
  3 37  1  6  0  0  0
  3  2  1  0  0  0  0
  3  4  1  0  0  0  0
  4  5  1  0  0  0  0
  4 38  1  0  0  0  0
  5  9  1  0  0  0  0
  6  7  1  0  0  0  0
  6  5  1  0  0  0  0
  7  8  1  0  0  0  0
  8  9  1  0  0  0  0
  8 10  2  0  0  0  0
  9 11  1  0  0  0  0
  9 39  1  1  0  0  0
 11 40  1  0  0  0  0
 11 41  1  0  0  0  0
 12  6  1  0  0  0  0
 12 43  1  0  0  0  0
 13 46  1  0  0  0  0
 13  6  1  0  0  0  0
 16  7  1  0  0  0  0
 16 48  1  0  0  0  0
 17 11  1  0  0  0  0
 18 51  1  0  0  0  0
 18 17  2  0  0  0  0
 19 18  1  0  0  0  0
 20 19  2  0  0  0  0
 20 21  1  0  0  0  0
 21 22  2  0  0  0  0
 22 17  1  0  0  0  0
 22 55  1  0  0  0  0
 23 28  1  0  0  0  0
 24 23  2  0  0  0  0
 24 25  1  0  0  0  0
 25 26  2  0  0  0  0
 26 27  1  0  0  0  0
 26 58  1  0  0  0  0
 27 59  1  0  0  0  0
 28 60  1  0  0  0  0
 28 27  2  0  0  0  0
 29  2  1  0  0  0  0
 29 30  2  0  0  0  0
 30 61  1  0  0  0  0
 31 30  1  0  0  0  0
 31 62  1  0  0  0  0
 32 31  2  0  0  0  0
 33 34  2  0  0  0  0
 33 32  1  0  0  0  0
 34 29  1  0  0  0  0
 35 36  1  0  0  0  0
 35  1  1  0  0  0  0
 36  3  1  0  0  0  0
 42 12  1  0  0  0  0
 44 12  1  0  0  0  0
 45 13  1  0  0  0  0
 47 13  1  0  0  0  0
 49 16  1  0  0  0  0
 50 16  1  0  0  0  0
 52 19  1  0  0  0  0
 53 20  1  0  0  0  0
 54 21  1  0  0  0  0
 56 24  1  0  0  0  0
 57 25  1  0  0  0  0
 63 32  1  0  0  0  0
 64 33  1  0  0  0  0
 65 34  1  0  0  0  0
M  RAD  3   4   2  35   2  36   2
M  END
>  <File Format>
g03

$$$$
REDO_a_sr_2.log
 OpenBabel02202017023D
Gaussian sw/gaussian//g16/g16 #p opt freq b3lyp/def2svp scrf=(smd,solvent=dichlo
 65 69  0  0  1  0  0  0  0  0999 V2000
    2.7338   -0.8183    0.8574 C   0  0  2  0  0  0  0  0  0  0  0  0
    2.2768    0.3815   -0.0447 C   0  0  1  0  0  0  0  0  0  0  0  0
    0.8299    0.6090    0.4399 C   0  0  1  0  0  0  0  0  0  0  0  0
   -0.1801    0.1963   -0.5618 C   0  0  0  0  0  0  0  0  0  0  0  0
   -1.3451    0.6972   -0.7831 N   0  0  0  0  0  0  0  0  0  0  0  0
   -1.9841    1.8942   -0.1038 C   0  0  0  0  0  0  0  0  0  0  0  0
   -3.2757    1.9344   -0.7964 N   0  0  0  0  0  0  0  0  0  0  0  0
   -3.4742    0.9851   -1.7405 C   0  0  0  0  0  0  0  0  0  0  0  0
   -2.2453    0.0953   -1.7973 C   0  0  2  0  0  0  0  0  0  0  0  0
   -4.4689    0.8228   -2.4240 O   0  0  0  0  0  0  0  0  0  0  0  0
   -2.5903   -1.3832   -1.5223 C   0  0  0  0  0  0  0  0  0  0  0  0
   -1.1826    3.1617   -0.4100 C   0  0  0  0  0  0  0  0  0  0  0  0
   -2.1807    1.6344    1.3896 C   0  0  0  0  0  0  0  0  0  0  0  0
    2.2853    0.0556   -1.0917 H   0  0  0  0  0  0  0  0  0  0  0  0
    3.6541   -0.5711    1.4059 H   0  0  0  0  0  0  0  0  0  0  0  0
   -4.3153    2.8748   -0.4251 C   0  0  0  0  0  0  0  0  0  0  0  0
   -3.0825   -1.6269   -0.1172 C   0  0  0  0  0  0  0  0  0  0  0  0
   -4.4022   -1.3155    0.2496 C   0  0  0  0  0  0  0  0  0  0  0  0
   -4.8214   -1.4538    1.5750 C   0  0  0  0  0  0  0  0  0  0  0  0
   -3.9283   -1.9048    2.5537 C   0  0  0  0  0  0  0  0  0  0  0  0
   -2.6163   -2.2273    2.1972 C   0  0  0  0  0  0  0  0  0  0  0  0
   -2.2008   -2.0915    0.8698 C   0  0  0  0  0  0  0  0  0  0  0  0
    2.9385   -2.1176    0.1094 C   0  0  0  0  0  0  0  0  0  0  0  0
    1.8443   -2.9028   -0.2836 C   0  0  0  0  0  0  0  0  0  0  0  0
    2.0420   -4.0667   -1.0305 C   0  0  0  0  0  0  0  0  0  0  0  0
    3.3352   -4.4545   -1.3958 C   0  0  0  0  0  0  0  0  0  0  0  0
    4.4294   -3.6763   -1.0051 C   0  0  0  0  0  0  0  0  0  0  0  0
    4.2323   -2.5158   -0.2517 C   0  0  0  0  0  0  0  0  0  0  0  0
    3.1516    1.6059    0.0858 C   0  0  0  0  0  0  0  0  0  0  0  0
    3.8817    2.0696   -1.0175 C   0  0  0  0  0  0  0  0  0  0  0  0
    4.7071    3.1926   -0.9057 C   0  0  0  0  0  0  0  0  0  0  0  0
    4.8125    3.8670    0.3138 C   0  0  0  0  0  0  0  0  0  0  0  0
    4.0894    3.4112    1.4217 C   0  0  0  0  0  0  0  0  0  0  0  0
    3.2668    2.2887    1.3091 C   0  0  0  0  0  0  0  0  0  0  0  0
    1.6702   -0.9733    1.8647 N   0  0  0  0  0  0  0  0  0  0  0  0
    0.6683   -0.2943    1.6719 N   0  0  0  0  0  0  0  0  0  0  0  0
    0.6688    1.6260    0.8059 H   0  0  0  0  0  0  0  0  0  0  0  0
    0.0837   -0.6699   -1.1785 H   0  0  0  0  0  0  0  0  0  0  0  0
   -1.7730    0.1914   -2.7861 H   0  0  0  0  0  0  0  0  0  0  0  0
   -1.7078   -2.0022   -1.7378 H   0  0  0  0  0  0  0  0  0  0  0  0
   -3.3586   -1.6397   -2.2669 H   0  0  0  0  0  0  0  0  0  0  0  0
   -0.2135    3.1794    0.1027 H   0  0  0  0  0  0  0  0  0  0  0  0
   -1.0236    3.2601   -1.4933 H   0  0  0  0  0  0  0  0  0  0  0  0
   -1.7524    4.0319   -0.0567 H   0  0  0  0  0  0  0  0  0  0  0  0
   -2.6938    2.5004    1.8301 H   0  0  0  0  0  0  0  0  0  0  0  0
   -2.7941    0.7377    1.5455 H   0  0  0  0  0  0  0  0  0  0  0  0
   -1.2264    1.5073    1.9131 H   0  0  0  0  0  0  0  0  0  0  0  0
   -5.1129    2.7929   -1.1737 H   0  0  0  0  0  0  0  0  0  0  0  0
   -4.7320    2.6355    0.5656 H   0  0  0  0  0  0  0  0  0  0  0  0
   -3.9343    3.9058   -0.4175 H   0  0  0  0  0  0  0  0  0  0  0  0
   -5.1022   -0.9591   -0.5092 H   0  0  0  0  0  0  0  0  0  0  0  0
   -5.8517   -1.2094    1.8453 H   0  0  0  0  0  0  0  0  0  0  0  0
   -4.2574   -2.0091    3.5905 H   0  0  0  0  0  0  0  0  0  0  0  0
   -1.9099   -2.5818    2.9515 H   0  0  0  0  0  0  0  0  0  0  0  0
   -1.1740   -2.3445    0.5970 H   0  0  0  0  0  0  0  0  0  0  0  0
    0.8320   -2.6133    0.0033 H   0  0  0  0  0  0  0  0  0  0  0  0
    1.1829   -4.6751   -1.3234 H   0  0  0  0  0  0  0  0  0  0  0  0
    3.4905   -5.3653   -1.9791 H   0  0  0  0  0  0  0  0  0  0  0  0
    5.4427   -3.9765   -1.2827 H   0  0  0  0  0  0  0  0  0  0  0  0
    5.0883   -1.9106    0.0580 H   0  0  0  0  0  0  0  0  0  0  0  0
    3.8033    1.5449   -1.9733 H   0  0  0  0  0  0  0  0  0  0  0  0
    5.2695    3.5408   -1.7756 H   0  0  0  0  0  0  0  0  0  0  0  0
    5.4570    4.7449    0.4024 H   0  0  0  0  0  0  0  0  0  0  0  0
    4.1689    3.9309    2.3797 H   0  0  0  0  0  0  0  0  0  0  0  0
    2.7137    1.9372    2.1849 H   0  0  0  0  0  0  0  0  0  0  0  0
  1 15  1  1  0  0  0
  1 35  1  0  0  0  0
  2 14  1  6  0  0  0
  2 29  1  0  0  0  0
  2  3  1  0  0  0  0
  2  1  1  0  0  0  0
  3 37  1  1  0  0  0
  3 36  1  0  0  0  0
  4  3  1  0  0  0  0
  5  4  1  0  0  0  0
  5  6  1  0  0  0  0
  6 13  1  0  0  0  0
  7 16  1  0  0  0  0
  7  6  1  0  0  0  0
  8  7  1  0  0  0  0
  9 39  1  6  0  0  0
  9  8  1  0  0  0  0
  9 11  1  0  0  0  0
  9  5  1  0  0  0  0
 10  8  2  0  0  0  0
 11 17  1  0  0  0  0
 12  6  1  0  0  0  0
 12 44  1  0  0  0  0
 12 42  1  0  0  0  0
 13 46  1  0  0  0  0
 13 45  1  0  0  0  0
 13 47  1  0  0  0  0
 16 50  1  0  0  0  0
 16 49  1  0  0  0  0
 17 18  2  0  0  0  0
 17 22  1  0  0  0  0
 18 19  1  0  0  0  0
 19 52  1  0  0  0  0
 19 20  2  0  0  0  0
 20 53  1  0  0  0  0
 21 20  1  0  0  0  0
 21 54  1  0  0  0  0
 22 21  2  0  0  0  0
 23  1  1  0  0  0  0
 24 56  1  0  0  0  0
 24 23  2  0  0  0  0
 25 24  1  0  0  0  0
 26 25  2  0  0  0  0
 26 27  1  0  0  0  0
 27 28  2  0  0  0  0
 28 60  1  0  0  0  0
 28 23  1  0  0  0  0
 29 34  2  0  0  0  0
 30 31  2  0  0  0  0
 30 29  1  0  0  0  0
 31 32  1  0  0  0  0
 32 63  1  0  0  0  0
 32 33  2  0  0  0  0
 33 64  1  0  0  0  0
 34 33  1  0  0  0  0
 34 65  1  0  0  0  0
 36 35  2  0  0  0  0
 38  4  1  0  0  0  0
 40 11  1  0  0  0  0
 41 11  1  0  0  0  0
 43 12  1  0  0  0  0
 48 16  1  0  0  0  0
 51 18  1  0  0  0  0
 55 22  1  0  0  0  0
 57 25  1  0  0  0  0
 58 26  1  0  0  0  0
 59 27  1  0  0  0  0
 61 30  1  0  0  0  0
 62 31  1  0  0  0  0
M  RAD  1   4   2
M  END
>  <File Format>
g03

$$$$
REDO_a_sr_4.log
 OpenBabel02202017023D
Gaussian sw/gaussian//g16/g16 #p opt freq b3lyp/def2svp scrf=(smd,solvent=dichlo
 65 69  0  0  1  0  0  0  0  0999 V2000
    2.4510   -0.3020   -1.1721 C   0  0  2  0  0  0  0  0  0  0  0  0
    1.4213   -0.7952   -0.1113 C   0  0  1  0  0  0  0  0  0  0  0  0
    0.0902   -0.5154   -0.8220 C   0  0  1  0  0  0  0  0  0  0  0  0
   -0.9266    0.0856    0.0676 C   0  0  0  0  0  0  0  0  0  0  0  0
   -2.1978   -0.1357    0.0977 N   0  0  0  0  0  0  0  0  0  0  0  0
   -2.9803   -1.1775   -0.6753 C   0  0  0  0  0  0  0  0  0  0  0  0
   -4.3026   -1.0219   -0.0603 N   0  0  0  0  0  0  0  0  0  0  0  0
   -4.4083   -0.0479    0.8785 C   0  0  0  0  0  0  0  0  0  0  0  0
   -3.0821    0.6849    0.9452 C   0  0  2  0  0  0  0  0  0  0  0  0
   -5.3959    0.2488    1.5234 O   0  0  0  0  0  0  0  0  0  0  0  0
   -3.2511    2.1301    0.4107 C   0  0  0  0  0  0  0  0  0  0  0  0
   -2.4383   -2.5799   -0.3916 C   0  0  0  0  0  0  0  0  0  0  0  0
   -3.0119   -0.8217   -2.1621 C   0  0  0  0  0  0  0  0  0  0  0  0
    1.5001   -0.1282    0.7587 H   0  0  0  0  0  0  0  0  0  0  0  0
    2.7985   -1.1397   -1.7991 H   0  0  0  0  0  0  0  0  0  0  0  0
   -5.4246   -1.8678   -0.4198 C   0  0  0  0  0  0  0  0  0  0  0  0
   -1.9616    2.9017    0.3457 C   0  0  0  0  0  0  0  0  0  0  0  0
   -1.3948    3.4453    1.5115 C   0  0  0  0  0  0  0  0  0  0  0  0
   -0.1588    4.0911    1.4649 C   0  0  0  0  0  0  0  0  0  0  0  0
    0.5314    4.2041    0.2503 C   0  0  0  0  0  0  0  0  0  0  0  0
   -0.0228    3.6691   -0.9139 C   0  0  0  0  0  0  0  0  0  0  0  0
   -1.2621    3.0203   -0.8654 C   0  0  0  0  0  0  0  0  0  0  0  0
    3.6470    0.4135   -0.5995 C   0  0  0  0  0  0  0  0  0  0  0  0
    4.8746   -0.2497   -0.4769 C   0  0  0  0  0  0  0  0  0  0  0  0
    5.9690    0.3937    0.1087 C   0  0  0  0  0  0  0  0  0  0  0  0
    5.8459    1.7084    0.5676 C   0  0  0  0  0  0  0  0  0  0  0  0
    4.6227    2.3770    0.4433 C   0  0  0  0  0  0  0  0  0  0  0  0
    3.5272    1.7313   -0.1328 C   0  0  0  0  0  0  0  0  0  0  0  0
    1.6114   -2.2204    0.3466 C   0  0  0  0  0  0  0  0  0  0  0  0
    1.4907   -3.2934   -0.5526 C   0  0  0  0  0  0  0  0  0  0  0  0
    1.6640   -4.6083   -0.1166 C   0  0  0  0  0  0  0  0  0  0  0  0
    1.9649   -4.8705    1.2250 C   0  0  0  0  0  0  0  0  0  0  0  0
    2.0936   -3.8093    2.1245 C   0  0  0  0  0  0  0  0  0  0  0  0
    1.9173   -2.4928    1.6864 C   0  0  0  0  0  0  0  0  0  0  0  0
    1.6628    0.5539   -2.0838 N   0  0  0  0  0  0  0  0  0  0  0  0
    0.4487    0.4901   -1.9268 N   0  0  0  0  0  0  0  0  0  0  0  0
   -0.2833   -1.3868   -1.3669 H   0  0  0  0  0  0  0  0  0  0  0  0
   -0.5593    0.8282    0.7807 H   0  0  0  0  0  0  0  0  0  0  0  0
   -2.6905    0.6999    1.9713 H   0  0  0  0  0  0  0  0  0  0  0  0
   -3.9651    2.6058    1.0987 H   0  0  0  0  0  0  0  0  0  0  0  0
   -3.7228    2.0797   -0.5811 H   0  0  0  0  0  0  0  0  0  0  0  0
   -1.4562   -2.7530   -0.8450 H   0  0  0  0  0  0  0  0  0  0  0  0
   -2.3717   -2.7506    0.6923 H   0  0  0  0  0  0  0  0  0  0  0  0
   -3.1282   -3.3165   -0.8248 H   0  0  0  0  0  0  0  0  0  0  0  0
   -3.6436   -1.5474   -2.6926 H   0  0  0  0  0  0  0  0  0  0  0  0
   -3.4298    0.1844   -2.3057 H   0  0  0  0  0  0  0  0  0  0  0  0
   -2.0092   -0.8604   -2.6073 H   0  0  0  0  0  0  0  0  0  0  0  0
   -6.3100   -1.4660    0.0885 H   0  0  0  0  0  0  0  0  0  0  0  0
   -5.5978   -1.8530   -1.5058 H   0  0  0  0  0  0  0  0  0  0  0  0
   -5.2697   -2.9074   -0.0927 H   0  0  0  0  0  0  0  0  0  0  0  0
   -1.9294    3.3582    2.4614 H   0  0  0  0  0  0  0  0  0  0  0  0
    0.2693    4.5134    2.3774 H   0  0  0  0  0  0  0  0  0  0  0  0
    1.4983    4.7116    0.2152 H   0  0  0  0  0  0  0  0  0  0  0  0
    0.5122    3.7441   -1.8630 H   0  0  0  0  0  0  0  0  0  0  0  0
   -1.6865    2.5966   -1.7778 H   0  0  0  0  0  0  0  0  0  0  0  0
    4.9710   -1.2759   -0.8407 H   0  0  0  0  0  0  0  0  0  0  0  0
    6.9218   -0.1330    0.2025 H   0  0  0  0  0  0  0  0  0  0  0  0
    6.7026    2.2131    1.0207 H   0  0  0  0  0  0  0  0  0  0  0  0
    4.5216    3.4060    0.7973 H   0  0  0  0  0  0  0  0  0  0  0  0
    2.5737    2.2564   -0.2227 H   0  0  0  0  0  0  0  0  0  0  0  0
    1.2638   -3.1005   -1.6050 H   0  0  0  0  0  0  0  0  0  0  0  0
    1.5661   -5.4327   -0.8273 H   0  0  0  0  0  0  0  0  0  0  0  0
    2.1005   -5.8997    1.5660 H   0  0  0  0  0  0  0  0  0  0  0  0
    2.3320   -4.0044    3.1730 H   0  0  0  0  0  0  0  0  0  0  0  0
    2.0191   -1.6641    2.3919 H   0  0  0  0  0  0  0  0  0  0  0  0
  1 15  1  6  0  0  0
  1 23  1  0  0  0  0
  1  2  1  0  0  0  0
  2 29  1  0  0  0  0
  2 14  1  1  0  0  0
  3 37  1  6  0  0  0
  3  2  1  0  0  0  0
  3  4  1  0  0  0  0
  4  5  1  0  0  0  0
  4 38  1  0  0  0  0
  5  9  1  0  0  0  0
  6 12  1  0  0  0  0
  6  7  1  0  0  0  0
  6  5  1  0  0  0  0
  7  8  1  0  0  0  0
  8  9  1  0  0  0  0
  8 10  2  0  0  0  0
  9 39  1  1  0  0  0
 11  9  1  0  0  0  0
 11 40  1  0  0  0  0
 12 43  1  0  0  0  0
 13  6  1  0  0  0  0
 16 50  1  0  0  0  0
 16  7  1  0  0  0  0
 16 48  1  0  0  0  0
 17 11  1  0  0  0  0
 17 18  2  0  0  0  0
 18 51  1  0  0  0  0
 19 18  1  0  0  0  0
 19 52  1  0  0  0  0
 20 19  2  0  0  0  0
 21 22  2  0  0  0  0
 21 20  1  0  0  0  0
 22 17  1  0  0  0  0
 23 24  2  0  0  0  0
 23 28  1  0  0  0  0
 24 25  1  0  0  0  0
 25 57  1  0  0  0  0
 25 26  2  0  0  0  0
 26 58  1  0  0  0  0
 27 26  1  0  0  0  0
 27 59  1  0  0  0  0
 28 27  2  0  0  0  0
 29 34  2  0  0  0  0
 30 31  2  0  0  0  0
 30 29  1  0  0  0  0
 31 32  1  0  0  0  0
 32 63  1  0  0  0  0
 32 33  2  0  0  0  0
 33 64  1  0  0  0  0
 34 33  1  0  0  0  0
 34 65  1  0  0  0  0
 35 36  1  0  0  0  0
 35  1  1  0  0  0  0
 36  3  1  0  0  0  0
 41 11  1  0  0  0  0
 42 12  1  0  0  0  0
 44 12  1  0  0  0  0
 45 13  1  0  0  0  0
 46 13  1  0  0  0  0
 47 13  1  0  0  0  0
 49 16  1  0  0  0  0
 53 20  1  0  0  0  0
 54 21  1  0  0  0  0
 55 22  1  0  0  0  0
 56 24  1  0  0  0  0
 60 28  1  0  0  0  0
 61 30  1  0  0  0  0
 62 31  1  0  0  0  0
M  RAD  3   4   2  35   2  36   2
M  END
>  <File Format>
g03

$$$$
