# Supplementary material for: Predicting Absolute Rate Constants for Huisgen Reactions of Unsaturated Iminium Ions with Diazoalkanes
Source: Angew Chem Int Ed Engl. 2020 May 11;59(30):12527–33. doi: 10.1002/anie.202003029 (PMC7383640; doi:10.1002/anie.202003029)
Supplement: Supplementary file 2 — Supplementary [file ANIE-59-12527-s002.zip › geometries/b.sdf]

REDO_f_5.log
 OpenBabel02202016523D
Gaussian sw/gaussian//g16/g16 #p opt freq b3lyp/def2svp scrf=(smd,solvent=dichlo
 75 80  0  0  1  0  0  0  0  0999 V2000
   -0.7092   -0.3856   -0.1495 C   0  0  2  0  0  0  0  0  0  0  0  0
    0.0605    0.4960    0.8693 C   0  0  2  0  0  0  0  0  0  0  0  0
    1.4266    0.0222    1.2169 C   0  0  0  0  0  0  0  0  0  0  0  0
    2.4563    0.0505    0.4510 N   0  0  0  0  0  0  0  0  0  0  0  0
    3.7473   -0.6642    0.8080 C   0  0  0  0  0  0  0  0  0  0  0  0
    4.3373   -0.7963   -0.5247 N   0  0  0  0  0  0  0  0  0  0  0  0
    3.6913   -0.1373   -1.5192 C   0  0  0  0  0  0  0  0  0  0  0  0
    2.5406    0.6415   -0.8954 C   0  0  2  0  0  0  0  0  0  0  0  0
    3.9900   -0.1034   -2.6971 O   0  0  0  0  0  0  0  0  0  0  0  0
    2.8752    2.1551   -0.9079 C   0  0  0  0  0  0  0  0  0  0  0  0
    3.4569   -2.0321    1.4153 C   0  0  0  0  0  0  0  0  0  0  0  0
    4.5771    0.2173    1.7391 C   0  0  0  0  0  0  0  0  0  0  0  0
   -2.1623   -0.1430    0.3825 C   0  0  0  0  0  0  0  0  0  0  0  0
   -1.9424    0.1649    1.8381 N   0  0  0  0  0  0  0  0  0  0  0  0
   -0.7843    0.4950    2.0905 N   0  0  0  0  0  0  0  0  0  0  0  0
    0.0783    1.5352    0.5137 H   0  0  0  0  0  0  0  0  0  0  0  0
   -0.5992    0.0442   -1.1481 H   0  0  0  0  0  0  0  0  0  0  0  0
    5.5267   -1.5910   -0.7622 C   0  0  0  0  0  0  0  0  0  0  0  0
    1.8239    3.0049   -0.2486 C   0  0  0  0  0  0  0  0  0  0  0  0
    0.6690    3.3783   -0.9552 C   0  0  0  0  0  0  0  0  0  0  0  0
   -0.3769    4.0400   -0.3081 C   0  0  0  0  0  0  0  0  0  0  0  0
   -0.2780    4.3428    1.0551 C   0  0  0  0  0  0  0  0  0  0  0  0
    0.8794    4.0009    1.7603 C   0  0  0  0  0  0  0  0  0  0  0  0
    1.9259    3.3381    1.1107 C   0  0  0  0  0  0  0  0  0  0  0  0
   -2.7913    1.1118   -0.2504 C   0  0  0  0  0  0  0  0  0  0  0  0
   -2.7306    1.3158   -1.6374 C   0  0  0  0  0  0  0  0  0  0  0  0
   -3.3265    2.4374   -2.2186 C   0  0  0  0  0  0  0  0  0  0  0  0
   -3.9956    3.3723   -1.4227 C   0  0  0  0  0  0  0  0  0  0  0  0
   -4.0690    3.1706   -0.0423 C   0  0  0  0  0  0  0  0  0  0  0  0
   -3.4754    2.0472    0.5401 C   0  0  0  0  0  0  0  0  0  0  0  0
   -3.1119   -1.3261    0.2366 C   0  0  0  0  0  0  0  0  0  0  0  0
   -3.8979   -1.7651    1.3097 C   0  0  0  0  0  0  0  0  0  0  0  0
   -4.7707   -2.8468    1.1496 C   0  0  0  0  0  0  0  0  0  0  0  0
   -4.8705   -3.4974   -0.0820 C   0  0  0  0  0  0  0  0  0  0  0  0
   -4.0924   -3.0575   -1.1585 C   0  0  0  0  0  0  0  0  0  0  0  0
   -3.2213   -1.9793   -0.9999 C   0  0  0  0  0  0  0  0  0  0  0  0
   -0.2111   -1.8151   -0.1812 C   0  0  0  0  0  0  0  0  0  0  0  0
    0.4246   -2.2892   -1.3368 C   0  0  0  0  0  0  0  0  0  0  0  0
    0.9480   -3.5846   -1.3879 C   0  0  0  0  0  0  0  0  0  0  0  0
    0.8344   -4.4274   -0.2791 C   0  0  0  0  0  0  0  0  0  0  0  0
    0.2004   -3.9646    0.8790 C   0  0  0  0  0  0  0  0  0  0  0  0
   -0.3145   -2.6678    0.9301 C   0  0  0  0  0  0  0  0  0  0  0  0
    1.5498   -0.4470    2.1981 H   0  0  0  0  0  0  0  0  0  0  0  0
    1.6075    0.4548   -1.4393 H   0  0  0  0  0  0  0  0  0  0  0  0
    2.9745    2.4084   -1.9734 H   0  0  0  0  0  0  0  0  0  0  0  0
    3.8572    2.3042   -0.4379 H   0  0  0  0  0  0  0  0  0  0  0  0
    2.9905   -1.9394    2.4046 H   0  0  0  0  0  0  0  0  0  0  0  0
    2.8086   -2.6225    0.7542 H   0  0  0  0  0  0  0  0  0  0  0  0
    4.4075   -2.5638    1.5546 H   0  0  0  0  0  0  0  0  0  0  0  0
    5.5294   -0.2846    1.9605 H   0  0  0  0  0  0  0  0  0  0  0  0
    4.7907    1.1917    1.2806 H   0  0  0  0  0  0  0  0  0  0  0  0
    4.0413    0.3702    2.6870 H   0  0  0  0  0  0  0  0  0  0  0  0
    5.8765   -1.3676   -1.7779 H   0  0  0  0  0  0  0  0  0  0  0  0
    6.3168   -1.3305   -0.0429 H   0  0  0  0  0  0  0  0  0  0  0  0
    5.3122   -2.6686   -0.6892 H   0  0  0  0  0  0  0  0  0  0  0  0
    0.5799    3.1246   -2.0149 H   0  0  0  0  0  0  0  0  0  0  0  0
   -1.2801    4.3027   -0.8621 H   0  0  0  0  0  0  0  0  0  0  0  0
   -1.1039    4.8450    1.5640 H   0  0  0  0  0  0  0  0  0  0  0  0
    0.9653    4.2426    2.8224 H   0  0  0  0  0  0  0  0  0  0  0  0
    2.8235    3.0591    1.6679 H   0  0  0  0  0  0  0  0  0  0  0  0
   -2.2236    0.5933   -2.2793 H   0  0  0  0  0  0  0  0  0  0  0  0
   -3.2670    2.5793   -3.3003 H   0  0  0  0  0  0  0  0  0  0  0  0
   -4.4596    4.2507   -1.8774 H   0  0  0  0  0  0  0  0  0  0  0  0
   -4.5920    3.8912    0.5911 H   0  0  0  0  0  0  0  0  0  0  0  0
   -3.5451    1.9008    1.6182 H   0  0  0  0  0  0  0  0  0  0  0  0
   -3.8245   -1.2622    2.2737 H   0  0  0  0  0  0  0  0  0  0  0  0
   -5.3753   -3.1802    1.9968 H   0  0  0  0  0  0  0  0  0  0  0  0
   -5.5517   -4.3430   -0.2050 H   0  0  0  0  0  0  0  0  0  0  0  0
   -4.1614   -3.5586   -2.1270 H   0  0  0  0  0  0  0  0  0  0  0  0
   -2.6162   -1.6508   -1.8459 H   0  0  0  0  0  0  0  0  0  0  0  0
    0.5099   -1.6341   -2.2077 H   0  0  0  0  0  0  0  0  0  0  0  0
    1.4411   -3.9350   -2.2977 H   0  0  0  0  0  0  0  0  0  0  0  0
    1.2368   -5.4424   -0.3165 H   0  0  0  0  0  0  0  0  0  0  0  0
    0.1046   -4.6180    1.7493 H   0  0  0  0  0  0  0  0  0  0  0  0
   -0.8076   -2.3279    1.8423 H   0  0  0  0  0  0  0  0  0  0  0  0
  1 17  1  6  0  0  0
  1 13  1  0  0  0  0
  1  2  1  0  0  0  0
  2 16  1  6  0  0  0
  2  3  1  0  0  0  0
  2 15  1  0  0  0  0
  3 43  1  0  0  0  0
  4  5  1  0  0  0  0
  4  3  1  0  0  0  0
  5 11  1  0  0  0  0
  5 12  1  0  0  0  0
  6  5  1  0  0  0  0
  7  8  1  0  0  0  0
  7  6  1  0  0  0  0
  8 44  1  6  0  0  0
  8  4  1  0  0  0  0
  9  7  2  0  0  0  0
 10  8  1  0  0  0  0
 10 46  1  0  0  0  0
 10 19  1  0  0  0  0
 11 49  1  0  0  0  0
 11 47  1  0  0  0  0
 12 50  1  0  0  0  0
 12 52  1  0  0  0  0
 13 14  1  0  0  0  0
 14 15  1  0  0  0  0
 18 55  1  0  0  0  0
 18  6  1  0  0  0  0
 18 54  1  0  0  0  0
 19 24  2  0  0  0  0
 20 21  2  0  0  0  0
 20 19  1  0  0  0  0
 21 22  1  0  0  0  0
 22 58  1  0  0  0  0
 22 23  2  0  0  0  0
 23 59  1  0  0  0  0
 24 60  1  0  0  0  0
 24 23  1  0  0  0  0
 25 13  1  0  0  0  0
 25 30  2  0  0  0  0
 26 25  1  0  0  0  0
 27 26  2  0  0  0  0
 27 28  1  0  0  0  0
 28 29  2  0  0  0  0
 29 30  1  0  0  0  0
 29 64  1  0  0  0  0
 30 65  1  0  0  0  0
 31 13  1  0  0  0  0
 31 32  2  0  0  0  0
 32 66  1  0  0  0  0
 33 32  1  0  0  0  0
 33 67  1  0  0  0  0
 34 33  2  0  0  0  0
 35 36  2  0  0  0  0
 35 34  1  0  0  0  0
 36 31  1  0  0  0  0
 37  1  1  0  0  0  0
 37 42  2  0  0  0  0
 38 37  1  0  0  0  0
 39 38  2  0  0  0  0
 39 40  1  0  0  0  0
 40 41  2  0  0  0  0
 41 42  1  0  0  0  0
 41 74  1  0  0  0  0
 42 75  1  0  0  0  0
 45 10  1  0  0  0  0
 48 11  1  0  0  0  0
 51 12  1  0  0  0  0
 53 18  1  0  0  0  0
 56 20  1  0  0  0  0
 57 21  1  0  0  0  0
 61 26  1  0  0  0  0
 62 27  1  0  0  0  0
 63 28  1  0  0  0  0
 68 34  1  0  0  0  0
 69 35  1  0  0  0  0
 70 36  1  0  0  0  0
 71 38  1  0  0  0  0
 72 39  1  0  0  0  0
 73 40  1  0  0  0  0
M  RAD  3   3   2  14   2  15   2
M  END
>  <File Format>
g03

$$$$
REDO_f_6.log
 OpenBabel02202016523D
Gaussian sw/gaussian//g16/g16 #p opt freq b3lyp/def2svp scrf=(smd,solvent=dichlo
 75 80  0  0  1  0  0  0  0  0999 V2000
    1.5407    0.6995   -0.5969 C   0  0  2  0  0  0  0  0  0  0  0  0
    0.1904    1.0213    0.0635 C   0  0  1  0  0  0  0  0  0  0  0  0
   -0.9625    0.5661   -0.7521 C   0  0  0  0  0  0  0  0  0  0  0  0
   -2.1770    0.9939   -0.7455 N   0  0  0  0  0  0  0  0  0  0  0  0
   -2.7688    2.1033    0.1003 C   0  0  0  0  0  0  0  0  0  0  0  0
   -4.1757    2.0252   -0.3050 N   0  0  0  0  0  0  0  0  0  0  0  0
   -4.4743    1.0898   -1.2362 C   0  0  0  0  0  0  0  0  0  0  0  0
   -3.1989    0.3561   -1.6113 C   0  0  2  0  0  0  0  0  0  0  0  0
   -5.5709    0.8379   -1.7017 O   0  0  0  0  0  0  0  0  0  0  0  0
   -3.3186   -1.1686   -1.4083 C   0  0  0  0  0  0  0  0  0  0  0  0
   -2.1663    3.4492   -0.3086 C   0  0  0  0  0  0  0  0  0  0  0  0
   -2.6174    1.7926    1.5881 C   0  0  0  0  0  0  0  0  0  0  0  0
    1.9322   -0.6581    0.1152 C   0  0  0  0  0  0  0  0  0  0  0  0
    1.1337   -0.5909    1.3871 N   0  0  0  0  0  0  0  0  0  0  0  0
    0.2165    0.2148    1.3764 N   0  0  0  0  0  0  0  0  0  0  0  0
    0.0877    2.0691    0.3621 H   0  0  0  0  0  0  0  0  0  0  0  0
    1.4126    0.5204   -1.6681 H   0  0  0  0  0  0  0  0  0  0  0  0
   -5.1992    2.8524    0.3046 C   0  0  0  0  0  0  0  0  0  0  0  0
   -3.3992   -1.5594    0.0460 C   0  0  0  0  0  0  0  0  0  0  0  0
   -4.5927   -1.4090    0.7711 C   0  0  0  0  0  0  0  0  0  0  0  0
   -4.6283   -1.6796    2.1412 C   0  0  0  0  0  0  0  0  0  0  0  0
   -3.4717   -2.1013    2.8073 C   0  0  0  0  0  0  0  0  0  0  0  0
   -2.2824   -2.2637    2.0922 C   0  0  0  0  0  0  0  0  0  0  0  0
   -2.2502   -1.9985    0.7203 C   0  0  0  0  0  0  0  0  0  0  0  0
    1.4314   -1.9250   -0.5953 C   0  0  0  0  0  0  0  0  0  0  0  0
    1.1804   -1.9831   -1.9720 C   0  0  0  0  0  0  0  0  0  0  0  0
    0.7256   -3.1675   -2.5641 C   0  0  0  0  0  0  0  0  0  0  0  0
    0.5161   -4.3085   -1.7875 C   0  0  0  0  0  0  0  0  0  0  0  0
    0.7851   -4.2651   -0.4155 C   0  0  0  0  0  0  0  0  0  0  0  0
    1.2456   -3.0875    0.1737 C   0  0  0  0  0  0  0  0  0  0  0  0
    3.4150   -0.7770    0.4381 C   0  0  0  0  0  0  0  0  0  0  0  0
    3.9100   -0.4259    1.7003 C   0  0  0  0  0  0  0  0  0  0  0  0
    5.2822   -0.4773    1.9606 C   0  0  0  0  0  0  0  0  0  0  0  0
    6.1738   -0.8739    0.9606 C   0  0  0  0  0  0  0  0  0  0  0  0
    5.6841   -1.2262   -0.3010 C   0  0  0  0  0  0  0  0  0  0  0  0
    4.3124   -1.1831   -0.5583 C   0  0  0  0  0  0  0  0  0  0  0  0
    2.5597    1.8057   -0.4423 C   0  0  0  0  0  0  0  0  0  0  0  0
    3.4303    2.0818   -1.5062 C   0  0  0  0  0  0  0  0  0  0  0  0
    4.4156    3.0649   -1.3888 C   0  0  0  0  0  0  0  0  0  0  0  0
    4.5431    3.7894   -0.2001 C   0  0  0  0  0  0  0  0  0  0  0  0
    3.6788    3.5243    0.8662 C   0  0  0  0  0  0  0  0  0  0  0  0
    2.6953    2.5397    0.7464 C   0  0  0  0  0  0  0  0  0  0  0  0
   -0.7725   -0.2626   -1.4396 H   0  0  0  0  0  0  0  0  0  0  0  0
   -2.9548    0.5766   -2.6615 H   0  0  0  0  0  0  0  0  0  0  0  0
   -2.4669   -1.6644   -1.8955 H   0  0  0  0  0  0  0  0  0  0  0  0
   -4.2257   -1.4603   -1.9583 H   0  0  0  0  0  0  0  0  0  0  0  0
   -1.1047    3.5240   -0.0426 H   0  0  0  0  0  0  0  0  0  0  0  0
   -2.2823    3.6064   -1.3905 H   0  0  0  0  0  0  0  0  0  0  0  0
   -2.6944    4.2509    0.2252 H   0  0  0  0  0  0  0  0  0  0  0  0
   -3.1475    2.5653    2.1622 H   0  0  0  0  0  0  0  0  0  0  0  0
   -3.0509    0.8113    1.8219 H   0  0  0  0  0  0  0  0  0  0  0  0
   -1.5683    1.8025    1.9009 H   0  0  0  0  0  0  0  0  0  0  0  0
   -6.1241    2.7010   -0.2654 H   0  0  0  0  0  0  0  0  0  0  0  0
   -5.3761    2.5616    1.3518 H   0  0  0  0  0  0  0  0  0  0  0  0
   -4.9231    3.9159    0.2664 H   0  0  0  0  0  0  0  0  0  0  0  0
   -5.4982   -1.0783    0.2573 H   0  0  0  0  0  0  0  0  0  0  0  0
   -5.5645   -1.5608    2.6923 H   0  0  0  0  0  0  0  0  0  0  0  0
   -3.5006   -2.3073    3.8801 H   0  0  0  0  0  0  0  0  0  0  0  0
   -1.3731   -2.5931    2.6005 H   0  0  0  0  0  0  0  0  0  0  0  0
   -1.3184   -2.1377    0.1687 H   0  0  0  0  0  0  0  0  0  0  0  0
    1.3501   -1.1135   -2.6069 H   0  0  0  0  0  0  0  0  0  0  0  0
    0.5392   -3.1924   -3.6404 H   0  0  0  0  0  0  0  0  0  0  0  0
    0.1543   -5.2300   -2.2495 H   0  0  0  0  0  0  0  0  0  0  0  0
    0.6350   -5.1539    0.2017 H   0  0  0  0  0  0  0  0  0  0  0  0
    1.4586   -3.0648    1.2432 H   0  0  0  0  0  0  0  0  0  0  0  0
    3.2219   -0.1108    2.4860 H   0  0  0  0  0  0  0  0  0  0  0  0
    5.6543   -0.2028    2.9507 H   0  0  0  0  0  0  0  0  0  0  0  0
    7.2468   -0.9113    1.1638 H   0  0  0  0  0  0  0  0  0  0  0  0
    6.3724   -1.5407   -1.0892 H   0  0  0  0  0  0  0  0  0  0  0  0
    3.9402   -1.4666   -1.5444 H   0  0  0  0  0  0  0  0  0  0  0  0
    3.3369    1.5136   -2.4352 H   0  0  0  0  0  0  0  0  0  0  0  0
    5.0856    3.2654   -2.2284 H   0  0  0  0  0  0  0  0  0  0  0  0
    5.3136    4.5583   -0.1046 H   0  0  0  0  0  0  0  0  0  0  0  0
    3.7732    4.0825    1.8008 H   0  0  0  0  0  0  0  0  0  0  0  0
    2.0455    2.3360    1.6003 H   0  0  0  0  0  0  0  0  0  0  0  0
  1 17  1  6  0  0  0
  1 37  1  0  0  0  0
  1  2  1  0  0  0  0
  1 13  1  0  0  0  0
  2 16  1  1  0  0  0
  2 15  1  0  0  0  0
  3  4  1  0  0  0  0
  3  2  1  0  0  0  0
  4  5  1  0  0  0  0
  5 12  1  0  0  0  0
  6  5  1  0  0  0  0
  6 18  1  0  0  0  0
  7  6  1  0  0  0  0
  8 44  1  6  0  0  0
  8 10  1  0  0  0  0
  8  7  1  0  0  0  0
  8  4  1  0  0  0  0
  9  7  2  0  0  0  0
 10 19  1  0  0  0  0
 11 47  1  0  0  0  0
 11  5  1  0  0  0  0
 11 49  1  0  0  0  0
 12 51  1  0  0  0  0
 12 52  1  0  0  0  0
 12 50  1  0  0  0  0
 13 31  1  0  0  0  0
 13 14  1  0  0  0  0
 15 14  1  0  0  0  0
 18 54  1  0  0  0  0
 19 24  2  0  0  0  0
 19 20  1  0  0  0  0
 20 21  2  0  0  0  0
 21 57  1  0  0  0  0
 21 22  1  0  0  0  0
 22 58  1  0  0  0  0
 23 59  1  0  0  0  0
 23 22  2  0  0  0  0
 24 23  1  0  0  0  0
 25 13  1  0  0  0  0
 25 30  2  0  0  0  0
 26 25  1  0  0  0  0
 27 26  2  0  0  0  0
 27 28  1  0  0  0  0
 28 29  2  0  0  0  0
 29 30  1  0  0  0  0
 29 64  1  0  0  0  0
 30 65  1  0  0  0  0
 31 32  2  0  0  0  0
 32 33  1  0  0  0  0
 32 66  1  0  0  0  0
 33 67  1  0  0  0  0
 34 68  1  0  0  0  0
 34 33  2  0  0  0  0
 35 34  1  0  0  0  0
 36 35  2  0  0  0  0
 36 31  1  0  0  0  0
 37 42  2  0  0  0  0
 38 39  2  0  0  0  0
 38 37  1  0  0  0  0
 39 40  1  0  0  0  0
 40 73  1  0  0  0  0
 40 41  2  0  0  0  0
 41 74  1  0  0  0  0
 42 41  1  0  0  0  0
 42 75  1  0  0  0  0
 43  3  1  0  0  0  0
 45 10  1  0  0  0  0
 46 10  1  0  0  0  0
 48 11  1  0  0  0  0
 53 18  1  0  0  0  0
 55 18  1  0  0  0  0
 56 20  1  0  0  0  0
 60 24  1  0  0  0  0
 61 26  1  0  0  0  0
 62 27  1  0  0  0  0
 63 28  1  0  0  0  0
 69 35  1  0  0  0  0
 70 36  1  0  0  0  0
 71 38  1  0  0  0  0
 72 39  1  0  0  0  0
M  RAD  3   3   2  14   2  15   2
M  END
>  <File Format>
g03

$$$$
REDO_h_12.log
 OpenBabel02202016523D
Gaussian sw/gaussian//g16/g16 #p opt freq b3lyp/def2svp scrf=(smd,solvent=dichlo
 75 80  0  0  1  0  0  0  0  0999 V2000
   -1.2978    0.3746    0.2164 C   0  0  2  0  0  0  0  0  0  0  0  0
   -0.2135    0.5898   -0.8743 C   0  0  1  0  0  0  0  0  0  0  0  0
    1.0234    1.1480   -0.2691 C   0  0  0  0  0  0  0  0  0  0  0  0
    1.9639    0.5426    0.3624 N   0  0  0  0  0  0  0  0  0  0  0  0
    2.9915    1.3478    1.1532 C   0  0  0  0  0  0  0  0  0  0  0  0
    3.6963    0.2742    1.8445 N   0  0  0  0  0  0  0  0  0  0  0  0
    3.2156   -0.9752    1.6373 C   0  0  0  0  0  0  0  0  0  0  0  0
    2.1361   -0.9117    0.5634 C   0  0  2  0  0  0  0  0  0  0  0  0
    3.6115   -2.0077    2.1448 O   0  0  0  0  0  0  0  0  0  0  0  0
    2.6031   -1.7105   -0.6790 C   0  0  0  0  0  0  0  0  0  0  0  0
    3.8981    2.1366    0.2150 C   0  0  0  0  0  0  0  0  0  0  0  0
    2.2582    2.2480    2.1495 C   0  0  0  0  0  0  0  0  0  0  0  0
   -2.1162   -0.8029   -0.4412 C   0  0  0  0  0  0  0  0  0  0  0  0
   -1.1240   -1.4043   -1.3898 N   0  0  0  0  0  0  0  0  0  0  0  0
   -0.1313   -0.7045   -1.5882 N   0  0  0  0  0  0  0  0  0  0  0  0
   -2.0070    1.6352    0.6526 C   0  0  0  0  0  0  0  0  0  0  0  0
   -2.5954    2.5211   -0.2656 C   0  0  0  0  0  0  0  0  0  0  0  0
   -3.2371    3.6798    0.1749 C   0  0  0  0  0  0  0  0  0  0  0  0
   -3.2979    3.9789    1.5401 C   0  0  0  0  0  0  0  0  0  0  0  0
   -2.7028    3.1140    2.4614 C   0  0  0  0  0  0  0  0  0  0  0  0
   -2.0604    1.9544    2.0179 C   0  0  0  0  0  0  0  0  0  0  0  0
   -0.5539    1.3188   -1.6258 H   0  0  0  0  0  0  0  0  0  0  0  0
   -0.7979   -0.0548    1.0944 H   0  0  0  0  0  0  0  0  0  0  0  0
    4.8325    0.5345    2.7070 C   0  0  0  0  0  0  0  0  0  0  0  0
    3.7520   -1.0720   -1.4150 C   0  0  0  0  0  0  0  0  0  0  0  0
    5.0762   -1.2270   -0.9746 C   0  0  0  0  0  0  0  0  0  0  0  0
    6.1238   -0.5761   -1.6315 C   0  0  0  0  0  0  0  0  0  0  0  0
    5.8620    0.2370   -2.7397 C   0  0  0  0  0  0  0  0  0  0  0  0
    4.5475    0.3902   -3.1914 C   0  0  0  0  0  0  0  0  0  0  0  0
    3.5004   -0.2596   -2.5317 C   0  0  0  0  0  0  0  0  0  0  0  0
   -2.5239   -1.9099    0.5289 C   0  0  0  0  0  0  0  0  0  0  0  0
   -2.8232   -3.1796    0.0069 C   0  0  0  0  0  0  0  0  0  0  0  0
   -3.2283   -4.2152    0.8495 C   0  0  0  0  0  0  0  0  0  0  0  0
   -3.3516   -3.9966    2.2260 C   0  0  0  0  0  0  0  0  0  0  0  0
   -3.0672   -2.7342    2.7497 C   0  0  0  0  0  0  0  0  0  0  0  0
   -2.6522   -1.6971    1.9067 C   0  0  0  0  0  0  0  0  0  0  0  0
   -3.3180   -0.3223   -1.2570 C   0  0  0  0  0  0  0  0  0  0  0  0
   -3.2173   -0.0470   -2.6279 C   0  0  0  0  0  0  0  0  0  0  0  0
   -4.3126    0.4682   -3.3288 C   0  0  0  0  0  0  0  0  0  0  0  0
   -5.5174    0.7174   -2.6677 C   0  0  0  0  0  0  0  0  0  0  0  0
   -5.6252    0.4381   -1.3013 C   0  0  0  0  0  0  0  0  0  0  0  0
   -4.5359   -0.0840   -0.6035 C   0  0  0  0  0  0  0  0  0  0  0  0
    1.0718    2.2407   -0.2615 H   0  0  0  0  0  0  0  0  0  0  0  0
    1.1920   -1.3283    0.9436 H   0  0  0  0  0  0  0  0  0  0  0  0
    1.7502   -1.8451   -1.3506 H   0  0  0  0  0  0  0  0  0  0  0  0
    2.8840   -2.6961   -0.2791 H   0  0  0  0  0  0  0  0  0  0  0  0
    4.6303    2.6969    0.8126 H   0  0  0  0  0  0  0  0  0  0  0  0
    3.3112    2.8652   -0.3615 H   0  0  0  0  0  0  0  0  0  0  0  0
    4.4315    1.4702   -0.4726 H   0  0  0  0  0  0  0  0  0  0  0  0
    1.5749    1.6543    2.7737 H   0  0  0  0  0  0  0  0  0  0  0  0
    2.9955    2.7386    2.7994 H   0  0  0  0  0  0  0  0  0  0  0  0
    1.6930    3.0395    1.6386 H   0  0  0  0  0  0  0  0  0  0  0  0
   -2.5629    2.3063   -1.3347 H   0  0  0  0  0  0  0  0  0  0  0  0
   -3.6944    4.3525   -0.5546 H   0  0  0  0  0  0  0  0  0  0  0  0
   -3.8032    4.8853    1.8823 H   0  0  0  0  0  0  0  0  0  0  0  0
   -2.7348    3.3405    3.5299 H   0  0  0  0  0  0  0  0  0  0  0  0
   -1.5904    1.2883    2.7454 H   0  0  0  0  0  0  0  0  0  0  0  0
    5.6674    0.9654    2.1341 H   0  0  0  0  0  0  0  0  0  0  0  0
    4.5651    1.2175    3.5269 H   0  0  0  0  0  0  0  0  0  0  0  0
    5.1476   -0.4266    3.1312 H   0  0  0  0  0  0  0  0  0  0  0  0
    5.2862   -1.8643   -0.1124 H   0  0  0  0  0  0  0  0  0  0  0  0
    7.1499   -0.7071   -1.2789 H   0  0  0  0  0  0  0  0  0  0  0  0
    6.6820    0.7443   -3.2538 H   0  0  0  0  0  0  0  0  0  0  0  0
    4.3365    1.0163   -4.0621 H   0  0  0  0  0  0  0  0  0  0  0  0
    2.4725   -0.1439   -2.8851 H   0  0  0  0  0  0  0  0  0  0  0  0
   -2.7365   -3.3523   -1.0665 H   0  0  0  0  0  0  0  0  0  0  0  0
   -3.4515   -5.1984    0.4279 H   0  0  0  0  0  0  0  0  0  0  0  0
   -3.6720   -4.8069    2.8853 H   0  0  0  0  0  0  0  0  0  0  0  0
   -3.1688   -2.5476    3.8216 H   0  0  0  0  0  0  0  0  0  0  0  0
   -2.4493   -0.7183    2.3387 H   0  0  0  0  0  0  0  0  0  0  0  0
   -2.2846   -0.2287   -3.1635 H   0  0  0  0  0  0  0  0  0  0  0  0
   -4.2195    0.6741   -4.3979 H   0  0  0  0  0  0  0  0  0  0  0  0
   -6.3718    1.1225   -3.2153 H   0  0  0  0  0  0  0  0  0  0  0  0
   -6.5637    0.6266   -0.7745 H   0  0  0  0  0  0  0  0  0  0  0  0
   -4.6294   -0.2984    0.4620 H   0  0  0  0  0  0  0  0  0  0  0  0
  1 16  1  0  0  0  0
  1 23  1  1  0  0  0
  2 22  1  6  0  0  0
  2  3  1  0  0  0  0
  2  1  1  0  0  0  0
  3 43  1  0  0  0  0
  3  4  1  0  0  0  0
  4  8  1  0  0  0  0
  4  5  1  0  0  0  0
  5  6  1  0  0  0  0
  5 12  1  0  0  0  0
  6 24  1  0  0  0  0
  7  6  1  0  0  0  0
  7  9  2  0  0  0  0
  8 44  1  1  0  0  0
  8  7  1  0  0  0  0
 10 46  1  0  0  0  0
 10  8  1  0  0  0  0
 11 47  1  0  0  0  0
 11  5  1  0  0  0  0
 12 50  1  0  0  0  0
 12 51  1  0  0  0  0
 13  1  1  0  0  0  0
 13 31  1  0  0  0  0
 14 13  1  0  0  0  0
 15 14  1  0  0  0  0
 15  2  1  0  0  0  0
 16 21  2  0  0  0  0
 17 18  2  0  0  0  0
 17 16  1  0  0  0  0
 18 19  1  0  0  0  0
 19 55  1  0  0  0  0
 19 20  2  0  0  0  0
 20 56  1  0  0  0  0
 21 20  1  0  0  0  0
 21 57  1  0  0  0  0
 24 60  1  0  0  0  0
 24 59  1  0  0  0  0
 25 26  1  0  0  0  0
 25 10  1  0  0  0  0
 26 61  1  0  0  0  0
 27 62  1  0  0  0  0
 27 26  2  0  0  0  0
 28 27  1  0  0  0  0
 29 28  2  0  0  0  0
 29 30  1  0  0  0  0
 30 25  2  0  0  0  0
 31 36  1  0  0  0  0
 32 31  2  0  0  0  0
 32 33  1  0  0  0  0
 33 34  2  0  0  0  0
 34 35  1  0  0  0  0
 34 68  1  0  0  0  0
 35 69  1  0  0  0  0
 36 70  1  0  0  0  0
 36 35  2  0  0  0  0
 37 42  1  0  0  0  0
 37 13  1  0  0  0  0
 38 37  2  0  0  0  0
 39 40  2  0  0  0  0
 39 38  1  0  0  0  0
 40 41  1  0  0  0  0
 41 74  1  0  0  0  0
 41 42  2  0  0  0  0
 42 75  1  0  0  0  0
 45 10  1  0  0  0  0
 48 11  1  0  0  0  0
 49 11  1  0  0  0  0
 52 12  1  0  0  0  0
 53 17  1  0  0  0  0
 54 18  1  0  0  0  0
 58 24  1  0  0  0  0
 63 28  1  0  0  0  0
 64 29  1  0  0  0  0
 65 30  1  0  0  0  0
 66 32  1  0  0  0  0
 67 33  1  0  0  0  0
 71 38  1  0  0  0  0
 72 39  1  0  0  0  0
 73 40  1  0  0  0  0
M  RAD  3   3   2  14   2  15   2
M  END
>  <File Format>
g03

$$$$
REDO_h_13.log
 OpenBabel02202016523D
Gaussian sw/gaussian//g16/g16 #p opt freq b3lyp/def2svp scrf=(smd,solvent=dichlo
 75 80  0  0  1  0  0  0  0  0999 V2000
    1.1799   -0.9551   -0.0717 C   0  0  2  0  0  0  0  0  0  0  0  0
    0.4125   -1.2348   -1.3928 C   0  0  1  0  0  0  0  0  0  0  0  0
   -0.7456   -2.1473   -1.1815 C   0  0  0  0  0  0  0  0  0  0  0  0
   -1.8901   -1.8694   -0.6673 N   0  0  0  0  0  0  0  0  0  0  0  0
   -2.9284   -2.9502   -0.4218 C   0  0  0  0  0  0  0  0  0  0  0  0
   -3.7431   -2.2905    0.5943 N   0  0  0  0  0  0  0  0  0  0  0  0
   -3.4738   -0.9779    0.7958 C   0  0  0  0  0  0  0  0  0  0  0  0
   -2.3695   -0.5582   -0.1742 C   0  0  2  0  0  0  0  0  0  0  0  0
   -4.0361   -0.2386    1.5825 O   0  0  0  0  0  0  0  0  0  0  0  0
   -2.9018    0.3524   -1.3139 C   0  0  0  0  0  0  0  0  0  0  0  0
   -3.7007   -3.1963   -1.7193 C   0  0  0  0  0  0  0  0  0  0  0  0
   -2.2886   -4.2220    0.1227 C   0  0  0  0  0  0  0  0  0  0  0  0
    1.4175    0.6106   -0.1789 C   0  0  0  0  0  0  0  0  0  0  0  0
    0.6437    1.0135   -1.3915 N   0  0  0  0  0  0  0  0  0  0  0  0
    0.0858    0.0897   -1.9781 N   0  0  0  0  0  0  0  0  0  0  0  0
    2.3939   -1.8206    0.1651 C   0  0  0  0  0  0  0  0  0  0  0  0
    3.3540   -2.0566   -0.8313 C   0  0  0  0  0  0  0  0  0  0  0  0
    4.4966   -2.8086   -0.5540 C   0  0  0  0  0  0  0  0  0  0  0  0
    4.6970   -3.3419    0.7240 C   0  0  0  0  0  0  0  0  0  0  0  0
    3.7414   -3.1242    1.7195 C   0  0  0  0  0  0  0  0  0  0  0  0
    2.5987   -2.3696    1.4387 C   0  0  0  0  0  0  0  0  0  0  0  0
    1.0551   -1.7273   -2.1370 H   0  0  0  0  0  0  0  0  0  0  0  0
    0.4950   -1.1257    0.7631 H   0  0  0  0  0  0  0  0  0  0  0  0
   -4.8071   -2.9850    1.2944 C   0  0  0  0  0  0  0  0  0  0  0  0
   -2.7464    1.8378   -1.0632 C   0  0  0  0  0  0  0  0  0  0  0  0
   -2.1639    2.6407   -2.0560 C   0  0  0  0  0  0  0  0  0  0  0  0
   -2.0348    4.0205   -1.8772 C   0  0  0  0  0  0  0  0  0  0  0  0
   -2.4826    4.6192   -0.6963 C   0  0  0  0  0  0  0  0  0  0  0  0
   -3.0554    3.8263    0.3023 C   0  0  0  0  0  0  0  0  0  0  0  0
   -3.1885    2.4472    0.1219 C   0  0  0  0  0  0  0  0  0  0  0  0
    0.8138    1.4190    0.9761 C   0  0  0  0  0  0  0  0  0  0  0  0
    0.5803    2.7896    0.7714 C   0  0  0  0  0  0  0  0  0  0  0  0
    0.0480    3.5795    1.7896 C   0  0  0  0  0  0  0  0  0  0  0  0
   -0.2548    3.0171    3.0338 C   0  0  0  0  0  0  0  0  0  0  0  0
   -0.0138    1.6595    3.2497 C   0  0  0  0  0  0  0  0  0  0  0  0
    0.5169    0.8642    2.2274 C   0  0  0  0  0  0  0  0  0  0  0  0
    2.8831    0.9843   -0.3860 C   0  0  0  0  0  0  0  0  0  0  0  0
    3.7495    1.0014    0.7162 C   0  0  0  0  0  0  0  0  0  0  0  0
    5.1109    1.2501    0.5420 C   0  0  0  0  0  0  0  0  0  0  0  0
    5.6221    1.5027   -0.7359 C   0  0  0  0  0  0  0  0  0  0  0  0
    4.7606    1.5061   -1.8351 C   0  0  0  0  0  0  0  0  0  0  0  0
    3.3975    1.2442   -1.6621 C   0  0  0  0  0  0  0  0  0  0  0  0
   -0.5778   -3.1972   -1.4356 H   0  0  0  0  0  0  0  0  0  0  0  0
   -1.5655   -0.0621    0.3851 H   0  0  0  0  0  0  0  0  0  0  0  0
   -3.9606    0.1032   -1.4919 H   0  0  0  0  0  0  0  0  0  0  0  0
   -2.3575    0.0928   -2.2295 H   0  0  0  0  0  0  0  0  0  0  0  0
   -4.5004   -3.9273   -1.5347 H   0  0  0  0  0  0  0  0  0  0  0  0
   -3.0257   -3.6084   -2.4836 H   0  0  0  0  0  0  0  0  0  0  0  0
   -4.1504   -2.2652   -2.0914 H   0  0  0  0  0  0  0  0  0  0  0  0
   -1.6708   -4.0020    1.0052 H   0  0  0  0  0  0  0  0  0  0  0  0
   -3.0861   -4.9197    0.4113 H   0  0  0  0  0  0  0  0  0  0  0  0
   -1.6837   -4.7289   -0.6407 H   0  0  0  0  0  0  0  0  0  0  0  0
    3.2250   -1.6360   -1.8302 H   0  0  0  0  0  0  0  0  0  0  0  0
    5.2380   -2.9737   -1.3394 H   0  0  0  0  0  0  0  0  0  0  0  0
    5.5942   -3.9266    0.9410 H   0  0  0  0  0  0  0  0  0  0  0  0
    3.8842   -3.5408    2.7195 H   0  0  0  0  0  0  0  0  0  0  0  0
    1.8571   -2.1964    2.2227 H   0  0  0  0  0  0  0  0  0  0  0  0
   -5.4492   -3.5242    0.5827 H   0  0  0  0  0  0  0  0  0  0  0  0
   -4.4058   -3.6988    2.0303 H   0  0  0  0  0  0  0  0  0  0  0  0
   -5.4061   -2.2313    1.8203 H   0  0  0  0  0  0  0  0  0  0  0  0
   -1.7989    2.1767   -2.9752 H   0  0  0  0  0  0  0  0  0  0  0  0
   -1.5763    4.6277   -2.6619 H   0  0  0  0  0  0  0  0  0  0  0  0
   -2.3784    5.6975   -0.5518 H   0  0  0  0  0  0  0  0  0  0  0  0
   -3.3985    4.2828    1.2341 H   0  0  0  0  0  0  0  0  0  0  0  0
   -3.6312    1.8337    0.9082 H   0  0  0  0  0  0  0  0  0  0  0  0
    0.8106    3.2352   -0.1964 H   0  0  0  0  0  0  0  0  0  0  0  0
   -0.1379    4.6397    1.6062 H   0  0  0  0  0  0  0  0  0  0  0  0
   -0.6749    3.6354    3.8307 H   0  0  0  0  0  0  0  0  0  0  0  0
   -0.2358    1.2088    4.2201 H   0  0  0  0  0  0  0  0  0  0  0  0
    0.7100   -0.1882    2.4344 H   0  0  0  0  0  0  0  0  0  0  0  0
    3.3579    0.8080    1.7161 H   0  0  0  0  0  0  0  0  0  0  0  0
    5.7760    1.2489    1.4089 H   0  0  0  0  0  0  0  0  0  0  0  0
    6.6880    1.7012   -0.8719 H   0  0  0  0  0  0  0  0  0  0  0  0
    5.1482    1.7101   -2.8362 H   0  0  0  0  0  0  0  0  0  0  0  0
    2.7374    1.2395   -2.5308 H   0  0  0  0  0  0  0  0  0  0  0  0
  1 16  1  0  0  0  0
  1 23  1  1  0  0  0
  2 22  1  6  0  0  0
  2  3  1  0  0  0  0
  2  1  1  0  0  0  0
  3  4  1  0  0  0  0
  4  5  1  0  0  0  0
  4  8  1  0  0  0  0
  5 12  1  0  0  0  0
  5  6  1  0  0  0  0
  6  7  1  0  0  0  0
  6 24  1  0  0  0  0
  7  9  2  0  0  0  0
  8 44  1  1  0  0  0
  8  7  1  0  0  0  0
 10 25  1  0  0  0  0
 10  8  1  0  0  0  0
 11 47  1  0  0  0  0
 11  5  1  0  0  0  0
 12 51  1  0  0  0  0
 12 50  1  0  0  0  0
 13  1  1  0  0  0  0
 13 31  1  0  0  0  0
 14 13  1  0  0  0  0
 15  2  1  0  0  0  0
 15 14  2  0  0  0  0
 16 21  2  0  0  0  0
 17 18  2  0  0  0  0
 17 16  1  0  0  0  0
 18 19  1  0  0  0  0
 19 55  1  0  0  0  0
 19 20  2  0  0  0  0
 20 56  1  0  0  0  0
 21 20  1  0  0  0  0
 21 57  1  0  0  0  0
 24 60  1  0  0  0  0
 24 59  1  0  0  0  0
 25 30  2  0  0  0  0
 26 27  2  0  0  0  0
 26 25  1  0  0  0  0
 27 28  1  0  0  0  0
 28 63  1  0  0  0  0
 28 29  2  0  0  0  0
 29 64  1  0  0  0  0
 30 29  1  0  0  0  0
 30 65  1  0  0  0  0
 31 36  1  0  0  0  0
 32 31  2  0  0  0  0
 32 33  1  0  0  0  0
 33 34  2  0  0  0  0
 34 35  1  0  0  0  0
 34 68  1  0  0  0  0
 35 69  1  0  0  0  0
 36 70  1  0  0  0  0
 36 35  2  0  0  0  0
 37 13  1  0  0  0  0
 37 38  2  0  0  0  0
 38 71  1  0  0  0  0
 39 38  1  0  0  0  0
 39 72  1  0  0  0  0
 40 39  2  0  0  0  0
 41 42  2  0  0  0  0
 41 40  1  0  0  0  0
 42 37  1  0  0  0  0
 43  3  1  0  0  0  0
 45 10  1  0  0  0  0
 46 10  1  0  0  0  0
 48 11  1  0  0  0  0
 49 11  1  0  0  0  0
 52 12  1  0  0  0  0
 53 17  1  0  0  0  0
 54 18  1  0  0  0  0
 58 24  1  0  0  0  0
 61 26  1  0  0  0  0
 62 27  1  0  0  0  0
 66 32  1  0  0  0  0
 67 33  1  0  0  0  0
 73 40  1  0  0  0  0
 74 41  1  0  0  0  0
 75 42  1  0  0  0  0
M  RAD  1   3   2
M  END
>  <File Format>
g03

$$$$
REDO_h_2.log
 OpenBabel02202016523D
Gaussian sw/gaussian//g16/g16 #p opt freq b3lyp/def2svp scrf=(smd,solvent=dichlo
 75 80  0  0  1  0  0  0  0  0999 V2000
   -1.5534    0.5907    0.4836 C   0  0  2  0  0  0  0  0  0  0  0  0
   -0.2043    0.6713   -0.2448 C   0  0  1  0  0  0  0  0  0  0  0  0
    0.8696   -0.1374    0.4074 C   0  0  0  0  0  0  0  0  0  0  0  0
    1.9751   -0.5057   -0.1311 N   0  0  0  0  0  0  0  0  0  0  0  0
    2.9370   -1.4211    0.6100 C   0  0  0  0  0  0  0  0  0  0  0  0
    3.9731   -1.5973   -0.4024 N   0  0  0  0  0  0  0  0  0  0  0  0
    3.7655   -0.9577   -1.5781 C   0  0  0  0  0  0  0  0  0  0  0  0
    2.4717   -0.1623   -1.4813 C   0  0  2  0  0  0  0  0  0  0  0  0
    4.4898   -0.9645   -2.5562 O   0  0  0  0  0  0  0  0  0  0  0  0
    2.7224    1.3440   -1.7046 C   0  0  0  0  0  0  0  0  0  0  0  0
    3.4681   -0.7269    1.8612 C   0  0  0  0  0  0  0  0  0  0  0  0
    2.2302   -2.7396    0.9223 C   0  0  0  0  0  0  0  0  0  0  0  0
   -2.2062   -0.6093   -0.2894 C   0  0  0  0  0  0  0  0  0  0  0  0
   -1.5329   -0.5294   -1.6323 N   0  0  0  0  0  0  0  0  0  0  0  0
   -0.4869    0.1105   -1.6228 N   0  0  0  0  0  0  0  0  0  0  0  0
   -2.3361    1.8834    0.4364 C   0  0  0  0  0  0  0  0  0  0  0  0
   -2.5547    2.5799   -0.7629 C   0  0  0  0  0  0  0  0  0  0  0  0
   -3.3060    3.7570   -0.7740 C   0  0  0  0  0  0  0  0  0  0  0  0
   -3.8495    4.2578    0.4134 C   0  0  0  0  0  0  0  0  0  0  0  0
   -3.6326    3.5751    1.6130 C   0  0  0  0  0  0  0  0  0  0  0  0
   -2.8813    2.3966    1.6212 C   0  0  0  0  0  0  0  0  0  0  0  0
    0.1517    1.7044   -0.3747 H   0  0  0  0  0  0  0  0  0  0  0  0
   -1.4010    0.3240    1.5328 H   0  0  0  0  0  0  0  0  0  0  0  0
    5.1501   -2.4063   -0.1557 C   0  0  0  0  0  0  0  0  0  0  0  0
    3.5536    1.9758   -0.6150 C   0  0  0  0  0  0  0  0  0  0  0  0
    4.9500    1.8228   -0.6050 C   0  0  0  0  0  0  0  0  0  0  0  0
    5.7158    2.3377    0.4436 C   0  0  0  0  0  0  0  0  0  0  0  0
    5.0975    3.0159    1.4996 C   0  0  0  0  0  0  0  0  0  0  0  0
    3.7099    3.1836    1.4944 C   0  0  0  0  0  0  0  0  0  0  0  0
    2.9453    2.6662    0.4443 C   0  0  0  0  0  0  0  0  0  0  0  0
   -1.7979   -1.9684    0.3066 C   0  0  0  0  0  0  0  0  0  0  0  0
   -1.4751   -3.0453   -0.5356 C   0  0  0  0  0  0  0  0  0  0  0  0
   -1.1323   -4.2888    0.0004 C   0  0  0  0  0  0  0  0  0  0  0  0
   -1.1149   -4.4811    1.3845 C   0  0  0  0  0  0  0  0  0  0  0  0
   -1.4471   -3.4188    2.2295 C   0  0  0  0  0  0  0  0  0  0  0  0
   -1.7854   -2.1726    1.6955 C   0  0  0  0  0  0  0  0  0  0  0  0
   -3.7181   -0.5275   -0.4577 C   0  0  0  0  0  0  0  0  0  0  0  0
   -4.3139   -0.5061   -1.7249 C   0  0  0  0  0  0  0  0  0  0  0  0
   -5.7046   -0.4177   -1.8505 C   0  0  0  0  0  0  0  0  0  0  0  0
   -6.5131   -0.3506   -0.7144 C   0  0  0  0  0  0  0  0  0  0  0  0
   -5.9220   -0.3732    0.5537 C   0  0  0  0  0  0  0  0  0  0  0  0
   -4.5356   -0.4626    0.6803 C   0  0  0  0  0  0  0  0  0  0  0  0
    0.6930   -0.4678    1.4349 H   0  0  0  0  0  0  0  0  0  0  0  0
    1.7530   -0.5303   -2.2248 H   0  0  0  0  0  0  0  0  0  0  0  0
    1.7642    1.8647   -1.8261 H   0  0  0  0  0  0  0  0  0  0  0  0
    3.2389    1.3944   -2.6746 H   0  0  0  0  0  0  0  0  0  0  0  0
    4.1730   -1.3964    2.3731 H   0  0  0  0  0  0  0  0  0  0  0  0
    2.6471   -0.5126    2.5598 H   0  0  0  0  0  0  0  0  0  0  0  0
    3.9829    0.2069    1.6032 H   0  0  0  0  0  0  0  0  0  0  0  0
    1.8226   -3.1847    0.0040 H   0  0  0  0  0  0  0  0  0  0  0  0
    2.9487   -3.4391    1.3704 H   0  0  0  0  0  0  0  0  0  0  0  0
    1.4159   -2.5898    1.6441 H   0  0  0  0  0  0  0  0  0  0  0  0
   -2.1485    2.2033   -1.7039 H   0  0  0  0  0  0  0  0  0  0  0  0
   -3.4704    4.2834   -1.7173 H   0  0  0  0  0  0  0  0  0  0  0  0
   -4.4393    5.1776    0.4026 H   0  0  0  0  0  0  0  0  0  0  0  0
   -4.0505    3.9589    2.5469 H   0  0  0  0  0  0  0  0  0  0  0  0
   -2.7191    1.8638    2.5618 H   0  0  0  0  0  0  0  0  0  0  0  0
    5.7194   -2.0185    0.7023 H   0  0  0  0  0  0  0  0  0  0  0  0
    4.8802   -3.4562    0.0338 H   0  0  0  0  0  0  0  0  0  0  0  0
    5.7769   -2.3549   -1.0545 H   0  0  0  0  0  0  0  0  0  0  0  0
    5.4380    1.2963   -1.4281 H   0  0  0  0  0  0  0  0  0  0  0  0
    6.8013    2.2118    0.4342 H   0  0  0  0  0  0  0  0  0  0  0  0
    5.6968    3.4197    2.3192 H   0  0  0  0  0  0  0  0  0  0  0  0
    3.2191    3.7217    2.3091 H   0  0  0  0  0  0  0  0  0  0  0  0
    1.8623    2.8101    0.4481 H   0  0  0  0  0  0  0  0  0  0  0  0
   -1.4928   -2.9124   -1.6178 H   0  0  0  0  0  0  0  0  0  0  0  0
   -0.8789   -5.1125   -0.6712 H   0  0  0  0  0  0  0  0  0  0  0  0
   -0.8468   -5.4540    1.8027 H   0  0  0  0  0  0  0  0  0  0  0  0
   -1.4452   -3.5575    3.3132 H   0  0  0  0  0  0  0  0  0  0  0  0
   -2.0481   -1.3610    2.3751 H   0  0  0  0  0  0  0  0  0  0  0  0
   -3.6909   -0.5573   -2.6179 H   0  0  0  0  0  0  0  0  0  0  0  0
   -6.1544   -0.4007   -2.8464 H   0  0  0  0  0  0  0  0  0  0  0  0
   -7.5989   -0.2806   -0.8139 H   0  0  0  0  0  0  0  0  0  0  0  0
   -6.5439   -0.3193    1.4507 H   0  0  0  0  0  0  0  0  0  0  0  0
   -4.0894   -0.4735    1.6759 H   0  0  0  0  0  0  0  0  0  0  0  0
  1 23  1  1  0  0  0
  2 22  1  6  0  0  0
  2  3  1  0  0  0  0
  2  1  1  0  0  0  0
  3 43  1  0  0  0  0
  4  3  1  0  0  0  0
  4  5  1  0  0  0  0
  5 12  1  0  0  0  0
  5 11  1  0  0  0  0
  6 24  1  0  0  0  0
  6  5  1  0  0  0  0
  7  8  1  0  0  0  0
  7  6  1  0  0  0  0
  8 44  1  6  0  0  0
  8  4  1  0  0  0  0
  9  7  2  0  0  0  0
 10  8  1  0  0  0  0
 10 25  1  0  0  0  0
 11 47  1  0  0  0  0
 11 48  1  0  0  0  0
 12 51  1  0  0  0  0
 12 52  1  0  0  0  0
 13 31  1  0  0  0  0
 13  1  1  0  0  0  0
 14 15  1  0  0  0  0
 14 13  1  0  0  0  0
 15  2  1  0  0  0  0
 16  1  1  0  0  0  0
 16 21  2  0  0  0  0
 17 16  1  0  0  0  0
 18 17  2  0  0  0  0
 18 19  1  0  0  0  0
 19 20  2  0  0  0  0
 20 21  1  0  0  0  0
 20 56  1  0  0  0  0
 21 57  1  0  0  0  0
 24 59  1  0  0  0  0
 24 58  1  0  0  0  0
 25 26  2  0  0  0  0
 25 30  1  0  0  0  0
 26 27  1  0  0  0  0
 27 28  2  0  0  0  0
 28 63  1  0  0  0  0
 29 28  1  0  0  0  0
 29 64  1  0  0  0  0
 30 65  1  0  0  0  0
 30 29  2  0  0  0  0
 31 36  2  0  0  0  0
 32 33  2  0  0  0  0
 32 31  1  0  0  0  0
 33 34  1  0  0  0  0
 34 68  1  0  0  0  0
 34 35  2  0  0  0  0
 35 69  1  0  0  0  0
 36 35  1  0  0  0  0
 36 70  1  0  0  0  0
 37 13  1  0  0  0  0
 37 42  2  0  0  0  0
 38 37  1  0  0  0  0
 39 38  2  0  0  0  0
 39 40  1  0  0  0  0
 40 41  2  0  0  0  0
 41 42  1  0  0  0  0
 41 74  1  0  0  0  0
 42 75  1  0  0  0  0
 45 10  1  0  0  0  0
 46 10  1  0  0  0  0
 49 11  1  0  0  0  0
 50 12  1  0  0  0  0
 53 17  1  0  0  0  0
 54 18  1  0  0  0  0
 55 19  1  0  0  0  0
 60 24  1  0  0  0  0
 61 26  1  0  0  0  0
 62 27  1  0  0  0  0
 66 32  1  0  0  0  0
 67 33  1  0  0  0  0
 71 38  1  0  0  0  0
 72 39  1  0  0  0  0
 73 40  1  0  0  0  0
M  RAD  3   3   2  14   2  15   2
M  END
>  <File Format>
g03

$$$$
REDO_h_3.log
 OpenBabel02202016523D
Gaussian sw/gaussian//g16/g16 #p opt freq b3lyp/def2svp scrf=(smd,solvent=dichlo
 75 80  0  0  1  0  0  0  0  0999 V2000
   -0.9432   -0.6027    0.6026 C   0  0  2  0  0  0  0  0  0  0  0  0
    0.3149    0.0012   -0.0532 C   0  0  1  0  0  0  0  0  0  0  0  0
    1.5581   -0.3690    0.6786 C   0  0  0  0  0  0  0  0  0  0  0  0
    2.7480   -0.5388    0.2263 N   0  0  0  0  0  0  0  0  0  0  0  0
    3.8624   -1.0845    1.1076 C   0  0  0  0  0  0  0  0  0  0  0  0
    4.8216   -1.4903    0.0818 N   0  0  0  0  0  0  0  0  0  0  0  0
    4.5122   -1.1208   -1.1890 C   0  0  0  0  0  0  0  0  0  0  0  0
    3.2429   -0.2862   -1.1389 C   0  0  2  0  0  0  0  0  0  0  0  0
    5.1583   -1.3399   -2.1950 O   0  0  0  0  0  0  0  0  0  0  0  0
    3.6170    1.2001   -1.3867 C   0  0  0  0  0  0  0  0  0  0  0  0
    4.3955    0.0275    2.0106 C   0  0  0  0  0  0  0  0  0  0  0  0
    3.3713   -2.2871    1.9073 C   0  0  0  0  0  0  0  0  0  0  0  0
   -1.8601   -0.7867   -0.6551 C   0  0  0  0  0  0  0  0  0  0  0  0
   -0.8582   -0.8453   -1.7786 N   0  0  0  0  0  0  0  0  0  0  0  0
    0.2645   -0.4522   -1.4666 N   0  0  0  0  0  0  0  0  0  0  0  0
   -1.4382    0.1788    1.7961 C   0  0  0  0  0  0  0  0  0  0  0  0
   -1.6897    1.5603    1.7291 C   0  0  0  0  0  0  0  0  0  0  0  0
   -2.1292    2.2601    2.8534 C   0  0  0  0  0  0  0  0  0  0  0  0
   -2.3225    1.5950    4.0690 C   0  0  0  0  0  0  0  0  0  0  0  0
   -2.0640    0.2249    4.1523 C   0  0  0  0  0  0  0  0  0  0  0  0
   -1.6220   -0.4739    3.0244 C   0  0  0  0  0  0  0  0  0  0  0  0
    0.2505    1.1022   -0.0722 H   0  0  0  0  0  0  0  0  0  0  0  0
   -0.6767   -1.6131    0.9416 H   0  0  0  0  0  0  0  0  0  0  0  0
    6.0384   -2.2078    0.4068 C   0  0  0  0  0  0  0  0  0  0  0  0
    2.5038    2.1767   -1.1245 C   0  0  0  0  0  0  0  0  0  0  0  0
    1.5747    2.4967   -2.1264 C   0  0  0  0  0  0  0  0  0  0  0  0
    0.5083    3.3565   -1.8559 C   0  0  0  0  0  0  0  0  0  0  0  0
    0.3500    3.9009   -0.5761 C   0  0  0  0  0  0  0  0  0  0  0  0
    1.2773    3.5988    0.4257 C   0  0  0  0  0  0  0  0  0  0  0  0
    2.3504    2.7458    0.1502 C   0  0  0  0  0  0  0  0  0  0  0  0
   -2.6463   -2.0941   -0.6884 C   0  0  0  0  0  0  0  0  0  0  0  0
   -3.1082   -2.5751   -1.9246 C   0  0  0  0  0  0  0  0  0  0  0  0
   -3.8644   -3.7459   -1.9918 C   0  0  0  0  0  0  0  0  0  0  0  0
   -4.1813   -4.4484   -0.8237 C   0  0  0  0  0  0  0  0  0  0  0  0
   -3.7345   -3.9695    0.4094 C   0  0  0  0  0  0  0  0  0  0  0  0
   -2.9677   -2.8008    0.4763 C   0  0  0  0  0  0  0  0  0  0  0  0
   -2.7897    0.4011   -0.9170 C   0  0  0  0  0  0  0  0  0  0  0  0
   -3.9935    0.4956   -0.2026 C   0  0  0  0  0  0  0  0  0  0  0  0
   -4.8242    1.6053   -0.3564 C   0  0  0  0  0  0  0  0  0  0  0  0
   -4.4696    2.6340   -1.2364 C   0  0  0  0  0  0  0  0  0  0  0  0
   -3.2815    2.5382   -1.9635 C   0  0  0  0  0  0  0  0  0  0  0  0
   -2.4453    1.4279   -1.8050 C   0  0  0  0  0  0  0  0  0  0  0  0
    1.4237   -0.5506    1.7503 H   0  0  0  0  0  0  0  0  0  0  0  0
    2.4946   -0.6219   -1.8632 H   0  0  0  0  0  0  0  0  0  0  0  0
    3.9350    1.2369   -2.4383 H   0  0  0  0  0  0  0  0  0  0  0  0
    4.4907    1.4474   -0.7677 H   0  0  0  0  0  0  0  0  0  0  0  0
    5.2073   -0.3705    2.6351 H   0  0  0  0  0  0  0  0  0  0  0  0
    3.5976    0.3847    2.6776 H   0  0  0  0  0  0  0  0  0  0  0  0
    4.7824    0.8677    1.4193 H   0  0  0  0  0  0  0  0  0  0  0  0
    2.9332   -3.0436    1.2404 H   0  0  0  0  0  0  0  0  0  0  0  0
    4.2242   -2.7308    2.4388 H   0  0  0  0  0  0  0  0  0  0  0  0
    2.6361   -1.9927    2.6680 H   0  0  0  0  0  0  0  0  0  0  0  0
   -1.5451    2.1000    0.7936 H   0  0  0  0  0  0  0  0  0  0  0  0
   -2.3229    3.3329    2.7776 H   0  0  0  0  0  0  0  0  0  0  0  0
   -2.6681    2.1446    4.9480 H   0  0  0  0  0  0  0  0  0  0  0  0
   -2.2033   -0.3048    5.0978 H   0  0  0  0  0  0  0  0  0  0  0  0
   -1.4147   -1.5443    3.1009 H   0  0  0  0  0  0  0  0  0  0  0  0
    6.6047   -1.6824    1.1902 H   0  0  0  0  0  0  0  0  0  0  0  0
    5.8259   -3.2349    0.7414 H   0  0  0  0  0  0  0  0  0  0  0  0
    6.6463   -2.2522   -0.5056 H   0  0  0  0  0  0  0  0  0  0  0  0
    1.6863    2.0614   -3.1224 H   0  0  0  0  0  0  0  0  0  0  0  0
   -0.2065    3.5999   -2.6446 H   0  0  0  0  0  0  0  0  0  0  0  0
   -0.4935    4.5615   -0.3630 H   0  0  0  0  0  0  0  0  0  0  0  0
    1.1624    4.0248    1.4251 H   0  0  0  0  0  0  0  0  0  0  0  0
    3.0741    2.5114    0.9342 H   0  0  0  0  0  0  0  0  0  0  0  0
   -2.8710   -2.0253   -2.8364 H   0  0  0  0  0  0  0  0  0  0  0  0
   -4.2116   -4.1103   -2.9618 H   0  0  0  0  0  0  0  0  0  0  0  0
   -4.7773   -5.3628   -0.8756 H   0  0  0  0  0  0  0  0  0  0  0  0
   -3.9827   -4.5040    1.3297 H   0  0  0  0  0  0  0  0  0  0  0  0
   -2.6396   -2.4390    1.4496 H   0  0  0  0  0  0  0  0  0  0  0  0
   -4.2774   -0.2996    0.4881 H   0  0  0  0  0  0  0  0  0  0  0  0
   -5.7535    1.6673    0.2149 H   0  0  0  0  0  0  0  0  0  0  0  0
   -5.1212    3.5026   -1.3581 H   0  0  0  0  0  0  0  0  0  0  0  0
   -2.9981    3.3308   -2.6601 H   0  0  0  0  0  0  0  0  0  0  0  0
   -1.5199    1.3757   -2.3769 H   0  0  0  0  0  0  0  0  0  0  0  0
  1 23  1  1  0  0  0
  1 16  1  0  0  0  0
  2 22  1  1  0  0  0
  2  1  1  0  0  0  0
  2  3  1  0  0  0  0
  3 43  1  0  0  0  0
  4  3  1  0  0  0  0
  4  5  1  0  0  0  0
  5 12  1  0  0  0  0
  5 11  1  0  0  0  0
  6 24  1  0  0  0  0
  6  5  1  0  0  0  0
  7  8  1  0  0  0  0
  7  6  1  0  0  0  0
  8 44  1  6  0  0  0
  8  4  1  0  0  0  0
  9  7  2  0  0  0  0
 10  8  1  0  0  0  0
 10 25  1  0  0  0  0
 10 46  1  0  0  0  0
 11 47  1  0  0  0  0
 11 48  1  0  0  0  0
 12 51  1  0  0  0  0
 12 52  1  0  0  0  0
 13  1  1  0  0  0  0
 14 15  1  0  0  0  0
 14 13  1  0  0  0  0
 15  2  1  0  0  0  0
 16 21  1  0  0  0  0
 17 16  2  0  0  0  0
 17 18  1  0  0  0  0
 18 19  2  0  0  0  0
 19 20  1  0  0  0  0
 19 55  1  0  0  0  0
 20 56  1  0  0  0  0
 21 57  1  0  0  0  0
 21 20  2  0  0  0  0
 24 59  1  0  0  0  0
 24 58  1  0  0  0  0
 25 30  2  0  0  0  0
 26 27  2  0  0  0  0
 26 25  1  0  0  0  0
 27 28  1  0  0  0  0
 28 63  1  0  0  0  0
 28 29  2  0  0  0  0
 29 64  1  0  0  0  0
 30 29  1  0  0  0  0
 30 65  1  0  0  0  0
 31 13  1  0  0  0  0
 31 36  2  0  0  0  0
 32 31  1  0  0  0  0
 33 32  2  0  0  0  0
 33 34  1  0  0  0  0
 34 35  2  0  0  0  0
 35 36  1  0  0  0  0
 35 69  1  0  0  0  0
 36 70  1  0  0  0  0
 37 13  1  0  0  0  0
 37 38  2  0  0  0  0
 38 71  1  0  0  0  0
 39 38  1  0  0  0  0
 39 72  1  0  0  0  0
 40 39  2  0  0  0  0
 41 42  2  0  0  0  0
 41 40  1  0  0  0  0
 42 37  1  0  0  0  0
 45 10  1  0  0  0  0
 49 11  1  0  0  0  0
 50 12  1  0  0  0  0
 53 17  1  0  0  0  0
 54 18  1  0  0  0  0
 60 24  1  0  0  0  0
 61 26  1  0  0  0  0
 62 27  1  0  0  0  0
 66 32  1  0  0  0  0
 67 33  1  0  0  0  0
 68 34  1  0  0  0  0
 73 40  1  0  0  0  0
 74 41  1  0  0  0  0
 75 42  1  0  0  0  0
M  RAD  3   3   2  14   2  15   2
M  END
>  <File Format>
g03

$$$$
REDO_h_7.log
 OpenBabel02202016523D
Gaussian sw/gaussian//g16/g16 #p opt freq b3lyp/def2svp scrf=(smd,solvent=dichlo
 75 80  0  0  1  0  0  0  0  0999 V2000
   -1.0706    0.1655   -0.0890 C   0  0  2  0  0  0  0  0  0  0  0  0
   -0.1928   -0.3703   -1.2550 C   0  0  1  0  0  0  0  0  0  0  0  0
    0.5472   -1.5969   -0.8591 C   0  0  0  0  0  0  0  0  0  0  0  0
    1.7910   -1.6432   -0.5472 N   0  0  0  0  0  0  0  0  0  0  0  0
    2.4717   -2.9251   -0.1163 C   0  0  0  0  0  0  0  0  0  0  0  0
    3.8711   -2.5257   -0.2383 N   0  0  0  0  0  0  0  0  0  0  0  0
    4.0851   -1.2140   -0.5239 C   0  0  0  0  0  0  0  0  0  0  0  0
    2.7341   -0.5099   -0.5427 C   0  0  2  0  0  0  0  0  0  0  0  0
    5.1584   -0.6674   -0.6862 O   0  0  0  0  0  0  0  0  0  0  0  0
    2.5553    0.3998    0.7000 C   0  0  0  0  0  0  0  0  0  0  0  0
    2.0697   -3.2251    1.3286 C   0  0  0  0  0  0  0  0  0  0  0  0
    2.1305   -4.0659   -1.0685 C   0  0  0  0  0  0  0  0  0  0  0  0
   -2.4665   -0.4586   -0.4604 C   0  0  0  0  0  0  0  0  0  0  0  0
   -2.3234   -0.7691   -1.9224 N   0  0  0  0  0  0  0  0  0  0  0  0
   -1.1645   -0.7474   -2.3316 N   0  0  0  0  0  0  0  0  0  0  0  0
   -1.0201    1.6710    0.0260 C   0  0  0  0  0  0  0  0  0  0  0  0
   -0.8666    2.2534    1.2914 C   0  0  0  0  0  0  0  0  0  0  0  0
   -0.8005    3.6415    1.4365 C   0  0  0  0  0  0  0  0  0  0  0  0
   -0.8917    4.4668    0.3130 C   0  0  0  0  0  0  0  0  0  0  0  0
   -1.0512    3.8956   -0.9540 C   0  0  0  0  0  0  0  0  0  0  0  0
   -1.1131    2.5082   -1.0968 C   0  0  0  0  0  0  0  0  0  0  0  0
    0.4876    0.3898   -1.6559 H   0  0  0  0  0  0  0  0  0  0  0  0
   -0.7279   -0.2500    0.8617 H   0  0  0  0  0  0  0  0  0  0  0  0
    4.9555   -3.4721   -0.0661 C   0  0  0  0  0  0  0  0  0  0  0  0
    3.2491    1.7318    0.5528 C   0  0  0  0  0  0  0  0  0  0  0  0
    2.6045    2.7813   -0.1208 C   0  0  0  0  0  0  0  0  0  0  0  0
    3.2291    4.0219   -0.2684 C   0  0  0  0  0  0  0  0  0  0  0  0
    4.5085    4.2290    0.2575 C   0  0  0  0  0  0  0  0  0  0  0  0
    5.1572    3.1889    0.9309 C   0  0  0  0  0  0  0  0  0  0  0  0
    4.5314    1.9478    1.0761 C   0  0  0  0  0  0  0  0  0  0  0  0
   -2.7352   -1.8101    0.2215 C   0  0  0  0  0  0  0  0  0  0  0  0
   -2.2193   -2.1361    1.4842 C   0  0  0  0  0  0  0  0  0  0  0  0
   -2.5140   -3.3688    2.0774 C   0  0  0  0  0  0  0  0  0  0  0  0
   -3.3250   -4.2941    1.4174 C   0  0  0  0  0  0  0  0  0  0  0  0
   -3.8532   -3.9723    0.1631 C   0  0  0  0  0  0  0  0  0  0  0  0
   -3.5669   -2.7402   -0.4267 C   0  0  0  0  0  0  0  0  0  0  0  0
   -3.6402    0.4897   -0.2438 C   0  0  0  0  0  0  0  0  0  0  0  0
   -4.2592    1.1367   -1.3201 C   0  0  0  0  0  0  0  0  0  0  0  0
   -5.2997    2.0438   -1.0958 C   0  0  0  0  0  0  0  0  0  0  0  0
   -5.7278    2.3166    0.2053 C   0  0  0  0  0  0  0  0  0  0  0  0
   -5.1123    1.6721    1.2837 C   0  0  0  0  0  0  0  0  0  0  0  0
   -4.0792    0.7609    1.0596 C   0  0  0  0  0  0  0  0  0  0  0  0
   -0.0156   -2.5343   -0.8035 H   0  0  0  0  0  0  0  0  0  0  0  0
    2.6116    0.0691   -1.4676 H   0  0  0  0  0  0  0  0  0  0  0  0
    2.9231   -0.1389    1.5850 H   0  0  0  0  0  0  0  0  0  0  0  0
    1.4826    0.5741    0.8438 H   0  0  0  0  0  0  0  0  0  0  0  0
    2.6118   -4.1119    1.6848 H   0  0  0  0  0  0  0  0  0  0  0  0
    0.9915   -3.4357    1.3813 H   0  0  0  0  0  0  0  0  0  0  0  0
    2.3091   -2.3737    1.9810 H   0  0  0  0  0  0  0  0  0  0  0  0
    2.3846   -3.7951   -2.1033 H   0  0  0  0  0  0  0  0  0  0  0  0
    2.7069   -4.9552   -0.7792 H   0  0  0  0  0  0  0  0  0  0  0  0
    1.0668   -4.3337   -1.0074 H   0  0  0  0  0  0  0  0  0  0  0  0
   -0.7927    1.6103    2.1718 H   0  0  0  0  0  0  0  0  0  0  0  0
   -0.6724    4.0779    2.4299 H   0  0  0  0  0  0  0  0  0  0  0  0
   -0.8365    5.5524    0.4226 H   0  0  0  0  0  0  0  0  0  0  0  0
   -1.1257    4.5339   -1.8376 H   0  0  0  0  0  0  0  0  0  0  0  0
   -1.2392    2.0818   -2.0945 H   0  0  0  0  0  0  0  0  0  0  0  0
    4.8510   -4.0160    0.8845 H   0  0  0  0  0  0  0  0  0  0  0  0
    4.9934   -4.1972   -0.8937 H   0  0  0  0  0  0  0  0  0  0  0  0
    5.8923   -2.9011   -0.0524 H   0  0  0  0  0  0  0  0  0  0  0  0
    1.5983    2.6314   -0.5183 H   0  0  0  0  0  0  0  0  0  0  0  0
    2.7093    4.8310   -0.7875 H   0  0  0  0  0  0  0  0  0  0  0  0
    4.9976    5.1999    0.1462 H   0  0  0  0  0  0  0  0  0  0  0  0
    6.1562    3.3442    1.3461 H   0  0  0  0  0  0  0  0  0  0  0  0
    5.0439    1.1362    1.5968 H   0  0  0  0  0  0  0  0  0  0  0  0
   -1.5936   -1.4330    2.0340 H   0  0  0  0  0  0  0  0  0  0  0  0
   -2.1069   -3.6000    3.0647 H   0  0  0  0  0  0  0  0  0  0  0  0
   -3.5518   -5.2572    1.8808 H   0  0  0  0  0  0  0  0  0  0  0  0
   -4.4981   -4.6828   -0.3596 H   0  0  0  0  0  0  0  0  0  0  0  0
   -3.9937   -2.4935   -1.3994 H   0  0  0  0  0  0  0  0  0  0  0  0
   -3.9296    0.9320   -2.3394 H   0  0  0  0  0  0  0  0  0  0  0  0
   -5.7750    2.5399   -1.9456 H   0  0  0  0  0  0  0  0  0  0  0  0
   -6.5392    3.0273    0.3800 H   0  0  0  0  0  0  0  0  0  0  0  0
   -5.4401    1.8773    2.3057 H   0  0  0  0  0  0  0  0  0  0  0  0
   -3.6090    0.2598    1.9078 H   0  0  0  0  0  0  0  0  0  0  0  0
  1 16  1  0  0  0  0
  1 23  1  1  0  0  0
  2 22  1  6  0  0  0
  2  3  1  0  0  0  0
  2  1  1  0  0  0  0
  3 43  1  0  0  0  0
  3  4  1  0  0  0  0
  4  8  1  0  0  0  0
  4  5  1  0  0  0  0
  5 11  1  0  0  0  0
  6  5  1  0  0  0  0
  6 24  1  0  0  0  0
  7  6  1  0  0  0  0
  8 44  1  6  0  0  0
  8  7  1  0  0  0  0
  8 10  1  0  0  0  0
  9  7  2  0  0  0  0
 10 46  1  0  0  0  0
 10 45  1  0  0  0  0
 11 48  1  0  0  0  0
 11 47  1  0  0  0  0
 11 49  1  0  0  0  0
 12 52  1  0  0  0  0
 12 51  1  0  0  0  0
 12  5  1  0  0  0  0
 13 37  1  0  0  0  0
 13  1  1  0  0  0  0
 13 31  1  0  0  0  0
 14 13  1  0  0  0  0
 15 14  1  0  0  0  0
 15  2  1  0  0  0  0
 16 17  2  0  0  0  0
 17 18  1  0  0  0  0
 17 53  1  0  0  0  0
 18 54  1  0  0  0  0
 19 55  1  0  0  0  0
 19 18  2  0  0  0  0
 20 19  1  0  0  0  0
 21 20  2  0  0  0  0
 21 16  1  0  0  0  0
 24 60  1  0  0  0  0
 24 58  1  0  0  0  0
 25 10  1  0  0  0  0
 25 30  2  0  0  0  0
 26 25  1  0  0  0  0
 27 26  2  0  0  0  0
 27 28  1  0  0  0  0
 28 29  2  0  0  0  0
 29 30  1  0  0  0  0
 29 64  1  0  0  0  0
 30 65  1  0  0  0  0
 31 32  2  0  0  0  0
 32 66  1  0  0  0  0
 32 33  1  0  0  0  0
 33 67  1  0  0  0  0
 34 68  1  0  0  0  0
 34 33  2  0  0  0  0
 35 34  1  0  0  0  0
 36 35  2  0  0  0  0
 36 31  1  0  0  0  0
 37 42  2  0  0  0  0
 38 39  2  0  0  0  0
 38 37  1  0  0  0  0
 39 40  1  0  0  0  0
 40 73  1  0  0  0  0
 40 41  2  0  0  0  0
 41 74  1  0  0  0  0
 42 41  1  0  0  0  0
 42 75  1  0  0  0  0
 50 12  1  0  0  0  0
 56 20  1  0  0  0  0
 57 21  1  0  0  0  0
 59 24  1  0  0  0  0
 61 26  1  0  0  0  0
 62 27  1  0  0  0  0
 63 28  1  0  0  0  0
 69 35  1  0  0  0  0
 70 36  1  0  0  0  0
 71 38  1  0  0  0  0
 72 39  1  0  0  0  0
M  RAD  3   3   2  14   2  15   2
M  END
>  <File Format>
g03

$$$$
REDO_h_9.log
 OpenBabel02202016523D
Gaussian sw/gaussian//g16/g16 #p opt freq b3lyp/def2svp scrf=(smd,solvent=dichlo
 75 80  0  0  1  0  0  0  0  0999 V2000
   -1.0470    0.0525    0.1534 C   0  0  2  0  0  0  0  0  0  0  0  0
    0.0427   -0.2952   -0.8930 C   0  0  1  0  0  0  0  0  0  0  0  0
    0.7942   -1.5059   -0.4782 C   0  0  0  0  0  0  0  0  0  0  0  0
    2.0544   -1.5690   -0.2479 N   0  0  0  0  0  0  0  0  0  0  0  0
    2.7231   -2.8556    0.1862 C   0  0  0  0  0  0  0  0  0  0  0  0
    4.1256   -2.4827    0.0310 N   0  0  0  0  0  0  0  0  0  0  0  0
    4.3576   -1.1870   -0.2932 C   0  0  0  0  0  0  0  0  0  0  0  0
    3.0192   -0.4581   -0.3701 C   0  0  2  0  0  0  0  0  0  0  0  0
    5.4451   -0.6663   -0.4625 O   0  0  0  0  0  0  0  0  0  0  0  0
    2.8543    0.6067    0.7461 C   0  0  0  0  0  0  0  0  0  0  0  0
    2.3508   -3.1354    1.6424 C   0  0  0  0  0  0  0  0  0  0  0  0
    2.3388   -3.9991   -0.7477 C   0  0  0  0  0  0  0  0  0  0  0  0
   -2.3384   -0.5480   -0.5309 C   0  0  0  0  0  0  0  0  0  0  0  0
   -1.9195   -0.7269   -1.9585 N   0  0  0  0  0  0  0  0  0  0  0  0
   -0.7118   -0.6328   -2.1550 N   0  0  0  0  0  0  0  0  0  0  0  0
   -1.1005    1.5252    0.4775 C   0  0  0  0  0  0  0  0  0  0  0  0
   -1.0834    2.5057   -0.5262 C   0  0  0  0  0  0  0  0  0  0  0  0
   -1.1648    3.8592   -0.1970 C   0  0  0  0  0  0  0  0  0  0  0  0
   -1.2599    4.2536    1.1416 C   0  0  0  0  0  0  0  0  0  0  0  0
   -1.2731    3.2850    2.1489 C   0  0  0  0  0  0  0  0  0  0  0  0
   -1.1954    1.9297    1.8159 C   0  0  0  0  0  0  0  0  0  0  0  0
    0.7074    0.5450   -1.1214 H   0  0  0  0  0  0  0  0  0  0  0  0
   -0.8579   -0.4820    1.0878 H   0  0  0  0  0  0  0  0  0  0  0  0
    5.1977   -3.4418    0.2168 C   0  0  0  0  0  0  0  0  0  0  0  0
    3.1631    2.0220    0.3049 C   0  0  0  0  0  0  0  0  0  0  0  0
    2.2826    3.0580    0.6513 C   0  0  0  0  0  0  0  0  0  0  0  0
    2.5481    4.3780    0.2755 C   0  0  0  0  0  0  0  0  0  0  0  0
    3.6979    4.6807   -0.4585 C   0  0  0  0  0  0  0  0  0  0  0  0
    4.5805    3.6540   -0.8104 C   0  0  0  0  0  0  0  0  0  0  0  0
    4.3186    2.3349   -0.4302 C   0  0  0  0  0  0  0  0  0  0  0  0
   -2.7196   -1.9555   -0.0432 C   0  0  0  0  0  0  0  0  0  0  0  0
   -2.3586   -2.4527    1.2161 C   0  0  0  0  0  0  0  0  0  0  0  0
   -2.7606   -3.7315    1.6190 C   0  0  0  0  0  0  0  0  0  0  0  0
   -3.5249   -4.5317    0.7680 C   0  0  0  0  0  0  0  0  0  0  0  0
   -3.8974   -4.0392   -0.4872 C   0  0  0  0  0  0  0  0  0  0  0  0
   -3.5041   -2.7616   -0.8869 C   0  0  0  0  0  0  0  0  0  0  0  0
   -3.5521    0.3725   -0.4594 C   0  0  0  0  0  0  0  0  0  0  0  0
   -4.2469    0.5031    0.7511 C   0  0  0  0  0  0  0  0  0  0  0  0
   -5.3187    1.3902    0.8599 C   0  0  0  0  0  0  0  0  0  0  0  0
   -5.7179    2.1496   -0.2452 C   0  0  0  0  0  0  0  0  0  0  0  0
   -5.0370    2.0137   -1.4571 C   0  0  0  0  0  0  0  0  0  0  0  0
   -3.9569    1.1318   -1.5636 C   0  0  0  0  0  0  0  0  0  0  0  0
    0.2191   -2.4275   -0.3383 H   0  0  0  0  0  0  0  0  0  0  0  0
    2.9018   -0.0034   -1.3640 H   0  0  0  0  0  0  0  0  0  0  0  0
    3.4949    0.3217    1.5968 H   0  0  0  0  0  0  0  0  0  0  0  0
    1.8209    0.5728    1.1179 H   0  0  0  0  0  0  0  0  0  0  0  0
    2.8818   -4.0309    1.9932 H   0  0  0  0  0  0  0  0  0  0  0  0
    1.2705   -3.3245    1.7254 H   0  0  0  0  0  0  0  0  0  0  0  0
    2.6256   -2.2851    2.2829 H   0  0  0  0  0  0  0  0  0  0  0  0
    2.5770   -3.7433   -1.7900 H   0  0  0  0  0  0  0  0  0  0  0  0
    2.9001   -4.8989   -0.4614 H   0  0  0  0  0  0  0  0  0  0  0  0
    1.2697   -4.2377   -0.6620 H   0  0  0  0  0  0  0  0  0  0  0  0
   -1.0156    2.2150   -1.5768 H   0  0  0  0  0  0  0  0  0  0  0  0
   -1.1509    4.6105   -0.9900 H   0  0  0  0  0  0  0  0  0  0  0  0
   -1.3205    5.3140    1.3980 H   0  0  0  0  0  0  0  0  0  0  0  0
   -1.3437    3.5837    3.1975 H   0  0  0  0  0  0  0  0  0  0  0  0
   -1.2114    1.1741    2.6056 H   0  0  0  0  0  0  0  0  0  0  0  0
    5.0968   -3.9571    1.1831 H   0  0  0  0  0  0  0  0  0  0  0  0
    5.2103   -4.1890   -0.5916 H   0  0  0  0  0  0  0  0  0  0  0  0
    6.1438   -2.8868    0.2022 H   0  0  0  0  0  0  0  0  0  0  0  0
    1.3769    2.8304    1.2158 H   0  0  0  0  0  0  0  0  0  0  0  0
    1.8463    5.1681    0.5528 H   0  0  0  0  0  0  0  0  0  0  0  0
    3.9054    5.7114   -0.7568 H   0  0  0  0  0  0  0  0  0  0  0  0
    5.4833    3.8811   -1.3832 H   0  0  0  0  0  0  0  0  0  0  0  0
    5.0162    1.5387   -0.6978 H   0  0  0  0  0  0  0  0  0  0  0  0
   -1.7728   -1.8507    1.9107 H   0  0  0  0  0  0  0  0  0  0  0  0
   -2.4746   -4.0970    2.6083 H   0  0  0  0  0  0  0  0  0  0  0  0
   -3.8360   -5.5307    1.0828 H   0  0  0  0  0  0  0  0  0  0  0  0
   -4.5038   -4.6515   -1.1590 H   0  0  0  0  0  0  0  0  0  0  0  0
   -3.8103   -2.3808   -1.8620 H   0  0  0  0  0  0  0  0  0  0  0  0
   -3.9476   -0.0913    1.6166 H   0  0  0  0  0  0  0  0  0  0  0  0
   -5.8468    1.4867    1.8117 H   0  0  0  0  0  0  0  0  0  0  0  0
   -6.5589    2.8421   -0.1614 H   0  0  0  0  0  0  0  0  0  0  0  0
   -5.3430    2.5988   -2.3278 H   0  0  0  0  0  0  0  0  0  0  0  0
   -3.4284    1.0360   -2.5130 H   0  0  0  0  0  0  0  0  0  0  0  0
  1 16  1  0  0  0  0
  1 23  1  1  0  0  0
  2 22  1  6  0  0  0
  2  3  1  0  0  0  0
  2  1  1  0  0  0  0
  3 43  1  0  0  0  0
  3  4  1  0  0  0  0
  4  5  1  0  0  0  0
  5 11  1  0  0  0  0
  6  5  1  0  0  0  0
  6 24  1  0  0  0  0
  7  6  1  0  0  0  0
  8 44  1  6  0  0  0
  8  7  1  0  0  0  0
  8  4  1  0  0  0  0
  8 10  1  0  0  0  0
  9  7  2  0  0  0  0
 10 46  1  0  0  0  0
 10 45  1  0  0  0  0
 11 48  1  0  0  0  0
 11 47  1  0  0  0  0
 11 49  1  0  0  0  0
 12 52  1  0  0  0  0
 12 51  1  0  0  0  0
 12  5  1  0  0  0  0
 13 37  1  0  0  0  0
 13 31  1  0  0  0  0
 13  1  1  0  0  0  0
 14 13  1  0  0  0  0
 15 14  1  0  0  0  0
 15  2  1  0  0  0  0
 16 21  2  0  0  0  0
 17 18  2  0  0  0  0
 17 16  1  0  0  0  0
 18 19  1  0  0  0  0
 19 55  1  0  0  0  0
 19 20  2  0  0  0  0
 20 56  1  0  0  0  0
 21 20  1  0  0  0  0
 21 57  1  0  0  0  0
 24 58  1  0  0  0  0
 25 26  1  0  0  0  0
 25 10  1  0  0  0  0
 26 61  1  0  0  0  0
 27 62  1  0  0  0  0
 27 26  2  0  0  0  0
 28 27  1  0  0  0  0
 29 28  2  0  0  0  0
 29 30  1  0  0  0  0
 30 25  2  0  0  0  0
 31 32  2  0  0  0  0
 32 33  1  0  0  0  0
 32 66  1  0  0  0  0
 33 67  1  0  0  0  0
 34 68  1  0  0  0  0
 34 33  2  0  0  0  0
 35 34  1  0  0  0  0
 36 35  2  0  0  0  0
 36 31  1  0  0  0  0
 37 38  2  0  0  0  0
 38 39  1  0  0  0  0
 38 71  1  0  0  0  0
 39 72  1  0  0  0  0
 40 73  1  0  0  0  0
 40 39  2  0  0  0  0
 41 40  1  0  0  0  0
 42 41  2  0  0  0  0
 42 37  1  0  0  0  0
 50 12  1  0  0  0  0
 53 17  1  0  0  0  0
 54 18  1  0  0  0  0
 59 24  1  0  0  0  0
 60 24  1  0  0  0  0
 63 28  1  0  0  0  0
 64 29  1  0  0  0  0
 65 30  1  0  0  0  0
 69 35  1  0  0  0  0
 70 36  1  0  0  0  0
 74 41  1  0  0  0  0
 75 42  1  0  0  0  0
M  RAD  3   3   2  14   2  15   2
M  END
>  <File Format>
g03

$$$$
