# Supplementary material for: Predicting Absolute Rate Constants for Huisgen Reactions of Unsaturated Iminium Ions with Diazoalkanes
Source: Angew Chem Int Ed Engl. 2020 May 11;59(30):12527–33. doi: 10.1002/anie.202003029 (PMC7383640; doi:10.1002/anie.202003029)
Supplement: Supplementary file 2 — Supplementary [file ANIE-59-12527-s002.zip › geometries/c.sdf]

REDO_trans_c_10.log
 OpenBabel02252014033D
Gaussian sw/gaussian//g16/g16 #p opt freq b3lyp/def2svp scrf=(smd,solvent=dichlo
 73 78  0  0  1  0  0  0  0  0999 V2000
    0.6278    0.1662   -0.3159 C   0  0  2  0  0  0  0  0  0  0  0  0
   -0.5063    0.9368    0.1057 C   0  0  0  0  0  0  0  0  0  0  0  0
   -0.4031    1.5513    1.0039 H   0  0  0  0  0  0  0  0  0  0  0  0
   -1.6581    0.9733   -0.4818 N   0  0  0  0  0  0  0  0  0  0  0  0
   -2.7627    1.8808    0.0039 C   0  0  0  0  0  0  0  0  0  0  0  0
   -3.7831    1.6216   -1.0092 N   0  0  0  0  0  0  0  0  0  0  0  0
   -3.4377    0.7405   -1.9792 C   0  0  0  0  0  0  0  0  0  0  0  0
   -2.0426    0.2070   -1.6773 C   0  0  2  0  0  0  0  0  0  0  0  0
   -4.1221    0.3776   -2.9188 O   0  0  0  0  0  0  0  0  0  0  0  0
   -2.0710   -1.3264   -1.4828 C   0  0  0  0  0  0  0  0  0  0  0  0
   -3.2183    1.4700    1.4023 C   0  0  0  0  0  0  0  0  0  0  0  0
   -2.2866    3.3338   -0.0433 C   0  0  0  0  0  0  0  0  0  0  0  0
    0.5647   -0.3484   -1.2721 H   0  0  0  0  0  0  0  0  0  0  0  0
    1.3716   -0.6101    0.8118 C   0  0  2  0  0  0  0  0  0  0  0  0
    2.0372    0.5557    0.1526 C   0  0  0  0  0  0  0  0  0  0  0  0
    0.9903   -0.3896    1.8109 H   0  0  0  0  0  0  0  0  0  0  0  0
   -5.0990    2.2236   -0.9413 C   0  0  0  0  0  0  0  0  0  0  0  0
   -2.8168   -1.7599   -0.2452 C   0  0  0  0  0  0  0  0  0  0  0  0
   -2.1158   -2.0681    0.9304 C   0  0  0  0  0  0  0  0  0  0  0  0
   -2.7985   -2.3988    2.1044 C   0  0  0  0  0  0  0  0  0  0  0  0
   -4.1961   -2.4253    2.1178 C   0  0  0  0  0  0  0  0  0  0  0  0
   -4.9048   -2.1307    0.9478 C   0  0  0  0  0  0  0  0  0  0  0  0
   -4.2204   -1.8026   -0.2253 C   0  0  0  0  0  0  0  0  0  0  0  0
    3.1494    0.3265   -0.8373 C   0  0  0  0  0  0  0  0  0  0  0  0
    4.3654   -0.2044   -0.3834 C   0  0  0  0  0  0  0  0  0  0  0  0
    5.4246   -0.3992   -1.2713 C   0  0  0  0  0  0  0  0  0  0  0  0
    5.2803   -0.0620   -2.6218 C   0  0  0  0  0  0  0  0  0  0  0  0
    4.0729    0.4746   -3.0777 C   0  0  0  0  0  0  0  0  0  0  0  0
    3.0118    0.6690   -2.1878 C   0  0  0  0  0  0  0  0  0  0  0  0
    2.2079    1.8207    0.9595 C   0  0  0  0  0  0  0  0  0  0  0  0
    2.6441    1.7722    2.2892 C   0  0  0  0  0  0  0  0  0  0  0  0
    2.8423    2.9538    3.0121 C   0  0  0  0  0  0  0  0  0  0  0  0
    2.6030    4.1924    2.4120 C   0  0  0  0  0  0  0  0  0  0  0  0
    2.1693    4.2472    1.0818 C   0  0  0  0  0  0  0  0  0  0  0  0
    1.9783    3.0684    0.3592 C   0  0  0  0  0  0  0  0  0  0  0  0
    1.7100   -2.0480    0.6285 C   0  0  0  0  0  0  0  0  0  0  0  0
    1.7250   -2.8638    1.7727 C   0  0  0  0  0  0  0  0  0  0  0  0
    2.0336   -4.2228    1.6805 C   0  0  0  0  0  0  0  0  0  0  0  0
    2.3268   -4.7907    0.4378 C   0  0  0  0  0  0  0  0  0  0  0  0
    2.3085   -3.9893   -0.7084 C   0  0  0  0  0  0  0  0  0  0  0  0
    2.0028   -2.6301   -0.6172 C   0  0  0  0  0  0  0  0  0  0  0  0
   -1.3644    0.4615   -2.5062 H   0  0  0  0  0  0  0  0  0  0  0  0
   -2.5510   -1.7174   -2.3923 H   0  0  0  0  0  0  0  0  0  0  0  0
   -1.0447   -1.7139   -1.4628 H   0  0  0  0  0  0  0  0  0  0  0  0
   -4.0250    2.1384    1.7342 H   0  0  0  0  0  0  0  0  0  0  0  0
   -2.3875    1.5691    2.1159 H   0  0  0  0  0  0  0  0  0  0  0  0
   -3.5829    0.4352    1.4083 H   0  0  0  0  0  0  0  0  0  0  0  0
   -1.9147    3.5850   -1.0472 H   0  0  0  0  0  0  0  0  0  0  0  0
   -3.1234    4.0014    0.2043 H   0  0  0  0  0  0  0  0  0  0  0  0
   -1.4916    3.5098    0.6954 H   0  0  0  0  0  0  0  0  0  0  0  0
   -5.0330    3.3210   -0.9057 H   0  0  0  0  0  0  0  0  0  0  0  0
   -5.6446    1.9264   -1.8454 H   0  0  0  0  0  0  0  0  0  0  0  0
   -5.6498    1.8665   -0.0571 H   0  0  0  0  0  0  0  0  0  0  0  0
   -1.0244   -2.0534    0.9227 H   0  0  0  0  0  0  0  0  0  0  0  0
   -2.2355   -2.6400    3.0096 H   0  0  0  0  0  0  0  0  0  0  0  0
   -4.7328   -2.6830    3.0342 H   0  0  0  0  0  0  0  0  0  0  0  0
   -5.9973   -2.1602    0.9474 H   0  0  0  0  0  0  0  0  0  0  0  0
   -4.7791   -1.5772   -1.1364 H   0  0  0  0  0  0  0  0  0  0  0  0
    4.4762   -0.4728    0.6695 H   0  0  0  0  0  0  0  0  0  0  0  0
    6.3656   -0.8203   -0.9091 H   0  0  0  0  0  0  0  0  0  0  0  0
    6.1084   -0.2177   -3.3174 H   0  0  0  0  0  0  0  0  0  0  0  0
    3.9544    0.7424   -4.1305 H   0  0  0  0  0  0  0  0  0  0  0  0
    2.0679    1.0841   -2.5478 H   0  0  0  0  0  0  0  0  0  0  0  0
    2.8338    0.8065    2.7631 H   0  0  0  0  0  0  0  0  0  0  0  0
    3.1849    2.9033    4.0485 H   0  0  0  0  0  0  0  0  0  0  0  0
    2.7551    5.1150    2.9771 H   0  0  0  0  0  0  0  0  0  0  0  0
    1.9820    5.2128    0.6056 H   0  0  0  0  0  0  0  0  0  0  0  0
    1.6431    3.1123   -0.6801 H   0  0  0  0  0  0  0  0  0  0  0  0
    1.4907   -2.4249    2.7458 H   0  0  0  0  0  0  0  0  0  0  0  0
    2.0402   -4.8394    2.5825 H   0  0  0  0  0  0  0  0  0  0  0  0
    2.5649   -5.8543    0.3609 H   0  0  0  0  0  0  0  0  0  0  0  0
    2.5338   -4.4252   -1.6846 H   0  0  0  0  0  0  0  0  0  0  0  0
    1.9985   -2.0293   -1.5271 H   0  0  0  0  0  0  0  0  0  0  0  0
  1 13  1  6  0  0  0
  1  2  1  0  0  0  0
  1 15  1  0  0  0  0
  1 14  1  0  0  0  0
  2  3  1  0  0  0  0
  4  5  1  0  0  0  0
  4  2  1  0  0  0  0
  5 11  1  0  0  0  0
  6 17  1  0  0  0  0
  6  5  1  0  0  0  0
  7  8  1  0  0  0  0
  7  6  1  0  0  0  0
  8 42  1  6  0  0  0
  8 10  1  0  0  0  0
  8  4  1  0  0  0  0
  9  7  2  0  0  0  0
 10 44  1  0  0  0  0
 10 18  1  0  0  0  0
 11 47  1  0  0  0  0
 11 45  1  0  0  0  0
 11 46  1  0  0  0  0
 12  5  1  0  0  0  0
 12 49  1  0  0  0  0
 12 50  1  0  0  0  0
 14 16  1  1  0  0  0
 15 14  1  0  0  0  0
 15 30  1  0  0  0  0
 17 51  1  0  0  0  0
 17 53  1  0  0  0  0
 18 23  2  0  0  0  0
 18 19  1  0  0  0  0
 19 20  2  0  0  0  0
 20 21  1  0  0  0  0
 20 55  1  0  0  0  0
 21 56  1  0  0  0  0
 22 21  2  0  0  0  0
 23 22  1  0  0  0  0
 24 25  1  0  0  0  0
 24 15  1  0  0  0  0
 25 59  1  0  0  0  0
 26 60  1  0  0  0  0
 26 25  2  0  0  0  0
 27 26  1  0  0  0  0
 28 27  2  0  0  0  0
 28 29  1  0  0  0  0
 29 24  2  0  0  0  0
 30 31  1  0  0  0  0
 31 64  1  0  0  0  0
 31 32  2  0  0  0  0
 32 65  1  0  0  0  0
 33 66  1  0  0  0  0
 33 32  1  0  0  0  0
 34 33  2  0  0  0  0
 35 30  2  0  0  0  0
 35 34  1  0  0  0  0
 36 14  1  0  0  0  0
 36 37  2  0  0  0  0
 37 69  1  0  0  0  0
 38 37  1  0  0  0  0
 38 70  1  0  0  0  0
 39 38  2  0  0  0  0
 40 41  2  0  0  0  0
 40 39  1  0  0  0  0
 41 36  1  0  0  0  0
 43 10  1  0  0  0  0
 48 12  1  0  0  0  0
 52 17  1  0  0  0  0
 54 19  1  0  0  0  0
 57 22  1  0  0  0  0
 58 23  1  0  0  0  0
 61 27  1  0  0  0  0
 62 28  1  0  0  0  0
 63 29  1  0  0  0  0
 67 34  1  0  0  0  0
 68 35  1  0  0  0  0
 71 39  1  0  0  0  0
 72 40  1  0  0  0  0
 73 41  1  0  0  0  0
M  RAD  1   2   2
M  END
>  <File Format>
g03

$$$$
REDO_trans_c_11.log
 OpenBabel02252014033D
Gaussian sw/gaussian//g16/g16 #p opt freq b3lyp/def2svp scrf=(smd,solvent=dichlo
 73 78  0  0  1  0  0  0  0  0999 V2000
   -0.2064    0.4211   -0.3791 C   0  0  2  0  0  0  0  0  0  0  0  0
    1.0368    1.0621   -0.7069 C   0  0  0  0  0  0  0  0  0  0  0  0
    1.0033    2.0596   -1.1546 H   0  0  0  0  0  0  0  0  0  0  0  0
    2.2108    0.5622   -0.4945 N   0  0  0  0  0  0  0  0  0  0  0  0
    3.4842    1.3042   -0.8023 C   0  0  0  0  0  0  0  0  0  0  0  0
    4.4541    0.4547   -0.1105 N   0  0  0  0  0  0  0  0  0  0  0  0
    3.9545   -0.6877    0.4223 C   0  0  0  0  0  0  0  0  0  0  0  0
    2.4655   -0.7523    0.1117 C   0  0  2  0  0  0  0  0  0  0  0  0
    4.5769   -1.5490    1.0187 O   0  0  0  0  0  0  0  0  0  0  0  0
    2.1082   -1.9447   -0.8169 C   0  0  0  0  0  0  0  0  0  0  0  0
    3.7036    1.3184   -2.3150 C   0  0  0  0  0  0  0  0  0  0  0  0
    3.4474    2.7081   -0.2036 C   0  0  0  0  0  0  0  0  0  0  0  0
   -0.1694   -0.5808    0.0447 H   0  0  0  0  0  0  0  0  0  0  0  0
   -1.4298    0.7322   -1.2771 C   0  0  2  0  0  0  0  0  0  0  0  0
   -1.3788    1.3058    0.1028 C   0  0  0  0  0  0  0  0  0  0  0  0
   -1.2124    1.4570   -2.0640 H   0  0  0  0  0  0  0  0  0  0  0  0
    5.8622    0.7929   -0.0447 C   0  0  0  0  0  0  0  0  0  0  0  0
    1.4211   -3.0781   -0.0903 C   0  0  0  0  0  0  0  0  0  0  0  0
    1.9885   -3.6501    1.0608 C   0  0  0  0  0  0  0  0  0  0  0  0
    1.3326   -4.6831    1.7350 C   0  0  0  0  0  0  0  0  0  0  0  0
    0.1025   -5.1614    1.2693 C   0  0  0  0  0  0  0  0  0  0  0  0
   -0.4661   -4.6011    0.1224 C   0  0  0  0  0  0  0  0  0  0  0  0
    0.1897   -3.5653   -0.5509 C   0  0  0  0  0  0  0  0  0  0  0  0
   -2.2235    0.7204    1.2041 C   0  0  0  0  0  0  0  0  0  0  0  0
   -1.6547    0.0343    2.2845 C   0  0  0  0  0  0  0  0  0  0  0  0
   -2.4648   -0.4736    3.3047 C   0  0  0  0  0  0  0  0  0  0  0  0
   -3.8502   -0.2965    3.2532 C   0  0  0  0  0  0  0  0  0  0  0  0
   -4.4223    0.3952    2.1796 C   0  0  0  0  0  0  0  0  0  0  0  0
   -3.6134    0.9025    1.1616 C   0  0  0  0  0  0  0  0  0  0  0  0
   -1.1399    2.7894    0.2522 C   0  0  0  0  0  0  0  0  0  0  0  0
   -1.7609    3.7131   -0.5972 C   0  0  0  0  0  0  0  0  0  0  0  0
   -1.5481    5.0856   -0.4257 C   0  0  0  0  0  0  0  0  0  0  0  0
   -0.7105    5.5443    0.5939 C   0  0  0  0  0  0  0  0  0  0  0  0
   -0.0909    4.6253    1.4495 C   0  0  0  0  0  0  0  0  0  0  0  0
   -0.3094    3.2572    1.2825 C   0  0  0  0  0  0  0  0  0  0  0  0
   -2.3420   -0.3562   -1.7297 C   0  0  0  0  0  0  0  0  0  0  0  0
   -2.9753   -0.2024   -2.9748 C   0  0  0  0  0  0  0  0  0  0  0  0
   -3.8627   -1.1697   -3.4524 C   0  0  0  0  0  0  0  0  0  0  0  0
   -4.1282   -2.3123   -2.6924 C   0  0  0  0  0  0  0  0  0  0  0  0
   -3.4986   -2.4781   -1.4548 C   0  0  0  0  0  0  0  0  0  0  0  0
   -2.6134   -1.5105   -0.9754 C   0  0  0  0  0  0  0  0  0  0  0  0
    1.8992   -0.8179    1.0519 H   0  0  0  0  0  0  0  0  0  0  0  0
    1.4578   -1.5822   -1.6244 H   0  0  0  0  0  0  0  0  0  0  0  0
    3.0307   -2.3029   -1.3005 H   0  0  0  0  0  0  0  0  0  0  0  0
    4.6540    1.8170   -2.5508 H   0  0  0  0  0  0  0  0  0  0  0  0
    2.8923    1.8763   -2.8049 H   0  0  0  0  0  0  0  0  0  0  0  0
    3.7291    0.2926   -2.7104 H   0  0  0  0  0  0  0  0  0  0  0  0
    3.2404    2.6629    0.8751 H   0  0  0  0  0  0  0  0  0  0  0  0
    4.4198    3.1946   -0.3604 H   0  0  0  0  0  0  0  0  0  0  0  0
    2.6882    3.3310   -0.6963 H   0  0  0  0  0  0  0  0  0  0  0  0
    6.0290    1.7006    0.5552 H   0  0  0  0  0  0  0  0  0  0  0  0
    6.3814   -0.0482    0.4311 H   0  0  0  0  0  0  0  0  0  0  0  0
    6.2766    0.9473   -1.0525 H   0  0  0  0  0  0  0  0  0  0  0  0
    2.9496   -3.2769    1.4235 H   0  0  0  0  0  0  0  0  0  0  0  0
    1.7856   -5.1185    2.6295 H   0  0  0  0  0  0  0  0  0  0  0  0
   -0.4096   -5.9686    1.7990 H   0  0  0  0  0  0  0  0  0  0  0  0
   -1.4265   -4.9656   -0.2505 H   0  0  0  0  0  0  0  0  0  0  0  0
   -0.2635   -3.1282   -1.4433 H   0  0  0  0  0  0  0  0  0  0  0  0
   -0.5736   -0.1157    2.3244 H   0  0  0  0  0  0  0  0  0  0  0  0
   -2.0104   -1.0115    4.1402 H   0  0  0  0  0  0  0  0  0  0  0  0
   -4.4843   -0.6969    4.0478 H   0  0  0  0  0  0  0  0  0  0  0  0
   -5.5049    0.5360    2.1329 H   0  0  0  0  0  0  0  0  0  0  0  0
   -4.0609    1.4370    0.3207 H   0  0  0  0  0  0  0  0  0  0  0  0
   -2.4163    3.3604   -1.3965 H   0  0  0  0  0  0  0  0  0  0  0  0
   -2.0392    5.7971   -1.0940 H   0  0  0  0  0  0  0  0  0  0  0  0
   -0.5412    6.6158    0.7251 H   0  0  0  0  0  0  0  0  0  0  0  0
    0.5632    4.9772    2.2510 H   0  0  0  0  0  0  0  0  0  0  0  0
    0.1679    2.5407    1.9554 H   0  0  0  0  0  0  0  0  0  0  0  0
   -2.7694    0.6886   -3.5739 H   0  0  0  0  0  0  0  0  0  0  0  0
   -4.3457   -1.0301   -4.4226 H   0  0  0  0  0  0  0  0  0  0  0  0
   -4.8208   -3.0716   -3.0633 H   0  0  0  0  0  0  0  0  0  0  0  0
   -3.6968   -3.3685   -0.8534 H   0  0  0  0  0  0  0  0  0  0  0  0
   -2.1344   -1.6700   -0.0105 H   0  0  0  0  0  0  0  0  0  0  0  0
  1 13  1  1  0  0  0
  1 15  1  0  0  0  0
  2  4  1  0  0  0  0
  2  1  1  0  0  0  0
  3  2  1  0  0  0  0
  4  8  1  0  0  0  0
  5  4  1  0  0  0  0
  5 12  1  0  0  0  0
  5  6  1  0  0  0  0
  6 17  1  0  0  0  0
  6  7  1  0  0  0  0
  7  9  2  0  0  0  0
  8  7  1  0  0  0  0
  8 42  1  1  0  0  0
 10 18  1  0  0  0  0
 10  8  1  0  0  0  0
 11  5  1  0  0  0  0
 12 48  1  0  0  0  0
 14 16  1  6  0  0  0
 14  1  1  0  0  0  0
 14 15  1  0  0  0  0
 15 30  1  0  0  0  0
 15 24  1  0  0  0  0
 17 52  1  0  0  0  0
 17 51  1  0  0  0  0
 18 19  1  0  0  0  0
 19 54  1  0  0  0  0
 19 20  2  0  0  0  0
 20 55  1  0  0  0  0
 21 20  1  0  0  0  0
 21 56  1  0  0  0  0
 22 21  2  0  0  0  0
 23 18  2  0  0  0  0
 23 22  1  0  0  0  0
 24 25  1  0  0  0  0
 25 59  1  0  0  0  0
 25 26  2  0  0  0  0
 26 60  1  0  0  0  0
 27 26  1  0  0  0  0
 27 61  1  0  0  0  0
 28 27  2  0  0  0  0
 29 24  2  0  0  0  0
 29 28  1  0  0  0  0
 30 35  2  0  0  0  0
 31 32  2  0  0  0  0
 31 30  1  0  0  0  0
 32 33  1  0  0  0  0
 33 66  1  0  0  0  0
 33 34  2  0  0  0  0
 34 67  1  0  0  0  0
 35 34  1  0  0  0  0
 35 68  1  0  0  0  0
 36 14  1  0  0  0  0
 36 41  2  0  0  0  0
 37 36  1  0  0  0  0
 38 37  2  0  0  0  0
 38 39  1  0  0  0  0
 39 40  2  0  0  0  0
 40 41  1  0  0  0  0
 40 72  1  0  0  0  0
 41 73  1  0  0  0  0
 43 10  1  0  0  0  0
 44 10  1  0  0  0  0
 45 11  1  0  0  0  0
 46 11  1  0  0  0  0
 47 11  1  0  0  0  0
 49 12  1  0  0  0  0
 50 12  1  0  0  0  0
 53 17  1  0  0  0  0
 57 22  1  0  0  0  0
 58 23  1  0  0  0  0
 62 28  1  0  0  0  0
 63 29  1  0  0  0  0
 64 31  1  0  0  0  0
 65 32  1  0  0  0  0
 69 37  1  0  0  0  0
 70 38  1  0  0  0  0
 71 39  1  0  0  0  0
M  RAD  1   2   2
M  END
>  <File Format>
g03

$$$$
REDO_trans_c_1.log
 OpenBabel02252014033D
Gaussian sw/gaussian//g16/g16 #p opt freq b3lyp/def2svp scrf=(smd,solvent=dichlo
 73 78  0  0  1  0  0  0  0  0999 V2000
   -0.3338   -0.1254   -0.6384 C   0  0  2  0  0  0  0  0  0  0  0  0
    1.0171   -0.2415   -1.1532 C   0  0  0  0  0  0  0  0  0  0  0  0
    1.2294    0.1697   -2.1427 H   0  0  0  0  0  0  0  0  0  0  0  0
    2.0278   -0.7102   -0.4992 N   0  0  0  0  0  0  0  0  0  0  0  0
    3.4476   -0.6217   -1.0090 C   0  0  0  0  0  0  0  0  0  0  0  0
    4.1561   -0.5059    0.2691 N   0  0  0  0  0  0  0  0  0  0  0  0
    3.4074   -0.7690    1.3707 C   0  0  0  0  0  0  0  0  0  0  0  0
    2.0005   -1.1373    0.9076 C   0  0  2  0  0  0  0  0  0  0  0  0
    3.7785   -0.7736    2.5286 O   0  0  0  0  0  0  0  0  0  0  0  0
    1.7634   -2.6430    1.1529 C   0  0  0  0  0  0  0  0  0  0  0  0
    3.8095   -1.9021   -1.7652 C   0  0  0  0  0  0  0  0  0  0  0  0
    3.6614    0.6162   -1.8728 C   0  0  0  0  0  0  0  0  0  0  0  0
   -0.6815   -0.9184    0.0189 H   0  0  0  0  0  0  0  0  0  0  0  0
   -1.3298    0.6777   -1.4310 C   0  0  2  0  0  0  0  0  0  0  0  0
   -0.7324    1.3326   -0.2082 C   0  0  0  0  0  0  0  0  0  0  0  0
   -0.9308    1.0608   -2.3768 H   0  0  0  0  0  0  0  0  0  0  0  0
    5.5730   -0.2109    0.3432 C   0  0  0  0  0  0  0  0  0  0  0  0
    0.4135   -3.1637    0.7345 C   0  0  0  0  0  0  0  0  0  0  0  0
    0.2274   -3.7398   -0.5314 C   0  0  0  0  0  0  0  0  0  0  0  0
   -1.0293   -4.2159   -0.9184 C   0  0  0  0  0  0  0  0  0  0  0  0
   -2.1160   -4.1193   -0.0441 C   0  0  0  0  0  0  0  0  0  0  0  0
   -1.9418   -3.5413    1.2177 C   0  0  0  0  0  0  0  0  0  0  0  0
   -0.6849   -3.0695    1.6037 C   0  0  0  0  0  0  0  0  0  0  0  0
   -1.5800    1.4790    1.0302 C   0  0  0  0  0  0  0  0  0  0  0  0
   -1.8028    2.7683    1.5439 C   0  0  0  0  0  0  0  0  0  0  0  0
   -2.6413    2.9682    2.6430 C   0  0  0  0  0  0  0  0  0  0  0  0
   -3.2713    1.8821    3.2561 C   0  0  0  0  0  0  0  0  0  0  0  0
   -3.0560    0.5953    2.7551 C   0  0  0  0  0  0  0  0  0  0  0  0
   -2.2216    0.3962    1.6535 C   0  0  0  0  0  0  0  0  0  0  0  0
    0.3322    2.3864   -0.3908 C   0  0  0  0  0  0  0  0  0  0  0  0
    0.3188    3.2801   -1.4684 C   0  0  0  0  0  0  0  0  0  0  0  0
    1.3299    4.2376   -1.6091 C   0  0  0  0  0  0  0  0  0  0  0  0
    2.3623    4.3136   -0.6710 C   0  0  0  0  0  0  0  0  0  0  0  0
    2.3763    3.4315    0.4159 C   0  0  0  0  0  0  0  0  0  0  0  0
    1.3679    2.4774    0.5538 C   0  0  0  0  0  0  0  0  0  0  0  0
   -2.7721    0.2878   -1.4834 C   0  0  0  0  0  0  0  0  0  0  0  0
   -3.7607    1.2833   -1.4567 C   0  0  0  0  0  0  0  0  0  0  0  0
   -5.1124    0.9387   -1.5102 C   0  0  0  0  0  0  0  0  0  0  0  0
   -5.4917   -0.4063   -1.5905 C   0  0  0  0  0  0  0  0  0  0  0  0
   -4.5114   -1.4018   -1.6211 C   0  0  0  0  0  0  0  0  0  0  0  0
   -3.1579   -1.0550   -1.5681 C   0  0  0  0  0  0  0  0  0  0  0  0
    1.2507   -0.5398    1.4427 H   0  0  0  0  0  0  0  0  0  0  0  0
    2.5618   -3.2127    0.6576 H   0  0  0  0  0  0  0  0  0  0  0  0
    1.8985   -2.7693    2.2371 H   0  0  0  0  0  0  0  0  0  0  0  0
    4.8488   -1.8361   -2.1165 H   0  0  0  0  0  0  0  0  0  0  0  0
    3.1555   -2.0154   -2.6420 H   0  0  0  0  0  0  0  0  0  0  0  0
    3.7137   -2.7870   -1.1222 H   0  0  0  0  0  0  0  0  0  0  0  0
    3.3213    1.5224   -1.3541 H   0  0  0  0  0  0  0  0  0  0  0  0
    4.7339    0.7105   -2.0902 H   0  0  0  0  0  0  0  0  0  0  0  0
    3.1493    0.5218   -2.8398 H   0  0  0  0  0  0  0  0  0  0  0  0
    5.7796    0.8401    0.0885 H   0  0  0  0  0  0  0  0  0  0  0  0
    5.8957   -0.3948    1.3758 H   0  0  0  0  0  0  0  0  0  0  0  0
    6.1430   -0.8650   -0.3335 H   0  0  0  0  0  0  0  0  0  0  0  0
    1.0758   -3.8245   -1.2151 H   0  0  0  0  0  0  0  0  0  0  0  0
   -1.1594   -4.6670   -1.9052 H   0  0  0  0  0  0  0  0  0  0  0  0
   -3.0977   -4.4916   -0.3457 H   0  0  0  0  0  0  0  0  0  0  0  0
   -2.7873   -3.4619    1.9053 H   0  0  0  0  0  0  0  0  0  0  0  0
   -0.5503   -2.6243    2.5931 H   0  0  0  0  0  0  0  0  0  0  0  0
   -1.3206    3.6279    1.0766 H   0  0  0  0  0  0  0  0  0  0  0  0
   -2.7998    3.9811    3.0212 H   0  0  0  0  0  0  0  0  0  0  0  0
   -3.9242    2.0369    4.1184 H   0  0  0  0  0  0  0  0  0  0  0  0
   -3.5409   -0.2655    3.2220 H   0  0  0  0  0  0  0  0  0  0  0  0
   -2.0857   -0.6198    1.2863 H   0  0  0  0  0  0  0  0  0  0  0  0
   -0.4884    3.2351   -2.2025 H   0  0  0  0  0  0  0  0  0  0  0  0
    1.3053    4.9292   -2.4546 H   0  0  0  0  0  0  0  0  0  0  0  0
    3.1521    5.0603   -0.7826 H   0  0  0  0  0  0  0  0  0  0  0  0
    3.1778    3.4845    1.1566 H   0  0  0  0  0  0  0  0  0  0  0  0
    1.3795    1.7954    1.4071 H   0  0  0  0  0  0  0  0  0  0  0  0
   -3.4665    2.3326   -1.3776 H   0  0  0  0  0  0  0  0  0  0  0  0
   -5.8741    1.7218   -1.4818 H   0  0  0  0  0  0  0  0  0  0  0  0
   -6.5501   -0.6760   -1.6266 H   0  0  0  0  0  0  0  0  0  0  0  0
   -4.7991   -2.4544   -1.6812 H   0  0  0  0  0  0  0  0  0  0  0  0
   -2.3962   -1.8356   -1.5798 H   0  0  0  0  0  0  0  0  0  0  0  0
  1 15  1  0  0  0  0
  1 13  1  1  0  0  0
  2  1  1  0  0  0  0
  2  4  1  0  0  0  0
  3  2  1  0  0  0  0
  4  8  1  0  0  0  0
  5  4  1  0  0  0  0
  5  6  1  0  0  0  0
  6 17  1  0  0  0  0
  6  7  1  0  0  0  0
  7  9  2  0  0  0  0
  8 10  1  0  0  0  0
  8  7  1  0  0  0  0
  8 42  1  1  0  0  0
 10 44  1  0  0  0  0
 11 47  1  0  0  0  0
 11  5  1  0  0  0  0
 12 48  1  0  0  0  0
 12  5  1  0  0  0  0
 14 16  1  6  0  0  0
 14  1  1  0  0  0  0
 14 15  1  0  0  0  0
 15 24  1  0  0  0  0
 17 52  1  0  0  0  0
 18 10  1  0  0  0  0
 18 23  2  0  0  0  0
 19 18  1  0  0  0  0
 20 19  2  0  0  0  0
 20 21  1  0  0  0  0
 21 22  2  0  0  0  0
 22 23  1  0  0  0  0
 22 57  1  0  0  0  0
 23 58  1  0  0  0  0
 24 25  2  0  0  0  0
 24 29  1  0  0  0  0
 25 26  1  0  0  0  0
 26 60  1  0  0  0  0
 26 27  2  0  0  0  0
 27 61  1  0  0  0  0
 28 62  1  0  0  0  0
 28 27  1  0  0  0  0
 29 28  2  0  0  0  0
 30 15  1  0  0  0  0
 30 35  2  0  0  0  0
 31 30  1  0  0  0  0
 32 31  2  0  0  0  0
 32 33  1  0  0  0  0
 33 34  2  0  0  0  0
 34 35  1  0  0  0  0
 34 67  1  0  0  0  0
 35 68  1  0  0  0  0
 36 37  1  0  0  0  0
 36 14  1  0  0  0  0
 37 69  1  0  0  0  0
 38 70  1  0  0  0  0
 38 37  2  0  0  0  0
 39 38  1  0  0  0  0
 40 39  2  0  0  0  0
 40 41  1  0  0  0  0
 41 36  2  0  0  0  0
 43 10  1  0  0  0  0
 45 11  1  0  0  0  0
 46 11  1  0  0  0  0
 49 12  1  0  0  0  0
 50 12  1  0  0  0  0
 51 17  1  0  0  0  0
 53 17  1  0  0  0  0
 54 19  1  0  0  0  0
 55 20  1  0  0  0  0
 56 21  1  0  0  0  0
 59 25  1  0  0  0  0
 63 29  1  0  0  0  0
 64 31  1  0  0  0  0
 65 32  1  0  0  0  0
 66 33  1  0  0  0  0
 71 39  1  0  0  0  0
 72 40  1  0  0  0  0
 73 41  1  0  0  0  0
M  RAD  1   2   2
M  END
>  <File Format>
g03

$$$$
REDO_trans_c_2.log
 OpenBabel02252014033D
Gaussian sw/gaussian//g16/g16 #p opt freq b3lyp/def2svp scrf=(smd,solvent=dichlo
 73 78  0  0  1  0  0  0  0  0999 V2000
   -0.6278   -0.1661   -0.3159 C   0  0  2  0  0  0  0  0  0  0  0  0
    0.5062   -0.9366    0.1057 C   0  0  0  0  0  0  0  0  0  0  0  0
    0.4031   -1.5511    1.0039 H   0  0  0  0  0  0  0  0  0  0  0  0
    1.6580   -0.9732   -0.4818 N   0  0  0  0  0  0  0  0  0  0  0  0
    2.7626   -1.8807    0.0039 C   0  0  0  0  0  0  0  0  0  0  0  0
    3.7830   -1.6216   -1.0093 N   0  0  0  0  0  0  0  0  0  0  0  0
    3.4377   -0.7405   -1.9792 C   0  0  0  0  0  0  0  0  0  0  0  0
    2.0425   -0.2070   -1.6774 C   0  0  2  0  0  0  0  0  0  0  0  0
    4.1221   -0.3775   -2.9188 O   0  0  0  0  0  0  0  0  0  0  0  0
    2.0709    1.3264   -1.4829 C   0  0  0  0  0  0  0  0  0  0  0  0
    3.2183   -1.4697    1.4023 C   0  0  0  0  0  0  0  0  0  0  0  0
    2.2865   -3.3336   -0.0430 C   0  0  0  0  0  0  0  0  0  0  0  0
   -0.5648    0.3485   -1.2721 H   0  0  0  0  0  0  0  0  0  0  0  0
   -1.3717    0.6101    0.8119 C   0  0  2  0  0  0  0  0  0  0  0  0
   -2.0373   -0.5557    0.1526 C   0  0  0  0  0  0  0  0  0  0  0  0
   -0.9904    0.3896    1.8109 H   0  0  0  0  0  0  0  0  0  0  0  0
    5.0989   -2.2236   -0.9412 C   0  0  0  0  0  0  0  0  0  0  0  0
    2.8167    1.7600   -0.2453 C   0  0  0  0  0  0  0  0  0  0  0  0
    4.2204    1.8027   -0.2256 C   0  0  0  0  0  0  0  0  0  0  0  0
    4.9049    2.1307    0.9474 C   0  0  0  0  0  0  0  0  0  0  0  0
    4.1963    2.4253    2.1175 C   0  0  0  0  0  0  0  0  0  0  0  0
    2.7987    2.3986    2.1043 C   0  0  0  0  0  0  0  0  0  0  0  0
    2.1159    2.0680    0.9304 C   0  0  0  0  0  0  0  0  0  0  0  0
   -3.1495   -0.3265   -0.8373 C   0  0  0  0  0  0  0  0  0  0  0  0
   -3.0119   -0.6688   -2.1878 C   0  0  0  0  0  0  0  0  0  0  0  0
   -4.0731   -0.4744   -3.0776 C   0  0  0  0  0  0  0  0  0  0  0  0
   -5.2805    0.0619   -2.6216 C   0  0  0  0  0  0  0  0  0  0  0  0
   -5.4248    0.3990   -1.2711 C   0  0  0  0  0  0  0  0  0  0  0  0
   -4.3656    0.2041   -0.3832 C   0  0  0  0  0  0  0  0  0  0  0  0
   -2.2078   -1.8207    0.9595 C   0  0  0  0  0  0  0  0  0  0  0  0
   -2.6438   -1.7724    2.2892 C   0  0  0  0  0  0  0  0  0  0  0  0
   -2.8418   -2.9541    3.0121 C   0  0  0  0  0  0  0  0  0  0  0  0
   -2.6024   -4.1926    2.4118 C   0  0  0  0  0  0  0  0  0  0  0  0
   -2.1690   -4.2473    1.0815 C   0  0  0  0  0  0  0  0  0  0  0  0
   -1.9783   -3.0684    0.3590 C   0  0  0  0  0  0  0  0  0  0  0  0
   -1.7101    2.0480    0.6286 C   0  0  0  0  0  0  0  0  0  0  0  0
   -2.0030    2.6302   -0.6171 C   0  0  0  0  0  0  0  0  0  0  0  0
   -2.3087    3.9894   -0.7082 C   0  0  0  0  0  0  0  0  0  0  0  0
   -2.3269    4.7908    0.4380 C   0  0  0  0  0  0  0  0  0  0  0  0
   -2.0335    4.2228    1.6807 C   0  0  0  0  0  0  0  0  0  0  0  0
   -1.7249    2.8639    1.7728 C   0  0  0  0  0  0  0  0  0  0  0  0
    1.3643   -0.4616   -2.5062 H   0  0  0  0  0  0  0  0  0  0  0  0
    2.5509    1.7174   -2.3924 H   0  0  0  0  0  0  0  0  0  0  0  0
    1.0446    1.7139   -1.4628 H   0  0  0  0  0  0  0  0  0  0  0  0
    4.0249   -2.1382    1.7343 H   0  0  0  0  0  0  0  0  0  0  0  0
    2.3875   -1.5686    2.1159 H   0  0  0  0  0  0  0  0  0  0  0  0
    3.5830   -0.4350    1.4082 H   0  0  0  0  0  0  0  0  0  0  0  0
    1.9144   -3.5849   -1.0468 H   0  0  0  0  0  0  0  0  0  0  0  0
    3.1233   -4.0012    0.2045 H   0  0  0  0  0  0  0  0  0  0  0  0
    1.4916   -3.5096    0.6958 H   0  0  0  0  0  0  0  0  0  0  0  0
    5.0329   -3.3211   -0.9061 H   0  0  0  0  0  0  0  0  0  0  0  0
    5.6447   -1.9260   -1.8451 H   0  0  0  0  0  0  0  0  0  0  0  0
    5.6494   -1.8669   -0.0568 H   0  0  0  0  0  0  0  0  0  0  0  0
    4.7790    1.5772   -1.1368 H   0  0  0  0  0  0  0  0  0  0  0  0
    5.9974    2.1602    0.9470 H   0  0  0  0  0  0  0  0  0  0  0  0
    4.7331    2.6829    3.0339 H   0  0  0  0  0  0  0  0  0  0  0  0
    2.2358    2.6398    3.0095 H   0  0  0  0  0  0  0  0  0  0  0  0
    1.0245    2.0532    0.9228 H   0  0  0  0  0  0  0  0  0  0  0  0
   -2.0680   -1.0838   -2.5479 H   0  0  0  0  0  0  0  0  0  0  0  0
   -3.9545   -0.7420   -4.1305 H   0  0  0  0  0  0  0  0  0  0  0  0
   -6.1087    0.2176   -3.3172 H   0  0  0  0  0  0  0  0  0  0  0  0
   -6.3659    0.8198   -0.9088 H   0  0  0  0  0  0  0  0  0  0  0  0
   -4.4764    0.4724    0.6697 H   0  0  0  0  0  0  0  0  0  0  0  0
   -2.8336   -0.8068    2.7632 H   0  0  0  0  0  0  0  0  0  0  0  0
   -3.1842   -2.9038    4.0485 H   0  0  0  0  0  0  0  0  0  0  0  0
   -2.7544   -5.1153    2.9769 H   0  0  0  0  0  0  0  0  0  0  0  0
   -1.9816   -5.2128    0.6052 H   0  0  0  0  0  0  0  0  0  0  0  0
   -1.6432   -3.1122   -0.6803 H   0  0  0  0  0  0  0  0  0  0  0  0
   -1.9989    2.0294   -1.5269 H   0  0  0  0  0  0  0  0  0  0  0  0
   -2.5342    4.4253   -1.6844 H   0  0  0  0  0  0  0  0  0  0  0  0
   -2.5650    5.8543    0.3611 H   0  0  0  0  0  0  0  0  0  0  0  0
   -2.0400    4.8395    2.5827 H   0  0  0  0  0  0  0  0  0  0  0  0
   -1.4905    2.4249    2.7459 H   0  0  0  0  0  0  0  0  0  0  0  0
  1 13  1  6  0  0  0
  1  2  1  0  0  0  0
  1 15  1  0  0  0  0
  1 14  1  0  0  0  0
  2  3  1  0  0  0  0
  4  5  1  0  0  0  0
  4  2  1  0  0  0  0
  5 11  1  0  0  0  0
  6 17  1  0  0  0  0
  6  5  1  0  0  0  0
  7  8  1  0  0  0  0
  7  6  1  0  0  0  0
  8 42  1  6  0  0  0
  8 10  1  0  0  0  0
  8  4  1  0  0  0  0
  9  7  2  0  0  0  0
 10 44  1  0  0  0  0
 10 18  1  0  0  0  0
 11 47  1  0  0  0  0
 11 45  1  0  0  0  0
 11 46  1  0  0  0  0
 12  5  1  0  0  0  0
 12 49  1  0  0  0  0
 12 50  1  0  0  0  0
 14 16  1  1  0  0  0
 15 14  1  0  0  0  0
 15 30  1  0  0  0  0
 17 51  1  0  0  0  0
 17 53  1  0  0  0  0
 18 19  2  0  0  0  0
 18 23  1  0  0  0  0
 19 20  1  0  0  0  0
 20 21  2  0  0  0  0
 21 56  1  0  0  0  0
 22 21  1  0  0  0  0
 22 57  1  0  0  0  0
 23 22  2  0  0  0  0
 24 29  1  0  0  0  0
 24 15  1  0  0  0  0
 25 24  2  0  0  0  0
 26 27  2  0  0  0  0
 26 25  1  0  0  0  0
 27 28  1  0  0  0  0
 28 62  1  0  0  0  0
 28 29  2  0  0  0  0
 29 63  1  0  0  0  0
 30 31  1  0  0  0  0
 31 64  1  0  0  0  0
 31 32  2  0  0  0  0
 32 65  1  0  0  0  0
 33 66  1  0  0  0  0
 33 32  1  0  0  0  0
 34 33  2  0  0  0  0
 35 30  2  0  0  0  0
 35 34  1  0  0  0  0
 36 14  1  0  0  0  0
 36 41  2  0  0  0  0
 37 36  1  0  0  0  0
 38 37  2  0  0  0  0
 38 39  1  0  0  0  0
 39 40  2  0  0  0  0
 40 41  1  0  0  0  0
 40 72  1  0  0  0  0
 41 73  1  0  0  0  0
 43 10  1  0  0  0  0
 48 12  1  0  0  0  0
 52 17  1  0  0  0  0
 54 19  1  0  0  0  0
 55 20  1  0  0  0  0
 58 23  1  0  0  0  0
 59 25  1  0  0  0  0
 60 26  1  0  0  0  0
 61 27  1  0  0  0  0
 67 34  1  0  0  0  0
 68 35  1  0  0  0  0
 69 37  1  0  0  0  0
 70 38  1  0  0  0  0
 71 39  1  0  0  0  0
M  RAD  1   2   2
M  END
>  <File Format>
g03

$$$$
REDO_trans_c_3.log
 OpenBabel02252014033D
Gaussian sw/gaussian//g16/g16 #p opt freq b3lyp/def2svp scrf=(smd,solvent=dichlo
 73 78  0  0  1  0  0  0  0  0999 V2000
   -0.2308   -0.0392   -0.2409 C   0  0  2  0  0  0  0  0  0  0  0  0
    1.1001   -0.0357   -0.7956 C   0  0  0  0  0  0  0  0  0  0  0  0
    1.2482    0.4961   -1.7383 H   0  0  0  0  0  0  0  0  0  0  0  0
    2.1653   -0.5215   -0.2471 N   0  0  0  0  0  0  0  0  0  0  0  0
    3.5453   -0.3198   -0.8263 C   0  0  0  0  0  0  0  0  0  0  0  0
    4.3530   -0.5080    0.3813 N   0  0  0  0  0  0  0  0  0  0  0  0
    3.6747   -0.9467    1.4729 C   0  0  0  0  0  0  0  0  0  0  0  0
    2.2290   -1.1934    1.0565 C   0  0  2  0  0  0  0  0  0  0  0  0
    4.1288   -1.1777    2.5772 O   0  0  0  0  0  0  0  0  0  0  0  0
    1.9829   -2.7207    1.0094 C   0  0  0  0  0  0  0  0  0  0  0  0
    3.8172   -1.3864   -1.8888 C   0  0  0  0  0  0  0  0  0  0  0  0
    3.7132    1.0912   -1.3810 C   0  0  0  0  0  0  0  0  0  0  0  0
   -0.4528   -0.7306    0.5690 H   0  0  0  0  0  0  0  0  0  0  0  0
   -1.3832    0.3750   -1.1614 C   0  0  2  0  0  0  0  0  0  0  0  0
   -0.8972    1.3637   -0.1425 C   0  0  0  0  0  0  0  0  0  0  0  0
   -1.0554    0.5938   -2.1799 H   0  0  0  0  0  0  0  0  0  0  0  0
    5.7828   -0.2721    0.3959 C   0  0  0  0  0  0  0  0  0  0  0  0
    0.6458   -3.1357    0.4579 C   0  0  0  0  0  0  0  0  0  0  0  0
   -0.4476   -3.3466    1.3124 C   0  0  0  0  0  0  0  0  0  0  0  0
   -1.6941   -3.7069    0.7965 C   0  0  0  0  0  0  0  0  0  0  0  0
   -1.8679   -3.8530   -0.5835 C   0  0  0  0  0  0  0  0  0  0  0  0
   -0.7867   -3.6447   -1.4431 C   0  0  0  0  0  0  0  0  0  0  0  0
    0.4632   -3.2920   -0.9248 C   0  0  0  0  0  0  0  0  0  0  0  0
   -1.6899    1.6225    1.1109 C   0  0  0  0  0  0  0  0  0  0  0  0
   -2.8535    2.4002    1.0192 C   0  0  0  0  0  0  0  0  0  0  0  0
   -3.6038    2.6842    2.1613 C   0  0  0  0  0  0  0  0  0  0  0  0
   -3.1960    2.1992    3.4090 C   0  0  0  0  0  0  0  0  0  0  0  0
   -2.0330    1.4305    3.5074 C   0  0  0  0  0  0  0  0  0  0  0  0
   -1.2835    1.1432    2.3623 C   0  0  0  0  0  0  0  0  0  0  0  0
   -0.1010    2.5631   -0.6003 C   0  0  0  0  0  0  0  0  0  0  0  0
    0.8993    3.0771    0.2405 C   0  0  0  0  0  0  0  0  0  0  0  0
    1.6520    4.1857   -0.1484 C   0  0  0  0  0  0  0  0  0  0  0  0
    1.4093    4.8009   -1.3823 C   0  0  0  0  0  0  0  0  0  0  0  0
    0.4071    4.3027   -2.2182 C   0  0  0  0  0  0  0  0  0  0  0  0
   -0.3456    3.1888   -1.8289 C   0  0  0  0  0  0  0  0  0  0  0  0
   -2.7097   -0.3063   -1.1231 C   0  0  0  0  0  0  0  0  0  0  0  0
   -3.2857   -0.8255    0.0475 C   0  0  0  0  0  0  0  0  0  0  0  0
   -4.5432   -1.4301    0.0122 C   0  0  0  0  0  0  0  0  0  0  0  0
   -5.2451   -1.5375   -1.1923 C   0  0  0  0  0  0  0  0  0  0  0  0
   -4.6766   -1.0349   -2.3661 C   0  0  0  0  0  0  0  0  0  0  0  0
   -3.4206   -0.4243   -2.3288 C   0  0  0  0  0  0  0  0  0  0  0  0
    1.5316   -0.7057    1.7508 H   0  0  0  0  0  0  0  0  0  0  0  0
    2.7926   -3.1797    0.4243 H   0  0  0  0  0  0  0  0  0  0  0  0
    2.0971   -3.0613    2.0484 H   0  0  0  0  0  0  0  0  0  0  0  0
    4.8351   -1.2624   -2.2845 H   0  0  0  0  0  0  0  0  0  0  0  0
    3.1091   -1.2685   -2.7218 H   0  0  0  0  0  0  0  0  0  0  0  0
    3.7218   -2.3970   -1.4705 H   0  0  0  0  0  0  0  0  0  0  0  0
    3.4532    1.8426   -0.6233 H   0  0  0  0  0  0  0  0  0  0  0  0
    4.7608    1.2308   -1.6801 H   0  0  0  0  0  0  0  0  0  0  0  0
    3.1002    1.2498   -2.2782 H   0  0  0  0  0  0  0  0  0  0  0  0
    6.0167    0.8015    0.3261 H   0  0  0  0  0  0  0  0  0  0  0  0
    6.1720   -0.6584    1.3463 H   0  0  0  0  0  0  0  0  0  0  0  0
    6.2726   -0.8006   -0.4354 H   0  0  0  0  0  0  0  0  0  0  0  0
   -0.3156   -3.2303    2.3916 H   0  0  0  0  0  0  0  0  0  0  0  0
   -2.5367   -3.8671    1.4731 H   0  0  0  0  0  0  0  0  0  0  0  0
   -2.8469   -4.1192   -0.9873 H   0  0  0  0  0  0  0  0  0  0  0  0
   -0.9160   -3.7592   -2.5221 H   0  0  0  0  0  0  0  0  0  0  0  0
    1.3093   -3.1395   -1.5993 H   0  0  0  0  0  0  0  0  0  0  0  0
   -3.1736    2.7765    0.0450 H   0  0  0  0  0  0  0  0  0  0  0  0
   -4.5134    3.2840    2.0773 H   0  0  0  0  0  0  0  0  0  0  0  0
   -3.7842    2.4212    4.3026 H   0  0  0  0  0  0  0  0  0  0  0  0
   -1.7067    1.0500    4.4783 H   0  0  0  0  0  0  0  0  0  0  0  0
   -0.3813    0.5321    2.4418 H   0  0  0  0  0  0  0  0  0  0  0  0
    1.0868    2.6012    1.2059 H   0  0  0  0  0  0  0  0  0  0  0  0
    2.4313    4.5720    0.5132 H   0  0  0  0  0  0  0  0  0  0  0  0
    1.9975    5.6698   -1.6873 H   0  0  0  0  0  0  0  0  0  0  0  0
    0.2050    4.7833   -3.1786 H   0  0  0  0  0  0  0  0  0  0  0  0
   -1.1306    2.8082   -2.4857 H   0  0  0  0  0  0  0  0  0  0  0  0
   -2.7527   -0.7727    0.9949 H   0  0  0  0  0  0  0  0  0  0  0  0
   -4.9734   -1.8282    0.9344 H   0  0  0  0  0  0  0  0  0  0  0  0
   -6.2284   -2.0135   -1.2161 H   0  0  0  0  0  0  0  0  0  0  0  0
   -5.2115   -1.1170   -3.3155 H   0  0  0  0  0  0  0  0  0  0  0  0
   -2.9817   -0.0320   -3.2498 H   0  0  0  0  0  0  0  0  0  0  0  0
  1 15  1  0  0  0  0
  1 13  1  1  0  0  0
  2  4  1  0  0  0  0
  2  1  1  0  0  0  0
  3  2  1  0  0  0  0
  4  8  1  0  0  0  0
  5  4  1  0  0  0  0
  5  6  1  0  0  0  0
  6 17  1  0  0  0  0
  6  7  1  0  0  0  0
  7  9  2  0  0  0  0
  8  7  1  0  0  0  0
  8 42  1  1  0  0  0
 10  8  1  0  0  0  0
 10 44  1  0  0  0  0
 11 47  1  0  0  0  0
 11  5  1  0  0  0  0
 12  5  1  0  0  0  0
 12 48  1  0  0  0  0
 14 16  1  6  0  0  0
 14 36  1  0  0  0  0
 14  1  1  0  0  0  0
 14 15  1  0  0  0  0
 15 24  1  0  0  0  0
 17 52  1  0  0  0  0
 18 10  1  0  0  0  0
 18 19  2  0  0  0  0
 19 54  1  0  0  0  0
 20 19  1  0  0  0  0
 20 55  1  0  0  0  0
 21 20  2  0  0  0  0
 22 23  2  0  0  0  0
 22 21  1  0  0  0  0
 23 18  1  0  0  0  0
 24 29  1  0  0  0  0
 25 24  2  0  0  0  0
 25 26  1  0  0  0  0
 26 27  2  0  0  0  0
 27 28  1  0  0  0  0
 27 61  1  0  0  0  0
 28 62  1  0  0  0  0
 29 63  1  0  0  0  0
 29 28  2  0  0  0  0
 30 15  1  0  0  0  0
 30 31  2  0  0  0  0
 31 64  1  0  0  0  0
 32 31  1  0  0  0  0
 32 65  1  0  0  0  0
 33 32  2  0  0  0  0
 34 35  2  0  0  0  0
 34 33  1  0  0  0  0
 35 30  1  0  0  0  0
 36 37  2  0  0  0  0
 37 69  1  0  0  0  0
 38 37  1  0  0  0  0
 38 70  1  0  0  0  0
 39 38  2  0  0  0  0
 40 41  2  0  0  0  0
 40 39  1  0  0  0  0
 41 36  1  0  0  0  0
 43 10  1  0  0  0  0
 45 11  1  0  0  0  0
 46 11  1  0  0  0  0
 49 12  1  0  0  0  0
 50 12  1  0  0  0  0
 51 17  1  0  0  0  0
 53 17  1  0  0  0  0
 56 21  1  0  0  0  0
 57 22  1  0  0  0  0
 58 23  1  0  0  0  0
 59 25  1  0  0  0  0
 60 26  1  0  0  0  0
 66 33  1  0  0  0  0
 67 34  1  0  0  0  0
 68 35  1  0  0  0  0
 71 39  1  0  0  0  0
 72 40  1  0  0  0  0
 73 41  1  0  0  0  0
M  RAD  1   2   2
M  END
>  <File Format>
g03

$$$$
REDO_trans_c_6.log
 OpenBabel02252014033D
Gaussian sw/gaussian//g16/g16 #p opt freq b3lyp/def2svp scrf=(smd,solvent=dichlo
 73 78  0  0  1  0  0  0  0  0999 V2000
    0.1618   -0.4588   -0.7640 C   0  0  2  0  0  0  0  0  0  0  0  0
   -1.1911   -0.8395   -1.0943 C   0  0  0  0  0  0  0  0  0  0  0  0
   -1.3714   -1.8265   -1.5292 H   0  0  0  0  0  0  0  0  0  0  0  0
   -2.2294   -0.1060   -0.8667 N   0  0  0  0  0  0  0  0  0  0  0  0
   -3.6386   -0.5324   -1.1853 C   0  0  0  0  0  0  0  0  0  0  0  0
   -4.3897    0.4381   -0.3870 N   0  0  0  0  0  0  0  0  0  0  0  0
   -3.6473    1.4146    0.1907 C   0  0  0  0  0  0  0  0  0  0  0  0
   -2.1878    1.1877   -0.1723 C   0  0  2  0  0  0  0  0  0  0  0  0
   -4.0506    2.3425    0.8694 O   0  0  0  0  0  0  0  0  0  0  0  0
   -1.5909    2.3524   -1.0057 C   0  0  0  0  0  0  0  0  0  0  0  0
   -3.8833   -0.3563   -2.6847 C   0  0  0  0  0  0  0  0  0  0  0  0
   -3.8957   -1.9607   -0.7168 C   0  0  0  0  0  0  0  0  0  0  0  0
    0.3659    0.5999   -0.6212 H   0  0  0  0  0  0  0  0  0  0  0  0
    1.3099   -1.3394   -1.2535 C   0  0  2  0  0  0  0  0  0  0  0  0
    0.9376   -1.3949    0.2010 C   0  0  0  0  0  0  0  0  0  0  0  0
    0.9806   -2.2106   -1.8258 H   0  0  0  0  0  0  0  0  0  0  0  0
   -5.8336    0.3811   -0.2675 C   0  0  0  0  0  0  0  0  0  0  0  0
   -0.5677    3.1567   -0.2360 C   0  0  0  0  0  0  0  0  0  0  0  0
   -0.8652    3.6580    1.0419 C   0  0  0  0  0  0  0  0  0  0  0  0
    0.0980    4.3619    1.7687 C   0  0  0  0  0  0  0  0  0  0  0  0
    1.3710    4.5781    1.2283 C   0  0  0  0  0  0  0  0  0  0  0  0
    1.6705    4.0941   -0.0477 C   0  0  0  0  0  0  0  0  0  0  0  0
    0.7055    3.3886   -0.7741 C   0  0  0  0  0  0  0  0  0  0  0  0
    1.7990   -0.7005    1.2226 C   0  0  0  0  0  0  0  0  0  0  0  0
    3.0402   -1.2668    1.5489 C   0  0  0  0  0  0  0  0  0  0  0  0
    3.8642   -0.6607    2.4985 C   0  0  0  0  0  0  0  0  0  0  0  0
    3.4551    0.5165    3.1353 C   0  0  0  0  0  0  0  0  0  0  0  0
    2.2166    1.0810    2.8191 C   0  0  0  0  0  0  0  0  0  0  0  0
    1.3917    0.4738    1.8675 C   0  0  0  0  0  0  0  0  0  0  0  0
    0.2255   -2.6155    0.7293 C   0  0  0  0  0  0  0  0  0  0  0  0
   -0.8140   -2.4575    1.6596 C   0  0  0  0  0  0  0  0  0  0  0  0
   -1.4732   -3.5717    2.1809 C   0  0  0  0  0  0  0  0  0  0  0  0
   -1.0940   -4.8594    1.7835 C   0  0  0  0  0  0  0  0  0  0  0  0
   -0.0531   -5.0234    0.8659 C   0  0  0  0  0  0  0  0  0  0  0  0
    0.6043   -3.9058    0.3398 C   0  0  0  0  0  0  0  0  0  0  0  0
    2.5830   -0.7492   -1.7594 C   0  0  0  0  0  0  0  0  0  0  0  0
    3.0270    0.5359   -1.4082 C   0  0  0  0  0  0  0  0  0  0  0  0
    4.2449    1.0213   -1.8886 C   0  0  0  0  0  0  0  0  0  0  0  0
    5.0404    0.2324   -2.7257 C   0  0  0  0  0  0  0  0  0  0  0  0
    4.6058   -1.0471   -3.0831 C   0  0  0  0  0  0  0  0  0  0  0  0
    3.3859   -1.5319   -2.6044 C   0  0  0  0  0  0  0  0  0  0  0  0
   -1.6110    1.0465    0.7525 H   0  0  0  0  0  0  0  0  0  0  0  0
   -1.1318    1.9405   -1.9141 H   0  0  0  0  0  0  0  0  0  0  0  0
   -2.4145    3.0026   -1.3402 H   0  0  0  0  0  0  0  0  0  0  0  0
   -4.9281   -0.6001   -2.9231 H   0  0  0  0  0  0  0  0  0  0  0  0
   -3.2322   -1.0370   -3.2526 H   0  0  0  0  0  0  0  0  0  0  0  0
   -3.6802    0.6809   -2.9888 H   0  0  0  0  0  0  0  0  0  0  0  0
   -3.6625   -2.0681    0.3516 H   0  0  0  0  0  0  0  0  0  0  0  0
   -4.9537   -2.2074   -0.8803 H   0  0  0  0  0  0  0  0  0  0  0  0
   -3.3017   -2.6809   -1.2958 H   0  0  0  0  0  0  0  0  0  0  0  0
   -6.1528   -0.5030    0.3054 H   0  0  0  0  0  0  0  0  0  0  0  0
   -6.1566    1.2852    0.2637 H   0  0  0  0  0  0  0  0  0  0  0  0
   -6.3085    0.3578   -1.2596 H   0  0  0  0  0  0  0  0  0  0  0  0
   -1.8607    3.4928    1.4627 H   0  0  0  0  0  0  0  0  0  0  0  0
   -0.1461    4.7441    2.7632 H   0  0  0  0  0  0  0  0  0  0  0  0
    2.1260    5.1224    1.8006 H   0  0  0  0  0  0  0  0  0  0  0  0
    2.6609    4.2582   -0.4793 H   0  0  0  0  0  0  0  0  0  0  0  0
    0.9477    3.0039   -1.7677 H   0  0  0  0  0  0  0  0  0  0  0  0
    3.3635   -2.1811    1.0465 H   0  0  0  0  0  0  0  0  0  0  0  0
    4.8330   -1.1056    2.7382 H   0  0  0  0  0  0  0  0  0  0  0  0
    4.1030    0.9934    3.8748 H   0  0  0  0  0  0  0  0  0  0  0  0
    1.8892    2.0021    3.3064 H   0  0  0  0  0  0  0  0  0  0  0  0
    0.4341    0.9325    1.6143 H   0  0  0  0  0  0  0  0  0  0  0  0
   -1.1044   -1.4518    1.9741 H   0  0  0  0  0  0  0  0  0  0  0  0
   -2.2844   -3.4361    2.9004 H   0  0  0  0  0  0  0  0  0  0  0  0
   -1.6082   -5.7327    2.1918 H   0  0  0  0  0  0  0  0  0  0  0  0
    0.2510   -6.0261    0.5557 H   0  0  0  0  0  0  0  0  0  0  0  0
    1.4173   -4.0388   -0.3774 H   0  0  0  0  0  0  0  0  0  0  0  0
    2.4263    1.1686   -0.7559 H   0  0  0  0  0  0  0  0  0  0  0  0
    4.5740    2.0236   -1.6035 H   0  0  0  0  0  0  0  0  0  0  0  0
    5.9937    0.6142   -3.0991 H   0  0  0  0  0  0  0  0  0  0  0  0
    5.2172   -1.6719   -3.7389 H   0  0  0  0  0  0  0  0  0  0  0  0
    3.0500   -2.5328   -2.8880 H   0  0  0  0  0  0  0  0  0  0  0  0
  1 13  1  1  0  0  0
  1 15  1  0  0  0  0
  2  4  1  0  0  0  0
  2  1  1  0  0  0  0
  3  2  1  0  0  0  0
  4  8  1  0  0  0  0
  5  4  1  0  0  0  0
  5 12  1  0  0  0  0
  5  6  1  0  0  0  0
  6 17  1  0  0  0  0
  6  7  1  0  0  0  0
  7  9  2  0  0  0  0
  8  7  1  0  0  0  0
  8 42  1  1  0  0  0
 10 18  1  0  0  0  0
 10  8  1  0  0  0  0
 11  5  1  0  0  0  0
 12 48  1  0  0  0  0
 14 16  1  6  0  0  0
 14  1  1  0  0  0  0
 14 15  1  0  0  0  0
 15 30  1  0  0  0  0
 15 24  1  0  0  0  0
 17 52  1  0  0  0  0
 17 51  1  0  0  0  0
 18 19  1  0  0  0  0
 19 54  1  0  0  0  0
 19 20  2  0  0  0  0
 20 55  1  0  0  0  0
 21 20  1  0  0  0  0
 21 56  1  0  0  0  0
 22 21  2  0  0  0  0
 23 18  2  0  0  0  0
 23 22  1  0  0  0  0
 24 25  2  0  0  0  0
 24 29  1  0  0  0  0
 25 26  1  0  0  0  0
 26 60  1  0  0  0  0
 26 27  2  0  0  0  0
 27 61  1  0  0  0  0
 28 27  1  0  0  0  0
 28 62  1  0  0  0  0
 29 28  2  0  0  0  0
 30 31  1  0  0  0  0
 31 64  1  0  0  0  0
 31 32  2  0  0  0  0
 32 65  1  0  0  0  0
 33 32  1  0  0  0  0
 33 66  1  0  0  0  0
 34 33  2  0  0  0  0
 35 30  2  0  0  0  0
 35 34  1  0  0  0  0
 36 37  1  0  0  0  0
 36 14  1  0  0  0  0
 37 69  1  0  0  0  0
 38 70  1  0  0  0  0
 38 37  2  0  0  0  0
 39 38  1  0  0  0  0
 40 39  2  0  0  0  0
 40 41  1  0  0  0  0
 41 36  2  0  0  0  0
 43 10  1  0  0  0  0
 44 10  1  0  0  0  0
 45 11  1  0  0  0  0
 46 11  1  0  0  0  0
 47 11  1  0  0  0  0
 49 12  1  0  0  0  0
 50 12  1  0  0  0  0
 53 17  1  0  0  0  0
 57 22  1  0  0  0  0
 58 23  1  0  0  0  0
 59 25  1  0  0  0  0
 63 29  1  0  0  0  0
 67 34  1  0  0  0  0
 68 35  1  0  0  0  0
 71 39  1  0  0  0  0
 72 40  1  0  0  0  0
 73 41  1  0  0  0  0
M  RAD  1   2   2
M  END
>  <File Format>
g03

$$$$
