# Supplementary material for: Predicting Absolute Rate Constants for Huisgen Reactions of Unsaturated Iminium Ions with Diazoalkanes
Source: Angew Chem Int Ed Engl. 2020 May 11;59(30):12527–33. doi: 10.1002/anie.202003029 (PMC7383640; doi:10.1002/anie.202003029)
Supplement: Supplementary file 2 — Supplementary [file ANIE-59-12527-s002.zip › geometries/cis-e.sdf]

REDO_5_cis_1.log
 OpenBabel02202018013D
Gaussian sw/gaussian//g16/g16 #p opt freq b3lyp/def2svp scrf=(smd,solvent=dichlo
 76 81  0  0  1  0  0  0  0  0999 V2000
   -1.5610   -1.6352    0.8858 C   0  0  2  0  0  0  0  0  0  0  0  0
   -1.4395   -0.1558    0.8486 C   0  0  1  0  0  0  0  0  0  0  0  0
   -0.3007   -0.9973    0.2558 C   0  0  1  0  0  0  0  0  0  0  0  0
    0.9202   -1.1525    0.9978 C   0  0  0  0  0  0  0  0  0  0  0  0
   -0.2417   -1.0180   -0.8305 H   0  0  0  0  0  0  0  0  0  0  0  0
    0.8574   -1.1563    2.0916 H   0  0  0  0  0  0  0  0  0  0  0  0
    2.0964   -1.3314    0.4886 N   0  0  0  0  0  0  0  0  0  0  0  0
    3.3028   -1.6551    1.3408 C   0  0  0  0  0  0  0  0  0  0  0  0
    4.3078   -1.8787    0.3030 N   0  0  0  0  0  0  0  0  0  0  0  0
    3.8716   -1.7591   -0.9740 C   0  0  0  0  0  0  0  0  0  0  0  0
    2.4143   -1.3199   -0.9489 C   0  0  2  0  0  0  0  0  0  0  0  0
    4.5233   -1.9152   -1.9910 O   0  0  0  0  0  0  0  0  0  0  0  0
    2.2493    0.0597   -1.6240 C   0  0  0  0  0  0  0  0  0  0  0  0
    3.6607   -0.4788    2.2459 C   0  0  0  0  0  0  0  0  0  0  0  0
    3.0366   -2.9362    2.1332 C   0  0  0  0  0  0  0  0  0  0  0  0
   -1.2003    0.3350    1.7947 H   0  0  0  0  0  0  0  0  0  0  0  0
   -2.2622    0.6704   -0.1282 C   0  0  0  0  0  0  0  0  0  0  0  0
   -1.3957   -2.0901    1.8678 H   0  0  0  0  0  0  0  0  0  0  0  0
    5.6851   -2.1918    0.6245 C   0  0  0  0  0  0  0  0  0  0  0  0
    2.9394    1.1728   -0.8769 C   0  0  0  0  0  0  0  0  0  0  0  0
    2.2146    1.9759    0.0155 C   0  0  0  0  0  0  0  0  0  0  0  0
    2.8538    2.9662    0.7662 C   0  0  0  0  0  0  0  0  0  0  0  0
    4.2314    3.1639    0.6364 C   0  0  0  0  0  0  0  0  0  0  0  0
    4.9633    2.3715   -0.2553 C   0  0  0  0  0  0  0  0  0  0  0  0
    4.3216    1.3849   -1.0082 C   0  0  0  0  0  0  0  0  0  0  0  0
   -2.5227   -2.3801    0.0101 C   0  0  0  0  0  0  0  0  0  0  0  0
   -2.1345   -3.0133   -1.1781 C   0  0  0  0  0  0  0  0  0  0  0  0
   -3.0743   -3.6909   -1.9621 C   0  0  0  0  0  0  0  0  0  0  0  0
   -4.4129   -3.7439   -1.5654 C   0  0  0  0  0  0  0  0  0  0  0  0
   -4.8069   -3.1216   -0.3758 C   0  0  0  0  0  0  0  0  0  0  0  0
   -3.8690   -2.4467    0.4071 C   0  0  0  0  0  0  0  0  0  0  0  0
   -3.6821    0.9030    0.3735 C   0  0  0  0  0  0  0  0  0  0  0  0
   -3.9986    0.9886    1.7365 C   0  0  0  0  0  0  0  0  0  0  0  0
   -5.3173    1.2075    2.1501 C   0  0  0  0  0  0  0  0  0  0  0  0
   -6.3386    1.3419    1.2062 C   0  0  0  0  0  0  0  0  0  0  0  0
   -6.0322    1.2580   -0.1564 C   0  0  0  0  0  0  0  0  0  0  0  0
   -4.7155    1.0408   -0.5657 C   0  0  0  0  0  0  0  0  0  0  0  0
   -1.5524    1.9695   -0.4860 C   0  0  0  0  0  0  0  0  0  0  0  0
   -1.3934    2.9960    0.4581 C   0  0  0  0  0  0  0  0  0  0  0  0
   -0.7150    4.1704    0.1244 C   0  0  0  0  0  0  0  0  0  0  0  0
   -0.1860    4.3376   -1.1603 C   0  0  0  0  0  0  0  0  0  0  0  0
   -0.3446    3.3247   -2.1087 C   0  0  0  0  0  0  0  0  0  0  0  0
   -1.0242    2.1494   -1.7717 C   0  0  0  0  0  0  0  0  0  0  0  0
    1.7932   -2.0664   -1.4669 H   0  0  0  0  0  0  0  0  0  0  0  0
    1.1818    0.2852   -1.7370 H   0  0  0  0  0  0  0  0  0  0  0  0
    2.6693   -0.0623   -2.6334 H   0  0  0  0  0  0  0  0  0  0  0  0
    4.5194   -0.7509    2.8752 H   0  0  0  0  0  0  0  0  0  0  0  0
    2.8195   -0.2404    2.9118 H   0  0  0  0  0  0  0  0  0  0  0  0
    3.9163    0.4085    1.6547 H   0  0  0  0  0  0  0  0  0  0  0  0
    2.7442   -3.7525    1.4570 H   0  0  0  0  0  0  0  0  0  0  0  0
    3.9470   -3.2285    2.6742 H   0  0  0  0  0  0  0  0  0  0  0  0
    2.2456   -2.7794    2.8802 H   0  0  0  0  0  0  0  0  0  0  0  0
   -2.3484    0.0883   -1.0556 H   0  0  0  0  0  0  0  0  0  0  0  0
    6.1589   -1.3651    1.1756 H   0  0  0  0  0  0  0  0  0  0  0  0
    5.7570   -3.1129    1.2219 H   0  0  0  0  0  0  0  0  0  0  0  0
    6.2175   -2.3389   -0.3234 H   0  0  0  0  0  0  0  0  0  0  0  0
    1.1385    1.8286    0.1161 H   0  0  0  0  0  0  0  0  0  0  0  0
    2.2706    3.5874    1.4501 H   0  0  0  0  0  0  0  0  0  0  0  0
    4.7337    3.9376    1.2223 H   0  0  0  0  0  0  0  0  0  0  0  0
    6.0392    2.5262   -0.3688 H   0  0  0  0  0  0  0  0  0  0  0  0
    4.8963    0.7708   -1.7050 H   0  0  0  0  0  0  0  0  0  0  0  0
   -1.0910   -2.9814   -1.4978 H   0  0  0  0  0  0  0  0  0  0  0  0
   -2.7562   -4.1791   -2.8866 H   0  0  0  0  0  0  0  0  0  0  0  0
   -5.1478   -4.2690   -2.1804 H   0  0  0  0  0  0  0  0  0  0  0  0
   -5.8518   -3.1564   -0.0579 H   0  0  0  0  0  0  0  0  0  0  0  0
   -4.1826   -1.9534    1.3290 H   0  0  0  0  0  0  0  0  0  0  0  0
   -3.2188    0.8747    2.4917 H   0  0  0  0  0  0  0  0  0  0  0  0
   -5.5461    1.2685    3.2172 H   0  0  0  0  0  0  0  0  0  0  0  0
   -7.3692    1.5081    1.5296 H   0  0  0  0  0  0  0  0  0  0  0  0
   -6.8239    1.3562   -0.9037 H   0  0  0  0  0  0  0  0  0  0  0  0
   -4.4822    0.9673   -1.6313 H   0  0  0  0  0  0  0  0  0  0  0  0
   -1.8141    2.8809    1.4598 H   0  0  0  0  0  0  0  0  0  0  0  0
   -0.5994    4.9608    0.8703 H   0  0  0  0  0  0  0  0  0  0  0  0
    0.3487    5.2546   -1.4190 H   0  0  0  0  0  0  0  0  0  0  0  0
    0.0642    3.4461   -3.1148 H   0  0  0  0  0  0  0  0  0  0  0  0
   -1.1513    1.3612   -2.5183 H   0  0  0  0  0  0  0  0  0  0  0  0
  1 18  1  1  0  0  0
  2  1  1  0  0  0  0
  2 16  1  1  0  0  0
  3  5  1  6  0  0  0
  3  2  1  0  0  0  0
  3  1  1  0  0  0  0
  3  4  1  0  0  0  0
  4  6  1  0  0  0  0
  7  4  1  0  0  0  0
  7  8  1  0  0  0  0
  8 15  1  0  0  0  0
  8 14  1  0  0  0  0
  9 19  1  0  0  0  0
  9  8  1  0  0  0  0
 10 11  1  0  0  0  0
 10  9  1  0  0  0  0
 11 44  1  6  0  0  0
 11  7  1  0  0  0  0
 12 10  2  0  0  0  0
 13 11  1  0  0  0  0
 13 20  1  0  0  0  0
 14 47  1  0  0  0  0
 14 48  1  0  0  0  0
 15 51  1  0  0  0  0
 15 52  1  0  0  0  0
 17 32  1  0  0  0  0
 17  2  1  0  0  0  0
 19 54  1  0  0  0  0
 19 55  1  0  0  0  0
 20 21  1  0  0  0  0
 21 57  1  0  0  0  0
 21 22  2  0  0  0  0
 22 58  1  0  0  0  0
 23 22  1  0  0  0  0
 23 59  1  0  0  0  0
 24 23  2  0  0  0  0
 25 20  2  0  0  0  0
 25 24  1  0  0  0  0
 26 31  1  0  0  0  0
 26  1  1  0  0  0  0
 27 26  2  0  0  0  0
 28 29  2  0  0  0  0
 28 27  1  0  0  0  0
 29 30  1  0  0  0  0
 30 65  1  0  0  0  0
 30 31  2  0  0  0  0
 31 66  1  0  0  0  0
 32 33  2  0  0  0  0
 33 34  1  0  0  0  0
 33 67  1  0  0  0  0
 34 68  1  0  0  0  0
 35 69  1  0  0  0  0
 35 34  2  0  0  0  0
 36 35  1  0  0  0  0
 37 36  2  0  0  0  0
 37 32  1  0  0  0  0
 38 17  1  0  0  0  0
 38 39  2  0  0  0  0
 39 72  1  0  0  0  0
 40 39  1  0  0  0  0
 40 73  1  0  0  0  0
 41 40  2  0  0  0  0
 42 43  2  0  0  0  0
 42 41  1  0  0  0  0
 43 38  1  0  0  0  0
 45 13  1  0  0  0  0
 46 13  1  0  0  0  0
 49 14  1  0  0  0  0
 50 15  1  0  0  0  0
 53 17  1  0  0  0  0
 56 19  1  0  0  0  0
 60 24  1  0  0  0  0
 61 25  1  0  0  0  0
 62 27  1  0  0  0  0
 63 28  1  0  0  0  0
 64 29  1  0  0  0  0
 70 36  1  0  0  0  0
 71 37  1  0  0  0  0
 74 41  1  0  0  0  0
 75 42  1  0  0  0  0
 76 43  1  0  0  0  0
M  RAD  1   4   2
M  END
>  <File Format>
g03

$$$$
REDO_5_cis_2.log
 OpenBabel02202018013D
Gaussian sw/gaussian//g16/g16 #p opt freq b3lyp/def2svp scrf=(smd,solvent=dichlo
 76 81  0  0  1  0  0  0  0  0999 V2000
   -1.5610   -1.6354    0.8854 C   0  0  2  0  0  0  0  0  0  0  0  0
   -1.4391   -0.1560    0.8484 C   0  0  1  0  0  0  0  0  0  0  0  0
   -0.3005   -0.9977    0.2556 C   0  0  1  0  0  0  0  0  0  0  0  0
    0.9204   -1.1530    0.9976 C   0  0  0  0  0  0  0  0  0  0  0  0
   -0.2415   -1.0182   -0.8308 H   0  0  0  0  0  0  0  0  0  0  0  0
    0.8575   -1.1568    2.0913 H   0  0  0  0  0  0  0  0  0  0  0  0
    2.0965   -1.3317    0.4884 N   0  0  0  0  0  0  0  0  0  0  0  0
    3.3030   -1.6554    1.3407 C   0  0  0  0  0  0  0  0  0  0  0  0
    4.3081   -1.8784    0.3030 N   0  0  0  0  0  0  0  0  0  0  0  0
    3.8720   -1.7592   -0.9741 C   0  0  0  0  0  0  0  0  0  0  0  0
    2.4146   -1.3202   -0.9490 C   0  0  2  0  0  0  0  0  0  0  0  0
    4.5237   -1.9156   -1.9910 O   0  0  0  0  0  0  0  0  0  0  0  0
    2.2495    0.0594   -1.6243 C   0  0  0  0  0  0  0  0  0  0  0  0
    3.6604   -0.4791    2.2461 C   0  0  0  0  0  0  0  0  0  0  0  0
    3.0369   -2.9367    2.1328 C   0  0  0  0  0  0  0  0  0  0  0  0
   -1.1999    0.3345    1.7945 H   0  0  0  0  0  0  0  0  0  0  0  0
   -2.2618    0.6704   -0.1282 C   0  0  0  0  0  0  0  0  0  0  0  0
   -1.3960   -2.0903    1.8674 H   0  0  0  0  0  0  0  0  0  0  0  0
    5.6852   -2.1924    0.6246 C   0  0  0  0  0  0  0  0  0  0  0  0
    2.9394    1.1726   -0.8772 C   0  0  0  0  0  0  0  0  0  0  0  0
    2.2146    1.9753    0.0156 C   0  0  0  0  0  0  0  0  0  0  0  0
    2.8537    2.9657    0.7664 C   0  0  0  0  0  0  0  0  0  0  0  0
    4.2312    3.1637    0.6363 C   0  0  0  0  0  0  0  0  0  0  0  0
    4.9631    2.3718   -0.2558 C   0  0  0  0  0  0  0  0  0  0  0  0
    4.3215    1.3852   -1.0087 C   0  0  0  0  0  0  0  0  0  0  0  0
   -2.5231   -2.3799    0.0098 C   0  0  0  0  0  0  0  0  0  0  0  0
   -2.1358   -3.0121   -1.1793 C   0  0  0  0  0  0  0  0  0  0  0  0
   -3.0762   -3.6889   -1.9632 C   0  0  0  0  0  0  0  0  0  0  0  0
   -4.4144   -3.7424   -1.5655 C   0  0  0  0  0  0  0  0  0  0  0  0
   -4.8076   -3.1213   -0.3750 C   0  0  0  0  0  0  0  0  0  0  0  0
   -3.8691   -2.4471    0.4078 C   0  0  0  0  0  0  0  0  0  0  0  0
   -3.6817    0.9030    0.3735 C   0  0  0  0  0  0  0  0  0  0  0  0
   -3.9983    0.9880    1.7365 C   0  0  0  0  0  0  0  0  0  0  0  0
   -5.3170    1.2067    2.1502 C   0  0  0  0  0  0  0  0  0  0  0  0
   -6.3383    1.3414    1.2064 C   0  0  0  0  0  0  0  0  0  0  0  0
   -6.0319    1.2583   -0.1563 C   0  0  0  0  0  0  0  0  0  0  0  0
   -4.7151    1.0412   -0.5657 C   0  0  0  0  0  0  0  0  0  0  0  0
   -1.5521    1.9696   -0.4857 C   0  0  0  0  0  0  0  0  0  0  0  0
   -1.0245    2.1503   -1.7715 C   0  0  0  0  0  0  0  0  0  0  0  0
   -0.3450    3.3258   -2.1081 C   0  0  0  0  0  0  0  0  0  0  0  0
   -0.1859    4.3382   -1.1592 C   0  0  0  0  0  0  0  0  0  0  0  0
   -0.7143    4.1702    0.1256 C   0  0  0  0  0  0  0  0  0  0  0  0
   -1.3926    2.9955    0.4590 C   0  0  0  0  0  0  0  0  0  0  0  0
    1.7937   -2.0667   -1.4671 H   0  0  0  0  0  0  0  0  0  0  0  0
    1.1819    0.2847   -1.7375 H   0  0  0  0  0  0  0  0  0  0  0  0
    2.6696   -0.0627   -2.6336 H   0  0  0  0  0  0  0  0  0  0  0  0
    4.5190   -0.7512    2.8757 H   0  0  0  0  0  0  0  0  0  0  0  0
    2.8190   -0.2408    2.9117 H   0  0  0  0  0  0  0  0  0  0  0  0
    3.9161    0.4083    1.6550 H   0  0  0  0  0  0  0  0  0  0  0  0
    2.7447   -3.7529    1.4564 H   0  0  0  0  0  0  0  0  0  0  0  0
    3.9473   -3.2289    2.6738 H   0  0  0  0  0  0  0  0  0  0  0  0
    2.2458   -2.7802    2.8797 H   0  0  0  0  0  0  0  0  0  0  0  0
   -2.3479    0.0885   -1.0558 H   0  0  0  0  0  0  0  0  0  0  0  0
    6.1585   -1.3673    1.1785 H   0  0  0  0  0  0  0  0  0  0  0  0
    5.7568   -3.1153    1.2194 H   0  0  0  0  0  0  0  0  0  0  0  0
    6.2183   -2.3367   -0.3233 H   0  0  0  0  0  0  0  0  0  0  0  0
    1.1385    1.8277    0.1164 H   0  0  0  0  0  0  0  0  0  0  0  0
    2.2705    3.5866    1.4505 H   0  0  0  0  0  0  0  0  0  0  0  0
    4.7334    3.9375    1.2222 H   0  0  0  0  0  0  0  0  0  0  0  0
    6.0390    2.5268   -0.3695 H   0  0  0  0  0  0  0  0  0  0  0  0
    4.8962    0.7713   -1.7058 H   0  0  0  0  0  0  0  0  0  0  0  0
   -1.0925   -2.9800   -1.4998 H   0  0  0  0  0  0  0  0  0  0  0  0
   -2.7588   -4.1762   -2.8884 H   0  0  0  0  0  0  0  0  0  0  0  0
   -5.1499   -4.2669   -2.1805 H   0  0  0  0  0  0  0  0  0  0  0  0
   -5.8522   -3.1565   -0.0562 H   0  0  0  0  0  0  0  0  0  0  0  0
   -4.1819   -1.9546    1.3304 H   0  0  0  0  0  0  0  0  0  0  0  0
   -3.2184    0.8737    2.4916 H   0  0  0  0  0  0  0  0  0  0  0  0
   -5.5458    1.2672    3.2173 H   0  0  0  0  0  0  0  0  0  0  0  0
   -7.3688    1.5075    1.5298 H   0  0  0  0  0  0  0  0  0  0  0  0
   -6.8235    1.3568   -0.9035 H   0  0  0  0  0  0  0  0  0  0  0  0
   -4.4818    0.9683   -1.6314 H   0  0  0  0  0  0  0  0  0  0  0  0
   -1.1519    1.3625   -2.5185 H   0  0  0  0  0  0  0  0  0  0  0  0
    0.0633    3.4478   -3.1144 H   0  0  0  0  0  0  0  0  0  0  0  0
    0.3487    5.2553   -1.4176 H   0  0  0  0  0  0  0  0  0  0  0  0
   -0.5982    4.9600    0.8720 H   0  0  0  0  0  0  0  0  0  0  0  0
   -1.8127    2.8798    1.4608 H   0  0  0  0  0  0  0  0  0  0  0  0
  1 18  1  1  0  0  0
  2  1  1  0  0  0  0
  2 16  1  1  0  0  0
  3  5  1  6  0  0  0
  3  2  1  0  0  0  0
  3  1  1  0  0  0  0
  3  4  1  0  0  0  0
  4  6  1  0  0  0  0
  7  4  1  0  0  0  0
  7  8  1  0  0  0  0
  8 15  1  0  0  0  0
  8 14  1  0  0  0  0
  9 19  1  0  0  0  0
  9  8  1  0  0  0  0
 10 11  1  0  0  0  0
 10  9  1  0  0  0  0
 11 44  1  6  0  0  0
 11  7  1  0  0  0  0
 12 10  2  0  0  0  0
 13 11  1  0  0  0  0
 13 20  1  0  0  0  0
 14 47  1  0  0  0  0
 14 48  1  0  0  0  0
 15 51  1  0  0  0  0
 15 52  1  0  0  0  0
 17 32  1  0  0  0  0
 17  2  1  0  0  0  0
 19 54  1  0  0  0  0
 19 55  1  0  0  0  0
 20 21  1  0  0  0  0
 21 57  1  0  0  0  0
 21 22  2  0  0  0  0
 22 58  1  0  0  0  0
 23 22  1  0  0  0  0
 23 59  1  0  0  0  0
 24 23  2  0  0  0  0
 25 20  2  0  0  0  0
 25 24  1  0  0  0  0
 26 31  1  0  0  0  0
 26  1  1  0  0  0  0
 27 26  2  0  0  0  0
 28 29  2  0  0  0  0
 28 27  1  0  0  0  0
 29 30  1  0  0  0  0
 30 65  1  0  0  0  0
 30 31  2  0  0  0  0
 31 66  1  0  0  0  0
 32 33  2  0  0  0  0
 33 34  1  0  0  0  0
 33 67  1  0  0  0  0
 34 68  1  0  0  0  0
 35 69  1  0  0  0  0
 35 34  2  0  0  0  0
 36 35  1  0  0  0  0
 37 36  2  0  0  0  0
 37 32  1  0  0  0  0
 38 17  1  0  0  0  0
 38 43  2  0  0  0  0
 39 38  1  0  0  0  0
 40 39  2  0  0  0  0
 40 41  1  0  0  0  0
 41 42  2  0  0  0  0
 42 43  1  0  0  0  0
 42 75  1  0  0  0  0
 43 76  1  0  0  0  0
 45 13  1  0  0  0  0
 46 13  1  0  0  0  0
 49 14  1  0  0  0  0
 50 15  1  0  0  0  0
 53 17  1  0  0  0  0
 56 19  1  0  0  0  0
 60 24  1  0  0  0  0
 61 25  1  0  0  0  0
 62 27  1  0  0  0  0
 63 28  1  0  0  0  0
 64 29  1  0  0  0  0
 70 36  1  0  0  0  0
 71 37  1  0  0  0  0
 72 39  1  0  0  0  0
 73 40  1  0  0  0  0
 74 41  1  0  0  0  0
M  RAD  1   4   2
M  END
>  <File Format>
g03

$$$$
REDO_REDO_5_cis_5.log
 OpenBabel02202018013D
Gaussian sw/gaussian//g16/g16 #p opt freq b3lyp/def2svp scrf=(smd,solvent=dichlo
 76 81  0  0  1  0  0  0  0  0999 V2000
   -1.5841   -1.5793    0.7979 C   0  0  2  0  0  0  0  0  0  0  0  0
   -1.4627   -0.0971    0.8458 C   0  0  1  0  0  0  0  0  0  0  0  0
   -0.3046   -0.8998    0.2460 C   0  0  1  0  0  0  0  0  0  0  0  0
    0.8947   -1.0813    1.0135 C   0  0  0  0  0  0  0  0  0  0  0  0
   -0.2134   -0.8629   -0.8366 H   0  0  0  0  0  0  0  0  0  0  0  0
    0.8130   -1.0422    2.1042 H   0  0  0  0  0  0  0  0  0  0  0  0
    2.0741   -1.3232    0.5387 N   0  0  0  0  0  0  0  0  0  0  0  0
    3.2491   -1.6150    1.4443 C   0  0  0  0  0  0  0  0  0  0  0  0
    4.2511   -2.0131    0.4576 N   0  0  0  0  0  0  0  0  0  0  0  0
    3.8450   -1.9897   -0.8349 C   0  0  0  0  0  0  0  0  0  0  0  0
    2.4148   -1.4673   -0.8870 C   0  0  2  0  0  0  0  0  0  0  0  0
    4.5048   -2.2800   -1.8165 O   0  0  0  0  0  0  0  0  0  0  0  0
    2.3399   -0.1710   -1.7247 C   0  0  0  0  0  0  0  0  0  0  0  0
    3.6590   -0.3603    2.2129 C   0  0  0  0  0  0  0  0  0  0  0  0
    2.9031   -2.7745    2.3796 C   0  0  0  0  0  0  0  0  0  0  0  0
   -1.2758    0.3156    1.8401 H   0  0  0  0  0  0  0  0  0  0  0  0
   -2.2436    0.8090   -0.0956 C   0  0  0  0  0  0  0  0  0  0  0  0
   -1.4504   -2.0711    1.7648 H   0  0  0  0  0  0  0  0  0  0  0  0
    5.6059   -2.3598    0.8367 C   0  0  0  0  0  0  0  0  0  0  0  0
    3.0749    0.9922   -1.1085 C   0  0  0  0  0  0  0  0  0  0  0  0
    4.4731    1.0919   -1.2014 C   0  0  0  0  0  0  0  0  0  0  0  0
    5.1553    2.1309   -0.5637 C   0  0  0  0  0  0  0  0  0  0  0  0
    4.4487    3.0876    0.1734 C   0  0  0  0  0  0  0  0  0  0  0  0
    3.0561    3.0042    0.2590 C   0  0  0  0  0  0  0  0  0  0  0  0
    2.3746    1.9633   -0.3782 C   0  0  0  0  0  0  0  0  0  0  0  0
   -2.5278   -2.3006   -0.1100 C   0  0  0  0  0  0  0  0  0  0  0  0
   -2.3941   -2.3557   -1.5049 C   0  0  0  0  0  0  0  0  0  0  0  0
   -3.3639   -2.9886   -2.2883 C   0  0  0  0  0  0  0  0  0  0  0  0
   -4.4793   -3.5797   -1.6893 C   0  0  0  0  0  0  0  0  0  0  0  0
   -4.6138   -3.5434   -0.2975 C   0  0  0  0  0  0  0  0  0  0  0  0
   -3.6447   -2.9128    0.4836 C   0  0  0  0  0  0  0  0  0  0  0  0
   -3.6916    0.9299    0.3720 C   0  0  0  0  0  0  0  0  0  0  0  0
   -4.0313    1.5635    1.5769 C   0  0  0  0  0  0  0  0  0  0  0  0
   -5.3615    1.6234    2.0006 C   0  0  0  0  0  0  0  0  0  0  0  0
   -6.3747    1.0496    1.2253 C   0  0  0  0  0  0  0  0  0  0  0  0
   -6.0466    0.4169    0.0233 C   0  0  0  0  0  0  0  0  0  0  0  0
   -4.7149    0.3579   -0.3976 C   0  0  0  0  0  0  0  0  0  0  0  0
   -1.5496    2.1471   -0.3058 C   0  0  0  0  0  0  0  0  0  0  0  0
   -1.0332    2.9040    0.7588 C   0  0  0  0  0  0  0  0  0  0  0  0
   -0.4199    4.1379    0.5264 C   0  0  0  0  0  0  0  0  0  0  0  0
   -0.2962    4.6303   -0.7763 C   0  0  0  0  0  0  0  0  0  0  0  0
   -0.7949    3.8805   -1.8448 C   0  0  0  0  0  0  0  0  0  0  0  0
   -1.4184    2.6519   -1.6080 C   0  0  0  0  0  0  0  0  0  0  0  0
    1.7595   -2.2302   -1.3339 H   0  0  0  0  0  0  0  0  0  0  0  0
    1.2899    0.0941   -1.9024 H   0  0  0  0  0  0  0  0  0  0  0  0
    2.7754   -0.4427   -2.6981 H   0  0  0  0  0  0  0  0  0  0  0  0
    4.5040   -0.5974    2.8743 H   0  0  0  0  0  0  0  0  0  0  0  0
    2.8267   -0.0140    2.8422 H   0  0  0  0  0  0  0  0  0  0  0  0
    3.9536    0.4428    1.5268 H   0  0  0  0  0  0  0  0  0  0  0  0
    2.5596   -3.6454    1.8026 H   0  0  0  0  0  0  0  0  0  0  0  0
    3.7949   -3.0578    2.9554 H   0  0  0  0  0  0  0  0  0  0  0  0
    2.1265   -2.4827    3.1003 H   0  0  0  0  0  0  0  0  0  0  0  0
   -2.2774    0.3181   -1.0754 H   0  0  0  0  0  0  0  0  0  0  0  0
    6.1252   -1.4965    1.2811 H   0  0  0  0  0  0  0  0  0  0  0  0
    5.6183   -3.1959    1.5513 H   0  0  0  0  0  0  0  0  0  0  0  0
    6.1348   -2.6614   -0.0759 H   0  0  0  0  0  0  0  0  0  0  0  0
    5.0288    0.3494   -1.7783 H   0  0  0  0  0  0  0  0  0  0  0  0
    6.2431    2.1963   -0.6461 H   0  0  0  0  0  0  0  0  0  0  0  0
    4.9822    3.9009    0.6715 H   0  0  0  0  0  0  0  0  0  0  0  0
    2.4934    3.7537    0.8197 H   0  0  0  0  0  0  0  0  0  0  0  0
    1.2862    1.9100   -0.3125 H   0  0  0  0  0  0  0  0  0  0  0  0
   -1.5321   -1.9016   -1.9965 H   0  0  0  0  0  0  0  0  0  0  0  0
   -3.2434   -3.0193   -3.3738 H   0  0  0  0  0  0  0  0  0  0  0  0
   -5.2376   -4.0716   -2.3032 H   0  0  0  0  0  0  0  0  0  0  0  0
   -5.4795   -4.0058    0.1828 H   0  0  0  0  0  0  0  0  0  0  0  0
   -3.7606   -2.8775    1.5697 H   0  0  0  0  0  0  0  0  0  0  0  0
   -3.2548    2.0205    2.1931 H   0  0  0  0  0  0  0  0  0  0  0  0
   -5.6078    2.1226    2.9413 H   0  0  0  0  0  0  0  0  0  0  0  0
   -7.4148    1.0964    1.5577 H   0  0  0  0  0  0  0  0  0  0  0  0
   -6.8285   -0.0381   -0.5901 H   0  0  0  0  0  0  0  0  0  0  0  0
   -4.4636   -0.1502   -1.3313 H   0  0  0  0  0  0  0  0  0  0  0  0
   -1.1010    2.5320    1.7827 H   0  0  0  0  0  0  0  0  0  0  0  0
   -0.0295    4.7146    1.3686 H   0  0  0  0  0  0  0  0  0  0  0  0
    0.1930    5.5903   -0.9574 H   0  0  0  0  0  0  0  0  0  0  0  0
   -0.6983    4.2520   -2.8680 H   0  0  0  0  0  0  0  0  0  0  0  0
   -1.8124    2.0722   -2.4472 H   0  0  0  0  0  0  0  0  0  0  0  0
  1  2  1  0  0  0  0
  1 18  1  1  0  0  0
  2 16  1  1  0  0  0
  3  5  1  6  0  0  0
  3  1  1  0  0  0  0
  3  2  1  0  0  0  0
  3  4  1  0  0  0  0
  4  6  1  0  0  0  0
  7  4  1  0  0  0  0
  7  8  1  0  0  0  0
  8 14  1  0  0  0  0
  8 15  1  0  0  0  0
  9 19  1  0  0  0  0
  9  8  1  0  0  0  0
 10  9  1  0  0  0  0
 11 44  1  6  0  0  0
 11 10  1  0  0  0  0
 11  7  1  0  0  0  0
 12 10  2  0  0  0  0
 13 20  1  0  0  0  0
 13 11  1  0  0  0  0
 14 48  1  0  0  0  0
 14 47  1  0  0  0  0
 15 51  1  0  0  0  0
 15 52  1  0  0  0  0
 17 32  1  0  0  0  0
 17  2  1  0  0  0  0
 19 54  1  0  0  0  0
 19 55  1  0  0  0  0
 20 25  1  0  0  0  0
 21 20  2  0  0  0  0
 21 22  1  0  0  0  0
 22 23  2  0  0  0  0
 23 24  1  0  0  0  0
 23 59  1  0  0  0  0
 24 60  1  0  0  0  0
 25 61  1  0  0  0  0
 25 24  2  0  0  0  0
 26 31  1  0  0  0  0
 26  1  1  0  0  0  0
 27 26  2  0  0  0  0
 28 29  2  0  0  0  0
 28 27  1  0  0  0  0
 29 30  1  0  0  0  0
 30 65  1  0  0  0  0
 30 31  2  0  0  0  0
 31 66  1  0  0  0  0
 32 33  2  0  0  0  0
 33 34  1  0  0  0  0
 33 67  1  0  0  0  0
 34 68  1  0  0  0  0
 35 69  1  0  0  0  0
 35 34  2  0  0  0  0
 36 35  1  0  0  0  0
 37 36  2  0  0  0  0
 37 32  1  0  0  0  0
 38 17  1  0  0  0  0
 38 39  2  0  0  0  0
 39 72  1  0  0  0  0
 40 39  1  0  0  0  0
 40 73  1  0  0  0  0
 41 40  2  0  0  0  0
 42 43  2  0  0  0  0
 42 41  1  0  0  0  0
 43 38  1  0  0  0  0
 45 13  1  0  0  0  0
 46 13  1  0  0  0  0
 49 14  1  0  0  0  0
 50 15  1  0  0  0  0
 53 17  1  0  0  0  0
 56 19  1  0  0  0  0
 57 21  1  0  0  0  0
 58 22  1  0  0  0  0
 62 27  1  0  0  0  0
 63 28  1  0  0  0  0
 64 29  1  0  0  0  0
 70 36  1  0  0  0  0
 71 37  1  0  0  0  0
 74 41  1  0  0  0  0
 75 42  1  0  0  0  0
 76 43  1  0  0  0  0
M  RAD  1   4   2
M  END
>  <File Format>
g03

$$$$
REDO_REDO_5_cis_6.log
 OpenBabel02202018013D
Gaussian sw/gaussian//g16/g16 #p opt freq b3lyp/def2svp scrf=(smd,solvent=dichlo
 76 81  0  0  1  0  0  0  0  0999 V2000
   -1.5520   -1.6353    0.8661 C   0  0  2  0  0  0  0  0  0  0  0  0
   -1.4145   -0.1557    0.8444 C   0  0  1  0  0  0  0  0  0  0  0  0
   -0.2857   -1.0038    0.2436 C   0  0  1  0  0  0  0  0  0  0  0  0
    0.9345   -1.1780    0.9840 C   0  0  0  0  0  0  0  0  0  0  0  0
   -0.2225   -1.0093   -0.8421 H   0  0  0  0  0  0  0  0  0  0  0  0
    0.8706   -1.1985    2.0772 H   0  0  0  0  0  0  0  0  0  0  0  0
    2.1087   -1.3548    0.4696 N   0  0  0  0  0  0  0  0  0  0  0  0
    3.3175   -1.7025    1.3098 C   0  0  0  0  0  0  0  0  0  0  0  0
    4.3151   -1.9171    0.2627 N   0  0  0  0  0  0  0  0  0  0  0  0
    3.8756   -1.7642   -1.0095 C   0  0  0  0  0  0  0  0  0  0  0  0
    2.4205   -1.3194   -0.9693 C   0  0  2  0  0  0  0  0  0  0  0  0
    4.5225   -1.9011   -2.0323 O   0  0  0  0  0  0  0  0  0  0  0  0
    2.2558    0.0712   -1.6214 C   0  0  0  0  0  0  0  0  0  0  0  0
    3.6944   -0.5467    2.2331 C   0  0  0  0  0  0  0  0  0  0  0  0
    3.0442   -2.9928    2.0842 C   0  0  0  0  0  0  0  0  0  0  0  0
   -1.1723    0.3252    1.7947 H   0  0  0  0  0  0  0  0  0  0  0  0
   -2.2370    0.6791   -0.1253 C   0  0  0  0  0  0  0  0  0  0  0  0
   -1.3940   -2.1018    1.8433 H   0  0  0  0  0  0  0  0  0  0  0  0
    5.6912   -2.2495    0.5709 C   0  0  0  0  0  0  0  0  0  0  0  0
    2.9460    1.1724   -0.8571 C   0  0  0  0  0  0  0  0  0  0  0  0
    4.3275    1.3885   -0.9889 C   0  0  0  0  0  0  0  0  0  0  0  0
    4.9699    2.3644   -0.2228 C   0  0  0  0  0  0  0  0  0  0  0  0
    4.2393    3.1419    0.6828 C   0  0  0  0  0  0  0  0  0  0  0  0
    2.8623    2.9402    0.8136 C   0  0  0  0  0  0  0  0  0  0  0  0
    2.2223    1.9605    0.0495 C   0  0  0  0  0  0  0  0  0  0  0  0
   -2.5430   -2.3460   -0.0049 C   0  0  0  0  0  0  0  0  0  0  0  0
   -3.8473   -2.5099    0.4919 C   0  0  0  0  0  0  0  0  0  0  0  0
   -4.8294   -3.1322   -0.2796 C   0  0  0  0  0  0  0  0  0  0  0  0
   -4.5224   -3.6042   -1.5605 C   0  0  0  0  0  0  0  0  0  0  0  0
   -3.2261   -3.4539   -2.0587 C   0  0  0  0  0  0  0  0  0  0  0  0
   -2.2419   -2.8288   -1.2854 C   0  0  0  0  0  0  0  0  0  0  0  0
   -3.6630    0.8859    0.3703 C   0  0  0  0  0  0  0  0  0  0  0  0
   -4.6936    1.0154   -0.5730 C   0  0  0  0  0  0  0  0  0  0  0  0
   -6.0161    1.2053   -0.1686 C   0  0  0  0  0  0  0  0  0  0  0  0
   -6.3310    1.2694    1.1932 C   0  0  0  0  0  0  0  0  0  0  0  0
   -5.3125    1.1428    2.1412 C   0  0  0  0  0  0  0  0  0  0  0  0
   -3.9881    0.9510    1.7324 C   0  0  0  0  0  0  0  0  0  0  0  0
   -1.5359    1.9879   -0.4614 C   0  0  0  0  0  0  0  0  0  0  0  0
   -1.3797    2.9991    0.4994 C   0  0  0  0  0  0  0  0  0  0  0  0
   -0.7049    4.1810    0.1846 C   0  0  0  0  0  0  0  0  0  0  0  0
   -0.1770    4.3710   -1.0974 C   0  0  0  0  0  0  0  0  0  0  0  0
   -0.3335    3.3737   -2.0625 C   0  0  0  0  0  0  0  0  0  0  0  0
   -1.0096    2.1911   -1.7446 C   0  0  0  0  0  0  0  0  0  0  0  0
    1.7948   -2.0557   -1.4964 H   0  0  0  0  0  0  0  0  0  0  0  0
    1.1885    0.2988   -1.7309 H   0  0  0  0  0  0  0  0  0  0  0  0
    2.6756   -0.0349   -2.6326 H   0  0  0  0  0  0  0  0  0  0  0  0
    4.5742   -0.8302    2.8274 H   0  0  0  0  0  0  0  0  0  0  0  0
    2.8752   -0.3324    2.9334 H   0  0  0  0  0  0  0  0  0  0  0  0
    3.9275    0.3576    1.6584 H   0  0  0  0  0  0  0  0  0  0  0  0
    2.7440   -3.7977    1.3980 H   0  0  0  0  0  0  0  0  0  0  0  0
    3.9535   -3.2990    2.6193 H   0  0  0  0  0  0  0  0  0  0  0  0
    2.2562   -2.8392    2.8349 H   0  0  0  0  0  0  0  0  0  0  0  0
   -2.3117    0.1102   -1.0615 H   0  0  0  0  0  0  0  0  0  0  0  0
    6.1813   -1.4320    1.1214 H   0  0  0  0  0  0  0  0  0  0  0  0
    5.7553   -3.1742    1.1636 H   0  0  0  0  0  0  0  0  0  0  0  0
    6.2135   -2.3995   -0.3822 H   0  0  0  0  0  0  0  0  0  0  0  0
    4.9010    0.7860   -1.6969 H   0  0  0  0  0  0  0  0  0  0  0  0
    6.0452    2.5226   -0.3370 H   0  0  0  0  0  0  0  0  0  0  0  0
    4.7419    3.9077    1.2788 H   0  0  0  0  0  0  0  0  0  0  0  0
    2.2802    3.5501    1.5084 H   0  0  0  0  0  0  0  0  0  0  0  0
    1.1465    1.8101    0.1504 H   0  0  0  0  0  0  0  0  0  0  0  0
   -4.0946   -2.1306    1.4857 H   0  0  0  0  0  0  0  0  0  0  0  0
   -5.8408   -3.2431    0.1187 H   0  0  0  0  0  0  0  0  0  0  0  0
   -5.2917   -4.0885   -2.1669 H   0  0  0  0  0  0  0  0  0  0  0  0
   -2.9749   -3.8248   -3.0555 H   0  0  0  0  0  0  0  0  0  0  0  0
   -1.2329   -2.7232   -1.6883 H   0  0  0  0  0  0  0  0  0  0  0  0
   -4.4535    0.9565   -1.6380 H   0  0  0  0  0  0  0  0  0  0  0  0
   -6.8055    1.2971   -0.9189 H   0  0  0  0  0  0  0  0  0  0  0  0
   -7.3659    1.4142    1.5127 H   0  0  0  0  0  0  0  0  0  0  0  0
   -5.5479    1.1883    3.2076 H   0  0  0  0  0  0  0  0  0  0  0  0
   -3.2101    0.8422    2.4903 H   0  0  0  0  0  0  0  0  0  0  0  0
   -1.7988    2.8667    1.4996 H   0  0  0  0  0  0  0  0  0  0  0  0
   -0.5911    4.9593    0.9434 H   0  0  0  0  0  0  0  0  0  0  0  0
    0.3550    5.2937   -1.3412 H   0  0  0  0  0  0  0  0  0  0  0  0
    0.0742    3.5128   -3.0668 H   0  0  0  0  0  0  0  0  0  0  0  0
   -1.1344    1.4147   -2.5039 H   0  0  0  0  0  0  0  0  0  0  0  0
  1 18  1  1  0  0  0
  2  1  1  0  0  0  0
  2 16  1  1  0  0  0
  3  5  1  6  0  0  0
  3  2  1  0  0  0  0
  3  1  1  0  0  0  0
  3  4  1  0  0  0  0
  4  6  1  0  0  0  0
  7  4  1  0  0  0  0
  7  8  1  0  0  0  0
  8 15  1  0  0  0  0
  8 14  1  0  0  0  0
  9 19  1  0  0  0  0
  9  8  1  0  0  0  0
 10 11  1  0  0  0  0
 10  9  1  0  0  0  0
 11 44  1  6  0  0  0
 11  7  1  0  0  0  0
 12 10  2  0  0  0  0
 13 11  1  0  0  0  0
 13 20  1  0  0  0  0
 14 47  1  0  0  0  0
 14 48  1  0  0  0  0
 15 51  1  0  0  0  0
 15 52  1  0  0  0  0
 17 32  1  0  0  0  0
 17  2  1  0  0  0  0
 19 54  1  0  0  0  0
 19 55  1  0  0  0  0
 20 25  1  0  0  0  0
 21 20  2  0  0  0  0
 21 22  1  0  0  0  0
 22 23  2  0  0  0  0
 23 24  1  0  0  0  0
 23 59  1  0  0  0  0
 24 60  1  0  0  0  0
 25 61  1  0  0  0  0
 25 24  2  0  0  0  0
 26 27  1  0  0  0  0
 26  1  1  0  0  0  0
 27 62  1  0  0  0  0
 28 63  1  0  0  0  0
 28 27  2  0  0  0  0
 29 28  1  0  0  0  0
 30 29  2  0  0  0  0
 30 31  1  0  0  0  0
 31 26  2  0  0  0  0
 32 37  2  0  0  0  0
 33 34  2  0  0  0  0
 33 32  1  0  0  0  0
 34 35  1  0  0  0  0
 35 69  1  0  0  0  0
 35 36  2  0  0  0  0
 36 70  1  0  0  0  0
 37 36  1  0  0  0  0
 37 71  1  0  0  0  0
 38 17  1  0  0  0  0
 38 39  2  0  0  0  0
 39 72  1  0  0  0  0
 40 39  1  0  0  0  0
 40 73  1  0  0  0  0
 41 40  2  0  0  0  0
 42 43  2  0  0  0  0
 42 41  1  0  0  0  0
 43 38  1  0  0  0  0
 45 13  1  0  0  0  0
 46 13  1  0  0  0  0
 49 14  1  0  0  0  0
 50 15  1  0  0  0  0
 53 17  1  0  0  0  0
 56 19  1  0  0  0  0
 57 21  1  0  0  0  0
 58 22  1  0  0  0  0
 64 29  1  0  0  0  0
 65 30  1  0  0  0  0
 66 31  1  0  0  0  0
 67 33  1  0  0  0  0
 68 34  1  0  0  0  0
 74 41  1  0  0  0  0
 75 42  1  0  0  0  0
 76 43  1  0  0  0  0
M  RAD  1   4   2
M  END
>  <File Format>
g03

$$$$
REDO_REDO_5_cis_9.log
 OpenBabel02202018013D
Gaussian sw/gaussian//g16/g16 #p opt freq b3lyp/def2svp scrf=(smd,solvent=dichlo
 76 81  0  0  1  0  0  0  0  0999 V2000
    0.5137   -1.5571   -0.9601 C   0  0  2  0  0  0  0  0  0  0  0  0
    0.9238   -0.1349   -1.1364 C   0  0  1  0  0  0  0  0  0  0  0  0
   -0.4236   -0.4129   -0.4808 C   0  0  1  0  0  0  0  0  0  0  0  0
   -1.6217   -0.2192   -1.2508 C   0  0  0  0  0  0  0  0  0  0  0  0
   -0.4871   -0.2747    0.5954 H   0  0  0  0  0  0  0  0  0  0  0  0
   -1.5094   -0.0980   -2.3322 H   0  0  0  0  0  0  0  0  0  0  0  0
   -2.8358   -0.2125   -0.7998 N   0  0  0  0  0  0  0  0  0  0  0  0
   -4.0331   -0.0683   -1.7103 C   0  0  0  0  0  0  0  0  0  0  0  0
   -5.0563   -0.7238   -0.8950 N   0  0  0  0  0  0  0  0  0  0  0  0
   -4.6851   -1.0100    0.3773 C   0  0  0  0  0  0  0  0  0  0  0  0
   -3.2528   -0.5228    0.5808 C   0  0  2  0  0  0  0  0  0  0  0  0
   -5.3701   -1.5152    1.2463 O   0  0  0  0  0  0  0  0  0  0  0  0
   -3.2653    0.6543    1.5792 C   0  0  0  0  0  0  0  0  0  0  0  0
   -4.3274    1.4175   -1.9271 C   0  0  0  0  0  0  0  0  0  0  0  0
   -3.8305   -0.8019   -3.0323 C   0  0  0  0  0  0  0  0  0  0  0  0
    0.8606    0.2182   -2.1693 H   0  0  0  0  0  0  0  0  0  0  0  0
    2.0370    0.5087   -0.3278 C   0  0  0  0  0  0  0  0  0  0  0  0
    0.1984   -2.0472   -1.8845 H   0  0  0  0  0  0  0  0  0  0  0  0
   -6.3956   -0.9748   -1.3883 C   0  0  0  0  0  0  0  0  0  0  0  0
   -1.9246    1.0664    2.1294 C   0  0  0  0  0  0  0  0  0  0  0  0
   -1.2712    0.2594    3.0763 C   0  0  0  0  0  0  0  0  0  0  0  0
   -0.0163    0.6191    3.5728 C   0  0  0  0  0  0  0  0  0  0  0  0
    0.6012    1.7956    3.1327 C   0  0  0  0  0  0  0  0  0  0  0  0
   -0.0473    2.6117    2.2025 C   0  0  0  0  0  0  0  0  0  0  0  0
   -1.3017    2.2474    1.7045 C   0  0  0  0  0  0  0  0  0  0  0  0
    1.1353   -2.4934    0.0235 C   0  0  0  0  0  0  0  0  0  0  0  0
    1.8769   -3.5708   -0.4897 C   0  0  0  0  0  0  0  0  0  0  0  0
    2.5529   -4.4441    0.3638 C   0  0  0  0  0  0  0  0  0  0  0  0
    2.4919   -4.2606    1.7490 C   0  0  0  0  0  0  0  0  0  0  0  0
    1.7411   -3.2030    2.2698 C   0  0  0  0  0  0  0  0  0  0  0  0
    1.0657   -2.3283    1.4145 C   0  0  0  0  0  0  0  0  0  0  0  0
    3.3812   -0.0237   -0.8117 C   0  0  0  0  0  0  0  0  0  0  0  0
    3.8721    0.3280   -2.0784 C   0  0  0  0  0  0  0  0  0  0  0  0
    5.0823   -0.1920   -2.5424 C   0  0  0  0  0  0  0  0  0  0  0  0
    5.8228   -1.0697   -1.7419 C   0  0  0  0  0  0  0  0  0  0  0  0
    5.3441   -1.4204   -0.4768 C   0  0  0  0  0  0  0  0  0  0  0  0
    4.1296   -0.9011   -0.0165 C   0  0  0  0  0  0  0  0  0  0  0  0
    1.9871    2.0326   -0.3487 C   0  0  0  0  0  0  0  0  0  0  0  0
    2.9520    2.7433    0.3846 C   0  0  0  0  0  0  0  0  0  0  0  0
    2.9391    4.1370    0.4289 C   0  0  0  0  0  0  0  0  0  0  0  0
    1.9585    4.8533   -0.2690 C   0  0  0  0  0  0  0  0  0  0  0  0
    0.9988    4.1584   -1.0067 C   0  0  0  0  0  0  0  0  0  0  0  0
    1.0131    2.7586   -1.0447 C   0  0  0  0  0  0  0  0  0  0  0  0
   -2.6298   -1.3438    0.9621 H   0  0  0  0  0  0  0  0  0  0  0  0
   -3.9066    0.3041    2.4026 H   0  0  0  0  0  0  0  0  0  0  0  0
   -3.7732    1.5094    1.1116 H   0  0  0  0  0  0  0  0  0  0  0  0
   -5.2262    1.5282   -2.5504 H   0  0  0  0  0  0  0  0  0  0  0  0
   -3.4861    1.8944   -2.4505 H   0  0  0  0  0  0  0  0  0  0  0  0
   -4.4960    1.9306   -0.9706 H   0  0  0  0  0  0  0  0  0  0  0  0
   -3.5426   -1.8491   -2.8605 H   0  0  0  0  0  0  0  0  0  0  0  0
   -4.7735   -0.7798   -3.5954 H   0  0  0  0  0  0  0  0  0  0  0  0
   -3.0754   -0.3041   -3.6563 H   0  0  0  0  0  0  0  0  0  0  0  0
    1.9240    0.2010    0.7218 H   0  0  0  0  0  0  0  0  0  0  0  0
   -6.8281   -0.0618   -1.8245 H   0  0  0  0  0  0  0  0  0  0  0  0
   -6.4052   -1.7747   -2.1450 H   0  0  0  0  0  0  0  0  0  0  0  0
   -7.0082   -1.2889   -0.5339 H   0  0  0  0  0  0  0  0  0  0  0  0
   -1.7513   -0.6595    3.4238 H   0  0  0  0  0  0  0  0  0  0  0  0
    0.4816   -0.0199    4.3063 H   0  0  0  0  0  0  0  0  0  0  0  0
    1.5853    2.0768    3.5147 H   0  0  0  0  0  0  0  0  0  0  0  0
    0.4299    3.5282    1.8528 H   0  0  0  0  0  0  0  0  0  0  0  0
   -1.8002    2.8849    0.9698 H   0  0  0  0  0  0  0  0  0  0  0  0
    1.9371   -3.7130   -1.5717 H   0  0  0  0  0  0  0  0  0  0  0  0
    3.1322   -5.2704   -0.0554 H   0  0  0  0  0  0  0  0  0  0  0  0
    3.0211   -4.9426    2.4188 H   0  0  0  0  0  0  0  0  0  0  0  0
    1.6770   -3.0540    3.3505 H   0  0  0  0  0  0  0  0  0  0  0  0
    0.4887   -1.5111    1.8464 H   0  0  0  0  0  0  0  0  0  0  0  0
    3.3039    1.0224   -2.7031 H   0  0  0  0  0  0  0  0  0  0  0  0
    5.4524    0.0918   -3.5310 H   0  0  0  0  0  0  0  0  0  0  0  0
    6.7713   -1.4749   -2.1032 H   0  0  0  0  0  0  0  0  0  0  0  0
    5.9148   -2.1042    0.1566 H   0  0  0  0  0  0  0  0  0  0  0  0
    3.7538   -1.1878    0.9681 H   0  0  0  0  0  0  0  0  0  0  0  0
    3.7208    2.1910    0.9309 H   0  0  0  0  0  0  0  0  0  0  0  0
    3.6965    4.6689    1.0103 H   0  0  0  0  0  0  0  0  0  0  0  0
    1.9461    5.9455   -0.2373 H   0  0  0  0  0  0  0  0  0  0  0  0
    0.2276    4.7053   -1.5554 H   0  0  0  0  0  0  0  0  0  0  0  0
    0.2396    2.2414   -1.6138 H   0  0  0  0  0  0  0  0  0  0  0  0
  1 18  1  6  0  0  0
  1  3  1  0  0  0  0
  1 26  1  0  0  0  0
  2 16  1  6  0  0  0
  2  1  1  0  0  0  0
  2  3  1  0  0  0  0
  2 17  1  0  0  0  0
  3  5  1  1  0  0  0
  4  7  1  0  0  0  0
  4  3  1  0  0  0  0
  6  4  1  0  0  0  0
  7 11  1  0  0  0  0
  8  9  1  0  0  0  0
  8  7  1  0  0  0  0
  9 10  1  0  0  0  0
 10 11  1  0  0  0  0
 10 12  2  0  0  0  0
 11 44  1  1  0  0  0
 11 13  1  0  0  0  0
 13 20  1  0  0  0  0
 13 45  1  0  0  0  0
 14  8  1  0  0  0  0
 14 49  1  0  0  0  0
 15 50  1  0  0  0  0
 15  8  1  0  0  0  0
 17 53  1  0  0  0  0
 19  9  1  0  0  0  0
 19 56  1  0  0  0  0
 20 21  1  0  0  0  0
 21 57  1  0  0  0  0
 21 22  2  0  0  0  0
 22 58  1  0  0  0  0
 23 59  1  0  0  0  0
 23 22  1  0  0  0  0
 24 23  2  0  0  0  0
 25 20  2  0  0  0  0
 25 24  1  0  0  0  0
 26 31  1  0  0  0  0
 27 26  2  0  0  0  0
 27 28  1  0  0  0  0
 28 29  2  0  0  0  0
 29 30  1  0  0  0  0
 29 64  1  0  0  0  0
 30 65  1  0  0  0  0
 31 66  1  0  0  0  0
 31 30  2  0  0  0  0
 32 17  1  0  0  0  0
 32 37  2  0  0  0  0
 33 32  1  0  0  0  0
 34 33  2  0  0  0  0
 34 35  1  0  0  0  0
 35 36  2  0  0  0  0
 36 37  1  0  0  0  0
 36 70  1  0  0  0  0
 37 71  1  0  0  0  0
 38 17  1  0  0  0  0
 38 39  2  0  0  0  0
 39 40  1  0  0  0  0
 39 72  1  0  0  0  0
 40 73  1  0  0  0  0
 41 74  1  0  0  0  0
 41 40  2  0  0  0  0
 42 41  1  0  0  0  0
 43 42  2  0  0  0  0
 43 38  1  0  0  0  0
 46 13  1  0  0  0  0
 47 14  1  0  0  0  0
 48 14  1  0  0  0  0
 51 15  1  0  0  0  0
 52 15  1  0  0  0  0
 54 19  1  0  0  0  0
 55 19  1  0  0  0  0
 60 24  1  0  0  0  0
 61 25  1  0  0  0  0
 62 27  1  0  0  0  0
 63 28  1  0  0  0  0
 67 33  1  0  0  0  0
 68 34  1  0  0  0  0
 69 35  1  0  0  0  0
 75 42  1  0  0  0  0
 76 43  1  0  0  0  0
M  RAD  1   4   2
M  END
>  <File Format>
g03

$$$$
