# Supplementary material for: Predicting Absolute Rate Constants for Huisgen Reactions of Unsaturated Iminium Ions with Diazoalkanes
Source: Angew Chem Int Ed Engl. 2020 May 11;59(30):12527–33. doi: 10.1002/anie.202003029 (PMC7383640; doi:10.1002/anie.202003029)
Supplement: Supplementary file 2 — Supplementary [file ANIE-59-12527-s002.zip › geometries/cis_c'_cis_c''.sdf]

REDO_6_srs_2.log
 OpenBabel02202017103D
Gaussian sw/gaussian//g16/g16 #p opt freq b3lyp/def2svp scrf=(smd,solvent=dichlo
 63 67  0  0  1  0  0  0  0  0999 V2000
   -0.8865    1.5180   -1.1678 C   0  0  1  0  0  0  0  0  0  0  0  0
   -0.2100    0.1326   -0.8757 C   0  0  2  0  0  0  0  0  0  0  0  0
    1.1326    0.0144   -1.3857 C   0  0  0  0  0  0  0  0  0  0  0  0
    2.2115   -0.0299   -0.6694 N   0  0  0  0  0  0  0  0  0  0  0  0
    3.5954    0.0032   -1.2696 C   0  0  0  0  0  0  0  0  0  0  0  0
    4.3215    0.6700   -0.1850 N   0  0  0  0  0  0  0  0  0  0  0  0
    3.6365    0.7845    0.9819 C   0  0  0  0  0  0  0  0  0  0  0  0
    2.2668    0.1369    0.7920 C   0  0  2  0  0  0  0  0  0  0  0  0
    4.0379    1.2588    2.0272 O   0  0  0  0  0  0  0  0  0  0  0  0
    2.2138   -1.1567    1.6315 C   0  0  0  0  0  0  0  0  0  0  0  0
    4.0882   -1.4257   -1.5110 C   0  0  0  0  0  0  0  0  0  0  0  0
    3.6381    0.8309   -2.5497 C   0  0  0  0  0  0  0  0  0  0  0  0
   -1.3696    0.2673   -1.8364 C   0  0  1  0  0  0  0  0  0  0  0  0
   -1.0718    0.2038   -2.8903 H   0  0  0  0  0  0  0  0  0  0  0  0
    5.7049    1.0808   -0.3199 C   0  0  0  0  0  0  0  0  0  0  0  0
    0.9360   -1.9513    1.5578 C   0  0  0  0  0  0  0  0  0  0  0  0
    0.8376   -3.0684    0.7153 C   0  0  0  0  0  0  0  0  0  0  0  0
   -0.3370   -3.8264    0.6712 C   0  0  0  0  0  0  0  0  0  0  0  0
   -1.4313   -3.4698    1.4639 C   0  0  0  0  0  0  0  0  0  0  0  0
   -1.3498   -2.3469    2.2942 C   0  0  0  0  0  0  0  0  0  0  0  0
   -0.1733   -1.5956    2.3420 C   0  0  0  0  0  0  0  0  0  0  0  0
   -2.6996   -0.3501   -1.5386 C   0  0  0  0  0  0  0  0  0  0  0  0
   -2.7987   -1.6894   -1.1427 C   0  0  0  0  0  0  0  0  0  0  0  0
   -4.0482   -2.2646   -0.8948 C   0  0  0  0  0  0  0  0  0  0  0  0
   -5.2120   -1.5044   -1.0434 C   0  0  0  0  0  0  0  0  0  0  0  0
   -5.1205   -0.1670   -1.4446 C   0  0  0  0  0  0  0  0  0  0  0  0
   -3.8714    0.4070   -1.6903 C   0  0  0  0  0  0  0  0  0  0  0  0
   -1.5733    2.2208   -0.0489 C   0  0  0  0  0  0  0  0  0  0  0  0
   -1.5722    3.6258   -0.0516 C   0  0  0  0  0  0  0  0  0  0  0  0
   -2.2134    4.3458    0.9596 C   0  0  0  0  0  0  0  0  0  0  0  0
   -2.8640    3.6704    1.9955 C   0  0  0  0  0  0  0  0  0  0  0  0
   -2.8669    2.2712    2.0114 C   0  0  0  0  0  0  0  0  0  0  0  0
   -2.2290    1.5509    1.0008 C   0  0  0  0  0  0  0  0  0  0  0  0
   -0.3070    2.1844   -1.8101 H   0  0  0  0  0  0  0  0  0  0  0  0
   -0.4070   -0.2525    0.1233 H   0  0  0  0  0  0  0  0  0  0  0  0
    1.2727    0.0346   -2.4697 H   0  0  0  0  0  0  0  0  0  0  0  0
    1.4703    0.8271    1.0993 H   0  0  0  0  0  0  0  0  0  0  0  0
    3.0672   -1.7911    1.3540 H   0  0  0  0  0  0  0  0  0  0  0  0
    2.3870   -0.8193    2.6642 H   0  0  0  0  0  0  0  0  0  0  0  0
    5.1022   -1.3975   -1.9342 H   0  0  0  0  0  0  0  0  0  0  0  0
    3.4287   -1.9315   -2.2308 H   0  0  0  0  0  0  0  0  0  0  0  0
    4.1142   -2.0016   -0.5767 H   0  0  0  0  0  0  0  0  0  0  0  0
    3.2201    1.8346   -2.3850 H   0  0  0  0  0  0  0  0  0  0  0  0
    4.6841    0.9301   -2.8693 H   0  0  0  0  0  0  0  0  0  0  0  0
    3.1027    0.3341   -3.3702 H   0  0  0  0  0  0  0  0  0  0  0  0
    6.3299    0.2422   -0.6634 H   0  0  0  0  0  0  0  0  0  0  0  0
    5.8097    1.9199   -1.0248 H   0  0  0  0  0  0  0  0  0  0  0  0
    6.0516    1.4031    0.6700 H   0  0  0  0  0  0  0  0  0  0  0  0
    1.6962   -3.3560    0.1027 H   0  0  0  0  0  0  0  0  0  0  0  0
   -0.3955   -4.7003    0.0177 H   0  0  0  0  0  0  0  0  0  0  0  0
   -2.3489   -4.0614    1.4318 H   0  0  0  0  0  0  0  0  0  0  0  0
   -2.2041   -2.0599    2.9121 H   0  0  0  0  0  0  0  0  0  0  0  0
   -0.1093   -0.7258    3.0016 H   0  0  0  0  0  0  0  0  0  0  0  0
   -1.8916   -2.2814   -1.0161 H   0  0  0  0  0  0  0  0  0  0  0  0
   -4.1112   -3.3091   -0.5801 H   0  0  0  0  0  0  0  0  0  0  0  0
   -6.1892   -1.9521   -0.8461 H   0  0  0  0  0  0  0  0  0  0  0  0
   -6.0263    0.4334   -1.5602 H   0  0  0  0  0  0  0  0  0  0  0  0
   -3.8008    1.4547   -1.9913 H   0  0  0  0  0  0  0  0  0  0  0  0
   -1.0626    4.1587   -0.8585 H   0  0  0  0  0  0  0  0  0  0  0  0
   -2.2011    5.4383    0.9381 H   0  0  0  0  0  0  0  0  0  0  0  0
   -3.3642    4.2301    2.7894 H   0  0  0  0  0  0  0  0  0  0  0  0
   -3.3711    1.7336    2.8180 H   0  0  0  0  0  0  0  0  0  0  0  0
   -2.2485    0.4613    1.0394 H   0  0  0  0  0  0  0  0  0  0  0  0
  1 34  1  6  0  0  0
  1  2  1  0  0  0  0
  1 28  1  0  0  0  0
  2 35  1  1  0  0  0
  3  2  1  0  0  0  0
  3  4  1  0  0  0  0
  4  8  1  0  0  0  0
  5  4  1  0  0  0  0
  5  6  1  0  0  0  0
  6  7  1  0  0  0  0
  7  9  2  0  0  0  0
  8  7  1  0  0  0  0
  8 37  1  1  0  0  0
  8 10  1  0  0  0  0
 10 39  1  0  0  0  0
 11  5  1  0  0  0  0
 11 42  1  0  0  0  0
 12 43  1  0  0  0  0
 12  5  1  0  0  0  0
 13 14  1  6  0  0  0
 13 22  1  0  0  0  0
 13  1  1  0  0  0  0
 13  2  1  0  0  0  0
 15  6  1  0  0  0  0
 15 48  1  0  0  0  0
 16 10  1  0  0  0  0
 16 21  2  0  0  0  0
 17 16  1  0  0  0  0
 18 17  2  0  0  0  0
 18 19  1  0  0  0  0
 19 20  2  0  0  0  0
 20 21  1  0  0  0  0
 20 52  1  0  0  0  0
 21 53  1  0  0  0  0
 22 23  1  0  0  0  0
 23 54  1  0  0  0  0
 23 24  2  0  0  0  0
 24 55  1  0  0  0  0
 25 24  1  0  0  0  0
 25 56  1  0  0  0  0
 26 25  2  0  0  0  0
 27 22  2  0  0  0  0
 27 26  1  0  0  0  0
 28 33  1  0  0  0  0
 29 28  2  0  0  0  0
 29 30  1  0  0  0  0
 30 31  2  0  0  0  0
 31 32  1  0  0  0  0
 31 61  1  0  0  0  0
 32 62  1  0  0  0  0
 33 63  1  0  0  0  0
 33 32  2  0  0  0  0
 36  3  1  0  0  0  0
 38 10  1  0  0  0  0
 40 11  1  0  0  0  0
 41 11  1  0  0  0  0
 44 12  1  0  0  0  0
 45 12  1  0  0  0  0
 46 15  1  0  0  0  0
 47 15  1  0  0  0  0
 49 17  1  0  0  0  0
 50 18  1  0  0  0  0
 51 19  1  0  0  0  0
 57 26  1  0  0  0  0
 58 27  1  0  0  0  0
 59 29  1  0  0  0  0
 60 30  1  0  0  0  0
M  RAD  1   3   2
M  END
>  <File Format>
g03

$$$$
REDO_6_srs_3.log
 OpenBabel02202017103D
Gaussian sw/gaussian//g16/g16 #p opt freq b3lyp/def2svp scrf=(smd,solvent=dichlo
 63 67  0  0  1  0  0  0  0  0999 V2000
    2.1793   -1.0621   -1.2621 C   0  0  1  0  0  0  0  0  0  0  0  0
    0.9168   -0.7770   -0.4606 C   0  0  2  0  0  0  0  0  0  0  0  0
   -0.3671   -1.1345   -0.9915 C   0  0  0  0  0  0  0  0  0  0  0  0
   -1.4605   -1.2520   -0.3075 N   0  0  0  0  0  0  0  0  0  0  0  0
   -2.7603   -1.6828   -0.9456 C   0  0  0  0  0  0  0  0  0  0  0  0
   -3.6164   -1.7811    0.2347 N   0  0  0  0  0  0  0  0  0  0  0  0
   -3.0239   -1.4835    1.4163 C   0  0  0  0  0  0  0  0  0  0  0  0
   -1.5897   -1.0471    1.1446 C   0  0  2  0  0  0  0  0  0  0  0  0
   -3.5370   -1.5033    2.5207 O   0  0  0  0  0  0  0  0  0  0  0  0
   -1.3571    0.4036    1.6258 C   0  0  0  0  0  0  0  0  0  0  0  0
   -3.2526   -0.6205   -1.9260 C   0  0  0  0  0  0  0  0  0  0  0  0
   -2.5780   -3.0461   -1.6126 C   0  0  0  0  0  0  0  0  0  0  0  0
    1.6832    0.3454   -1.2400 C   0  0  1  0  0  0  0  0  0  0  0  0
    1.1833    0.6640   -2.1573 H   0  0  0  0  0  0  0  0  0  0  0  0
   -5.0185   -2.1335    0.1374 C   0  0  0  0  0  0  0  0  0  0  0  0
   -2.1387    1.4325    0.8481 C   0  0  0  0  0  0  0  0  0  0  0  0
   -3.5075    1.6349    1.0897 C   0  0  0  0  0  0  0  0  0  0  0  0
   -4.2391    2.5402    0.3170 C   0  0  0  0  0  0  0  0  0  0  0  0
   -3.6124    3.2605   -0.7059 C   0  0  0  0  0  0  0  0  0  0  0  0
   -2.2473    3.0762   -0.9448 C   0  0  0  0  0  0  0  0  0  0  0  0
   -1.5178    2.1678   -0.1726 C   0  0  0  0  0  0  0  0  0  0  0  0
    2.2732    1.4756   -0.4718 C   0  0  0  0  0  0  0  0  0  0  0  0
    2.8364    1.3368    0.8095 C   0  0  0  0  0  0  0  0  0  0  0  0
    3.3641    2.4450    1.4744 C   0  0  0  0  0  0  0  0  0  0  0  0
    3.3395    3.7092    0.8763 C   0  0  0  0  0  0  0  0  0  0  0  0
    2.7801    3.8588   -0.3955 C   0  0  0  0  0  0  0  0  0  0  0  0
    2.2503    2.7513   -1.0612 C   0  0  0  0  0  0  0  0  0  0  0  0
    3.4224   -1.4934   -0.5470 C   0  0  0  0  0  0  0  0  0  0  0  0
    3.3832   -2.4300    0.4948 C   0  0  0  0  0  0  0  0  0  0  0  0
    4.5604   -2.8246    1.1375 C   0  0  0  0  0  0  0  0  0  0  0  0
    5.7890   -2.2870    0.7428 C   0  0  0  0  0  0  0  0  0  0  0  0
    5.8358   -1.3558   -0.3002 C   0  0  0  0  0  0  0  0  0  0  0  0
    4.6595   -0.9608   -0.9406 C   0  0  0  0  0  0  0  0  0  0  0  0
    1.9999   -1.5761   -2.2130 H   0  0  0  0  0  0  0  0  0  0  0  0
    1.0246   -0.7316    0.6213 H   0  0  0  0  0  0  0  0  0  0  0  0
   -0.4440   -1.3138   -2.0694 H   0  0  0  0  0  0  0  0  0  0  0  0
   -0.8966   -1.7233    1.6678 H   0  0  0  0  0  0  0  0  0  0  0  0
   -1.6548    0.3989    2.6850 H   0  0  0  0  0  0  0  0  0  0  0  0
   -0.2849    0.6342    1.5904 H   0  0  0  0  0  0  0  0  0  0  0  0
   -4.2084   -0.9420   -2.3626 H   0  0  0  0  0  0  0  0  0  0  0  0
   -2.5334   -0.5007   -2.7490 H   0  0  0  0  0  0  0  0  0  0  0  0
   -3.3938    0.3432   -1.4214 H   0  0  0  0  0  0  0  0  0  0  0  0
   -2.1892   -3.7786   -0.8905 H   0  0  0  0  0  0  0  0  0  0  0  0
   -3.5457   -3.3993   -1.9942 H   0  0  0  0  0  0  0  0  0  0  0  0
   -1.8915   -2.9763   -2.4680 H   0  0  0  0  0  0  0  0  0  0  0  0
   -5.5813   -1.3645   -0.4140 H   0  0  0  0  0  0  0  0  0  0  0  0
   -5.1515   -3.1054   -0.3608 H   0  0  0  0  0  0  0  0  0  0  0  0
   -5.4122   -2.1983    1.1592 H   0  0  0  0  0  0  0  0  0  0  0  0
   -4.0010    1.0799    1.8906 H   0  0  0  0  0  0  0  0  0  0  0  0
   -5.3033    2.6876    0.5176 H   0  0  0  0  0  0  0  0  0  0  0  0
   -4.1853    3.9695   -1.3085 H   0  0  0  0  0  0  0  0  0  0  0  0
   -1.7459    3.6433   -1.7331 H   0  0  0  0  0  0  0  0  0  0  0  0
   -0.4515    2.0290   -0.3586 H   0  0  0  0  0  0  0  0  0  0  0  0
    2.8705    0.3630    1.2989 H   0  0  0  0  0  0  0  0  0  0  0  0
    3.7980    2.3184    2.4692 H   0  0  0  0  0  0  0  0  0  0  0  0
    3.7521    4.5739    1.4016 H   0  0  0  0  0  0  0  0  0  0  0  0
    2.7517    4.8420   -0.8715 H   0  0  0  0  0  0  0  0  0  0  0  0
    1.8097    2.8741   -2.0537 H   0  0  0  0  0  0  0  0  0  0  0  0
    2.4246   -2.8497    0.8095 H   0  0  0  0  0  0  0  0  0  0  0  0
    4.5169   -3.5533    1.9507 H   0  0  0  0  0  0  0  0  0  0  0  0
    6.7088   -2.5915    1.2482 H   0  0  0  0  0  0  0  0  0  0  0  0
    6.7926   -0.9298   -0.6119 H   0  0  0  0  0  0  0  0  0  0  0  0
    4.6966   -0.2231   -1.7456 H   0  0  0  0  0  0  0  0  0  0  0  0
  1 34  1  6  0  0  0
  1 13  1  0  0  0  0
  1 28  1  0  0  0  0
  1  2  1  0  0  0  0
  2 35  1  1  0  0  0
  3  2  1  0  0  0  0
  3  4  1  0  0  0  0
  4  8  1  0  0  0  0
  5  4  1  0  0  0  0
  5  6  1  0  0  0  0
  6  7  1  0  0  0  0
  7  9  2  0  0  0  0
  8  7  1  0  0  0  0
  8 10  1  0  0  0  0
  8 37  1  1  0  0  0
 10 38  1  0  0  0  0
 11 42  1  0  0  0  0
 11  5  1  0  0  0  0
 12  5  1  0  0  0  0
 12 43  1  0  0  0  0
 13 14  1  6  0  0  0
 13 22  1  0  0  0  0
 13  2  1  0  0  0  0
 15  6  1  0  0  0  0
 15 48  1  0  0  0  0
 16 17  1  0  0  0  0
 16 10  1  0  0  0  0
 17 49  1  0  0  0  0
 18 50  1  0  0  0  0
 18 17  2  0  0  0  0
 19 18  1  0  0  0  0
 20 19  2  0  0  0  0
 20 21  1  0  0  0  0
 21 16  2  0  0  0  0
 22 23  1  0  0  0  0
 23 54  1  0  0  0  0
 23 24  2  0  0  0  0
 24 55  1  0  0  0  0
 25 56  1  0  0  0  0
 25 24  1  0  0  0  0
 26 25  2  0  0  0  0
 27 22  2  0  0  0  0
 27 26  1  0  0  0  0
 28 29  1  0  0  0  0
 29 59  1  0  0  0  0
 29 30  2  0  0  0  0
 30 60  1  0  0  0  0
 31 30  1  0  0  0  0
 31 61  1  0  0  0  0
 32 31  2  0  0  0  0
 33 28  2  0  0  0  0
 33 32  1  0  0  0  0
 36  3  1  0  0  0  0
 39 10  1  0  0  0  0
 40 11  1  0  0  0  0
 41 11  1  0  0  0  0
 44 12  1  0  0  0  0
 45 12  1  0  0  0  0
 46 15  1  0  0  0  0
 47 15  1  0  0  0  0
 51 19  1  0  0  0  0
 52 20  1  0  0  0  0
 53 21  1  0  0  0  0
 57 26  1  0  0  0  0
 58 27  1  0  0  0  0
 62 32  1  0  0  0  0
 63 33  1  0  0  0  0
M  RAD  1   3   2
M  END
>  <File Format>
g03

$$$$
REDO_6_srs_8.log
 OpenBabel02202017103D
Gaussian sw/gaussian//g16/g16 #p opt freq b3lyp/def2svp scrf=(smd,solvent=dichlo
 63 67  0  0  1  0  0  0  0  0999 V2000
    1.0132   -1.5031    1.4890 C   0  0  1  0  0  0  0  0  0  0  0  0
    0.1008   -1.2027    0.2878 C   0  0  2  0  0  0  0  0  0  0  0  0
   -1.2406   -1.7257    0.3138 C   0  0  0  0  0  0  0  0  0  0  0  0
   -2.2980   -1.0151    0.0923 N   0  0  0  0  0  0  0  0  0  0  0  0
   -3.7038   -1.5509    0.1032 C   0  0  0  0  0  0  0  0  0  0  0  0
   -4.4492   -0.3059    0.3095 N   0  0  0  0  0  0  0  0  0  0  0  0
   -3.7218    0.8296    0.1611 C   0  0  0  0  0  0  0  0  0  0  0  0
   -2.2771    0.4396   -0.1143 C   0  0  2  0  0  0  0  0  0  0  0  0
   -4.1271    1.9770    0.2138 O   0  0  0  0  0  0  0  0  0  0  0  0
   -1.7880    0.8900   -1.5180 C   0  0  0  0  0  0  0  0  0  0  0  0
   -4.0000   -2.1716   -1.2637 C   0  0  0  0  0  0  0  0  0  0  0  0
   -3.9210   -2.5354    1.2447 C   0  0  0  0  0  0  0  0  0  0  0  0
    1.2830   -2.1814    0.1811 C   0  0  1  0  0  0  0  0  0  0  0  0
    0.9837   -3.2318    0.1568 H   0  0  0  0  0  0  0  0  0  0  0  0
   -5.8820   -0.2911    0.5283 C   0  0  0  0  0  0  0  0  0  0  0  0
   -0.7314    1.9689   -1.4397 C   0  0  0  0  0  0  0  0  0  0  0  0
    0.5101    1.8016   -2.0680 C   0  0  0  0  0  0  0  0  0  0  0  0
    1.5070    2.7760   -1.9493 C   0  0  0  0  0  0  0  0  0  0  0  0
    1.2726    3.9308   -1.1990 C   0  0  0  0  0  0  0  0  0  0  0  0
    0.0314    4.1118   -0.5769 C   0  0  0  0  0  0  0  0  0  0  0  0
   -0.9639    3.1395   -0.6978 C   0  0  0  0  0  0  0  0  0  0  0  0
    2.4424   -1.8813   -0.7079 C   0  0  0  0  0  0  0  0  0  0  0  0
    3.1011   -2.9621   -1.3176 C   0  0  0  0  0  0  0  0  0  0  0  0
    4.2091   -2.7542   -2.1428 C   0  0  0  0  0  0  0  0  0  0  0  0
    4.6763   -1.4576   -2.3750 C   0  0  0  0  0  0  0  0  0  0  0  0
    4.0251   -0.3742   -1.7766 C   0  0  0  0  0  0  0  0  0  0  0  0
    2.9189   -0.5813   -0.9499 C   0  0  0  0  0  0  0  0  0  0  0  0
    1.8658   -0.3973    2.0313 C   0  0  0  0  0  0  0  0  0  0  0  0
    1.4607    0.9444    2.0006 C   0  0  0  0  0  0  0  0  0  0  0  0
    2.2935    1.9499    2.4993 C   0  0  0  0  0  0  0  0  0  0  0  0
    3.5401    1.6237    3.0403 C   0  0  0  0  0  0  0  0  0  0  0  0
    3.9479    0.2860    3.0830 C   0  0  0  0  0  0  0  0  0  0  0  0
    3.1169   -0.7178    2.5811 C   0  0  0  0  0  0  0  0  0  0  0  0
    0.5724   -2.1575    2.2484 H   0  0  0  0  0  0  0  0  0  0  0  0
    0.2501   -0.2235   -0.1636 H   0  0  0  0  0  0  0  0  0  0  0  0
   -1.3889   -2.7829    0.5542 H   0  0  0  0  0  0  0  0  0  0  0  0
   -1.6396    0.8772    0.6670 H   0  0  0  0  0  0  0  0  0  0  0  0
   -1.3916    0.0168   -2.0541 H   0  0  0  0  0  0  0  0  0  0  0  0
   -2.6548    1.2463   -2.0964 H   0  0  0  0  0  0  0  0  0  0  0  0
   -5.0487   -2.4977   -1.3058 H   0  0  0  0  0  0  0  0  0  0  0  0
   -3.3578   -3.0498   -1.4253 H   0  0  0  0  0  0  0  0  0  0  0  0
   -3.8224   -1.4398   -2.0650 H   0  0  0  0  0  0  0  0  0  0  0  0
   -3.6481   -2.0827    2.2088 H   0  0  0  0  0  0  0  0  0  0  0  0
   -4.9807   -2.8235    1.2720 H   0  0  0  0  0  0  0  0  0  0  0  0
   -3.3420   -3.4562    1.0892 H   0  0  0  0  0  0  0  0  0  0  0  0
   -6.4059   -0.8567   -0.2572 H   0  0  0  0  0  0  0  0  0  0  0  0
   -6.1413   -0.7144    1.5107 H   0  0  0  0  0  0  0  0  0  0  0  0
   -6.2097    0.7555    0.4941 H   0  0  0  0  0  0  0  0  0  0  0  0
    0.7049    0.8934   -2.6437 H   0  0  0  0  0  0  0  0  0  0  0  0
    2.4720    2.6249   -2.4390 H   0  0  0  0  0  0  0  0  0  0  0  0
    2.0527    4.6894   -1.0992 H   0  0  0  0  0  0  0  0  0  0  0  0
   -0.1625    5.0161    0.0054 H   0  0  0  0  0  0  0  0  0  0  0  0
   -1.9330    3.2800   -0.2112 H   0  0  0  0  0  0  0  0  0  0  0  0
    2.7399   -3.9783   -1.1397 H   0  0  0  0  0  0  0  0  0  0  0  0
    4.7075   -3.6093   -2.6062 H   0  0  0  0  0  0  0  0  0  0  0  0
    5.5426   -1.2911   -3.0198 H   0  0  0  0  0  0  0  0  0  0  0  0
    4.3806    0.6443   -1.9506 H   0  0  0  0  0  0  0  0  0  0  0  0
    2.4308    0.2814   -0.5002 H   0  0  0  0  0  0  0  0  0  0  0  0
    0.4935    1.2124    1.5713 H   0  0  0  0  0  0  0  0  0  0  0  0
    1.9656    2.9913    2.4579 H   0  0  0  0  0  0  0  0  0  0  0  0
    4.1942    2.4093    3.4263 H   0  0  0  0  0  0  0  0  0  0  0  0
    4.9222    0.0233    3.5024 H   0  0  0  0  0  0  0  0  0  0  0  0
    3.4452   -1.7598    2.6013 H   0  0  0  0  0  0  0  0  0  0  0  0
  1 28  1  0  0  0  0
  1 34  1  1  0  0  0
  2 35  1  6  0  0  0
  2  3  1  0  0  0  0
  2  1  1  0  0  0  0
  3 36  1  0  0  0  0
  4  5  1  0  0  0  0
  4  3  1  0  0  0  0
  5  6  1  0  0  0  0
  5 12  1  0  0  0  0
  6 15  1  0  0  0  0
  7  9  2  0  0  0  0
  7  6  1  0  0  0  0
  8  4  1  0  0  0  0
  8  7  1  0  0  0  0
  8 37  1  1  0  0  0
 10 16  1  0  0  0  0
 10  8  1  0  0  0  0
 11  5  1  0  0  0  0
 12 44  1  0  0  0  0
 12 43  1  0  0  0  0
 13 14  1  6  0  0  0
 13  2  1  0  0  0  0
 13  1  1  0  0  0  0
 15 47  1  0  0  0  0
 16 21  2  0  0  0  0
 17 18  2  0  0  0  0
 17 16  1  0  0  0  0
 18 19  1  0  0  0  0
 19 51  1  0  0  0  0
 19 20  2  0  0  0  0
 20 52  1  0  0  0  0
 21 20  1  0  0  0  0
 21 53  1  0  0  0  0
 22 13  1  0  0  0  0
 23 54  1  0  0  0  0
 23 22  2  0  0  0  0
 24 23  1  0  0  0  0
 25 24  2  0  0  0  0
 25 26  1  0  0  0  0
 26 27  2  0  0  0  0
 27 22  1  0  0  0  0
 27 58  1  0  0  0  0
 28 33  1  0  0  0  0
 29 28  2  0  0  0  0
 29 30  1  0  0  0  0
 30 31  2  0  0  0  0
 31 32  1  0  0  0  0
 31 61  1  0  0  0  0
 32 62  1  0  0  0  0
 33 63  1  0  0  0  0
 33 32  2  0  0  0  0
 38 10  1  0  0  0  0
 39 10  1  0  0  0  0
 40 11  1  0  0  0  0
 41 11  1  0  0  0  0
 42 11  1  0  0  0  0
 45 12  1  0  0  0  0
 46 15  1  0  0  0  0
 48 15  1  0  0  0  0
 49 17  1  0  0  0  0
 50 18  1  0  0  0  0
 55 24  1  0  0  0  0
 56 25  1  0  0  0  0
 57 26  1  0  0  0  0
 59 29  1  0  0  0  0
 60 30  1  0  0  0  0
M  RAD  1   3   2
M  END
>  <File Format>
g03

$$$$
REDO_6_srs_9.log
 OpenBabel02202017103D
Gaussian sw/gaussian//g16/g16 #p opt freq b3lyp/def2svp scrf=(smd,solvent=dichlo
 63 67  0  0  1  0  0  0  0  0999 V2000
   -1.9998   -2.0361    0.4024 C   0  0  1  0  0  0  0  0  0  0  0  0
   -0.6797   -1.2910    0.2957 C   0  0  2  0  0  0  0  0  0  0  0  0
    0.5473   -1.9542    0.6416 C   0  0  0  0  0  0  0  0  0  0  0  0
    1.7287   -1.5227    0.3337 N   0  0  0  0  0  0  0  0  0  0  0  0
    2.9967   -2.2607    0.6716 C   0  0  0  0  0  0  0  0  0  0  0  0
    3.9470   -1.5331   -0.1692 N   0  0  0  0  0  0  0  0  0  0  0  0
    3.4527   -0.4304   -0.7923 C   0  0  0  0  0  0  0  0  0  0  0  0
    2.0057   -0.2533   -0.3544 C   0  0  2  0  0  0  0  0  0  0  0  0
    4.0581    0.3157   -1.5387 O   0  0  0  0  0  0  0  0  0  0  0  0
    1.8220    0.9596    0.5940 C   0  0  0  0  0  0  0  0  0  0  0  0
    3.2960   -2.0952    2.1624 C   0  0  0  0  0  0  0  0  0  0  0  0
    2.8972   -3.7259    0.2583 C   0  0  0  0  0  0  0  0  0  0  0  0
   -1.6950   -1.0231    1.4573 C   0  0  1  0  0  0  0  0  0  0  0  0
   -1.3925   -1.4454    2.4174 H   0  0  0  0  0  0  0  0  0  0  0  0
    5.3260   -1.9531   -0.3142 C   0  0  0  0  0  0  0  0  0  0  0  0
    1.7624    2.2783   -0.1375 C   0  0  0  0  0  0  0  0  0  0  0  0
    2.9204    3.0302   -0.3837 C   0  0  0  0  0  0  0  0  0  0  0  0
    2.8465    4.2428   -1.0742 C   0  0  0  0  0  0  0  0  0  0  0  0
    1.6133    4.7199   -1.5301 C   0  0  0  0  0  0  0  0  0  0  0  0
    0.4524    3.9792   -1.2865 C   0  0  0  0  0  0  0  0  0  0  0  0
    0.5287    2.7680   -0.5944 C   0  0  0  0  0  0  0  0  0  0  0  0
   -2.2991    0.3325    1.5757 C   0  0  0  0  0  0  0  0  0  0  0  0
   -2.6805    1.1122    0.4685 C   0  0  0  0  0  0  0  0  0  0  0  0
   -3.2383    2.3785    0.6512 C   0  0  0  0  0  0  0  0  0  0  0  0
   -3.4253    2.8913    1.9391 C   0  0  0  0  0  0  0  0  0  0  0  0
   -3.0492    2.1261    3.0462 C   0  0  0  0  0  0  0  0  0  0  0  0
   -2.4897    0.8589    2.8646 C   0  0  0  0  0  0  0  0  0  0  0  0
   -3.0482   -1.8407   -0.6482 C   0  0  0  0  0  0  0  0  0  0  0  0
   -2.7140   -1.7554   -2.0065 C   0  0  0  0  0  0  0  0  0  0  0  0
   -3.7108   -1.5861   -2.9721 C   0  0  0  0  0  0  0  0  0  0  0  0
   -5.0522   -1.5015   -2.5876 C   0  0  0  0  0  0  0  0  0  0  0  0
   -5.3930   -1.5913   -1.2337 C   0  0  0  0  0  0  0  0  0  0  0  0
   -4.3968   -1.7591   -0.2696 C   0  0  0  0  0  0  0  0  0  0  0  0
   -1.8981   -3.0697    0.7530 H   0  0  0  0  0  0  0  0  0  0  0  0
   -0.6272   -0.4872   -0.4387 H   0  0  0  0  0  0  0  0  0  0  0  0
    0.4935   -2.8851    1.2149 H   0  0  0  0  0  0  0  0  0  0  0  0
    1.3539   -0.1547   -1.2322 H   0  0  0  0  0  0  0  0  0  0  0  0
    0.8848    0.8101    1.1484 H   0  0  0  0  0  0  0  0  0  0  0  0
    2.6429    0.9544    1.3262 H   0  0  0  0  0  0  0  0  0  0  0  0
    4.2504   -2.5821    2.4085 H   0  0  0  0  0  0  0  0  0  0  0  0
    2.5050   -2.5705    2.7609 H   0  0  0  0  0  0  0  0  0  0  0  0
    3.3595   -1.0297    2.4254 H   0  0  0  0  0  0  0  0  0  0  0  0
    2.6413   -3.8098   -0.8078 H   0  0  0  0  0  0  0  0  0  0  0  0
    3.8634   -4.2183    0.4338 H   0  0  0  0  0  0  0  0  0  0  0  0
    2.1466   -4.2573    0.8593 H   0  0  0  0  0  0  0  0  0  0  0  0
    5.8049   -2.0728    0.6692 H   0  0  0  0  0  0  0  0  0  0  0  0
    5.4034   -2.9011   -0.8690 H   0  0  0  0  0  0  0  0  0  0  0  0
    5.8511   -1.1702   -0.8756 H   0  0  0  0  0  0  0  0  0  0  0  0
    3.8868    2.6591   -0.0375 H   0  0  0  0  0  0  0  0  0  0  0  0
    3.7574    4.8183   -1.2574 H   0  0  0  0  0  0  0  0  0  0  0  0
    1.5570    5.6691   -2.0689 H   0  0  0  0  0  0  0  0  0  0  0  0
   -0.5179    4.3484   -1.6284 H   0  0  0  0  0  0  0  0  0  0  0  0
   -0.3836    2.2032   -0.3895 H   0  0  0  0  0  0  0  0  0  0  0  0
   -2.5423    0.7376   -0.5455 H   0  0  0  0  0  0  0  0  0  0  0  0
   -3.5261    2.9697   -0.2214 H   0  0  0  0  0  0  0  0  0  0  0  0
   -3.8600    3.8841    2.0776 H   0  0  0  0  0  0  0  0  0  0  0  0
   -3.1879    2.5169    4.0571 H   0  0  0  0  0  0  0  0  0  0  0  0
   -2.1962    0.2660    3.7347 H   0  0  0  0  0  0  0  0  0  0  0  0
   -1.6665   -1.8174   -2.3111 H   0  0  0  0  0  0  0  0  0  0  0  0
   -3.4379   -1.5185   -4.0281 H   0  0  0  0  0  0  0  0  0  0  0  0
   -5.8315   -1.3650   -3.3414 H   0  0  0  0  0  0  0  0  0  0  0  0
   -6.4395   -1.5238   -0.9264 H   0  0  0  0  0  0  0  0  0  0  0  0
   -4.6631   -1.8159    0.7886 H   0  0  0  0  0  0  0  0  0  0  0  0
  1 34  1  1  0  0  0
  1 13  1  0  0  0  0
  2 35  1  6  0  0  0
  2  1  1  0  0  0  0
  2  3  1  0  0  0  0
  2 13  1  0  0  0  0
  3 36  1  0  0  0  0
  4  3  1  0  0  0  0
  4  5  1  0  0  0  0
  5 11  1  0  0  0  0
  6  5  1  0  0  0  0
  7  8  1  0  0  0  0
  7  6  1  0  0  0  0
  8 37  1  6  0  0  0
  8  4  1  0  0  0  0
  8 10  1  0  0  0  0
  9  7  2  0  0  0  0
 10 38  1  0  0  0  0
 10 39  1  0  0  0  0
 11 40  1  0  0  0  0
 11 42  1  0  0  0  0
 11 41  1  0  0  0  0
 12 44  1  0  0  0  0
 12  5  1  0  0  0  0
 12 45  1  0  0  0  0
 13 22  1  0  0  0  0
 13 14  1  1  0  0  0
 15  6  1  0  0  0  0
 15 46  1  0  0  0  0
 16 10  1  0  0  0  0
 17 16  1  0  0  0  0
 17 49  1  0  0  0  0
 18 17  2  0  0  0  0
 19 20  2  0  0  0  0
 19 18  1  0  0  0  0
 20 21  1  0  0  0  0
 21 53  1  0  0  0  0
 21 16  2  0  0  0  0
 22 27  2  0  0  0  0
 23 24  2  0  0  0  0
 23 22  1  0  0  0  0
 24 25  1  0  0  0  0
 25 56  1  0  0  0  0
 25 26  2  0  0  0  0
 26 57  1  0  0  0  0
 27 26  1  0  0  0  0
 27 58  1  0  0  0  0
 28 33  1  0  0  0  0
 28  1  1  0  0  0  0
 29 28  2  0  0  0  0
 30 31  2  0  0  0  0
 30 29  1  0  0  0  0
 31 32  1  0  0  0  0
 32 62  1  0  0  0  0
 32 33  2  0  0  0  0
 33 63  1  0  0  0  0
 43 12  1  0  0  0  0
 47 15  1  0  0  0  0
 48 15  1  0  0  0  0
 50 18  1  0  0  0  0
 51 19  1  0  0  0  0
 52 20  1  0  0  0  0
 54 23  1  0  0  0  0
 55 24  1  0  0  0  0
 59 29  1  0  0  0  0
 60 30  1  0  0  0  0
 61 31  1  0  0  0  0
M  RAD  1   3   2
M  END
>  <File Format>
g03

$$$$
REDO_6_ssr_1.log
 OpenBabel02202017103D
Gaussian sw/gaussian//g16/g16 #p opt freq b3lyp/def2svp scrf=(smd,solvent=dichlo
 63 67  0  0  1  0  0  0  0  0999 V2000
   -1.7987   -0.4818   -1.2910 C   0  0  2  0  0  0  0  0  0  0  0  0
   -0.8735    0.3787   -0.4329 C   0  0  1  0  0  0  0  0  0  0  0  0
    0.3872    0.8091   -0.9697 C   0  0  0  0  0  0  0  0  0  0  0  0
    1.4572    1.0637   -0.2876 N   0  0  0  0  0  0  0  0  0  0  0  0
    2.6882    1.6664   -0.9251 C   0  0  0  0  0  0  0  0  0  0  0  0
    3.5391    1.8386    0.2506 N   0  0  0  0  0  0  0  0  0  0  0  0
    2.9936    1.4614    1.4316 C   0  0  0  0  0  0  0  0  0  0  0  0
    1.6150    0.8723    1.1635 C   0  0  2  0  0  0  0  0  0  0  0  0
    3.5116    1.5206    2.5321 O   0  0  0  0  0  0  0  0  0  0  0  0
    1.5555   -0.6009    1.6283 C   0  0  0  0  0  0  0  0  0  0  0  0
    3.3029    0.7048   -1.9393 C   0  0  0  0  0  0  0  0  0  0  0  0
    2.3259    3.0157   -1.5477 C   0  0  0  0  0  0  0  0  0  0  0  0
   -2.1342    0.9652   -1.1358 C   0  0  2  0  0  0  0  0  0  0  0  0
   -1.9101    1.5775   -2.0117 H   0  0  0  0  0  0  0  0  0  0  0  0
   -2.6006   -1.5703   -0.6475 C   0  0  0  0  0  0  0  0  0  0  0  0
   -2.0845   -2.3590    0.3890 C   0  0  0  0  0  0  0  0  0  0  0  0
   -2.8564   -3.3763    0.9584 C   0  0  0  0  0  0  0  0  0  0  0  0
   -4.1537   -3.6141    0.4962 C   0  0  0  0  0  0  0  0  0  0  0  0
   -4.6748   -2.8315   -0.5400 C   0  0  0  0  0  0  0  0  0  0  0  0
   -3.9034   -1.8155   -1.1077 C   0  0  0  0  0  0  0  0  0  0  0  0
    4.8949    2.3397    0.1491 C   0  0  0  0  0  0  0  0  0  0  0  0
    2.4312   -1.5191    0.8133 C   0  0  0  0  0  0  0  0  0  0  0  0
    3.8095   -1.6121    1.0654 C   0  0  0  0  0  0  0  0  0  0  0  0
    4.6276   -2.4072    0.2589 C   0  0  0  0  0  0  0  0  0  0  0  0
    4.0791   -3.1241   -0.8101 C   0  0  0  0  0  0  0  0  0  0  0  0
    2.7067   -3.0453   -1.0641 C   0  0  0  0  0  0  0  0  0  0  0  0
    1.8908   -2.2461   -0.2582 C   0  0  0  0  0  0  0  0  0  0  0  0
   -3.2548    1.5020   -0.3144 C   0  0  0  0  0  0  0  0  0  0  0  0
   -3.6011    1.0020    0.9532 C   0  0  0  0  0  0  0  0  0  0  0  0
   -4.6818    1.5393    1.6551 C   0  0  0  0  0  0  0  0  0  0  0  0
   -5.4353    2.5825    1.1071 C   0  0  0  0  0  0  0  0  0  0  0  0
   -5.0968    3.0897   -0.1504 C   0  0  0  0  0  0  0  0  0  0  0  0
   -4.0142    2.5546   -0.8525 C   0  0  0  0  0  0  0  0  0  0  0  0
   -1.3889   -0.7418   -2.2726 H   0  0  0  0  0  0  0  0  0  0  0  0
   -0.9578    0.2563    0.6448 H   0  0  0  0  0  0  0  0  0  0  0  0
    0.4457    0.9757   -2.0504 H   0  0  0  0  0  0  0  0  0  0  0  0
    0.8517    1.4614    1.6938 H   0  0  0  0  0  0  0  0  0  0  0  0
    1.8739   -0.5797    2.6810 H   0  0  0  0  0  0  0  0  0  0  0  0
    0.5154   -0.9493    1.6113 H   0  0  0  0  0  0  0  0  0  0  0  0
    4.2006    1.1647   -2.3755 H   0  0  0  0  0  0  0  0  0  0  0  0
    2.5972    0.5088   -2.7592 H   0  0  0  0  0  0  0  0  0  0  0  0
    3.5802   -0.2432   -1.4621 H   0  0  0  0  0  0  0  0  0  0  0  0
    1.8518    3.6682   -0.8002 H   0  0  0  0  0  0  0  0  0  0  0  0
    3.2364    3.5043   -1.9212 H   0  0  0  0  0  0  0  0  0  0  0  0
    1.6458    2.8842   -2.4015 H   0  0  0  0  0  0  0  0  0  0  0  0
   -1.0744   -2.1734    0.7580 H   0  0  0  0  0  0  0  0  0  0  0  0
   -2.4416   -3.9827    1.7673 H   0  0  0  0  0  0  0  0  0  0  0  0
   -4.7592   -4.4062    0.9434 H   0  0  0  0  0  0  0  0  0  0  0  0
   -5.6899   -3.0091   -0.9037 H   0  0  0  0  0  0  0  0  0  0  0  0
   -4.3167   -1.1975   -1.9084 H   0  0  0  0  0  0  0  0  0  0  0  0
    5.5356    1.6362   -0.4048 H   0  0  0  0  0  0  0  0  0  0  0  0
    4.9204    3.3203   -0.3484 H   0  0  0  0  0  0  0  0  0  0  0  0
    5.2828    2.4456    1.1698 H   0  0  0  0  0  0  0  0  0  0  0  0
    4.2422   -1.0559    1.9000 H   0  0  0  0  0  0  0  0  0  0  0  0
    5.6983   -2.4708    0.4687 H   0  0  0  0  0  0  0  0  0  0  0  0
    4.7193   -3.7477   -1.4389 H   0  0  0  0  0  0  0  0  0  0  0  0
    2.2683   -3.6081   -1.8919 H   0  0  0  0  0  0  0  0  0  0  0  0
    0.8192   -2.1866   -0.4616 H   0  0  0  0  0  0  0  0  0  0  0  0
   -3.0330    0.1878    1.4041 H   0  0  0  0  0  0  0  0  0  0  0  0
   -4.9373    1.1374    2.6386 H   0  0  0  0  0  0  0  0  0  0  0  0
   -6.2808    2.9993    1.6596 H   0  0  0  0  0  0  0  0  0  0  0  0
   -5.6755    3.9068   -0.5880 H   0  0  0  0  0  0  0  0  0  0  0  0
   -3.7525    2.9551   -1.8353 H   0  0  0  0  0  0  0  0  0  0  0  0
  1 34  1  6  0  0  0
  1 13  1  0  0  0  0
  1 15  1  0  0  0  0
  1  2  1  0  0  0  0
  2 35  1  1  0  0  0
  3  2  1  0  0  0  0
  3  4  1  0  0  0  0
  4  8  1  0  0  0  0
  5  4  1  0  0  0  0
  5  6  1  0  0  0  0
  6  7  1  0  0  0  0
  7  9  2  0  0  0  0
  8  7  1  0  0  0  0
  8 10  1  0  0  0  0
  8 37  1  1  0  0  0
 10 38  1  0  0  0  0
 11 42  1  0  0  0  0
 11  5  1  0  0  0  0
 12  5  1  0  0  0  0
 12 43  1  0  0  0  0
 13 14  1  6  0  0  0
 13  2  1  0  0  0  0
 13 28  1  0  0  0  0
 15 16  1  0  0  0  0
 16 46  1  0  0  0  0
 16 17  2  0  0  0  0
 17 47  1  0  0  0  0
 18 48  1  0  0  0  0
 18 17  1  0  0  0  0
 19 18  2  0  0  0  0
 20 15  2  0  0  0  0
 20 19  1  0  0  0  0
 21  6  1  0  0  0  0
 21 53  1  0  0  0  0
 22 23  1  0  0  0  0
 22 10  1  0  0  0  0
 23 54  1  0  0  0  0
 24 55  1  0  0  0  0
 24 23  2  0  0  0  0
 25 24  1  0  0  0  0
 26 25  2  0  0  0  0
 26 27  1  0  0  0  0
 27 22  2  0  0  0  0
 28 29  1  0  0  0  0
 29 59  1  0  0  0  0
 29 30  2  0  0  0  0
 30 60  1  0  0  0  0
 31 30  1  0  0  0  0
 31 61  1  0  0  0  0
 32 31  2  0  0  0  0
 33 28  2  0  0  0  0
 33 32  1  0  0  0  0
 36  3  1  0  0  0  0
 39 10  1  0  0  0  0
 40 11  1  0  0  0  0
 41 11  1  0  0  0  0
 44 12  1  0  0  0  0
 45 12  1  0  0  0  0
 49 19  1  0  0  0  0
 50 20  1  0  0  0  0
 51 21  1  0  0  0  0
 52 21  1  0  0  0  0
 56 25  1  0  0  0  0
 57 26  1  0  0  0  0
 58 27  1  0  0  0  0
 62 32  1  0  0  0  0
 63 33  1  0  0  0  0
M  RAD  1   3   2
M  END
>  <File Format>
g03

$$$$
REDO_6_ssr_5.log
 OpenBabel02202017103D
Gaussian sw/gaussian//g16/g16 #p opt freq b3lyp/def2svp scrf=(smd,solvent=dichlo
 63 67  0  0  1  0  0  0  0  0999 V2000
   -1.3604   -0.0971    1.5199 C   0  0  2  0  0  0  0  0  0  0  0  0
   -0.1781   -0.4758    0.5979 C   0  0  1  0  0  0  0  0  0  0  0  0
    1.1499   -0.3895    1.1401 C   0  0  0  0  0  0  0  0  0  0  0  0
    2.2562   -0.2440    0.4833 N   0  0  0  0  0  0  0  0  0  0  0  0
    3.6124   -0.3283    1.1423 C   0  0  0  0  0  0  0  0  0  0  0  0
    4.4229   -0.7357   -0.0085 N   0  0  0  0  0  0  0  0  0  0  0  0
    3.7924   -0.6754   -1.2106 C   0  0  0  0  0  0  0  0  0  0  0  0
    2.3865   -0.1343   -0.9750 C   0  0  2  0  0  0  0  0  0  0  0  0
    4.2627   -0.9345   -2.3017 O   0  0  0  0  0  0  0  0  0  0  0  0
    2.3157    1.3096   -1.5268 C   0  0  0  0  0  0  0  0  0  0  0  0
    4.0172    1.0432    1.6878 C   0  0  0  0  0  0  0  0  0  0  0  0
    3.6342   -1.3902    2.2368 C   0  0  0  0  0  0  0  0  0  0  0  0
   -1.0834   -1.5389    1.2474 C   0  0  2  0  0  0  0  0  0  0  0  0
   -0.6217   -2.0692    2.0872 H   0  0  0  0  0  0  0  0  0  0  0  0
   -2.5236    0.6620    0.9784 C   0  0  0  0  0  0  0  0  0  0  0  0
   -3.1264    1.6177    1.8124 C   0  0  0  0  0  0  0  0  0  0  0  0
   -4.2282    2.3577    1.3777 C   0  0  0  0  0  0  0  0  0  0  0  0
   -4.7470    2.1522    0.0962 C   0  0  0  0  0  0  0  0  0  0  0  0
   -4.1528    1.2045   -0.7428 C   0  0  0  0  0  0  0  0  0  0  0  0
   -3.0500    0.4670   -0.3092 C   0  0  0  0  0  0  0  0  0  0  0  0
    5.8225   -1.0895    0.1191 C   0  0  0  0  0  0  0  0  0  0  0  0
    1.0497    2.0676   -1.2251 C   0  0  0  0  0  0  0  0  0  0  0  0
   -0.0003    2.1091   -2.1552 C   0  0  0  0  0  0  0  0  0  0  0  0
   -1.1651    2.8301   -1.8817 C   0  0  0  0  0  0  0  0  0  0  0  0
   -1.3000    3.5135   -0.6701 C   0  0  0  0  0  0  0  0  0  0  0  0
   -0.2653    3.4698    0.2678 C   0  0  0  0  0  0  0  0  0  0  0  0
    0.9029    2.7542   -0.0093 C   0  0  0  0  0  0  0  0  0  0  0  0
   -1.9456   -2.3991    0.3780 C   0  0  0  0  0  0  0  0  0  0  0  0
   -1.4966   -2.8896   -0.8555 C   0  0  0  0  0  0  0  0  0  0  0  0
   -2.3239   -3.6981   -1.6406 C   0  0  0  0  0  0  0  0  0  0  0  0
   -3.6092   -4.0251   -1.1986 C   0  0  0  0  0  0  0  0  0  0  0  0
   -4.0614   -3.5439    0.0346 C   0  0  0  0  0  0  0  0  0  0  0  0
   -3.2350   -2.7357    0.8181 C   0  0  0  0  0  0  0  0  0  0  0  0
   -1.0534    0.2406    2.5124 H   0  0  0  0  0  0  0  0  0  0  0  0
   -0.3247   -0.2874   -0.4641 H   0  0  0  0  0  0  0  0  0  0  0  0
    1.2527   -0.5178    2.2213 H   0  0  0  0  0  0  0  0  0  0  0  0
    1.6371   -0.7728   -1.4596 H   0  0  0  0  0  0  0  0  0  0  0  0
    3.1826    1.8668   -1.1446 H   0  0  0  0  0  0  0  0  0  0  0  0
    2.4524    1.2049   -2.6125 H   0  0  0  0  0  0  0  0  0  0  0  0
    5.0067    0.9706    2.1610 H   0  0  0  0  0  0  0  0  0  0  0  0
    3.2971    1.3702    2.4517 H   0  0  0  0  0  0  0  0  0  0  0  0
    4.0641    1.7934    0.8883 H   0  0  0  0  0  0  0  0  0  0  0  0
    3.2676   -2.3544    1.8565 H   0  0  0  0  0  0  0  0  0  0  0  0
    4.6677   -1.5162    2.5869 H   0  0  0  0  0  0  0  0  0  0  0  0
    3.0376   -1.0808    3.1060 H   0  0  0  0  0  0  0  0  0  0  0  0
   -2.7222    1.7830    2.8144 H   0  0  0  0  0  0  0  0  0  0  0  0
   -4.6807    3.0977    2.0423 H   0  0  0  0  0  0  0  0  0  0  0  0
   -5.6087    2.7291   -0.2484 H   0  0  0  0  0  0  0  0  0  0  0  0
   -4.5467    1.0409   -1.7488 H   0  0  0  0  0  0  0  0  0  0  0  0
   -2.5994   -0.2552   -0.9893 H   0  0  0  0  0  0  0  0  0  0  0  0
    6.3792   -0.3002    0.6470 H   0  0  0  0  0  0  0  0  0  0  0  0
    5.9518   -2.0419    0.6557 H   0  0  0  0  0  0  0  0  0  0  0  0
    6.2290   -1.1962   -0.8946 H   0  0  0  0  0  0  0  0  0  0  0  0
    0.1051    1.5817   -3.1072 H   0  0  0  0  0  0  0  0  0  0  0  0
   -1.9732    2.8572   -2.6161 H   0  0  0  0  0  0  0  0  0  0  0  0
   -2.2153    4.0673   -0.4526 H   0  0  0  0  0  0  0  0  0  0  0  0
   -0.3664    3.9993    1.2184 H   0  0  0  0  0  0  0  0  0  0  0  0
    1.7171    2.7387    0.7191 H   0  0  0  0  0  0  0  0  0  0  0  0
   -0.4947   -2.6336   -1.2080 H   0  0  0  0  0  0  0  0  0  0  0  0
   -1.9629   -4.0718   -2.6020 H   0  0  0  0  0  0  0  0  0  0  0  0
   -4.2581   -4.6527   -1.8143 H   0  0  0  0  0  0  0  0  0  0  0  0
   -5.0660   -3.7933    0.3851 H   0  0  0  0  0  0  0  0  0  0  0  0
   -3.5954   -2.3490    1.7743 H   0  0  0  0  0  0  0  0  0  0  0  0
  1 34  1  1  0  0  0
  2 35  1  6  0  0  0
  2  3  1  0  0  0  0
  2 13  1  0  0  0  0
  2  1  1  0  0  0  0
  3 36  1  0  0  0  0
  4  3  1  0  0  0  0
  4  5  1  0  0  0  0
  5 11  1  0  0  0  0
  5 12  1  0  0  0  0
  6 21  1  0  0  0  0
  6  5  1  0  0  0  0
  7  8  1  0  0  0  0
  7  6  1  0  0  0  0
  8 37  1  6  0  0  0
  8  4  1  0  0  0  0
  9  7  2  0  0  0  0
 10 22  1  0  0  0  0
 10 38  1  0  0  0  0
 10  8  1  0  0  0  0
 11 40  1  0  0  0  0
 11 41  1  0  0  0  0
 12 44  1  0  0  0  0
 12 45  1  0  0  0  0
 13  1  1  0  0  0  0
 13 14  1  1  0  0  0
 15  1  1  0  0  0  0
 15 16  2  0  0  0  0
 16 46  1  0  0  0  0
 17 16  1  0  0  0  0
 17 47  1  0  0  0  0
 18 17  2  0  0  0  0
 19 20  2  0  0  0  0
 19 18  1  0  0  0  0
 20 15  1  0  0  0  0
 21 51  1  0  0  0  0
 21 52  1  0  0  0  0
 22 27  2  0  0  0  0
 23 24  2  0  0  0  0
 23 22  1  0  0  0  0
 24 25  1  0  0  0  0
 25 56  1  0  0  0  0
 25 26  2  0  0  0  0
 26 57  1  0  0  0  0
 27 26  1  0  0  0  0
 27 58  1  0  0  0  0
 28 33  1  0  0  0  0
 28 13  1  0  0  0  0
 29 28  2  0  0  0  0
 30 31  2  0  0  0  0
 30 29  1  0  0  0  0
 31 32  1  0  0  0  0
 32 62  1  0  0  0  0
 32 33  2  0  0  0  0
 33 63  1  0  0  0  0
 39 10  1  0  0  0  0
 42 11  1  0  0  0  0
 43 12  1  0  0  0  0
 48 18  1  0  0  0  0
 49 19  1  0  0  0  0
 50 20  1  0  0  0  0
 53 21  1  0  0  0  0
 54 23  1  0  0  0  0
 55 24  1  0  0  0  0
 59 29  1  0  0  0  0
 60 30  1  0  0  0  0
 61 31  1  0  0  0  0
M  RAD  1   3   2
M  END
>  <File Format>
g03

$$$$
REDO_6_ssr_6.log
 OpenBabel02202017103D
Gaussian sw/gaussian//g16/g16 #p opt freq b3lyp/def2svp scrf=(smd,solvent=dichlo
 63 67  0  0  1  0  0  0  0  0999 V2000
    1.8286   -1.2662   -1.4510 C   0  0  2  0  0  0  0  0  0  0  0  0
    0.6265   -1.0974   -0.5232 C   0  0  1  0  0  0  0  0  0  0  0  0
   -0.5910   -1.8114   -0.7935 C   0  0  0  0  0  0  0  0  0  0  0  0
   -1.7767   -1.4210   -0.4483 N   0  0  0  0  0  0  0  0  0  0  0  0
   -3.0201   -2.2432   -0.6758 C   0  0  0  0  0  0  0  0  0  0  0  0
   -3.9767   -1.4975    0.1419 N   0  0  0  0  0  0  0  0  0  0  0  0
   -3.5073   -0.3482    0.6951 C   0  0  0  0  0  0  0  0  0  0  0  0
   -2.0771   -0.1457    0.2180 C   0  0  2  0  0  0  0  0  0  0  0  0
   -4.1216    0.4230    1.4075 O   0  0  0  0  0  0  0  0  0  0  0  0
   -1.9717    1.0649   -0.7435 C   0  0  0  0  0  0  0  0  0  0  0  0
   -3.3825   -2.2149   -2.1603 C   0  0  0  0  0  0  0  0  0  0  0  0
   -2.8318   -3.6647   -0.1521 C   0  0  0  0  0  0  0  0  0  0  0  0
    1.8587   -1.9690   -0.1339 C   0  0  2  0  0  0  0  0  0  0  0  0
    1.6771   -3.0443   -0.1915 H   0  0  0  0  0  0  0  0  0  0  0  0
    2.6893   -0.0784   -1.7514 C   0  0  0  0  0  0  0  0  0  0  0  0
    2.1431    1.1952   -1.9583 C   0  0  0  0  0  0  0  0  0  0  0  0
    2.9711    2.2867   -2.2366 C   0  0  0  0  0  0  0  0  0  0  0  0
    4.3560    2.1137   -2.3135 C   0  0  0  0  0  0  0  0  0  0  0  0
    4.9080    0.8437   -2.1139 C   0  0  0  0  0  0  0  0  0  0  0  0
    4.0801   -0.2452   -1.8330 C   0  0  0  0  0  0  0  0  0  0  0  0
   -5.3418   -1.9448    0.3293 C   0  0  0  0  0  0  0  0  0  0  0  0
   -1.8543    2.3762   -0.0069 C   0  0  0  0  0  0  0  0  0  0  0  0
   -2.9473    3.2446    0.1127 C   0  0  0  0  0  0  0  0  0  0  0  0
   -2.8222    4.4544    0.8019 C   0  0  0  0  0  0  0  0  0  0  0  0
   -1.6020    4.8083    1.3853 C   0  0  0  0  0  0  0  0  0  0  0  0
   -0.5059    3.9456    1.2761 C   0  0  0  0  0  0  0  0  0  0  0  0
   -0.6335    2.7392    0.5843 C   0  0  0  0  0  0  0  0  0  0  0  0
    2.7000   -1.5749    1.0311 C   0  0  0  0  0  0  0  0  0  0  0  0
    2.9183   -0.2411    1.4195 C   0  0  0  0  0  0  0  0  0  0  0  0
    3.7386    0.0544    2.5097 C   0  0  0  0  0  0  0  0  0  0  0  0
    4.3572   -0.9723    3.2306 C   0  0  0  0  0  0  0  0  0  0  0  0
    4.1449   -2.3014    2.8550 C   0  0  0  0  0  0  0  0  0  0  0  0
    3.3213   -2.5983    1.7665 C   0  0  0  0  0  0  0  0  0  0  0  0
    1.6491   -1.9289   -2.3046 H   0  0  0  0  0  0  0  0  0  0  0  0
    0.5529   -0.1447   -0.0013 H   0  0  0  0  0  0  0  0  0  0  0  0
   -0.5176   -2.7744   -1.3087 H   0  0  0  0  0  0  0  0  0  0  0  0
   -1.4068   -0.0167    1.0784 H   0  0  0  0  0  0  0  0  0  0  0  0
   -1.0870    0.9213   -1.3800 H   0  0  0  0  0  0  0  0  0  0  0  0
   -2.8473    1.0675   -1.4082 H   0  0  0  0  0  0  0  0  0  0  0  0
   -4.3172   -2.7689   -2.3267 H   0  0  0  0  0  0  0  0  0  0  0  0
   -2.5889   -2.6975   -2.7489 H   0  0  0  0  0  0  0  0  0  0  0  0
   -3.5133   -1.1800   -2.5071 H   0  0  0  0  0  0  0  0  0  0  0  0
   -2.5225   -3.6493    0.9029 H   0  0  0  0  0  0  0  0  0  0  0  0
   -3.7814   -4.2106   -0.2382 H   0  0  0  0  0  0  0  0  0  0  0  0
   -2.0882   -4.2135   -0.7459 H   0  0  0  0  0  0  0  0  0  0  0  0
    1.0632    1.3380   -1.8938 H   0  0  0  0  0  0  0  0  0  0  0  0
    2.5307    3.2750   -2.3899 H   0  0  0  0  0  0  0  0  0  0  0  0
    5.0047    2.9667   -2.5271 H   0  0  0  0  0  0  0  0  0  0  0  0
    5.9900    0.7016   -2.1696 H   0  0  0  0  0  0  0  0  0  0  0  0
    4.5149   -1.2330   -1.6626 H   0  0  0  0  0  0  0  0  0  0  0  0
   -5.8390   -2.1040   -0.6395 H   0  0  0  0  0  0  0  0  0  0  0  0
   -5.3841   -2.8776    0.9127 H   0  0  0  0  0  0  0  0  0  0  0  0
   -5.8729   -1.1579    0.8794 H   0  0  0  0  0  0  0  0  0  0  0  0
   -3.9049    2.9666   -0.3334 H   0  0  0  0  0  0  0  0  0  0  0  0
   -3.6830    5.1228    0.8848 H   0  0  0  0  0  0  0  0  0  0  0  0
   -1.5045    5.7542    1.9239 H   0  0  0  0  0  0  0  0  0  0  0  0
    0.4521    4.2150    1.7277 H   0  0  0  0  0  0  0  0  0  0  0  0
    0.2265    2.0694    0.5002 H   0  0  0  0  0  0  0  0  0  0  0  0
    2.4531    0.5806    0.8748 H   0  0  0  0  0  0  0  0  0  0  0  0
    3.8963    1.0970    2.7962 H   0  0  0  0  0  0  0  0  0  0  0  0
    4.9993   -0.7361    4.0826 H   0  0  0  0  0  0  0  0  0  0  0  0
    4.6201   -3.1127    3.4118 H   0  0  0  0  0  0  0  0  0  0  0  0
    3.1576   -3.6398    1.4775 H   0  0  0  0  0  0  0  0  0  0  0  0
  1 34  1  6  0  0  0
  1  2  1  0  0  0  0
  1 13  1  0  0  0  0
  2 13  1  0  0  0  0
  2 35  1  1  0  0  0
  3  2  1  0  0  0  0
  3  4  1  0  0  0  0
  4  8  1  0  0  0  0
  5  4  1  0  0  0  0
  5 12  1  0  0  0  0
  5  6  1  0  0  0  0
  6 21  1  0  0  0  0
  6  7  1  0  0  0  0
  7  9  2  0  0  0  0
  8  7  1  0  0  0  0
  8 37  1  1  0  0  0
 10 22  1  0  0  0  0
 10  8  1  0  0  0  0
 11  5  1  0  0  0  0
 12 43  1  0  0  0  0
 13 14  1  6  0  0  0
 13 28  1  0  0  0  0
 15  1  1  0  0  0  0
 16 46  1  0  0  0  0
 16 15  2  0  0  0  0
 17 16  1  0  0  0  0
 18 17  2  0  0  0  0
 18 19  1  0  0  0  0
 19 20  2  0  0  0  0
 20 15  1  0  0  0  0
 20 50  1  0  0  0  0
 21 53  1  0  0  0  0
 21 52  1  0  0  0  0
 22 23  2  0  0  0  0
 22 27  1  0  0  0  0
 23 24  1  0  0  0  0
 24 55  1  0  0  0  0
 24 25  2  0  0  0  0
 25 56  1  0  0  0  0
 26 25  1  0  0  0  0
 26 57  1  0  0  0  0
 27 26  2  0  0  0  0
 28 29  2  0  0  0  0
 28 33  1  0  0  0  0
 29 30  1  0  0  0  0
 30 60  1  0  0  0  0
 30 31  2  0  0  0  0
 31 61  1  0  0  0  0
 32 31  1  0  0  0  0
 32 62  1  0  0  0  0
 33 32  2  0  0  0  0
 36  3  1  0  0  0  0
 38 10  1  0  0  0  0
 39 10  1  0  0  0  0
 40 11  1  0  0  0  0
 41 11  1  0  0  0  0
 42 11  1  0  0  0  0
 44 12  1  0  0  0  0
 45 12  1  0  0  0  0
 47 17  1  0  0  0  0
 48 18  1  0  0  0  0
 49 19  1  0  0  0  0
 51 21  1  0  0  0  0
 54 23  1  0  0  0  0
 58 27  1  0  0  0  0
 59 29  1  0  0  0  0
 63 33  1  0  0  0  0
M  RAD  1   3   2
M  END
>  <File Format>
g03

$$$$
