# Supplementary material for: Predicting Absolute Rate Constants for Huisgen Reactions of Unsaturated Iminium Ions with Diazoalkanes
Source: Angew Chem Int Ed Engl. 2020 May 11;59(30):12527–33. doi: 10.1002/anie.202003029 (PMC7383640; doi:10.1002/anie.202003029)
Supplement: Supplementary file 2 — Supplementary [file ANIE-59-12527-s002.zip › geometries/cis_c.sdf]

REDO_g_1.log
 OpenBabel02202016533D
Gaussian sw/gaussian//g16/g16 #p opt freq b3lyp/def2svp scrf=(smd,solvent=dichlo
 73 78  0  0  1  0  0  0  0  0999 V2000
    1.9172    0.7064   -0.2921 C   0  0  0  0  0  0  0  0  0  0  0  0
    1.8731   -0.1267   -1.5567 C   0  0  2  0  0  0  0  0  0  0  0  0
    0.5567    0.2373   -0.9094 C   0  0  1  0  0  0  0  0  0  0  0  0
   -0.3081   -0.7470   -0.2810 C   0  0  0  0  0  0  0  0  0  0  0  0
    0.0105    1.0672   -1.3551 H   0  0  0  0  0  0  0  0  0  0  0  0
   -0.1341   -1.8119   -0.4547 H   0  0  0  0  0  0  0  0  0  0  0  0
   -1.3157   -0.4651    0.4752 N   0  0  0  0  0  0  0  0  0  0  0  0
   -2.1792   -1.5514    1.0840 C   0  0  0  0  0  0  0  0  0  0  0  0
   -3.0387   -0.7516    1.9529 N   0  0  0  0  0  0  0  0  0  0  0  0
   -2.7903    0.5796    1.9611 C   0  0  0  0  0  0  0  0  0  0  0  0
   -1.6991    0.8778    0.9402 C   0  0  2  0  0  0  0  0  0  0  0  0
   -3.3636    1.4300    2.6173 O   0  0  0  0  0  0  0  0  0  0  0  0
   -2.2328    1.8484   -0.1368 C   0  0  0  0  0  0  0  0  0  0  0  0
   -2.9690   -2.2724   -0.0062 C   0  0  0  0  0  0  0  0  0  0  0  0
   -1.3124   -2.5105    1.8996 C   0  0  0  0  0  0  0  0  0  0  0  0
    2.0618    0.4597   -2.4618 H   0  0  0  0  0  0  0  0  0  0  0  0
   -4.1095   -1.3437    2.7295 C   0  0  0  0  0  0  0  0  0  0  0  0
   -3.2870    1.2309   -1.0200 C   0  0  0  0  0  0  0  0  0  0  0  0
   -4.6203    1.1379   -0.5880 C   0  0  0  0  0  0  0  0  0  0  0  0
   -5.5796    0.4947   -1.3740 C   0  0  0  0  0  0  0  0  0  0  0  0
   -5.2209   -0.0629   -2.6060 C   0  0  0  0  0  0  0  0  0  0  0  0
   -3.8987    0.0334   -3.0497 C   0  0  0  0  0  0  0  0  0  0  0  0
   -2.9399    0.6752   -2.2604 C   0  0  0  0  0  0  0  0  0  0  0  0
    2.3918   -1.5275   -1.6483 C   0  0  0  0  0  0  0  0  0  0  0  0
    1.6200   -2.5420   -2.2357 C   0  0  0  0  0  0  0  0  0  0  0  0
    2.1267   -3.8387   -2.3645 C   0  0  0  0  0  0  0  0  0  0  0  0
    3.4162   -4.1343   -1.9130 C   0  0  0  0  0  0  0  0  0  0  0  0
    4.1981   -3.1256   -1.3401 C   0  0  0  0  0  0  0  0  0  0  0  0
    3.6896   -1.8319   -1.2083 C   0  0  0  0  0  0  0  0  0  0  0  0
    2.4068    0.1472    1.0226 C   0  0  0  0  0  0  0  0  0  0  0  0
    3.2691    0.9205    1.8208 C   0  0  0  0  0  0  0  0  0  0  0  0
    3.7710    0.4308    3.0301 C   0  0  0  0  0  0  0  0  0  0  0  0
    3.4220   -0.8447    3.4768 C   0  0  0  0  0  0  0  0  0  0  0  0
    2.5673   -1.6271    2.6950 C   0  0  0  0  0  0  0  0  0  0  0  0
    2.0703   -1.1366    1.4872 C   0  0  0  0  0  0  0  0  0  0  0  0
    2.1797    2.1787   -0.4958 C   0  0  0  0  0  0  0  0  0  0  0  0
    1.3717    3.1474    0.1173 C   0  0  0  0  0  0  0  0  0  0  0  0
    1.6475    4.5071   -0.0425 C   0  0  0  0  0  0  0  0  0  0  0  0
    2.7422    4.9153   -0.8123 C   0  0  0  0  0  0  0  0  0  0  0  0
    3.5561    3.9561   -1.4211 C   0  0  0  0  0  0  0  0  0  0  0  0
    3.2745    2.5953   -1.2647 C   0  0  0  0  0  0  0  0  0  0  0  0
   -0.8288    1.3258    1.4429 H   0  0  0  0  0  0  0  0  0  0  0  0
   -1.4004    2.2427   -0.7318 H   0  0  0  0  0  0  0  0  0  0  0  0
   -2.6413    2.6941    0.4361 H   0  0  0  0  0  0  0  0  0  0  0  0
   -3.5959   -3.0489    0.4543 H   0  0  0  0  0  0  0  0  0  0  0  0
   -2.2840   -2.7676   -0.7092 H   0  0  0  0  0  0  0  0  0  0  0  0
   -3.6100   -1.5717   -0.5553 H   0  0  0  0  0  0  0  0  0  0  0  0
   -0.7193   -1.9594    2.6424 H   0  0  0  0  0  0  0  0  0  0  0  0
   -1.9622   -3.2268    2.4204 H   0  0  0  0  0  0  0  0  0  0  0  0
   -0.6396   -3.0886    1.2507 H   0  0  0  0  0  0  0  0  0  0  0  0
   -4.8899   -1.7579    2.0726 H   0  0  0  0  0  0  0  0  0  0  0  0
   -3.7322   -2.1398    3.3880 H   0  0  0  0  0  0  0  0  0  0  0  0
   -4.5476   -0.5479    3.3444 H   0  0  0  0  0  0  0  0  0  0  0  0
   -4.9061    1.5741    0.3718 H   0  0  0  0  0  0  0  0  0  0  0  0
   -6.6132    0.4322   -1.0246 H   0  0  0  0  0  0  0  0  0  0  0  0
   -5.9720   -0.5644   -3.2212 H   0  0  0  0  0  0  0  0  0  0  0  0
   -3.6120   -0.3916   -4.0149 H   0  0  0  0  0  0  0  0  0  0  0  0
   -1.9077    0.7454   -2.6124 H   0  0  0  0  0  0  0  0  0  0  0  0
    0.6156   -2.3151   -2.6023 H   0  0  0  0  0  0  0  0  0  0  0  0
    1.5134   -4.6184   -2.8229 H   0  0  0  0  0  0  0  0  0  0  0  0
    3.8132   -5.1476   -2.0113 H   0  0  0  0  0  0  0  0  0  0  0  0
    5.2095   -3.3481   -0.9914 H   0  0  0  0  0  0  0  0  0  0  0  0
    4.3005   -1.0498   -0.7537 H   0  0  0  0  0  0  0  0  0  0  0  0
    3.5600    1.9186    1.4953 H   0  0  0  0  0  0  0  0  0  0  0  0
    4.4387    1.0584    3.6253 H   0  0  0  0  0  0  0  0  0  0  0  0
    3.8094   -1.2263    4.4243 H   0  0  0  0  0  0  0  0  0  0  0  0
    2.2824   -2.6298    3.0228 H   0  0  0  0  0  0  0  0  0  0  0  0
    1.4286   -1.7933    0.9054 H   0  0  0  0  0  0  0  0  0  0  0  0
    0.5219    2.8374    0.7276 H   0  0  0  0  0  0  0  0  0  0  0  0
    1.0055    5.2504    0.4363 H   0  0  0  0  0  0  0  0  0  0  0  0
    2.9589    5.9790   -0.9375 H   0  0  0  0  0  0  0  0  0  0  0  0
    4.4145    4.2660   -2.0221 H   0  0  0  0  0  0  0  0  0  0  0  0
    3.9161    1.8491   -1.7391 H   0  0  0  0  0  0  0  0  0  0  0  0
  1 30  1  0  0  0  0
  2 16  1  6  0  0  0
  2  3  1  0  0  0  0
  2  1  1  0  0  0  0
  3  5  1  6  0  0  0
  3  1  1  0  0  0  0
  3  4  1  0  0  0  0
  4  7  1  0  0  0  0
  6  4  1  0  0  0  0
  7 11  1  0  0  0  0
  7  8  1  0  0  0  0
  8 15  1  0  0  0  0
  8  9  1  0  0  0  0
  9 10  1  0  0  0  0
  9 17  1  0  0  0  0
 10 12  2  0  0  0  0
 11 42  1  1  0  0  0
 11 10  1  0  0  0  0
 13 44  1  0  0  0  0
 13 11  1  0  0  0  0
 14 45  1  0  0  0  0
 14  8  1  0  0  0  0
 15 49  1  0  0  0  0
 15 48  1  0  0  0  0
 17 53  1  0  0  0  0
 17 52  1  0  0  0  0
 18 19  1  0  0  0  0
 18 13  1  0  0  0  0
 19 54  1  0  0  0  0
 20 55  1  0  0  0  0
 20 19  2  0  0  0  0
 21 20  1  0  0  0  0
 22 21  2  0  0  0  0
 22 23  1  0  0  0  0
 23 18  2  0  0  0  0
 24  2  1  0  0  0  0
 24 29  2  0  0  0  0
 25 24  1  0  0  0  0
 26 25  2  0  0  0  0
 26 27  1  0  0  0  0
 27 28  2  0  0  0  0
 28 29  1  0  0  0  0
 28 62  1  0  0  0  0
 29 63  1  0  0  0  0
 30 35  2  0  0  0  0
 30 31  1  0  0  0  0
 31 32  2  0  0  0  0
 32 33  1  0  0  0  0
 32 65  1  0  0  0  0
 33 66  1  0  0  0  0
 34 67  1  0  0  0  0
 34 33  2  0  0  0  0
 35 34  1  0  0  0  0
 36  1  1  0  0  0  0
 36 37  2  0  0  0  0
 37 69  1  0  0  0  0
 38 37  1  0  0  0  0
 38 70  1  0  0  0  0
 39 38  2  0  0  0  0
 40 41  2  0  0  0  0
 40 39  1  0  0  0  0
 41 36  1  0  0  0  0
 43 13  1  0  0  0  0
 46 14  1  0  0  0  0
 47 14  1  0  0  0  0
 50 15  1  0  0  0  0
 51 17  1  0  0  0  0
 56 21  1  0  0  0  0
 57 22  1  0  0  0  0
 58 23  1  0  0  0  0
 59 25  1  0  0  0  0
 60 26  1  0  0  0  0
 61 27  1  0  0  0  0
 64 31  1  0  0  0  0
 68 35  1  0  0  0  0
 71 39  1  0  0  0  0
 72 40  1  0  0  0  0
 73 41  1  0  0  0  0
M  RAD  1   4   2
M  END
>  <File Format>
g03

$$$$
REDO_g_3.log
 OpenBabel02202016533D
Gaussian sw/gaussian//g16/g16 #p opt freq b3lyp/def2svp scrf=(smd,solvent=dichlo
 73 78  0  0  1  0  0  0  0  0999 V2000
   -2.2501   -0.1656   -0.3381 C   0  0  0  0  0  0  0  0  0  0  0  0
   -1.4679    0.9262   -0.9850 C   0  0  2  0  0  0  0  0  0  0  0  0
   -0.7635   -0.4365   -0.6775 C   0  0  1  0  0  0  0  0  0  0  0  0
    0.2155   -0.5104    0.3673 C   0  0  0  0  0  0  0  0  0  0  0  0
   -0.5918   -1.0630   -1.5510 H   0  0  0  0  0  0  0  0  0  0  0  0
    0.0263    0.0106    1.3070 H   0  0  0  0  0  0  0  0  0  0  0  0
    1.3305   -1.1667    0.3118 N   0  0  0  0  0  0  0  0  0  0  0  0
    2.2248   -1.2891    1.5232 C   0  0  0  0  0  0  0  0  0  0  0  0
    3.2698   -2.1634    0.9969 N   0  0  0  0  0  0  0  0  0  0  0  0
    3.1105   -2.5583   -0.2895 C   0  0  0  0  0  0  0  0  0  0  0  0
    1.8593   -1.8945   -0.8523 C   0  0  2  0  0  0  0  0  0  0  0  0
    3.8495   -3.2828   -0.9313 O   0  0  0  0  0  0  0  0  0  0  0  0
    2.2137   -1.0018   -2.0646 C   0  0  0  0  0  0  0  0  0  0  0  0
    2.7654    0.0786    1.9359 C   0  0  0  0  0  0  0  0  0  0  0  0
    1.4478   -1.9664    2.6530 C   0  0  0  0  0  0  0  0  0  0  0  0
   -1.6393    0.9923   -2.0611 H   0  0  0  0  0  0  0  0  0  0  0  0
    4.4124   -2.5622    1.7941 C   0  0  0  0  0  0  0  0  0  0  0  0
    3.0174    0.2170   -1.6884 C   0  0  0  0  0  0  0  0  0  0  0  0
    2.3735    1.4465   -1.4880 C   0  0  0  0  0  0  0  0  0  0  0  0
    3.0859    2.5683   -1.0561 C   0  0  0  0  0  0  0  0  0  0  0  0
    4.4606    2.4726   -0.8200 C   0  0  0  0  0  0  0  0  0  0  0  0
    5.1162    1.2537   -1.0280 C   0  0  0  0  0  0  0  0  0  0  0  0
    4.4004    0.1336   -1.4593 C   0  0  0  0  0  0  0  0  0  0  0  0
   -1.0408    2.2417   -0.4200 C   0  0  0  0  0  0  0  0  0  0  0  0
   -0.8202    2.5150    0.9419 C   0  0  0  0  0  0  0  0  0  0  0  0
   -0.3809    3.7746    1.3554 C   0  0  0  0  0  0  0  0  0  0  0  0
   -0.1583    4.7917    0.4225 C   0  0  0  0  0  0  0  0  0  0  0  0
   -0.3837    4.5383   -0.9329 C   0  0  0  0  0  0  0  0  0  0  0  0
   -0.8196    3.2775   -1.3458 C   0  0  0  0  0  0  0  0  0  0  0  0
   -2.7220   -0.0801    1.0910 C   0  0  0  0  0  0  0  0  0  0  0  0
   -3.6237    0.9340    1.4465 C   0  0  0  0  0  0  0  0  0  0  0  0
   -4.1294    1.0074    2.7456 C   0  0  0  0  0  0  0  0  0  0  0  0
   -3.7437    0.0645    3.7046 C   0  0  0  0  0  0  0  0  0  0  0  0
   -2.8590   -0.9589    3.3529 C   0  0  0  0  0  0  0  0  0  0  0  0
   -2.3557   -1.0340    2.0506 C   0  0  0  0  0  0  0  0  0  0  0  0
   -3.2243   -0.9161   -1.2164 C   0  0  0  0  0  0  0  0  0  0  0  0
   -3.2995   -2.3149   -1.1462 C   0  0  0  0  0  0  0  0  0  0  0  0
   -4.2281   -3.0121   -1.9208 C   0  0  0  0  0  0  0  0  0  0  0  0
   -5.0983   -2.3166   -2.7682 C   0  0  0  0  0  0  0  0  0  0  0  0
   -5.0327   -0.9223   -2.8369 C   0  0  0  0  0  0  0  0  0  0  0  0
   -4.0984   -0.2243   -2.0652 C   0  0  0  0  0  0  0  0  0  0  0  0
    1.1401   -2.6689   -1.1600 H   0  0  0  0  0  0  0  0  0  0  0  0
    1.2932   -0.7079   -2.5849 H   0  0  0  0  0  0  0  0  0  0  0  0
    2.7773   -1.6584   -2.7441 H   0  0  0  0  0  0  0  0  0  0  0  0
    3.4168   -0.0360    2.8133 H   0  0  0  0  0  0  0  0  0  0  0  0
    1.9403    0.7470    2.2199 H   0  0  0  0  0  0  0  0  0  0  0  0
    3.3377    0.5367    1.1201 H   0  0  0  0  0  0  0  0  0  0  0  0
    1.0557   -2.9390    2.3218 H   0  0  0  0  0  0  0  0  0  0  0  0
    2.1116   -2.1224    3.5141 H   0  0  0  0  0  0  0  0  0  0  0  0
    0.6139   -1.3320    2.9841 H   0  0  0  0  0  0  0  0  0  0  0  0
    5.0243   -1.6896    2.0700 H   0  0  0  0  0  0  0  0  0  0  0  0
    4.0977   -3.0866    2.7092 H   0  0  0  0  0  0  0  0  0  0  0  0
    5.0175   -3.2425    1.1820 H   0  0  0  0  0  0  0  0  0  0  0  0
    1.3012    1.5248   -1.6694 H   0  0  0  0  0  0  0  0  0  0  0  0
    2.5621    3.5149   -0.9034 H   0  0  0  0  0  0  0  0  0  0  0  0
    5.0223    3.3465   -0.4810 H   0  0  0  0  0  0  0  0  0  0  0  0
    6.1923    1.1750   -0.8543 H   0  0  0  0  0  0  0  0  0  0  0  0
    4.9176   -0.8154   -1.6189 H   0  0  0  0  0  0  0  0  0  0  0  0
   -0.9988    1.7560    1.7016 H   0  0  0  0  0  0  0  0  0  0  0  0
   -0.2155    3.9612    2.4192 H   0  0  0  0  0  0  0  0  0  0  0  0
    0.1862    5.7751    0.7511 H   0  0  0  0  0  0  0  0  0  0  0  0
   -0.2178    5.3229   -1.6749 H   0  0  0  0  0  0  0  0  0  0  0  0
   -0.9859    3.0872   -2.4089 H   0  0  0  0  0  0  0  0  0  0  0  0
   -3.9219    1.6736    0.7007 H   0  0  0  0  0  0  0  0  0  0  0  0
   -4.8247    1.8071    3.0117 H   0  0  0  0  0  0  0  0  0  0  0  0
   -4.1362    0.1248    4.7225 H   0  0  0  0  0  0  0  0  0  0  0  0
   -2.5609   -1.7061    4.0922 H   0  0  0  0  0  0  0  0  0  0  0  0
   -1.6771   -1.8469    1.7834 H   0  0  0  0  0  0  0  0  0  0  0  0
   -2.6238   -2.8586   -0.4815 H   0  0  0  0  0  0  0  0  0  0  0  0
   -4.2739   -4.1024   -1.8637 H   0  0  0  0  0  0  0  0  0  0  0  0
   -5.8263   -2.8619   -3.3738 H   0  0  0  0  0  0  0  0  0  0  0  0
   -5.7104   -0.3728   -3.4949 H   0  0  0  0  0  0  0  0  0  0  0  0
   -4.0512    0.8656   -2.1202 H   0  0  0  0  0  0  0  0  0  0  0  0
  1 30  1  0  0  0  0
  2 16  1  6  0  0  0
  2  3  1  0  0  0  0
  2 24  1  0  0  0  0
  2  1  1  0  0  0  0
  3  5  1  6  0  0  0
  3  1  1  0  0  0  0
  3  4  1  0  0  0  0
  4  6  1  0  0  0  0
  7  4  1  0  0  0  0
  7  8  1  0  0  0  0
  8 14  1  0  0  0  0
  8 15  1  0  0  0  0
  9  8  1  0  0  0  0
  9 17  1  0  0  0  0
 10  9  1  0  0  0  0
 11 42  1  6  0  0  0
 11 10  1  0  0  0  0
 11  7  1  0  0  0  0
 12 10  2  0  0  0  0
 13 18  1  0  0  0  0
 13 11  1  0  0  0  0
 14 46  1  0  0  0  0
 14 45  1  0  0  0  0
 15 50  1  0  0  0  0
 15 49  1  0  0  0  0
 17 51  1  0  0  0  0
 17 52  1  0  0  0  0
 18 19  2  0  0  0  0
 18 23  1  0  0  0  0
 19 20  1  0  0  0  0
 20 55  1  0  0  0  0
 20 21  2  0  0  0  0
 21 56  1  0  0  0  0
 22 57  1  0  0  0  0
 22 21  1  0  0  0  0
 23 22  2  0  0  0  0
 24 25  2  0  0  0  0
 25 26  1  0  0  0  0
 25 59  1  0  0  0  0
 26 60  1  0  0  0  0
 27 61  1  0  0  0  0
 27 26  2  0  0  0  0
 28 27  1  0  0  0  0
 29 28  2  0  0  0  0
 29 24  1  0  0  0  0
 30 31  2  0  0  0  0
 30 35  1  0  0  0  0
 31 32  1  0  0  0  0
 32 65  1  0  0  0  0
 32 33  2  0  0  0  0
 33 66  1  0  0  0  0
 34 33  1  0  0  0  0
 34 67  1  0  0  0  0
 35 34  2  0  0  0  0
 36 37  1  0  0  0  0
 36  1  1  0  0  0  0
 37 69  1  0  0  0  0
 38 70  1  0  0  0  0
 38 37  2  0  0  0  0
 39 38  1  0  0  0  0
 40 39  2  0  0  0  0
 40 41  1  0  0  0  0
 41 36  2  0  0  0  0
 43 13  1  0  0  0  0
 44 13  1  0  0  0  0
 47 14  1  0  0  0  0
 48 15  1  0  0  0  0
 53 17  1  0  0  0  0
 54 19  1  0  0  0  0
 58 23  1  0  0  0  0
 62 28  1  0  0  0  0
 63 29  1  0  0  0  0
 64 31  1  0  0  0  0
 68 35  1  0  0  0  0
 71 39  1  0  0  0  0
 72 40  1  0  0  0  0
 73 41  1  0  0  0  0
M  RAD  1   4   2
M  END
>  <File Format>
g03

$$$$
REDO_g_4.log
 OpenBabel02202016533D
Gaussian sw/gaussian//g16/g16 #p opt freq b3lyp/def2svp scrf=(smd,solvent=dichlo
 73 78  0  0  1  0  0  0  0  0999 V2000
   -1.0677   -1.2319    0.2833 C   0  0  0  0  0  0  0  0  0  0  0  0
   -1.5269   -1.1636   -1.1475 C   0  0  2  0  0  0  0  0  0  0  0  0
   -0.3470   -0.2888   -0.7611 C   0  0  1  0  0  0  0  0  0  0  0  0
   -0.4847    1.1292   -0.5302 C   0  0  0  0  0  0  0  0  0  0  0  0
    0.6379   -0.6348   -1.0645 H   0  0  0  0  0  0  0  0  0  0  0  0
   -1.4750    1.5862   -0.5079 H   0  0  0  0  0  0  0  0  0  0  0  0
    0.5084    1.9192   -0.2854 N   0  0  0  0  0  0  0  0  0  0  0  0
    0.3399    3.3880    0.0036 C   0  0  0  0  0  0  0  0  0  0  0  0
    1.6533    3.6933    0.5735 N   0  0  0  0  0  0  0  0  0  0  0  0
    2.5604    2.6875    0.5154 C   0  0  0  0  0  0  0  0  0  0  0  0
    1.9040    1.4845   -0.1448 C   0  0  2  0  0  0  0  0  0  0  0  0
    3.7177    2.7183    0.8952 O   0  0  0  0  0  0  0  0  0  0  0  0
    2.5991    1.0810   -1.4730 C   0  0  0  0  0  0  0  0  0  0  0  0
    0.0961    4.1285   -1.3115 C   0  0  0  0  0  0  0  0  0  0  0  0
   -0.7790    3.6179    1.0145 C   0  0  0  0  0  0  0  0  0  0  0  0
   -1.1737   -2.0352   -1.7091 H   0  0  0  0  0  0  0  0  0  0  0  0
    1.9755    4.9990    1.1146 C   0  0  0  0  0  0  0  0  0  0  0  0
    3.3421   -0.2314   -1.3617 C   0  0  0  0  0  0  0  0  0  0  0  0
    3.0643   -1.2876   -2.2407 C   0  0  0  0  0  0  0  0  0  0  0  0
    3.7227   -2.5150   -2.1130 C   0  0  0  0  0  0  0  0  0  0  0  0
    4.6686   -2.7002   -1.1018 C   0  0  0  0  0  0  0  0  0  0  0  0
    4.9557   -1.6501   -0.2221 C   0  0  0  0  0  0  0  0  0  0  0  0
    4.2981   -0.4245   -0.3508 C   0  0  0  0  0  0  0  0  0  0  0  0
   -2.8466   -0.6744   -1.6572 C   0  0  0  0  0  0  0  0  0  0  0  0
   -2.9445    0.4177   -2.5297 C   0  0  0  0  0  0  0  0  0  0  0  0
   -4.1882    0.8206   -3.0267 C   0  0  0  0  0  0  0  0  0  0  0  0
   -5.3462    0.1276   -2.6639 C   0  0  0  0  0  0  0  0  0  0  0  0
   -5.2537   -0.9773   -1.8099 C   0  0  0  0  0  0  0  0  0  0  0  0
   -4.0125   -1.3770   -1.3126 C   0  0  0  0  0  0  0  0  0  0  0  0
   -1.7702   -0.5841    1.4598 C   0  0  0  0  0  0  0  0  0  0  0  0
   -1.2665   -0.8207    2.7521 C   0  0  0  0  0  0  0  0  0  0  0  0
   -1.8315   -0.2085    3.8735 C   0  0  0  0  0  0  0  0  0  0  0  0
   -2.9209    0.6542    3.7331 C   0  0  0  0  0  0  0  0  0  0  0  0
   -3.4356    0.8958    2.4569 C   0  0  0  0  0  0  0  0  0  0  0  0
   -2.8682    0.2869    1.3349 C   0  0  0  0  0  0  0  0  0  0  0  0
   -0.2817   -2.4752    0.6290 C   0  0  0  0  0  0  0  0  0  0  0  0
    1.1029   -2.4651    0.8343 C   0  0  0  0  0  0  0  0  0  0  0  0
    1.7772   -3.6401    1.1826 C   0  0  0  0  0  0  0  0  0  0  0  0
    1.0715   -4.8363    1.3318 C   0  0  0  0  0  0  0  0  0  0  0  0
   -0.3133   -4.8535    1.1290 C   0  0  0  0  0  0  0  0  0  0  0  0
   -0.9849   -3.6806    0.7802 C   0  0  0  0  0  0  0  0  0  0  0  0
    1.9197    0.6442    0.5639 H   0  0  0  0  0  0  0  0  0  0  0  0
    3.2910    1.8864   -1.7646 H   0  0  0  0  0  0  0  0  0  0  0  0
    1.8438    1.0188   -2.2679 H   0  0  0  0  0  0  0  0  0  0  0  0
    0.0305    5.2094   -1.1231 H   0  0  0  0  0  0  0  0  0  0  0  0
   -0.8549    3.7991   -1.7553 H   0  0  0  0  0  0  0  0  0  0  0  0
    0.9149    3.9380   -2.0206 H   0  0  0  0  0  0  0  0  0  0  0  0
   -0.6065    3.0293    1.9267 H   0  0  0  0  0  0  0  0  0  0  0  0
   -0.8142    4.6847    1.2754 H   0  0  0  0  0  0  0  0  0  0  0  0
   -1.7571    3.3563    0.5887 H   0  0  0  0  0  0  0  0  0  0  0  0
    1.7610    5.7919    0.3825 H   0  0  0  0  0  0  0  0  0  0  0  0
    1.4123    5.2004    2.0389 H   0  0  0  0  0  0  0  0  0  0  0  0
    3.0484    5.0047    1.3438 H   0  0  0  0  0  0  0  0  0  0  0  0
    2.3200   -1.1498   -3.0298 H   0  0  0  0  0  0  0  0  0  0  0  0
    3.4895   -3.3301   -2.8026 H   0  0  0  0  0  0  0  0  0  0  0  0
    5.1797   -3.6602   -0.9966 H   0  0  0  0  0  0  0  0  0  0  0  0
    5.6970   -1.7866    0.5694 H   0  0  0  0  0  0  0  0  0  0  0  0
    4.5214    0.3966    0.3357 H   0  0  0  0  0  0  0  0  0  0  0  0
   -2.0425    0.9562   -2.8304 H   0  0  0  0  0  0  0  0  0  0  0  0
   -4.2503    1.6765   -3.7033 H   0  0  0  0  0  0  0  0  0  0  0  0
   -6.3186    0.4440   -3.0488 H   0  0  0  0  0  0  0  0  0  0  0  0
   -6.1541   -1.5279   -1.5268 H   0  0  0  0  0  0  0  0  0  0  0  0
   -3.9432   -2.2321   -0.6363 H   0  0  0  0  0  0  0  0  0  0  0  0
   -0.4191   -1.4924    2.8879 H   0  0  0  0  0  0  0  0  0  0  0  0
   -1.4145   -0.4120    4.8628 H   0  0  0  0  0  0  0  0  0  0  0  0
   -3.3663    1.1317    4.6091 H   0  0  0  0  0  0  0  0  0  0  0  0
   -4.2900    1.5643    2.3263 H   0  0  0  0  0  0  0  0  0  0  0  0
   -3.2959    0.5041    0.3597 H   0  0  0  0  0  0  0  0  0  0  0  0
    1.6673   -1.5390    0.7168 H   0  0  0  0  0  0  0  0  0  0  0  0
    2.8586   -3.6145    1.3321 H   0  0  0  0  0  0  0  0  0  0  0  0
    1.5982   -5.7548    1.6016 H   0  0  0  0  0  0  0  0  0  0  0  0
   -0.8724   -5.7859    1.2402 H   0  0  0  0  0  0  0  0  0  0  0  0
   -2.0664   -3.6953    0.6232 H   0  0  0  0  0  0  0  0  0  0  0  0
  1 36  1  0  0  0  0
  1 30  1  0  0  0  0
  2 16  1  6  0  0  0
  2  3  1  0  0  0  0
  2  1  1  0  0  0  0
  3  5  1  6  0  0  0
  3  4  1  0  0  0  0
  3  1  1  0  0  0  0
  4  6  1  0  0  0  0
  4  7  1  0  0  0  0
  7 11  1  0  0  0  0
  7  8  1  0  0  0  0
  8  9  1  0  0  0  0
  8 15  1  0  0  0  0
  9 17  1  0  0  0  0
 10  9  1  0  0  0  0
 10 12  2  0  0  0  0
 11 10  1  0  0  0  0
 11 42  1  1  0  0  0
 13 18  1  0  0  0  0
 13 11  1  0  0  0  0
 14 45  1  0  0  0  0
 14  8  1  0  0  0  0
 15 49  1  0  0  0  0
 15 48  1  0  0  0  0
 17 53  1  0  0  0  0
 17 52  1  0  0  0  0
 18 23  2  0  0  0  0
 19 20  2  0  0  0  0
 19 18  1  0  0  0  0
 20 21  1  0  0  0  0
 21 56  1  0  0  0  0
 21 22  2  0  0  0  0
 22 57  1  0  0  0  0
 23 22  1  0  0  0  0
 23 58  1  0  0  0  0
 24 29  1  0  0  0  0
 24  2  1  0  0  0  0
 25 24  2  0  0  0  0
 26 27  2  0  0  0  0
 26 25  1  0  0  0  0
 27 28  1  0  0  0  0
 28 62  1  0  0  0  0
 28 29  2  0  0  0  0
 29 63  1  0  0  0  0
 30 31  1  0  0  0  0
 31 64  1  0  0  0  0
 31 32  2  0  0  0  0
 32 65  1  0  0  0  0
 33 32  1  0  0  0  0
 33 66  1  0  0  0  0
 34 33  2  0  0  0  0
 35 30  2  0  0  0  0
 35 34  1  0  0  0  0
 36 41  2  0  0  0  0
 36 37  1  0  0  0  0
 37 38  2  0  0  0  0
 38 39  1  0  0  0  0
 38 70  1  0  0  0  0
 39 71  1  0  0  0  0
 40 72  1  0  0  0  0
 40 39  2  0  0  0  0
 41 40  1  0  0  0  0
 43 13  1  0  0  0  0
 44 13  1  0  0  0  0
 46 14  1  0  0  0  0
 47 14  1  0  0  0  0
 50 15  1  0  0  0  0
 51 17  1  0  0  0  0
 54 19  1  0  0  0  0
 55 20  1  0  0  0  0
 59 25  1  0  0  0  0
 60 26  1  0  0  0  0
 61 27  1  0  0  0  0
 67 34  1  0  0  0  0
 68 35  1  0  0  0  0
 69 37  1  0  0  0  0
 73 41  1  0  0  0  0
M  RAD  1   4   2
M  END
>  <File Format>
g03

$$$$
REDO_g_5.log
 OpenBabel02202016533D
Gaussian sw/gaussian//g16/g16 #p opt freq b3lyp/def2svp scrf=(smd,solvent=dichlo
 73 78  0  0  1  0  0  0  0  0999 V2000
   -2.2907   -0.1401   -0.3599 C   0  0  0  0  0  0  0  0  0  0  0  0
   -1.4662    0.8924   -1.0713 C   0  0  2  0  0  0  0  0  0  0  0  0
   -0.7861   -0.4392   -0.6656 C   0  0  1  0  0  0  0  0  0  0  0  0
    0.1710   -0.4513    0.4037 C   0  0  0  0  0  0  0  0  0  0  0  0
   -0.6114   -1.1443   -1.4765 H   0  0  0  0  0  0  0  0  0  0  0  0
   -0.0183    0.1540    1.2889 H   0  0  0  0  0  0  0  0  0  0  0  0
    1.2624   -1.1459    0.4281 N   0  0  0  0  0  0  0  0  0  0  0  0
    2.1365   -1.1906    1.6608 C   0  0  0  0  0  0  0  0  0  0  0  0
    3.1674   -2.1275    1.2218 N   0  0  0  0  0  0  0  0  0  0  0  0
    3.0090   -2.6321   -0.0255 C   0  0  0  0  0  0  0  0  0  0  0  0
    1.7828   -1.9870   -0.6604 C   0  0  2  0  0  0  0  0  0  0  0  0
    3.7355   -3.4281   -0.5924 O   0  0  0  0  0  0  0  0  0  0  0  0
    2.1816   -1.2130   -1.9393 C   0  0  0  0  0  0  0  0  0  0  0  0
    2.7045    0.1922    1.9712 C   0  0  0  0  0  0  0  0  0  0  0  0
    1.3286   -1.7579    2.8295 C   0  0  0  0  0  0  0  0  0  0  0  0
   -1.6377    0.9068   -2.1483 H   0  0  0  0  0  0  0  0  0  0  0  0
    4.3060   -2.4623    2.0531 C   0  0  0  0  0  0  0  0  0  0  0  0
    3.0343   -0.0016   -1.6574 C   0  0  0  0  0  0  0  0  0  0  0  0
    2.4449    1.2674   -1.5584 C   0  0  0  0  0  0  0  0  0  0  0  0
    3.2070    2.3874   -1.2155 C   0  0  0  0  0  0  0  0  0  0  0  0
    4.5761    2.2509   -0.9676 C   0  0  0  0  0  0  0  0  0  0  0  0
    5.1769    0.9914   -1.0734 C   0  0  0  0  0  0  0  0  0  0  0  0
    4.4121   -0.1268   -1.4160 C   0  0  0  0  0  0  0  0  0  0  0  0
   -1.0068    2.2359   -0.5961 C   0  0  0  0  0  0  0  0  0  0  0  0
   -0.7785    2.6101    0.7408 C   0  0  0  0  0  0  0  0  0  0  0  0
   -0.2894    3.8807    1.0534 C   0  0  0  0  0  0  0  0  0  0  0  0
   -0.0228    4.8097    0.0436 C   0  0  0  0  0  0  0  0  0  0  0  0
   -0.2563    4.4572   -1.2880 C   0  0  0  0  0  0  0  0  0  0  0  0
   -0.7425    3.1859   -1.5998 C   0  0  0  0  0  0  0  0  0  0  0  0
   -2.7275    0.0842    1.0619 C   0  0  0  0  0  0  0  0  0  0  0  0
   -2.3869   -0.8115    2.0845 C   0  0  0  0  0  0  0  0  0  0  0  0
   -2.8457   -0.6069    3.3889 C   0  0  0  0  0  0  0  0  0  0  0  0
   -3.6643    0.4890    3.6788 C   0  0  0  0  0  0  0  0  0  0  0  0
   -4.0296    1.3721    2.6574 C   0  0  0  0  0  0  0  0  0  0  0  0
   -3.5648    1.1696    1.3563 C   0  0  0  0  0  0  0  0  0  0  0  0
   -3.2597   -0.9599   -1.1932 C   0  0  0  0  0  0  0  0  0  0  0  0
   -3.0302   -1.2208   -2.5572 C   0  0  0  0  0  0  0  0  0  0  0  0
   -3.9325   -1.9763   -3.3071 C   0  0  0  0  0  0  0  0  0  0  0  0
   -5.0897   -2.4900   -2.7134 C   0  0  0  0  0  0  0  0  0  0  0  0
   -5.3290   -2.2407   -1.3611 C   0  0  0  0  0  0  0  0  0  0  0  0
   -4.4235   -1.4867   -0.6089 C   0  0  0  0  0  0  0  0  0  0  0  0
    1.0449   -2.7647   -0.9091 H   0  0  0  0  0  0  0  0  0  0  0  0
    1.2793   -0.9253   -2.4934 H   0  0  0  0  0  0  0  0  0  0  0  0
    2.7227   -1.9465   -2.5554 H   0  0  0  0  0  0  0  0  0  0  0  0
    3.3467    0.1295    2.8608 H   0  0  0  0  0  0  0  0  0  0  0  0
    1.8930    0.8986    2.1961 H   0  0  0  0  0  0  0  0  0  0  0  0
    3.2936    0.5730    1.1279 H   0  0  0  0  0  0  0  0  0  0  0  0
    0.9126   -2.7418    2.5684 H   0  0  0  0  0  0  0  0  0  0  0  0
    1.9795   -1.8673    3.7078 H   0  0  0  0  0  0  0  0  0  0  0  0
    0.5100   -1.0781    3.1043 H   0  0  0  0  0  0  0  0  0  0  0  0
    4.9634   -1.5900    2.1927 H   0  0  0  0  0  0  0  0  0  0  0  0
    3.9838   -2.8333    3.0372 H   0  0  0  0  0  0  0  0  0  0  0  0
    4.8677   -3.2517    1.5386 H   0  0  0  0  0  0  0  0  0  0  0  0
    1.3763    1.3821   -1.7472 H   0  0  0  0  0  0  0  0  0  0  0  0
    2.7258    3.3654   -1.1404 H   0  0  0  0  0  0  0  0  0  0  0  0
    5.1758    3.1238   -0.6982 H   0  0  0  0  0  0  0  0  0  0  0  0
    6.2485    0.8790   -0.8902 H   0  0  0  0  0  0  0  0  0  0  0  0
    4.8863   -1.1074   -1.4972 H   0  0  0  0  0  0  0  0  0  0  0  0
   -0.9922    1.9276    1.5612 H   0  0  0  0  0  0  0  0  0  0  0  0
   -0.1199    4.1450    2.1000 H   0  0  0  0  0  0  0  0  0  0  0  0
    0.3613    5.8013    0.2939 H   0  0  0  0  0  0  0  0  0  0  0  0
   -0.0572    5.1714   -2.0905 H   0  0  0  0  0  0  0  0  0  0  0  0
   -0.9130    2.9175   -2.6453 H   0  0  0  0  0  0  0  0  0  0  0  0
   -1.7675   -1.6829    1.8598 H   0  0  0  0  0  0  0  0  0  0  0  0
   -2.5676   -1.3090    4.1786 H   0  0  0  0  0  0  0  0  0  0  0  0
   -4.0227    0.6509    4.6982 H   0  0  0  0  0  0  0  0  0  0  0  0
   -4.6750    2.2262    2.8761 H   0  0  0  0  0  0  0  0  0  0  0  0
   -3.8455    1.8622    0.5604 H   0  0  0  0  0  0  0  0  0  0  0  0
   -2.1394   -0.8395   -3.0599 H   0  0  0  0  0  0  0  0  0  0  0  0
   -3.7284   -2.1623   -4.3643 H   0  0  0  0  0  0  0  0  0  0  0  0
   -5.7971   -3.0793   -3.3016 H   0  0  0  0  0  0  0  0  0  0  0  0
   -6.2277   -2.6342   -0.8798 H   0  0  0  0  0  0  0  0  0  0  0  0
   -4.6341   -1.3065    0.4446 H   0  0  0  0  0  0  0  0  0  0  0  0
  1 30  1  0  0  0  0
  2 16  1  6  0  0  0
  2  3  1  0  0  0  0
  2 24  1  0  0  0  0
  2  1  1  0  0  0  0
  3  5  1  6  0  0  0
  3  1  1  0  0  0  0
  3  4  1  0  0  0  0
  4  7  1  0  0  0  0
  4  6  1  0  0  0  0
  7  8  1  0  0  0  0
  8 14  1  0  0  0  0
  8 15  1  0  0  0  0
  9  8  1  0  0  0  0
  9 17  1  0  0  0  0
 10  9  1  0  0  0  0
 11 42  1  6  0  0  0
 11 10  1  0  0  0  0
 11  7  1  0  0  0  0
 12 10  2  0  0  0  0
 13 18  1  0  0  0  0
 13 11  1  0  0  0  0
 14 46  1  0  0  0  0
 14 45  1  0  0  0  0
 15 50  1  0  0  0  0
 15 49  1  0  0  0  0
 17 51  1  0  0  0  0
 17 52  1  0  0  0  0
 18 19  2  0  0  0  0
 18 23  1  0  0  0  0
 19 20  1  0  0  0  0
 20 55  1  0  0  0  0
 20 21  2  0  0  0  0
 21 56  1  0  0  0  0
 22 21  1  0  0  0  0
 22 57  1  0  0  0  0
 23 22  2  0  0  0  0
 24 25  2  0  0  0  0
 25 26  1  0  0  0  0
 25 59  1  0  0  0  0
 26 60  1  0  0  0  0
 27 61  1  0  0  0  0
 27 26  2  0  0  0  0
 28 27  1  0  0  0  0
 29 28  2  0  0  0  0
 29 24  1  0  0  0  0
 30 35  2  0  0  0  0
 30 31  1  0  0  0  0
 31 32  2  0  0  0  0
 32 33  1  0  0  0  0
 32 65  1  0  0  0  0
 33 66  1  0  0  0  0
 34 67  1  0  0  0  0
 34 33  2  0  0  0  0
 35 34  1  0  0  0  0
 36 41  1  0  0  0  0
 36  1  1  0  0  0  0
 37 36  2  0  0  0  0
 38 39  2  0  0  0  0
 38 37  1  0  0  0  0
 39 40  1  0  0  0  0
 40 72  1  0  0  0  0
 40 41  2  0  0  0  0
 41 73  1  0  0  0  0
 43 13  1  0  0  0  0
 44 13  1  0  0  0  0
 47 14  1  0  0  0  0
 48 15  1  0  0  0  0
 53 17  1  0  0  0  0
 54 19  1  0  0  0  0
 58 23  1  0  0  0  0
 62 28  1  0  0  0  0
 63 29  1  0  0  0  0
 64 31  1  0  0  0  0
 68 35  1  0  0  0  0
 69 37  1  0  0  0  0
 70 38  1  0  0  0  0
 71 39  1  0  0  0  0
M  RAD  1   4   2
M  END
>  <File Format>
g03

$$$$
REDO_g_6.log
 OpenBabel02202016533D
Gaussian sw/gaussian//g16/g16 #p opt freq b3lyp/def2svp scrf=(smd,solvent=dichlo
 73 78  0  0  1  0  0  0  0  0999 V2000
   -1.0514   -1.2556    0.1674 C   0  0  0  0  0  0  0  0  0  0  0  0
   -1.5070   -1.0494   -1.2503 C   0  0  2  0  0  0  0  0  0  0  0  0
   -0.3615   -0.1754   -0.7637 C   0  0  1  0  0  0  0  0  0  0  0  0
   -0.4959    1.2386   -0.5126 C   0  0  0  0  0  0  0  0  0  0  0  0
    0.6343   -0.4966   -1.0617 H   0  0  0  0  0  0  0  0  0  0  0  0
   -1.4673    1.7286   -0.5801 H   0  0  0  0  0  0  0  0  0  0  0  0
    0.4995    2.0075   -0.2092 N   0  0  0  0  0  0  0  0  0  0  0  0
    0.3575    3.4838    0.0453 C   0  0  0  0  0  0  0  0  0  0  0  0
    1.6195    3.7493    0.7380 N   0  0  0  0  0  0  0  0  0  0  0  0
    2.5129    2.7292    0.7214 C   0  0  0  0  0  0  0  0  0  0  0  0
    1.8801    1.5507   -0.0048 C   0  0  2  0  0  0  0  0  0  0  0  0
    3.6419    2.7338    1.1792 O   0  0  0  0  0  0  0  0  0  0  0  0
    2.6331    1.1778   -1.3125 C   0  0  0  0  0  0  0  0  0  0  0  0
    0.2817    4.2080   -1.2997 C   0  0  0  0  0  0  0  0  0  0  0  0
   -0.8452    3.7755    0.9356 C   0  0  0  0  0  0  0  0  0  0  0  0
   -1.1383   -1.8270   -1.9277 H   0  0  0  0  0  0  0  0  0  0  0  0
    1.9169    5.0381    1.3313 C   0  0  0  0  0  0  0  0  0  0  0  0
    3.3748   -0.1346   -1.1968 C   0  0  0  0  0  0  0  0  0  0  0  0
    3.1001   -1.1914   -2.0758 C   0  0  0  0  0  0  0  0  0  0  0  0
    3.7619   -2.4170   -1.9483 C   0  0  0  0  0  0  0  0  0  0  0  0
    4.7085   -2.5993   -0.9376 C   0  0  0  0  0  0  0  0  0  0  0  0
    4.9912   -1.5492   -0.0565 C   0  0  0  0  0  0  0  0  0  0  0  0
    4.3293   -0.3261   -0.1839 C   0  0  0  0  0  0  0  0  0  0  0  0
   -2.8538   -0.5325   -1.6473 C   0  0  0  0  0  0  0  0  0  0  0  0
   -2.9864    0.5605   -2.5154 C   0  0  0  0  0  0  0  0  0  0  0  0
   -4.2515    0.9999   -2.9169 C   0  0  0  0  0  0  0  0  0  0  0  0
   -5.3983    0.3448   -2.4589 C   0  0  0  0  0  0  0  0  0  0  0  0
   -5.2734   -0.7556   -1.6042 C   0  0  0  0  0  0  0  0  0  0  0  0
   -4.0096   -1.1912   -1.2006 C   0  0  0  0  0  0  0  0  0  0  0  0
   -1.8693   -0.8490    1.3737 C   0  0  0  0  0  0  0  0  0  0  0  0
   -1.7727   -1.6153    2.5499 C   0  0  0  0  0  0  0  0  0  0  0  0
   -2.5155   -1.2969    3.6906 C   0  0  0  0  0  0  0  0  0  0  0  0
   -3.3775   -0.2002    3.6893 C   0  0  0  0  0  0  0  0  0  0  0  0
   -3.4921    0.5689    2.5277 C   0  0  0  0  0  0  0  0  0  0  0  0
   -2.7536    0.2476    1.3881 C   0  0  0  0  0  0  0  0  0  0  0  0
   -0.1440   -2.4455    0.3770 C   0  0  0  0  0  0  0  0  0  0  0  0
   -0.5497   -3.7169   -0.0489 C   0  0  0  0  0  0  0  0  0  0  0  0
    0.2703   -4.8298    0.1626 C   0  0  0  0  0  0  0  0  0  0  0  0
    1.5047   -4.6806    0.8007 C   0  0  0  0  0  0  0  0  0  0  0  0
    1.9146   -3.4139    1.2307 C   0  0  0  0  0  0  0  0  0  0  0  0
    1.0930   -2.3053    1.0219 C   0  0  0  0  0  0  0  0  0  0  0  0
    1.8551    0.6889    0.6758 H   0  0  0  0  0  0  0  0  0  0  0  0
    3.3334    1.9912   -1.5577 H   0  0  0  0  0  0  0  0  0  0  0  0
    1.9131    1.1292   -2.1409 H   0  0  0  0  0  0  0  0  0  0  0  0
    0.2423    5.2943   -1.1382 H   0  0  0  0  0  0  0  0  0  0  0  0
   -0.6270    3.9056   -1.8401 H   0  0  0  0  0  0  0  0  0  0  0  0
    1.1631    3.9721   -1.9132 H   0  0  0  0  0  0  0  0  0  0  0  0
   -0.7871    3.1984    1.8694 H   0  0  0  0  0  0  0  0  0  0  0  0
   -0.8626    4.8473    1.1762 H   0  0  0  0  0  0  0  0  0  0  0  0
   -1.7870    3.5439    0.4198 H   0  0  0  0  0  0  0  0  0  0  0  0
    1.7388    5.8519    0.6125 H   0  0  0  0  0  0  0  0  0  0  0  0
    1.3084    5.2145    2.2316 H   0  0  0  0  0  0  0  0  0  0  0  0
    2.9770    5.0353    1.6141 H   0  0  0  0  0  0  0  0  0  0  0  0
    2.3578   -1.0548   -2.8670 H   0  0  0  0  0  0  0  0  0  0  0  0
    3.5305   -3.2328   -2.6376 H   0  0  0  0  0  0  0  0  0  0  0  0
    5.2218   -3.5580   -0.8322 H   0  0  0  0  0  0  0  0  0  0  0  0
    5.7311   -1.6847    0.7365 H   0  0  0  0  0  0  0  0  0  0  0  0
    4.5445    0.4934    0.5071 H   0  0  0  0  0  0  0  0  0  0  0  0
   -2.0938    1.0702   -2.8869 H   0  0  0  0  0  0  0  0  0  0  0  0
   -4.3402    1.8542   -3.5926 H   0  0  0  0  0  0  0  0  0  0  0  0
   -6.3877    0.6888   -2.7700 H   0  0  0  0  0  0  0  0  0  0  0  0
   -6.1655   -1.2751   -1.2462 H   0  0  0  0  0  0  0  0  0  0  0  0
   -3.9149   -2.0425   -0.5233 H   0  0  0  0  0  0  0  0  0  0  0  0
   -1.1112   -2.4796    2.5812 H   0  0  0  0  0  0  0  0  0  0  0  0
   -2.4135   -1.9167    4.5847 H   0  0  0  0  0  0  0  0  0  0  0  0
   -3.9571    0.0525    4.5802 H   0  0  0  0  0  0  0  0  0  0  0  0
   -4.1682    1.4268    2.5002 H   0  0  0  0  0  0  0  0  0  0  0  0
   -2.9069    0.8624    0.5055 H   0  0  0  0  0  0  0  0  0  0  0  0
   -1.5144   -3.8378   -0.5472 H   0  0  0  0  0  0  0  0  0  0  0  0
   -0.0569   -5.8157   -0.1766 H   0  0  0  0  0  0  0  0  0  0  0  0
    2.1493   -5.5484    0.9591 H   0  0  0  0  0  0  0  0  0  0  0  0
    2.8812   -3.2859    1.7220 H   0  0  0  0  0  0  0  0  0  0  0  0
    1.4179   -1.3182    1.3570 H   0  0  0  0  0  0  0  0  0  0  0  0
  1 36  1  0  0  0  0
  1 30  1  0  0  0  0
  2 16  1  6  0  0  0
  2  3  1  0  0  0  0
  2  1  1  0  0  0  0
  3  5  1  6  0  0  0
  3  4  1  0  0  0  0
  3  1  1  0  0  0  0
  4  7  1  0  0  0  0
  6  4  1  0  0  0  0
  7 11  1  0  0  0  0
  7  8  1  0  0  0  0
  8  9  1  0  0  0  0
  8 15  1  0  0  0  0
  9 17  1  0  0  0  0
 10  9  1  0  0  0  0
 10 12  2  0  0  0  0
 11 42  1  1  0  0  0
 11 10  1  0  0  0  0
 13 18  1  0  0  0  0
 13 11  1  0  0  0  0
 14 45  1  0  0  0  0
 14  8  1  0  0  0  0
 15 49  1  0  0  0  0
 15 48  1  0  0  0  0
 17 53  1  0  0  0  0
 17 52  1  0  0  0  0
 18 23  2  0  0  0  0
 19 20  2  0  0  0  0
 19 18  1  0  0  0  0
 20 21  1  0  0  0  0
 21 56  1  0  0  0  0
 21 22  2  0  0  0  0
 22 57  1  0  0  0  0
 23 22  1  0  0  0  0
 23 58  1  0  0  0  0
 24  2  1  0  0  0  0
 24 29  2  0  0  0  0
 25 24  1  0  0  0  0
 26 25  2  0  0  0  0
 26 27  1  0  0  0  0
 27 28  2  0  0  0  0
 28 62  1  0  0  0  0
 28 29  1  0  0  0  0
 29 63  1  0  0  0  0
 30 35  2  0  0  0  0
 30 31  1  0  0  0  0
 31 64  1  0  0  0  0
 31 32  2  0  0  0  0
 32 65  1  0  0  0  0
 33 32  1  0  0  0  0
 33 66  1  0  0  0  0
 34 33  2  0  0  0  0
 35 34  1  0  0  0  0
 36 41  2  0  0  0  0
 37 38  2  0  0  0  0
 37 36  1  0  0  0  0
 38 39  1  0  0  0  0
 39 71  1  0  0  0  0
 39 40  2  0  0  0  0
 40 72  1  0  0  0  0
 41 40  1  0  0  0  0
 41 73  1  0  0  0  0
 43 13  1  0  0  0  0
 44 13  1  0  0  0  0
 46 14  1  0  0  0  0
 47 14  1  0  0  0  0
 50 15  1  0  0  0  0
 51 17  1  0  0  0  0
 54 19  1  0  0  0  0
 55 20  1  0  0  0  0
 59 25  1  0  0  0  0
 60 26  1  0  0  0  0
 61 27  1  0  0  0  0
 67 34  1  0  0  0  0
 68 35  1  0  0  0  0
 69 37  1  0  0  0  0
 70 38  1  0  0  0  0
M  RAD  1   4   2
M  END
>  <File Format>
g03

$$$$
REDO_g_7.log
 OpenBabel02202016533D
Gaussian sw/gaussian//g16/g16 #p opt freq b3lyp/def2svp scrf=(smd,solvent=dichlo
 73 78  0  0  1  0  0  0  0  0999 V2000
   -1.6572   -0.0756   -0.6538 C   0  0  0  0  0  0  0  0  0  0  0  0
   -1.4753    0.6907    0.6260 C   0  0  2  0  0  0  0  0  0  0  0  0
   -0.2265    0.4097   -0.2304 C   0  0  1  0  0  0  0  0  0  0  0  0
    0.7695   -0.5311    0.1963 C   0  0  0  0  0  0  0  0  0  0  0  0
    0.1318    1.2612   -0.8025 H   0  0  0  0  0  0  0  0  0  0  0  0
    0.4769   -1.3565    0.8437 H   0  0  0  0  0  0  0  0  0  0  0  0
    2.0217   -0.5162   -0.1404 N   0  0  0  0  0  0  0  0  0  0  0  0
    2.9726   -1.6197    0.2569 C   0  0  0  0  0  0  0  0  0  0  0  0
    4.0134   -1.4358   -0.7558 N   0  0  0  0  0  0  0  0  0  0  0  0
    3.8916   -0.3176   -1.5169 C   0  0  0  0  0  0  0  0  0  0  0  0
    2.6826    0.4625   -1.0138 C   0  0  2  0  0  0  0  0  0  0  0  0
    4.6380    0.0537   -2.4025 O   0  0  0  0  0  0  0  0  0  0  0  0
    3.1802    1.7391   -0.2909 C   0  0  0  0  0  0  0  0  0  0  0  0
    3.4847   -1.3714    1.6767 C   0  0  0  0  0  0  0  0  0  0  0  0
    2.3119   -2.9891    0.1244 C   0  0  0  0  0  0  0  0  0  0  0  0
   -1.7462    1.7430    0.5439 H   0  0  0  0  0  0  0  0  0  0  0  0
    5.1221   -2.3579   -0.8976 C   0  0  0  0  0  0  0  0  0  0  0  0
    2.1024    2.5512    0.3759 C   0  0  0  0  0  0  0  0  0  0  0  0
    1.7755    2.3285    1.7220 C   0  0  0  0  0  0  0  0  0  0  0  0
    0.7384    3.0401    2.3315 C   0  0  0  0  0  0  0  0  0  0  0  0
    0.0134    3.9845    1.5999 C   0  0  0  0  0  0  0  0  0  0  0  0
    0.3347    4.2183    0.2580 C   0  0  0  0  0  0  0  0  0  0  0  0
    1.3731    3.5072   -0.3484 C   0  0  0  0  0  0  0  0  0  0  0  0
   -1.6852    0.2022    2.0242 C   0  0  0  0  0  0  0  0  0  0  0  0
   -1.4942   -1.1153    2.4808 C   0  0  0  0  0  0  0  0  0  0  0  0
   -1.7040   -1.4446    3.8225 C   0  0  0  0  0  0  0  0  0  0  0  0
   -2.1183   -0.4731    4.7375 C   0  0  0  0  0  0  0  0  0  0  0  0
   -2.3264    0.8363    4.2965 C   0  0  0  0  0  0  0  0  0  0  0  0
   -2.1110    1.1657    2.9571 C   0  0  0  0  0  0  0  0  0  0  0  0
   -1.9980   -1.5388   -0.6063 C   0  0  0  0  0  0  0  0  0  0  0  0
   -1.1560   -2.5148   -1.1541 C   0  0  0  0  0  0  0  0  0  0  0  0
   -1.5202   -3.8645   -1.1263 C   0  0  0  0  0  0  0  0  0  0  0  0
   -2.7410   -4.2483   -0.5642 C   0  0  0  0  0  0  0  0  0  0  0  0
   -3.5991   -3.2759   -0.0389 C   0  0  0  0  0  0  0  0  0  0  0  0
   -3.2299   -1.9300   -0.0610 C   0  0  0  0  0  0  0  0  0  0  0  0
   -2.2107    0.6684   -1.8530 C   0  0  0  0  0  0  0  0  0  0  0  0
   -2.0605    2.0612   -1.9923 C   0  0  0  0  0  0  0  0  0  0  0  0
   -2.5654    2.7305   -3.1072 C   0  0  0  0  0  0  0  0  0  0  0  0
   -3.2359    2.0254   -4.1121 C   0  0  0  0  0  0  0  0  0  0  0  0
   -3.3907    0.6438   -3.9872 C   0  0  0  0  0  0  0  0  0  0  0  0
   -2.8817   -0.0282   -2.8716 C   0  0  0  0  0  0  0  0  0  0  0  0
    2.0177    0.7232   -1.8474 H   0  0  0  0  0  0  0  0  0  0  0  0
    3.6852    2.3275   -1.0707 H   0  0  0  0  0  0  0  0  0  0  0  0
    3.9431    1.4452    0.4439 H   0  0  0  0  0  0  0  0  0  0  0  0
    4.2033   -2.1557    1.9527 H   0  0  0  0  0  0  0  0  0  0  0  0
    2.6465   -1.4080    2.3877 H   0  0  0  0  0  0  0  0  0  0  0  0
    3.9820   -0.3953    1.7512 H   0  0  0  0  0  0  0  0  0  0  0  0
    1.9046   -3.1291   -0.8864 H   0  0  0  0  0  0  0  0  0  0  0  0
    3.0622   -3.7673    0.3191 H   0  0  0  0  0  0  0  0  0  0  0  0
    1.5122   -3.1219    0.8655 H   0  0  0  0  0  0  0  0  0  0  0  0
    5.6189   -2.5235    0.0703 H   0  0  0  0  0  0  0  0  0  0  0  0
    4.7922   -3.3273   -1.3019 H   0  0  0  0  0  0  0  0  0  0  0  0
    5.8387   -1.9082   -1.5963 H   0  0  0  0  0  0  0  0  0  0  0  0
    2.3384    1.5889    2.2969 H   0  0  0  0  0  0  0  0  0  0  0  0
    0.4944    2.8532    3.3792 H   0  0  0  0  0  0  0  0  0  0  0  0
   -0.7979    4.5415    2.0746 H   0  0  0  0  0  0  0  0  0  0  0  0
   -0.2227    4.9619   -0.3168 H   0  0  0  0  0  0  0  0  0  0  0  0
    1.6195    3.6906   -1.3978 H   0  0  0  0  0  0  0  0  0  0  0  0
   -1.2069   -1.9123    1.7976 H   0  0  0  0  0  0  0  0  0  0  0  0
   -1.5499   -2.4758    4.1496 H   0  0  0  0  0  0  0  0  0  0  0  0
   -2.2835   -0.7365    5.7849 H   0  0  0  0  0  0  0  0  0  0  0  0
   -2.6578    1.6073    4.9962 H   0  0  0  0  0  0  0  0  0  0  0  0
   -2.2710    2.1925    2.6229 H   0  0  0  0  0  0  0  0  0  0  0  0
   -0.2122   -2.2216   -1.6190 H   0  0  0  0  0  0  0  0  0  0  0  0
   -0.8497   -4.6157   -1.5507 H   0  0  0  0  0  0  0  0  0  0  0  0
   -3.0268   -5.3026   -0.5408 H   0  0  0  0  0  0  0  0  0  0  0  0
   -4.5579   -3.5681    0.3959 H   0  0  0  0  0  0  0  0  0  0  0  0
   -3.8969   -1.1726    0.3555 H   0  0  0  0  0  0  0  0  0  0  0  0
   -1.5398    2.6471   -1.2334 H   0  0  0  0  0  0  0  0  0  0  0  0
   -2.4334    3.8121   -3.1888 H   0  0  0  0  0  0  0  0  0  0  0  0
   -3.6324    2.5503   -4.9844 H   0  0  0  0  0  0  0  0  0  0  0  0
   -3.9108    0.0767   -4.7631 H   0  0  0  0  0  0  0  0  0  0  0  0
   -3.0140   -1.1072   -2.7982 H   0  0  0  0  0  0  0  0  0  0  0  0
  1 30  1  0  0  0  0
  1  3  1  0  0  0  0
  1  2  1  0  0  0  0
  2 16  1  6  0  0  0
  2 24  1  0  0  0  0
  3  5  1  6  0  0  0
  3  4  1  0  0  0  0
  3  2  1  0  0  0  0
  4  6  1  0  0  0  0
  7  4  1  0  0  0  0
  7  8  1  0  0  0  0
  8 14  1  0  0  0  0
  9  8  1  0  0  0  0
 10 11  1  0  0  0  0
 10  9  1  0  0  0  0
 11 42  1  6  0  0  0
 11 13  1  0  0  0  0
 11  7  1  0  0  0  0
 12 10  2  0  0  0  0
 13 18  1  0  0  0  0
 13 44  1  0  0  0  0
 14 47  1  0  0  0  0
 14 45  1  0  0  0  0
 14 46  1  0  0  0  0
 15  8  1  0  0  0  0
 15 49  1  0  0  0  0
 15 50  1  0  0  0  0
 17  9  1  0  0  0  0
 17 51  1  0  0  0  0
 18 19  2  0  0  0  0
 19 54  1  0  0  0  0
 19 20  1  0  0  0  0
 20 55  1  0  0  0  0
 21 56  1  0  0  0  0
 21 20  2  0  0  0  0
 22 21  1  0  0  0  0
 23 22  2  0  0  0  0
 23 18  1  0  0  0  0
 24 25  2  0  0  0  0
 24 29  1  0  0  0  0
 25 26  1  0  0  0  0
 26 60  1  0  0  0  0
 26 27  2  0  0  0  0
 27 61  1  0  0  0  0
 28 27  1  0  0  0  0
 28 62  1  0  0  0  0
 29 28  2  0  0  0  0
 30 35  2  0  0  0  0
 31 32  2  0  0  0  0
 31 30  1  0  0  0  0
 32 33  1  0  0  0  0
 33 66  1  0  0  0  0
 33 34  2  0  0  0  0
 34 67  1  0  0  0  0
 35 34  1  0  0  0  0
 35 68  1  0  0  0  0
 36  1  1  0  0  0  0
 37 36  1  0  0  0  0
 37 69  1  0  0  0  0
 38 37  2  0  0  0  0
 39 40  2  0  0  0  0
 39 38  1  0  0  0  0
 40 41  1  0  0  0  0
 41 73  1  0  0  0  0
 41 36  2  0  0  0  0
 43 13  1  0  0  0  0
 48 15  1  0  0  0  0
 52 17  1  0  0  0  0
 53 17  1  0  0  0  0
 57 22  1  0  0  0  0
 58 23  1  0  0  0  0
 59 25  1  0  0  0  0
 63 29  1  0  0  0  0
 64 31  1  0  0  0  0
 65 32  1  0  0  0  0
 70 38  1  0  0  0  0
 71 39  1  0  0  0  0
 72 40  1  0  0  0  0
M  RAD  1   4   2
M  END
>  <File Format>
g03

$$$$
REDO_g_8.log
 OpenBabel02202016533D
Gaussian sw/gaussian//g16/g16 #p opt freq b3lyp/def2svp scrf=(smd,solvent=dichlo
 73 78  0  0  1  0  0  0  0  0999 V2000
    2.2898    0.1390   -0.3605 C   0  0  0  0  0  0  0  0  0  0  0  0
    1.4662   -0.8954   -1.0698 C   0  0  2  0  0  0  0  0  0  0  0  0
    0.7852    0.4368   -0.6673 C   0  0  1  0  0  0  0  0  0  0  0  0
   -0.1720    0.4514    0.4017 C   0  0  0  0  0  0  0  0  0  0  0  0
    0.6105    1.1399   -1.4799 H   0  0  0  0  0  0  0  0  0  0  0  0
    0.0172   -0.1517    1.2884 H   0  0  0  0  0  0  0  0  0  0  0  0
   -1.2635    1.1461    0.4245 N   0  0  0  0  0  0  0  0  0  0  0  0
   -2.1366    1.1939    1.6578 C   0  0  0  0  0  0  0  0  0  0  0  0
   -3.1664    2.1318    1.2182 N   0  0  0  0  0  0  0  0  0  0  0  0
   -3.0092    2.6328   -0.0308 C   0  0  0  0  0  0  0  0  0  0  0  0
   -1.7846    1.9845   -0.6656 C   0  0  2  0  0  0  0  0  0  0  0  0
   -3.7349    3.4287   -0.5987 O   0  0  0  0  0  0  0  0  0  0  0  0
   -2.1847    1.2083   -1.9427 C   0  0  0  0  0  0  0  0  0  0  0  0
   -2.7062   -0.1881    1.9697 C   0  0  0  0  0  0  0  0  0  0  0  0
   -1.3279    1.7616    2.8256 C   0  0  0  0  0  0  0  0  0  0  0  0
    1.6379   -0.9122   -2.1467 H   0  0  0  0  0  0  0  0  0  0  0  0
   -4.2955    2.4814    2.0564 C   0  0  0  0  0  0  0  0  0  0  0  0
   -3.0354   -0.0037   -1.6580 C   0  0  0  0  0  0  0  0  0  0  0  0
   -2.4442   -1.2717   -1.5570 C   0  0  0  0  0  0  0  0  0  0  0  0
   -3.2044   -2.3922   -1.2118 C   0  0  0  0  0  0  0  0  0  0  0  0
   -4.5736   -2.2572   -0.9635 C   0  0  0  0  0  0  0  0  0  0  0  0
   -5.1762   -0.9987   -1.0712 C   0  0  0  0  0  0  0  0  0  0  0  0
   -4.4132    0.1199   -1.4161 C   0  0  0  0  0  0  0  0  0  0  0  0
    1.0070   -2.2379   -0.5917 C   0  0  0  0  0  0  0  0  0  0  0  0
    0.7433   -3.1904   -1.5933 C   0  0  0  0  0  0  0  0  0  0  0  0
    0.2575   -4.4611   -1.2786 C   0  0  0  0  0  0  0  0  0  0  0  0
    0.0237   -4.8105    0.0538 C   0  0  0  0  0  0  0  0  0  0  0  0
    0.2897   -3.8791    1.0614 C   0  0  0  0  0  0  0  0  0  0  0  0
    0.7785   -2.6091    0.7460 C   0  0  0  0  0  0  0  0  0  0  0  0
    2.7266   -0.0820    1.0617 C   0  0  0  0  0  0  0  0  0  0  0  0
    2.3858    0.8155    2.0826 C   0  0  0  0  0  0  0  0  0  0  0  0
    2.8449    0.6138    3.3874 C   0  0  0  0  0  0  0  0  0  0  0  0
    3.6640   -0.4812    3.6794 C   0  0  0  0  0  0  0  0  0  0  0  0
    4.0294   -1.3663    2.6598 C   0  0  0  0  0  0  0  0  0  0  0  0
    3.5644   -1.1667    1.3583 C   0  0  0  0  0  0  0  0  0  0  0  0
    3.2585    0.9578   -1.1954 C   0  0  0  0  0  0  0  0  0  0  0  0
    3.0297    1.2150   -2.5602 C   0  0  0  0  0  0  0  0  0  0  0  0
    3.9316    1.9697   -3.3113 C   0  0  0  0  0  0  0  0  0  0  0  0
    5.0879    2.4863   -2.7181 C   0  0  0  0  0  0  0  0  0  0  0  0
    5.3264    2.2408   -1.3650 C   0  0  0  0  0  0  0  0  0  0  0  0
    4.4212    1.4875   -0.6115 C   0  0  0  0  0  0  0  0  0  0  0  0
   -1.0469    2.7615   -0.9168 H   0  0  0  0  0  0  0  0  0  0  0  0
   -1.2831    0.9210   -2.4981 H   0  0  0  0  0  0  0  0  0  0  0  0
   -2.7277    1.9405   -2.5587 H   0  0  0  0  0  0  0  0  0  0  0  0
   -3.3467   -0.1244    2.8605 H   0  0  0  0  0  0  0  0  0  0  0  0
   -1.8952   -0.8954    2.1934 H   0  0  0  0  0  0  0  0  0  0  0  0
   -3.2972   -0.5682    1.1275 H   0  0  0  0  0  0  0  0  0  0  0  0
   -0.9105    2.7445    2.5632 H   0  0  0  0  0  0  0  0  0  0  0  0
   -1.9788    1.8731    3.7035 H   0  0  0  0  0  0  0  0  0  0  0  0
   -0.5101    1.0811    3.1013 H   0  0  0  0  0  0  0  0  0  0  0  0
   -4.9366    1.6056    2.2407 H   0  0  0  0  0  0  0  0  0  0  0  0
   -3.9632    2.8945    3.0204 H   0  0  0  0  0  0  0  0  0  0  0  0
   -4.8774    3.2426    1.5221 H   0  0  0  0  0  0  0  0  0  0  0  0
   -1.3754   -1.3852   -1.7461 H   0  0  0  0  0  0  0  0  0  0  0  0
   -2.7216   -3.3693   -1.1351 H   0  0  0  0  0  0  0  0  0  0  0  0
   -5.1720   -3.1305   -0.6924 H   0  0  0  0  0  0  0  0  0  0  0  0
   -6.2479   -0.8876   -0.8875 H   0  0  0  0  0  0  0  0  0  0  0  0
   -4.8889    1.0998   -1.4986 H   0  0  0  0  0  0  0  0  0  0  0  0
    0.9143   -2.9244   -2.6393 H   0  0  0  0  0  0  0  0  0  0  0  0
    0.0588   -5.1773   -2.0795 H   0  0  0  0  0  0  0  0  0  0  0  0
   -0.3602   -5.8017    0.3062 H   0  0  0  0  0  0  0  0  0  0  0  0
    0.1200   -4.1411    2.1086 H   0  0  0  0  0  0  0  0  0  0  0  0
    0.9916   -1.9244    1.5647 H   0  0  0  0  0  0  0  0  0  0  0  0
    1.7659    1.6861    1.8563 H   0  0  0  0  0  0  0  0  0  0  0  0
    2.5666    1.3174    4.1756 H   0  0  0  0  0  0  0  0  0  0  0  0
    4.0226   -0.6409    4.6991 H   0  0  0  0  0  0  0  0  0  0  0  0
    4.6751   -2.2197    2.8801 H   0  0  0  0  0  0  0  0  0  0  0  0
    3.8451   -1.8608    0.5637 H   0  0  0  0  0  0  0  0  0  0  0  0
    2.1397    0.8315   -3.0626 H   0  0  0  0  0  0  0  0  0  0  0  0
    3.7281    2.1527   -4.3691 H   0  0  0  0  0  0  0  0  0  0  0  0
    5.7949    3.0750   -3.3073 H   0  0  0  0  0  0  0  0  0  0  0  0
    6.2242    2.6366   -0.8840 H   0  0  0  0  0  0  0  0  0  0  0  0
    4.6313    1.3105    0.4426 H   0  0  0  0  0  0  0  0  0  0  0  0
  1 30  1  0  0  0  0
  2 16  1  6  0  0  0
  2  3  1  0  0  0  0
  2 24  1  0  0  0  0
  2  1  1  0  0  0  0
  3  5  1  6  0  0  0
  3  1  1  0  0  0  0
  3  4  1  0  0  0  0
  4  7  1  0  0  0  0
  4  6  1  0  0  0  0
  7  8  1  0  0  0  0
  8 14  1  0  0  0  0
  8 15  1  0  0  0  0
  9  8  1  0  0  0  0
  9 17  1  0  0  0  0
 10  9  1  0  0  0  0
 11 42  1  6  0  0  0
 11 10  1  0  0  0  0
 11  7  1  0  0  0  0
 12 10  2  0  0  0  0
 13 18  1  0  0  0  0
 13 11  1  0  0  0  0
 14 46  1  0  0  0  0
 14 45  1  0  0  0  0
 15 50  1  0  0  0  0
 15 49  1  0  0  0  0
 17 51  1  0  0  0  0
 17 52  1  0  0  0  0
 18 19  2  0  0  0  0
 18 23  1  0  0  0  0
 19 20  1  0  0  0  0
 20 55  1  0  0  0  0
 20 21  2  0  0  0  0
 21 56  1  0  0  0  0
 22 21  1  0  0  0  0
 22 57  1  0  0  0  0
 23 22  2  0  0  0  0
 24 29  2  0  0  0  0
 25 26  2  0  0  0  0
 25 24  1  0  0  0  0
 26 27  1  0  0  0  0
 27 61  1  0  0  0  0
 27 28  2  0  0  0  0
 28 62  1  0  0  0  0
 29 28  1  0  0  0  0
 29 63  1  0  0  0  0
 30 35  2  0  0  0  0
 30 31  1  0  0  0  0
 31 32  2  0  0  0  0
 32 33  1  0  0  0  0
 32 65  1  0  0  0  0
 33 66  1  0  0  0  0
 34 67  1  0  0  0  0
 34 33  2  0  0  0  0
 35 34  1  0  0  0  0
 36 41  1  0  0  0  0
 36  1  1  0  0  0  0
 37 36  2  0  0  0  0
 38 39  2  0  0  0  0
 38 37  1  0  0  0  0
 39 40  1  0  0  0  0
 40 72  1  0  0  0  0
 40 41  2  0  0  0  0
 41 73  1  0  0  0  0
 43 13  1  0  0  0  0
 44 13  1  0  0  0  0
 47 14  1  0  0  0  0
 48 15  1  0  0  0  0
 53 17  1  0  0  0  0
 54 19  1  0  0  0  0
 58 23  1  0  0  0  0
 59 25  1  0  0  0  0
 60 26  1  0  0  0  0
 64 31  1  0  0  0  0
 68 35  1  0  0  0  0
 69 37  1  0  0  0  0
 70 38  1  0  0  0  0
 71 39  1  0  0  0  0
M  RAD  1   4   2
M  END
>  <File Format>
g03

$$$$
