# Supplementary material for: Predicting Absolute Rate Constants for Huisgen Reactions of Unsaturated Iminium Ions with Diazoalkanes
Source: Angew Chem Int Ed Engl. 2020 May 11;59(30):12527–33. doi: 10.1002/anie.202003029 (PMC7383640; doi:10.1002/anie.202003029)
Supplement: Supplementary file 2 — Supplementary [file ANIE-59-12527-s002.zip › geometries/d.sdf]

REDO_b_2.log
 OpenBabel02202017103D
Gaussian sw/gaussian//g16/g16 #p opt freq b3lyp/def2svp scrf=(smd,solvent=dichlo
 63 66  0  0  1  0  0  0  0  0999 V2000
    3.0657   -0.5733   -1.1507 C   0  0  0  0  0  0  0  0  0  0  0  0
    1.6726   -0.2927   -1.6275 C   0  0  0  0  0  0  0  0  0  0  0  0
    0.5355   -0.7596   -1.0578 C   0  0  0  0  0  0  0  0  0  0  0  0
   -0.7271   -0.3422   -1.5734 C   0  0  0  0  0  0  0  0  0  0  0  0
   -1.8843   -0.6036   -1.0438 N   0  0  0  0  0  0  0  0  0  0  0  0
   -3.1715   -0.1571   -1.6915 C   0  0  0  0  0  0  0  0  0  0  0  0
   -4.1494   -0.7814   -0.8026 N   0  0  0  0  0  0  0  0  0  0  0  0
   -3.6332   -1.4714    0.2427 C   0  0  0  0  0  0  0  0  0  0  0  0
   -2.1135   -1.3733    0.1886 C   0  0  2  0  0  0  0  0  0  0  0  0
   -4.2521   -2.0484    1.1187 O   0  0  0  0  0  0  0  0  0  0  0  0
   -1.5608   -0.7338    1.4841 C   0  0  0  0  0  0  0  0  0  0  0  0
   -3.2808    1.3669   -1.6776 C   0  0  0  0  0  0  0  0  0  0  0  0
   -3.2604   -0.7271   -3.1067 C   0  0  0  0  0  0  0  0  0  0  0  0
   -5.5759   -0.5970   -0.9790 C   0  0  0  0  0  0  0  0  0  0  0  0
   -1.9015    0.7279    1.6252 C   0  0  0  0  0  0  0  0  0  0  0  0
   -0.9822    1.7112    1.2293 C   0  0  0  0  0  0  0  0  0  0  0  0
   -1.3147    3.0674    1.2895 C   0  0  0  0  0  0  0  0  0  0  0  0
   -2.5763    3.4587    1.7478 C   0  0  0  0  0  0  0  0  0  0  0  0
   -3.4975    2.4870    2.1535 C   0  0  0  0  0  0  0  0  0  0  0  0
   -3.1623    1.1319    2.0934 C   0  0  0  0  0  0  0  0  0  0  0  0
    3.8084    0.7330   -0.8820 C   0  0  0  0  0  0  0  0  0  0  0  0
    3.1533    1.8477   -0.3380 C   0  0  0  0  0  0  0  0  0  0  0  0
    3.8613    3.0196   -0.0531 C   0  0  0  0  0  0  0  0  0  0  0  0
    5.2333    3.0893   -0.3084 C   0  0  0  0  0  0  0  0  0  0  0  0
    5.8936    1.9816   -0.8520 C   0  0  0  0  0  0  0  0  0  0  0  0
    5.1851    0.8128   -1.1377 C   0  0  0  0  0  0  0  0  0  0  0  0
    3.1156   -1.5520    0.0149 C   0  0  0  0  0  0  0  0  0  0  0  0
    2.9424   -1.1232    1.3391 C   0  0  0  0  0  0  0  0  0  0  0  0
    2.9232   -2.0469    2.3880 C   0  0  0  0  0  0  0  0  0  0  0  0
    3.0813   -3.4120    2.1270 C   0  0  0  0  0  0  0  0  0  0  0  0
    3.2597   -3.8472    0.8105 C   0  0  0  0  0  0  0  0  0  0  0  0
    3.2745   -2.9218   -0.2373 C   0  0  0  0  0  0  0  0  0  0  0  0
    3.5725   -1.0482   -2.0101 H   0  0  0  0  0  0  0  0  0  0  0  0
    1.5977    0.3716   -2.4961 H   0  0  0  0  0  0  0  0  0  0  0  0
    0.5818   -1.4174   -0.1908 H   0  0  0  0  0  0  0  0  0  0  0  0
   -0.7366    0.2556   -2.4892 H   0  0  0  0  0  0  0  0  0  0  0  0
   -1.6894   -2.3823    0.0695 H   0  0  0  0  0  0  0  0  0  0  0  0
   -0.4745   -0.8816    1.5324 H   0  0  0  0  0  0  0  0  0  0  0  0
   -2.0054   -1.3242    2.2989 H   0  0  0  0  0  0  0  0  0  0  0  0
   -4.2308    1.6671   -2.1413 H   0  0  0  0  0  0  0  0  0  0  0  0
   -2.4668    1.8170   -2.2631 H   0  0  0  0  0  0  0  0  0  0  0  0
   -3.2462    1.7519   -0.6508 H   0  0  0  0  0  0  0  0  0  0  0  0
   -3.1240   -1.8180   -3.0919 H   0  0  0  0  0  0  0  0  0  0  0  0
   -4.2462   -0.4958   -3.5331 H   0  0  0  0  0  0  0  0  0  0  0  0
   -2.5027   -0.2712   -3.7601 H   0  0  0  0  0  0  0  0  0  0  0  0
   -5.8634    0.4526   -0.8104 H   0  0  0  0  0  0  0  0  0  0  0  0
   -5.8933   -0.8997   -1.9876 H   0  0  0  0  0  0  0  0  0  0  0  0
   -6.0831   -1.2274   -0.2382 H   0  0  0  0  0  0  0  0  0  0  0  0
    0.0047    1.4083    0.8707 H   0  0  0  0  0  0  0  0  0  0  0  0
   -0.5859    3.8202    0.9788 H   0  0  0  0  0  0  0  0  0  0  0  0
   -2.8390    4.5183    1.7961 H   0  0  0  0  0  0  0  0  0  0  0  0
   -4.4819    2.7862    2.5220 H   0  0  0  0  0  0  0  0  0  0  0  0
   -3.8844    0.3764    2.4119 H   0  0  0  0  0  0  0  0  0  0  0  0
    2.0818    1.8033   -0.1286 H   0  0  0  0  0  0  0  0  0  0  0  0
    3.3376    3.8795    0.3719 H   0  0  0  0  0  0  0  0  0  0  0  0
    5.7879    4.0040   -0.0853 H   0  0  0  0  0  0  0  0  0  0  0  0
    6.9662    2.0290   -1.0558 H   0  0  0  0  0  0  0  0  0  0  0  0
    5.7039   -0.0521   -1.5595 H   0  0  0  0  0  0  0  0  0  0  0  0
    2.8269   -0.0595    1.5555 H   0  0  0  0  0  0  0  0  0  0  0  0
    2.7891   -1.6970    3.4145 H   0  0  0  0  0  0  0  0  0  0  0  0
    3.0706   -4.1332    2.9479 H   0  0  0  0  0  0  0  0  0  0  0  0
    3.3904   -4.9111    0.5972 H   0  0  0  0  0  0  0  0  0  0  0  0
    3.4099   -3.2667   -1.2661 H   0  0  0  0  0  0  0  0  0  0  0  0
  1 21  1  0  0  0  0
  1 27  1  0  0  0  0
  2  1  1  0  0  0  0
  2  3  1  0  0  0  0
  3 35  1  0  0  0  0
  4  3  2  0  0  0  0
  4  5  1  0  0  0  0
  5  9  1  0  0  0  0
  6 12  1  0  0  0  0
  6  5  1  0  0  0  0
  6  7  1  0  0  0  0
  7  8  1  0  0  0  0
  8 10  2  0  0  0  0
  9 37  1  6  0  0  0
  9  8  1  0  0  0  0
  9 11  1  0  0  0  0
 11 38  1  0  0  0  0
 11 15  1  0  0  0  0
 11 39  1  0  0  0  0
 12 42  1  0  0  0  0
 13 43  1  0  0  0  0
 13  6  1  0  0  0  0
 14 46  1  0  0  0  0
 14  7  1  0  0  0  0
 14 48  1  0  0  0  0
 15 20  2  0  0  0  0
 16 17  2  0  0  0  0
 16 15  1  0  0  0  0
 17 18  1  0  0  0  0
 18 51  1  0  0  0  0
 18 19  2  0  0  0  0
 19 52  1  0  0  0  0
 20 19  1  0  0  0  0
 20 53  1  0  0  0  0
 21 22  1  0  0  0  0
 22 54  1  0  0  0  0
 22 23  2  0  0  0  0
 23 55  1  0  0  0  0
 24 56  1  0  0  0  0
 24 23  1  0  0  0  0
 25 24  2  0  0  0  0
 26 21  2  0  0  0  0
 26 25  1  0  0  0  0
 27 28  1  0  0  0  0
 28 59  1  0  0  0  0
 28 29  2  0  0  0  0
 29 60  1  0  0  0  0
 30 29  1  0  0  0  0
 30 61  1  0  0  0  0
 31 30  2  0  0  0  0
 32 27  2  0  0  0  0
 32 31  1  0  0  0  0
 33  1  1  0  0  0  0
 34  2  1  0  0  0  0
 36  4  1  0  0  0  0
 40 12  1  0  0  0  0
 41 12  1  0  0  0  0
 44 13  1  0  0  0  0
 45 13  1  0  0  0  0
 47 14  1  0  0  0  0
 49 16  1  0  0  0  0
 50 17  1  0  0  0  0
 57 25  1  0  0  0  0
 58 26  1  0  0  0  0
 62 31  1  0  0  0  0
 63 32  1  0  0  0  0
M  RAD  1   2   2
M  END
>  <File Format>
g03

$$$$
REDO_b_3.log
 OpenBabel02202017103D
Gaussian sw/gaussian//g16/g16 #p opt freq b3lyp/def2svp scrf=(smd,solvent=dichlo
 63 66  0  0  1  0  0  0  0  0999 V2000
    2.3035    0.4813   -0.3679 C   0  0  0  0  0  0  0  0  0  0  0  0
    1.0312    0.6644    0.4015 C   0  0  0  0  0  0  0  0  0  0  0  0
   -0.1988    0.4895   -0.1372 C   0  0  0  0  0  0  0  0  0  0  0  0
   -1.3582    0.7147    0.6624 C   0  0  0  0  0  0  0  0  0  0  0  0
   -2.5924    0.5253    0.2946 N   0  0  0  0  0  0  0  0  0  0  0  0
   -3.7689    0.9232    1.1476 C   0  0  0  0  0  0  0  0  0  0  0  0
   -4.8235    0.9534    0.1316 N   0  0  0  0  0  0  0  0  0  0  0  0
   -4.4702    0.4643   -1.0849 C   0  0  0  0  0  0  0  0  0  0  0  0
   -3.0302   -0.0236   -0.9928 C   0  0  2  0  0  0  0  0  0  0  0  0
   -5.1760    0.3631   -2.0706 O   0  0  0  0  0  0  0  0  0  0  0  0
   -3.0204   -1.5750   -1.0611 C   0  0  0  0  0  0  0  0  0  0  0  0
   -4.0250   -0.1444    2.2137 C   0  0  0  0  0  0  0  0  0  0  0  0
   -3.5574    2.3044    1.7614 C   0  0  0  0  0  0  0  0  0  0  0  0
   -6.1643    1.4176    0.4246 C   0  0  0  0  0  0  0  0  0  0  0  0
   -1.6785   -2.2072   -0.8114 C   0  0  0  0  0  0  0  0  0  0  0  0
   -1.2978   -2.5756    0.4886 C   0  0  0  0  0  0  0  0  0  0  0  0
   -0.0192   -3.0799    0.7414 C   0  0  0  0  0  0  0  0  0  0  0  0
    0.8959   -3.2251   -0.3044 C   0  0  0  0  0  0  0  0  0  0  0  0
    0.5188   -2.8823   -1.6077 C   0  0  0  0  0  0  0  0  0  0  0  0
   -0.7596   -2.3797   -1.8588 C   0  0  0  0  0  0  0  0  0  0  0  0
    3.0402    1.8239   -0.3873 C   0  0  0  0  0  0  0  0  0  0  0  0
    2.8086    2.7139   -1.4464 C   0  0  0  0  0  0  0  0  0  0  0  0
    3.4367    3.9616   -1.4778 C   0  0  0  0  0  0  0  0  0  0  0  0
    4.2992    4.3372   -0.4432 C   0  0  0  0  0  0  0  0  0  0  0  0
    4.5295    3.4576    0.6197 C   0  0  0  0  0  0  0  0  0  0  0  0
    3.9031    2.2087    0.6487 C   0  0  0  0  0  0  0  0  0  0  0  0
    3.1517   -0.6745    0.1503 C   0  0  0  0  0  0  0  0  0  0  0  0
    3.1254   -1.0988    1.4854 C   0  0  0  0  0  0  0  0  0  0  0  0
    3.9151   -2.1747    1.9052 C   0  0  0  0  0  0  0  0  0  0  0  0
    4.7403   -2.8399    0.9952 C   0  0  0  0  0  0  0  0  0  0  0  0
    4.7751   -2.4192   -0.3391 C   0  0  0  0  0  0  0  0  0  0  0  0
    3.9858   -1.3459   -0.7556 C   0  0  0  0  0  0  0  0  0  0  0  0
    2.0309    0.2426   -1.4054 H   0  0  0  0  0  0  0  0  0  0  0  0
    1.1163    0.9828    1.4463 H   0  0  0  0  0  0  0  0  0  0  0  0
   -0.2994    0.1639   -1.1718 H   0  0  0  0  0  0  0  0  0  0  0  0
   -1.2070    1.1065    1.6724 H   0  0  0  0  0  0  0  0  0  0  0  0
   -2.4286    0.4034   -1.8059 H   0  0  0  0  0  0  0  0  0  0  0  0
   -3.3887   -1.8176   -2.0685 H   0  0  0  0  0  0  0  0  0  0  0  0
   -3.7588   -1.9534   -0.3400 H   0  0  0  0  0  0  0  0  0  0  0  0
   -4.8982    0.1384    2.8183 H   0  0  0  0  0  0  0  0  0  0  0  0
   -3.1565   -0.2238    2.8835 H   0  0  0  0  0  0  0  0  0  0  0  0
   -4.2176   -1.1214    1.7506 H   0  0  0  0  0  0  0  0  0  0  0  0
   -3.3167    3.0423    0.9827 H   0  0  0  0  0  0  0  0  0  0  0  0
   -4.4782    2.6133    2.2749 H   0  0  0  0  0  0  0  0  0  0  0  0
   -2.7580    2.2888    2.5148 H   0  0  0  0  0  0  0  0  0  0  0  0
   -6.5756    0.8990    1.3038 H   0  0  0  0  0  0  0  0  0  0  0  0
   -6.1848    2.5032    0.6065 H   0  0  0  0  0  0  0  0  0  0  0  0
   -6.7891    1.1925   -0.4488 H   0  0  0  0  0  0  0  0  0  0  0  0
   -2.0090   -2.4559    1.3097 H   0  0  0  0  0  0  0  0  0  0  0  0
    0.2679   -3.3533    1.7596 H   0  0  0  0  0  0  0  0  0  0  0  0
    1.9012   -3.6015   -0.1058 H   0  0  0  0  0  0  0  0  0  0  0  0
    1.2284   -3.0034   -2.4298 H   0  0  0  0  0  0  0  0  0  0  0  0
   -1.0482   -2.1048   -2.8772 H   0  0  0  0  0  0  0  0  0  0  0  0
    2.1333    2.4223   -2.2556 H   0  0  0  0  0  0  0  0  0  0  0  0
    3.2538    4.6412   -2.3140 H   0  0  0  0  0  0  0  0  0  0  0  0
    4.7934    5.3116   -0.4665 H   0  0  0  0  0  0  0  0  0  0  0  0
    5.2051    3.7429    1.4299 H   0  0  0  0  0  0  0  0  0  0  0  0
    4.0976    1.5247    1.4774 H   0  0  0  0  0  0  0  0  0  0  0  0
    2.4792   -0.6015    2.2104 H   0  0  0  0  0  0  0  0  0  0  0  0
    3.8791   -2.4964    2.9490 H   0  0  0  0  0  0  0  0  0  0  0  0
    5.3532   -3.6834    1.3222 H   0  0  0  0  0  0  0  0  0  0  0  0
    5.4162   -2.9332   -1.0598 H   0  0  0  0  0  0  0  0  0  0  0  0
    4.0094   -1.0252   -1.8004 H   0  0  0  0  0  0  0  0  0  0  0  0
  1 27  1  0  0  0  0
  1  2  1  0  0  0  0
  2 34  1  0  0  0  0
  3  2  1  0  0  0  0
  3  4  2  0  0  0  0
  4 36  1  0  0  0  0
  5  4  1  0  0  0  0
  5  6  1  0  0  0  0
  6 13  1  0  0  0  0
  6 12  1  0  0  0  0
  7 14  1  0  0  0  0
  7  6  1  0  0  0  0
  8  9  1  0  0  0  0
  8  7  1  0  0  0  0
  9 37  1  6  0  0  0
  9  5  1  0  0  0  0
 10  8  2  0  0  0  0
 11  9  1  0  0  0  0
 11 15  1  0  0  0  0
 11 39  1  0  0  0  0
 12 40  1  0  0  0  0
 12 41  1  0  0  0  0
 13 44  1  0  0  0  0
 13 45  1  0  0  0  0
 14 47  1  0  0  0  0
 14 46  1  0  0  0  0
 15 16  2  0  0  0  0
 16 17  1  0  0  0  0
 16 49  1  0  0  0  0
 17 50  1  0  0  0  0
 18 51  1  0  0  0  0
 18 17  2  0  0  0  0
 19 18  1  0  0  0  0
 20 19  2  0  0  0  0
 20 15  1  0  0  0  0
 21  1  1  0  0  0  0
 21 26  2  0  0  0  0
 22 21  1  0  0  0  0
 23 22  2  0  0  0  0
 23 24  1  0  0  0  0
 24 25  2  0  0  0  0
 25 26  1  0  0  0  0
 25 57  1  0  0  0  0
 26 58  1  0  0  0  0
 27 28  2  0  0  0  0
 28 29  1  0  0  0  0
 28 59  1  0  0  0  0
 29 60  1  0  0  0  0
 30 61  1  0  0  0  0
 30 29  2  0  0  0  0
 31 30  1  0  0  0  0
 32 31  2  0  0  0  0
 32 27  1  0  0  0  0
 33  1  1  0  0  0  0
 35  3  1  0  0  0  0
 38 11  1  0  0  0  0
 42 12  1  0  0  0  0
 43 13  1  0  0  0  0
 48 14  1  0  0  0  0
 52 19  1  0  0  0  0
 53 20  1  0  0  0  0
 54 22  1  0  0  0  0
 55 23  1  0  0  0  0
 56 24  1  0  0  0  0
 62 31  1  0  0  0  0
 63 32  1  0  0  0  0
M  RAD  1   2   2
M  END
>  <File Format>
g03

$$$$
REDO_b_4.log
 OpenBabel02202017103D
Gaussian sw/gaussian//g16/g16 #p opt freq b3lyp/def2svp scrf=(smd,solvent=dichlo
 63 66  0  0  1  0  0  0  0  0999 V2000
   -2.3504   -0.0805   -1.5972 C   0  0  0  0  0  0  0  0  0  0  0  0
   -1.0083   -0.7369   -1.4674 C   0  0  0  0  0  0  0  0  0  0  0  0
    0.0920   -0.2127   -0.8750 C   0  0  0  0  0  0  0  0  0  0  0  0
    1.3236   -0.9298   -0.9551 C   0  0  0  0  0  0  0  0  0  0  0  0
    2.4842   -0.5088   -0.5424 N   0  0  0  0  0  0  0  0  0  0  0  0
    3.7679   -1.2443   -0.8241 C   0  0  0  0  0  0  0  0  0  0  0  0
    4.7312   -0.1551   -0.6446 N   0  0  0  0  0  0  0  0  0  0  0  0
    4.2150    0.9986   -0.1470 C   0  0  0  0  0  0  0  0  0  0  0  0
    2.7401    0.7583    0.1483 C   0  0  2  0  0  0  0  0  0  0  0  0
    4.8153    2.0280    0.0970 O   0  0  0  0  0  0  0  0  0  0  0  0
    2.5516    0.6946    1.6857 C   0  0  0  0  0  0  0  0  0  0  0  0
    3.9595   -2.3660    0.1988 C   0  0  0  0  0  0  0  0  0  0  0  0
    3.7954   -1.7709   -2.2565 C   0  0  0  0  0  0  0  0  0  0  0  0
    6.1439   -0.3189   -0.9209 C   0  0  0  0  0  0  0  0  0  0  0  0
    1.1826    0.2760    2.1488 C   0  0  0  0  0  0  0  0  0  0  0  0
    0.8833   -1.0827    2.3407 C   0  0  0  0  0  0  0  0  0  0  0  0
   -0.3906   -1.4798    2.7560 C   0  0  0  0  0  0  0  0  0  0  0  0
   -1.3816   -0.5213    2.9884 C   0  0  0  0  0  0  0  0  0  0  0  0
   -1.0926    0.8342    2.8012 C   0  0  0  0  0  0  0  0  0  0  0  0
    0.1791    1.2289    2.3807 C   0  0  0  0  0  0  0  0  0  0  0  0
   -3.4470   -0.9719   -1.0259 C   0  0  0  0  0  0  0  0  0  0  0  0
   -4.7188   -0.9774   -1.6176 C   0  0  0  0  0  0  0  0  0  0  0  0
   -5.7504   -1.7471   -1.0759 C   0  0  0  0  0  0  0  0  0  0  0  0
   -5.5227   -2.5255    0.0649 C   0  0  0  0  0  0  0  0  0  0  0  0
   -4.2578   -2.5278    0.6585 C   0  0  0  0  0  0  0  0  0  0  0  0
   -3.2265   -1.7545    0.1161 C   0  0  0  0  0  0  0  0  0  0  0  0
   -2.3881    1.3580   -1.0926 C   0  0  0  0  0  0  0  0  0  0  0  0
   -3.0133    1.7154    0.1077 C   0  0  0  0  0  0  0  0  0  0  0  0
   -2.9967    3.0427    0.5507 C   0  0  0  0  0  0  0  0  0  0  0  0
   -2.3515    4.0287   -0.1989 C   0  0  0  0  0  0  0  0  0  0  0  0
   -1.7281    3.6819   -1.4033 C   0  0  0  0  0  0  0  0  0  0  0  0
   -1.7518    2.3585   -1.8464 C   0  0  0  0  0  0  0  0  0  0  0  0
   -2.5248   -0.0445   -2.6894 H   0  0  0  0  0  0  0  0  0  0  0  0
   -0.9360   -1.7313   -1.9220 H   0  0  0  0  0  0  0  0  0  0  0  0
    0.0544    0.7612   -0.3901 H   0  0  0  0  0  0  0  0  0  0  0  0
    1.3157   -1.9016   -1.4572 H   0  0  0  0  0  0  0  0  0  0  0  0
    2.1188    1.5527   -0.2845 H   0  0  0  0  0  0  0  0  0  0  0  0
    2.7907    1.7058    2.0451 H   0  0  0  0  0  0  0  0  0  0  0  0
    3.3099    0.0118    2.0949 H   0  0  0  0  0  0  0  0  0  0  0  0
    4.9097   -2.8838    0.0060 H   0  0  0  0  0  0  0  0  0  0  0  0
    3.1462   -3.1001    0.1052 H   0  0  0  0  0  0  0  0  0  0  0  0
    3.9739   -1.9666    1.2214 H   0  0  0  0  0  0  0  0  0  0  0  0
    3.6055   -0.9580   -2.9721 H   0  0  0  0  0  0  0  0  0  0  0  0
    4.7835   -2.2049   -2.4618 H   0  0  0  0  0  0  0  0  0  0  0  0
    3.0558   -2.5699   -2.4017 H   0  0  0  0  0  0  0  0  0  0  0  0
    6.5491   -1.1917   -0.3868 H   0  0  0  0  0  0  0  0  0  0  0  0
    6.3349   -0.4358   -1.9988 H   0  0  0  0  0  0  0  0  0  0  0  0
    6.6554    0.5853   -0.5674 H   0  0  0  0  0  0  0  0  0  0  0  0
    1.6598   -1.8323    2.1699 H   0  0  0  0  0  0  0  0  0  0  0  0
   -0.6087   -2.5403    2.9043 H   0  0  0  0  0  0  0  0  0  0  0  0
   -2.3778   -0.8291    3.3145 H   0  0  0  0  0  0  0  0  0  0  0  0
   -1.8612    1.5875    2.9821 H   0  0  0  0  0  0  0  0  0  0  0  0
    0.3987    2.2896    2.2315 H   0  0  0  0  0  0  0  0  0  0  0  0
   -4.9021   -0.3668   -2.5058 H   0  0  0  0  0  0  0  0  0  0  0  0
   -6.7368   -1.7404   -1.5462 H   0  0  0  0  0  0  0  0  0  0  0  0
   -6.3303   -3.1277    0.4884 H   0  0  0  0  0  0  0  0  0  0  0  0
   -4.0702   -3.1302    1.5510 H   0  0  0  0  0  0  0  0  0  0  0  0
   -2.2470   -1.7488    0.5968 H   0  0  0  0  0  0  0  0  0  0  0  0
   -3.5169    0.9545    0.7044 H   0  0  0  0  0  0  0  0  0  0  0  0
   -3.4924    3.3044    1.4888 H   0  0  0  0  0  0  0  0  0  0  0  0
   -2.3391    5.0647    0.1482 H   0  0  0  0  0  0  0  0  0  0  0  0
   -1.2284    4.4472   -2.0026 H   0  0  0  0  0  0  0  0  0  0  0  0
   -1.2661    2.0939   -2.7897 H   0  0  0  0  0  0  0  0  0  0  0  0
  1  2  1  0  0  0  0
  1 27  1  0  0  0  0
  1 21  1  0  0  0  0
  2  3  1  0  0  0  0
  3 35  1  0  0  0  0
  4  3  2  0  0  0  0
  4  5  1  0  0  0  0
  5  9  1  0  0  0  0
  6  7  1  0  0  0  0
  6  5  1  0  0  0  0
  6 12  1  0  0  0  0
  7  8  1  0  0  0  0
  8 10  2  0  0  0  0
  8  9  1  0  0  0  0
  9 37  1  6  0  0  0
  9 11  1  0  0  0  0
 11 38  1  0  0  0  0
 11 39  1  0  0  0  0
 11 15  1  0  0  0  0
 12 42  1  0  0  0  0
 13  6  1  0  0  0  0
 14  7  1  0  0  0  0
 14 48  1  0  0  0  0
 14 46  1  0  0  0  0
 15 16  2  0  0  0  0
 15 20  1  0  0  0  0
 16 17  1  0  0  0  0
 17 50  1  0  0  0  0
 17 18  2  0  0  0  0
 18 51  1  0  0  0  0
 19 52  1  0  0  0  0
 19 18  1  0  0  0  0
 20 19  2  0  0  0  0
 21 26  2  0  0  0  0
 22 23  2  0  0  0  0
 22 21  1  0  0  0  0
 23 24  1  0  0  0  0
 24 56  1  0  0  0  0
 24 25  2  0  0  0  0
 25 57  1  0  0  0  0
 26 58  1  0  0  0  0
 26 25  1  0  0  0  0
 27 28  2  0  0  0  0
 28 29  1  0  0  0  0
 28 59  1  0  0  0  0
 29 60  1  0  0  0  0
 30 61  1  0  0  0  0
 30 29  2  0  0  0  0
 31 30  1  0  0  0  0
 32 31  2  0  0  0  0
 32 27  1  0  0  0  0
 33  1  1  0  0  0  0
 34  2  1  0  0  0  0
 36  4  1  0  0  0  0
 40 12  1  0  0  0  0
 41 12  1  0  0  0  0
 43 13  1  0  0  0  0
 44 13  1  0  0  0  0
 45 13  1  0  0  0  0
 47 14  1  0  0  0  0
 49 16  1  0  0  0  0
 53 20  1  0  0  0  0
 54 22  1  0  0  0  0
 55 23  1  0  0  0  0
 62 31  1  0  0  0  0
 63 32  1  0  0  0  0
M  RAD  1   2   2
M  END
>  <File Format>
g03

$$$$
REDO_b_5.log
 OpenBabel02202017103D
Gaussian sw/gaussian//g16/g16 #p opt freq b3lyp/def2svp scrf=(smd,solvent=dichlo
 63 66  0  0  1  0  0  0  0  0999 V2000
    2.5607   -0.2526   -0.6966 C   0  0  0  0  0  0  0  0  0  0  0  0
    1.1753   -0.7707   -0.9304 C   0  0  0  0  0  0  0  0  0  0  0  0
    0.0324   -0.3601   -0.3295 C   0  0  0  0  0  0  0  0  0  0  0  0
   -1.1865   -1.0225   -0.6660 C   0  0  0  0  0  0  0  0  0  0  0  0
   -2.3575   -0.8008   -0.1437 N   0  0  0  0  0  0  0  0  0  0  0  0
   -3.5592   -1.6562   -0.4492 C   0  0  0  0  0  0  0  0  0  0  0  0
   -4.3990   -1.3401    0.7083 N   0  0  0  0  0  0  0  0  0  0  0  0
   -3.9462   -0.3284    1.4932 C   0  0  0  0  0  0  0  0  0  0  0  0
   -2.6766    0.2223    0.8559 C   0  0  2  0  0  0  0  0  0  0  0  0
   -4.4758    0.1216    2.4915 O   0  0  0  0  0  0  0  0  0  0  0  0
   -2.9846    1.6213    0.2605 C   0  0  0  0  0  0  0  0  0  0  0  0
   -4.1925   -1.2098   -1.7694 C   0  0  0  0  0  0  0  0  0  0  0  0
   -3.1887   -3.1365   -0.4690 C   0  0  0  0  0  0  0  0  0  0  0  0
   -5.6458   -2.0307    0.9690 C   0  0  0  0  0  0  0  0  0  0  0  0
   -1.8739    2.2077   -0.5662 C   0  0  0  0  0  0  0  0  0  0  0  0
   -1.7884    1.9257   -1.9386 C   0  0  0  0  0  0  0  0  0  0  0  0
   -0.7229    2.4129   -2.7009 C   0  0  0  0  0  0  0  0  0  0  0  0
    0.2669    3.1953   -2.0998 C   0  0  0  0  0  0  0  0  0  0  0  0
    0.1818    3.4948   -0.7354 C   0  0  0  0  0  0  0  0  0  0  0  0
   -0.8786    3.0009    0.0258 C   0  0  0  0  0  0  0  0  0  0  0  0
    2.6950    0.8201    0.3738 C   0  0  0  0  0  0  0  0  0  0  0  0
    2.3390    0.5672    1.7080 C   0  0  0  0  0  0  0  0  0  0  0  0
    2.4799    1.5591    2.6808 C   0  0  0  0  0  0  0  0  0  0  0  0
    2.9964    2.8139    2.3373 C   0  0  0  0  0  0  0  0  0  0  0  0
    3.3708    3.0673    1.0156 C   0  0  0  0  0  0  0  0  0  0  0  0
    3.2152    2.0768    0.0409 C   0  0  0  0  0  0  0  0  0  0  0  0
    3.5401   -1.4036   -0.4624 C   0  0  0  0  0  0  0  0  0  0  0  0
    3.1770   -2.5297    0.2905 C   0  0  0  0  0  0  0  0  0  0  0  0
    4.1025   -3.5486    0.5365 C   0  0  0  0  0  0  0  0  0  0  0  0
    5.4032   -3.4517    0.0345 C   0  0  0  0  0  0  0  0  0  0  0  0
    5.7731   -2.3306   -0.7165 C   0  0  0  0  0  0  0  0  0  0  0  0
    4.8470   -1.3148   -0.9633 C   0  0  0  0  0  0  0  0  0  0  0  0
    2.8495    0.2048   -1.6604 H   0  0  0  0  0  0  0  0  0  0  0  0
    1.1086   -1.5660   -1.6819 H   0  0  0  0  0  0  0  0  0  0  0  0
    0.0416    0.4366    0.4122 H   0  0  0  0  0  0  0  0  0  0  0  0
   -1.1352   -1.8290   -1.4031 H   0  0  0  0  0  0  0  0  0  0  0  0
   -1.8655    0.2890    1.5928 H   0  0  0  0  0  0  0  0  0  0  0  0
   -3.2083    2.2586    1.1279 H   0  0  0  0  0  0  0  0  0  0  0  0
   -3.9035    1.5444   -0.3378 H   0  0  0  0  0  0  0  0  0  0  0  0
   -5.0933   -1.8077   -1.9678 H   0  0  0  0  0  0  0  0  0  0  0  0
   -3.4856   -1.3707   -2.5965 H   0  0  0  0  0  0  0  0  0  0  0  0
   -4.4725   -0.1487   -1.7336 H   0  0  0  0  0  0  0  0  0  0  0  0
   -2.6918   -3.4245    0.4686 H   0  0  0  0  0  0  0  0  0  0  0  0
   -4.1034   -3.7334   -0.5872 H   0  0  0  0  0  0  0  0  0  0  0  0
   -2.5358   -3.3734   -1.3200 H   0  0  0  0  0  0  0  0  0  0  0  0
   -6.2843   -2.0358    0.0728 H   0  0  0  0  0  0  0  0  0  0  0  0
   -5.4735   -3.0691    1.2931 H   0  0  0  0  0  0  0  0  0  0  0  0
   -6.1609   -1.4902    1.7731 H   0  0  0  0  0  0  0  0  0  0  0  0
   -2.5639    1.3178   -2.4110 H   0  0  0  0  0  0  0  0  0  0  0  0
   -0.6683    2.1841   -3.7682 H   0  0  0  0  0  0  0  0  0  0  0  0
    1.1008    3.5780   -2.6933 H   0  0  0  0  0  0  0  0  0  0  0  0
    0.9484    4.1097   -0.2614 H   0  0  0  0  0  0  0  0  0  0  0  0
   -0.9347    3.2278    1.0938 H   0  0  0  0  0  0  0  0  0  0  0  0
    1.9515   -0.4141    1.9909 H   0  0  0  0  0  0  0  0  0  0  0  0
    2.1933    1.3497    3.7144 H   0  0  0  0  0  0  0  0  0  0  0  0
    3.1113    3.5880    3.1000 H   0  0  0  0  0  0  0  0  0  0  0  0
    3.7794    4.0421    0.7378 H   0  0  0  0  0  0  0  0  0  0  0  0
    3.4981    2.2825   -0.9945 H   0  0  0  0  0  0  0  0  0  0  0  0
    2.1640   -2.6139    0.6924 H   0  0  0  0  0  0  0  0  0  0  0  0
    3.8052   -4.4209    1.1241 H   0  0  0  0  0  0  0  0  0  0  0  0
    6.1271   -4.2472    0.2267 H   0  0  0  0  0  0  0  0  0  0  0  0
    6.7880   -2.2475   -1.1135 H   0  0  0  0  0  0  0  0  0  0  0  0
    5.1401   -0.4388   -1.5479 H   0  0  0  0  0  0  0  0  0  0  0  0
  1 27  1  0  0  0  0
  1 21  1  0  0  0  0
  2  1  1  0  0  0  0
  2  3  1  0  0  0  0
  3 35  1  0  0  0  0
  4  3  2  0  0  0  0
  4  5  1  0  0  0  0
  5  9  1  0  0  0  0
  6  5  1  0  0  0  0
  6  7  1  0  0  0  0
  7 14  1  0  0  0  0
  7  8  1  0  0  0  0
  8 10  2  0  0  0  0
  9  8  1  0  0  0  0
  9 37  1  1  0  0  0
 11  9  1  0  0  0  0
 11 38  1  0  0  0  0
 12 42  1  0  0  0  0
 12  6  1  0  0  0  0
 13  6  1  0  0  0  0
 13 43  1  0  0  0  0
 14 47  1  0  0  0  0
 14 48  1  0  0  0  0
 15 20  1  0  0  0  0
 15 11  1  0  0  0  0
 16 15  2  0  0  0  0
 17 18  2  0  0  0  0
 17 16  1  0  0  0  0
 18 19  1  0  0  0  0
 19 52  1  0  0  0  0
 19 20  2  0  0  0  0
 20 53  1  0  0  0  0
 21 22  1  0  0  0  0
 22 54  1  0  0  0  0
 22 23  2  0  0  0  0
 23 55  1  0  0  0  0
 24 23  1  0  0  0  0
 24 56  1  0  0  0  0
 25 24  2  0  0  0  0
 26 21  2  0  0  0  0
 26 25  1  0  0  0  0
 27 28  2  0  0  0  0
 28 29  1  0  0  0  0
 28 59  1  0  0  0  0
 29 60  1  0  0  0  0
 30 61  1  0  0  0  0
 30 29  2  0  0  0  0
 31 30  1  0  0  0  0
 32 31  2  0  0  0  0
 32 27  1  0  0  0  0
 33  1  1  0  0  0  0
 34  2  1  0  0  0  0
 36  4  1  0  0  0  0
 39 11  1  0  0  0  0
 40 12  1  0  0  0  0
 41 12  1  0  0  0  0
 44 13  1  0  0  0  0
 45 13  1  0  0  0  0
 46 14  1  0  0  0  0
 49 16  1  0  0  0  0
 50 17  1  0  0  0  0
 51 18  1  0  0  0  0
 57 25  1  0  0  0  0
 58 26  1  0  0  0  0
 62 31  1  0  0  0  0
 63 32  1  0  0  0  0
M  RAD  1   2   2
M  END
>  <File Format>
g03

$$$$
REDO_b_6.log
 OpenBabel02202017103D
Gaussian sw/gaussian//g16/g16 #p opt freq b3lyp/def2svp scrf=(smd,solvent=dichlo
 63 66  0  0  1  0  0  0  0  0999 V2000
   -3.0321   -0.3163    0.9787 C   0  0  0  0  0  0  0  0  0  0  0  0
   -1.8707   -1.2622    0.9573 C   0  0  0  0  0  0  0  0  0  0  0  0
   -0.6072   -0.9634    0.5695 C   0  0  0  0  0  0  0  0  0  0  0  0
    0.4036   -1.9699    0.6423 C   0  0  0  0  0  0  0  0  0  0  0  0
    1.6468   -1.7980    0.3060 N   0  0  0  0  0  0  0  0  0  0  0  0
    2.6925   -2.8739    0.3929 C   0  0  0  0  0  0  0  0  0  0  0  0
    3.7307   -2.2907   -0.4579 N   0  0  0  0  0  0  0  0  0  0  0  0
    3.5179   -1.0007   -0.8316 C   0  0  0  0  0  0  0  0  0  0  0  0
    2.2068   -0.5419   -0.2070 C   0  0  2  0  0  0  0  0  0  0  0  0
    4.2516   -0.3086   -1.5116 O   0  0  0  0  0  0  0  0  0  0  0  0
    2.4308    0.5125    0.9077 C   0  0  0  0  0  0  0  0  0  0  0  0
    3.1526   -3.0118    1.8467 C   0  0  0  0  0  0  0  0  0  0  0  0
    2.1799   -4.1937   -0.1733 C   0  0  0  0  0  0  0  0  0  0  0  0
    4.9351   -3.0135   -0.8121 C   0  0  0  0  0  0  0  0  0  0  0  0
    2.6233    1.8993    0.3468 C   0  0  0  0  0  0  0  0  0  0  0  0
    3.9028    2.4400    0.1604 C   0  0  0  0  0  0  0  0  0  0  0  0
    4.0618    3.7179   -0.3831 C   0  0  0  0  0  0  0  0  0  0  0  0
    2.9417    4.4690   -0.7526 C   0  0  0  0  0  0  0  0  0  0  0  0
    1.6606    3.9370   -0.5711 C   0  0  0  0  0  0  0  0  0  0  0  0
    1.5043    2.6617   -0.0238 C   0  0  0  0  0  0  0  0  0  0  0  0
   -2.6757    1.1192    0.6126 C   0  0  0  0  0  0  0  0  0  0  0  0
   -2.6063    1.5428   -0.7227 C   0  0  0  0  0  0  0  0  0  0  0  0
   -2.2635    2.8619   -1.0324 C   0  0  0  0  0  0  0  0  0  0  0  0
   -1.9884    3.7764   -0.0109 C   0  0  0  0  0  0  0  0  0  0  0  0
   -2.0449    3.3607    1.3224 C   0  0  0  0  0  0  0  0  0  0  0  0
   -2.3848    2.0401    1.6298 C   0  0  0  0  0  0  0  0  0  0  0  0
   -4.2078   -0.8726    0.1798 C   0  0  0  0  0  0  0  0  0  0  0  0
   -4.0128   -1.5961   -1.0056 C   0  0  0  0  0  0  0  0  0  0  0  0
   -5.1071   -2.0571   -1.7448 C   0  0  0  0  0  0  0  0  0  0  0  0
   -6.4084   -1.7983   -1.3071 C   0  0  0  0  0  0  0  0  0  0  0  0
   -6.6109   -1.0772   -0.1249 C   0  0  0  0  0  0  0  0  0  0  0  0
   -5.5178   -0.6197    0.6134 C   0  0  0  0  0  0  0  0  0  0  0  0
   -3.3571   -0.3131    2.0350 H   0  0  0  0  0  0  0  0  0  0  0  0
   -2.0899   -2.2782    1.3052 H   0  0  0  0  0  0  0  0  0  0  0  0
   -0.3607    0.0351    0.2076 H   0  0  0  0  0  0  0  0  0  0  0  0
    0.1231   -2.9634    1.0042 H   0  0  0  0  0  0  0  0  0  0  0  0
    1.5417   -0.1372   -0.9817 H   0  0  0  0  0  0  0  0  0  0  0  0
    3.2942    0.2096    1.5174 H   0  0  0  0  0  0  0  0  0  0  0  0
    1.5457    0.5003    1.5607 H   0  0  0  0  0  0  0  0  0  0  0  0
    3.9648   -3.7498    1.9104 H   0  0  0  0  0  0  0  0  0  0  0  0
    2.3202   -3.3621    2.4741 H   0  0  0  0  0  0  0  0  0  0  0  0
    3.5155   -2.0479    2.2304 H   0  0  0  0  0  0  0  0  0  0  0  0
    1.8018   -4.0580   -1.1968 H   0  0  0  0  0  0  0  0  0  0  0  0
    3.0037   -4.9204   -0.1890 H   0  0  0  0  0  0  0  0  0  0  0  0
    1.3890   -4.6164    0.4608 H   0  0  0  0  0  0  0  0  0  0  0  0
    5.4502   -3.3865    0.0864 H   0  0  0  0  0  0  0  0  0  0  0  0
    4.7148   -3.8623   -1.4777 H   0  0  0  0  0  0  0  0  0  0  0  0
    5.5964   -2.3130   -1.3375 H   0  0  0  0  0  0  0  0  0  0  0  0
    4.7804    1.8518    0.4374 H   0  0  0  0  0  0  0  0  0  0  0  0
    5.0657    4.1278   -0.5206 H   0  0  0  0  0  0  0  0  0  0  0  0
    3.0663    5.4677   -1.1786 H   0  0  0  0  0  0  0  0  0  0  0  0
    0.7782    4.5167   -0.8506 H   0  0  0  0  0  0  0  0  0  0  0  0
    0.4994    2.2569    0.1237 H   0  0  0  0  0  0  0  0  0  0  0  0
   -2.8329    0.8406   -1.5276 H   0  0  0  0  0  0  0  0  0  0  0  0
   -2.2172    3.1781   -2.0773 H   0  0  0  0  0  0  0  0  0  0  0  0
   -1.7308    4.8100   -0.2532 H   0  0  0  0  0  0  0  0  0  0  0  0
   -1.8281    4.0673    2.1272 H   0  0  0  0  0  0  0  0  0  0  0  0
   -2.4337    1.7192    2.6741 H   0  0  0  0  0  0  0  0  0  0  0  0
   -2.9994   -1.7990   -1.3604 H   0  0  0  0  0  0  0  0  0  0  0  0
   -4.9398   -2.6192   -2.6670 H   0  0  0  0  0  0  0  0  0  0  0  0
   -7.2640   -2.1575   -1.8842 H   0  0  0  0  0  0  0  0  0  0  0  0
   -7.6258   -0.8723    0.2247 H   0  0  0  0  0  0  0  0  0  0  0  0
   -5.6789   -0.0548    1.5354 H   0  0  0  0  0  0  0  0  0  0  0  0
  1 33  1  0  0  0  0
  2  1  1  0  0  0  0
  2 34  1  0  0  0  0
  3  4  2  0  0  0  0
  3  2  1  0  0  0  0
  4 36  1  0  0  0  0
  5  6  1  0  0  0  0
  5  4  1  0  0  0  0
  6 12  1  0  0  0  0
  7  6  1  0  0  0  0
  8  7  1  0  0  0  0
  8  9  1  0  0  0  0
  9 37  1  6  0  0  0
  9  5  1  0  0  0  0
  9 11  1  0  0  0  0
 10  8  2  0  0  0  0
 11 38  1  0  0  0  0
 11 39  1  0  0  0  0
 12 40  1  0  0  0  0
 12 42  1  0  0  0  0
 12 41  1  0  0  0  0
 13  6  1  0  0  0  0
 13 45  1  0  0  0  0
 14  7  1  0  0  0  0
 14 46  1  0  0  0  0
 15 11  1  0  0  0  0
 16 15  1  0  0  0  0
 16 49  1  0  0  0  0
 17 16  2  0  0  0  0
 18 19  2  0  0  0  0
 18 17  1  0  0  0  0
 19 20  1  0  0  0  0
 20 53  1  0  0  0  0
 20 15  2  0  0  0  0
 21  1  1  0  0  0  0
 21 26  2  0  0  0  0
 22 21  1  0  0  0  0
 23 22  2  0  0  0  0
 23 24  1  0  0  0  0
 24 25  2  0  0  0  0
 25 26  1  0  0  0  0
 25 57  1  0  0  0  0
 26 58  1  0  0  0  0
 27 32  1  0  0  0  0
 27  1  1  0  0  0  0
 28 27  2  0  0  0  0
 29 30  2  0  0  0  0
 29 28  1  0  0  0  0
 30 31  1  0  0  0  0
 31 62  1  0  0  0  0
 31 32  2  0  0  0  0
 32 63  1  0  0  0  0
 35  3  1  0  0  0  0
 43 13  1  0  0  0  0
 44 13  1  0  0  0  0
 47 14  1  0  0  0  0
 48 14  1  0  0  0  0
 50 17  1  0  0  0  0
 51 18  1  0  0  0  0
 52 19  1  0  0  0  0
 54 22  1  0  0  0  0
 55 23  1  0  0  0  0
 56 24  1  0  0  0  0
 59 28  1  0  0  0  0
 60 29  1  0  0  0  0
 61 30  1  0  0  0  0
M  RAD  1   2   2
M  END
>  <File Format>
g03

$$$$
REDO_b_7.log
 OpenBabel02202017103D
Gaussian sw/gaussian//g16/g16 #p opt freq b3lyp/def2svp scrf=(smd,solvent=dichlo
 63 66  0  0  1  0  0  0  0  0999 V2000
    2.8729   -0.1923    0.5631 C   0  0  0  0  0  0  0  0  0  0  0  0
    1.6378   -0.5990   -0.1765 C   0  0  0  0  0  0  0  0  0  0  0  0
    0.4383   -0.8327    0.4076 C   0  0  0  0  0  0  0  0  0  0  0  0
   -0.6809   -1.1583   -0.4172 C   0  0  0  0  0  0  0  0  0  0  0  0
   -1.9170   -1.2391   -0.0261 N   0  0  0  0  0  0  0  0  0  0  0  0
   -3.0283   -1.6426   -0.9653 C   0  0  0  0  0  0  0  0  0  0  0  0
   -4.1615   -1.6714   -0.0421 N   0  0  0  0  0  0  0  0  0  0  0  0
   -3.8806   -1.3409    1.2410 C   0  0  0  0  0  0  0  0  0  0  0  0
   -2.4028   -0.9844    1.3391 C   0  0  2  0  0  0  0  0  0  0  0  0
   -4.6621   -1.2863    2.1735 O   0  0  0  0  0  0  0  0  0  0  0  0
   -2.2237    0.4667    1.8437 C   0  0  0  0  0  0  0  0  0  0  0  0
   -3.2131   -0.5935   -2.0615 C   0  0  0  0  0  0  0  0  0  0  0  0
   -2.7412   -3.0326   -1.5337 C   0  0  0  0  0  0  0  0  0  0  0  0
   -5.5050   -1.9874   -0.4834 C   0  0  0  0  0  0  0  0  0  0  0  0
   -2.6774    1.5100    0.8539 C   0  0  0  0  0  0  0  0  0  0  0  0
   -1.7475    2.1392    0.0122 C   0  0  0  0  0  0  0  0  0  0  0  0
   -2.1655    3.0558   -0.9567 C   0  0  0  0  0  0  0  0  0  0  0  0
   -3.5237    3.3566   -1.0957 C   0  0  0  0  0  0  0  0  0  0  0  0
   -4.4583    2.7434   -0.2541 C   0  0  0  0  0  0  0  0  0  0  0  0
   -4.0383    1.8281    0.7144 C   0  0  0  0  0  0  0  0  0  0  0  0
    3.9910   -1.1713    0.2006 C   0  0  0  0  0  0  0  0  0  0  0  0
    4.6988   -1.0443   -1.0043 C   0  0  0  0  0  0  0  0  0  0  0  0
    5.6940   -1.9648   -1.3395 C   0  0  0  0  0  0  0  0  0  0  0  0
    5.9933   -3.0235   -0.4745 C   0  0  0  0  0  0  0  0  0  0  0  0
    5.2894   -3.1579    0.7256 C   0  0  0  0  0  0  0  0  0  0  0  0
    4.2898   -2.2385    1.0582 C   0  0  0  0  0  0  0  0  0  0  0  0
    3.2592    1.2638    0.3036 C   0  0  0  0  0  0  0  0  0  0  0  0
    4.2463    1.8433    1.1162 C   0  0  0  0  0  0  0  0  0  0  0  0
    4.6421    3.1668    0.9214 C   0  0  0  0  0  0  0  0  0  0  0  0
    4.0551    3.9353   -0.0913 C   0  0  0  0  0  0  0  0  0  0  0  0
    3.0717    3.3678   -0.9031 C   0  0  0  0  0  0  0  0  0  0  0  0
    2.6754    2.0391   -0.7071 C   0  0  0  0  0  0  0  0  0  0  0  0
    2.6724   -0.2925    1.6403 H   0  0  0  0  0  0  0  0  0  0  0  0
    1.7266   -0.7060   -1.2634 H   0  0  0  0  0  0  0  0  0  0  0  0
    0.3197   -0.7304    1.4870 H   0  0  0  0  0  0  0  0  0  0  0  0
   -0.4870   -1.3492   -1.4778 H   0  0  0  0  0  0  0  0  0  0  0  0
   -1.9069   -1.6780    2.0355 H   0  0  0  0  0  0  0  0  0  0  0  0
   -1.1753    0.6324    2.1204 H   0  0  0  0  0  0  0  0  0  0  0  0
   -2.8165    0.5153    2.7693 H   0  0  0  0  0  0  0  0  0  0  0  0
   -4.0381   -0.8976   -2.7204 H   0  0  0  0  0  0  0  0  0  0  0  0
   -2.3055   -0.5165   -2.6764 H   0  0  0  0  0  0  0  0  0  0  0  0
   -3.4431    0.3874   -1.6276 H   0  0  0  0  0  0  0  0  0  0  0  0
   -2.5879   -3.7563   -0.7202 H   0  0  0  0  0  0  0  0  0  0  0  0
   -3.5906   -3.3603   -2.1487 H   0  0  0  0  0  0  0  0  0  0  0  0
   -1.8524   -3.0152   -2.1795 H   0  0  0  0  0  0  0  0  0  0  0  0
   -5.8657   -1.2472   -1.2139 H   0  0  0  0  0  0  0  0  0  0  0  0
   -5.5519   -2.9904   -0.9332 H   0  0  0  0  0  0  0  0  0  0  0  0
   -6.1545   -1.9618    0.4003 H   0  0  0  0  0  0  0  0  0  0  0  0
   -0.6847    1.9077    0.1200 H   0  0  0  0  0  0  0  0  0  0  0  0
   -1.4273    3.5384   -1.6022 H   0  0  0  0  0  0  0  0  0  0  0  0
   -3.8536    4.0728   -1.8521 H   0  0  0  0  0  0  0  0  0  0  0  0
   -5.5206    2.9819   -0.3500 H   0  0  0  0  0  0  0  0  0  0  0  0
   -4.7716    1.3534    1.3704 H   0  0  0  0  0  0  0  0  0  0  0  0
    4.4765   -0.2130   -1.6777 H   0  0  0  0  0  0  0  0  0  0  0  0
    6.2427   -1.8525   -2.2779 H   0  0  0  0  0  0  0  0  0  0  0  0
    6.7760   -3.7402   -0.7351 H   0  0  0  0  0  0  0  0  0  0  0  0
    5.5196   -3.9801    1.4077 H   0  0  0  0  0  0  0  0  0  0  0  0
    3.7396   -2.3460    1.9968 H   0  0  0  0  0  0  0  0  0  0  0  0
    4.7098    1.2462    1.9058 H   0  0  0  0  0  0  0  0  0  0  0  0
    5.4112    3.6029    1.5639 H   0  0  0  0  0  0  0  0  0  0  0  0
    4.3637    4.9724   -0.2434 H   0  0  0  0  0  0  0  0  0  0  0  0
    2.6054    3.9585   -1.6956 H   0  0  0  0  0  0  0  0  0  0  0  0
    1.9031    1.6166   -1.3532 H   0  0  0  0  0  0  0  0  0  0  0  0
  1 33  1  0  0  0  0
  2  3  1  0  0  0  0
  2  1  1  0  0  0  0
  3 35  1  0  0  0  0
  4  5  1  0  0  0  0
  4  3  2  0  0  0  0
  5  9  1  0  0  0  0
  6  7  1  0  0  0  0
  6  5  1  0  0  0  0
  7  8  1  0  0  0  0
  8  9  1  0  0  0  0
  8 10  2  0  0  0  0
  9 11  1  0  0  0  0
  9 37  1  1  0  0  0
 11 38  1  0  0  0  0
 11 39  1  0  0  0  0
 12 42  1  0  0  0  0
 12  6  1  0  0  0  0
 13  6  1  0  0  0  0
 13 43  1  0  0  0  0
 14  7  1  0  0  0  0
 14 48  1  0  0  0  0
 15 11  1  0  0  0  0
 16 49  1  0  0  0  0
 16 15  2  0  0  0  0
 17 16  1  0  0  0  0
 18 17  2  0  0  0  0
 18 19  1  0  0  0  0
 19 20  2  0  0  0  0
 20 15  1  0  0  0  0
 20 53  1  0  0  0  0
 21  1  1  0  0  0  0
 21 26  2  0  0  0  0
 22 21  1  0  0  0  0
 23 22  2  0  0  0  0
 23 24  1  0  0  0  0
 24 25  2  0  0  0  0
 25 26  1  0  0  0  0
 25 57  1  0  0  0  0
 26 58  1  0  0  0  0
 27  1  1  0  0  0  0
 27 28  2  0  0  0  0
 28 59  1  0  0  0  0
 29 28  1  0  0  0  0
 29 60  1  0  0  0  0
 30 29  2  0  0  0  0
 31 32  2  0  0  0  0
 31 30  1  0  0  0  0
 32 27  1  0  0  0  0
 34  2  1  0  0  0  0
 36  4  1  0  0  0  0
 40 12  1  0  0  0  0
 41 12  1  0  0  0  0
 44 13  1  0  0  0  0
 45 13  1  0  0  0  0
 46 14  1  0  0  0  0
 47 14  1  0  0  0  0
 50 17  1  0  0  0  0
 51 18  1  0  0  0  0
 52 19  1  0  0  0  0
 54 22  1  0  0  0  0
 55 23  1  0  0  0  0
 56 24  1  0  0  0  0
 61 30  1  0  0  0  0
 62 31  1  0  0  0  0
 63 32  1  0  0  0  0
M  RAD  1   2   2
M  END
>  <File Format>
g03

$$$$
REDO_b_8.log
 OpenBabel02202017103D
Gaussian sw/gaussian//g16/g16 #p opt freq b3lyp/def2svp scrf=(smd,solvent=dichlo
 63 66  0  0  1  0  0  0  0  0999 V2000
    2.8870   -0.3017    0.5900 C   0  0  0  0  0  0  0  0  0  0  0  0
    1.6894   -0.7995   -0.1535 C   0  0  0  0  0  0  0  0  0  0  0  0
    0.4767   -1.0072    0.4168 C   0  0  0  0  0  0  0  0  0  0  0  0
   -0.6409   -1.2983   -0.4194 C   0  0  0  0  0  0  0  0  0  0  0  0
   -1.8823   -1.3611   -0.0383 N   0  0  0  0  0  0  0  0  0  0  0  0
   -2.9926   -1.7327   -0.9907 C   0  0  0  0  0  0  0  0  0  0  0  0
   -4.1353   -1.7453   -0.0791 N   0  0  0  0  0  0  0  0  0  0  0  0
   -3.8605   -1.4277    1.2082 C   0  0  0  0  0  0  0  0  0  0  0  0
   -2.3741   -1.1150    1.3262 C   0  0  2  0  0  0  0  0  0  0  0  0
   -4.6512   -1.3564    2.1321 O   0  0  0  0  0  0  0  0  0  0  0  0
   -2.1569    0.3195    1.8618 C   0  0  0  0  0  0  0  0  0  0  0  0
   -3.1469   -0.6715   -2.0799 C   0  0  0  0  0  0  0  0  0  0  0  0
   -2.7294   -3.1237   -1.5684 C   0  0  0  0  0  0  0  0  0  0  0  0
   -5.4805   -2.0315   -0.5353 C   0  0  0  0  0  0  0  0  0  0  0  0
   -2.5458    1.3986    0.8829 C   0  0  0  0  0  0  0  0  0  0  0  0
   -3.8918    1.7575    0.7036 C   0  0  0  0  0  0  0  0  0  0  0  0
   -4.2514    2.7100   -0.2534 C   0  0  0  0  0  0  0  0  0  0  0  0
   -3.2702    3.3205   -1.0425 C   0  0  0  0  0  0  0  0  0  0  0  0
   -1.9263    2.9797   -0.8622 C   0  0  0  0  0  0  0  0  0  0  0  0
   -1.5688    2.0255    0.0946 C   0  0  0  0  0  0  0  0  0  0  0  0
    4.1798   -1.0575    0.3208 C   0  0  0  0  0  0  0  0  0  0  0  0
    4.3880   -1.8395   -0.8232 C   0  0  0  0  0  0  0  0  0  0  0  0
    5.6137   -2.4830   -1.0312 C   0  0  0  0  0  0  0  0  0  0  0  0
    6.6446   -2.3539   -0.0984 C   0  0  0  0  0  0  0  0  0  0  0  0
    6.4435   -1.5775    1.0486 C   0  0  0  0  0  0  0  0  0  0  0  0
    5.2210   -0.9370    1.2548 C   0  0  0  0  0  0  0  0  0  0  0  0
    2.9678    1.1872    0.2152 C   0  0  0  0  0  0  0  0  0  0  0  0
    3.6171    1.6107   -0.9532 C   0  0  0  0  0  0  0  0  0  0  0  0
    3.6159    2.9618   -1.3101 C   0  0  0  0  0  0  0  0  0  0  0  0
    2.9614    3.9021   -0.5078 C   0  0  0  0  0  0  0  0  0  0  0  0
    2.3094    3.4852    0.6576 C   0  0  0  0  0  0  0  0  0  0  0  0
    2.3101    2.1344    1.0140 C   0  0  0  0  0  0  0  0  0  0  0  0
    2.6739   -0.3545    1.6670 H   0  0  0  0  0  0  0  0  0  0  0  0
    1.7814   -0.8962   -1.2405 H   0  0  0  0  0  0  0  0  0  0  0  0
    0.3477   -0.9034    1.4946 H   0  0  0  0  0  0  0  0  0  0  0  0
   -0.4442   -1.4745   -1.4821 H   0  0  0  0  0  0  0  0  0  0  0  0
   -1.9080   -1.8361    2.0154 H   0  0  0  0  0  0  0  0  0  0  0  0
   -1.1108    0.4416    2.1685 H   0  0  0  0  0  0  0  0  0  0  0  0
   -2.7709    0.3721    2.7734 H   0  0  0  0  0  0  0  0  0  0  0  0
   -3.9711   -0.9537   -2.7495 H   0  0  0  0  0  0  0  0  0  0  0  0
   -2.2323   -0.6071   -2.6860 H   0  0  0  0  0  0  0  0  0  0  0  0
   -3.3623    0.3106   -1.6415 H   0  0  0  0  0  0  0  0  0  0  0  0
   -2.6009   -3.8573   -0.7594 H   0  0  0  0  0  0  0  0  0  0  0  0
   -3.5788   -3.4280   -2.1955 H   0  0  0  0  0  0  0  0  0  0  0  0
   -1.8328   -3.1203   -2.2037 H   0  0  0  0  0  0  0  0  0  0  0  0
   -5.8166   -1.2842   -1.2703 H   0  0  0  0  0  0  0  0  0  0  0  0
   -5.5446   -3.0337   -0.9849 H   0  0  0  0  0  0  0  0  0  0  0  0
   -6.1392   -1.9906    0.3411 H   0  0  0  0  0  0  0  0  0  0  0  0
   -4.6612    1.2865    1.3200 H   0  0  0  0  0  0  0  0  0  0  0  0
   -5.3027    2.9798   -0.3815 H   0  0  0  0  0  0  0  0  0  0  0  0
   -3.5527    4.0660   -1.7899 H   0  0  0  0  0  0  0  0  0  0  0  0
   -1.1507    3.4597   -1.4643 H   0  0  0  0  0  0  0  0  0  0  0  0
   -0.5172    1.7639    0.2324 H   0  0  0  0  0  0  0  0  0  0  0  0
    3.5975   -1.9556   -1.5667 H   0  0  0  0  0  0  0  0  0  0  0  0
    5.7593   -3.0891   -1.9289 H   0  0  0  0  0  0  0  0  0  0  0  0
    7.6006   -2.8575   -0.2611 H   0  0  0  0  0  0  0  0  0  0  0  0
    7.2425   -1.4722    1.7868 H   0  0  0  0  0  0  0  0  0  0  0  0
    5.0691   -0.3287    2.1505 H   0  0  0  0  0  0  0  0  0  0  0  0
    4.1338    0.8825   -1.5819 H   0  0  0  0  0  0  0  0  0  0  0  0
    4.1310    3.2816   -2.2193 H   0  0  0  0  0  0  0  0  0  0  0  0
    2.9619    4.9582   -0.7880 H   0  0  0  0  0  0  0  0  0  0  0  0
    1.7987    4.2137    1.2919 H   0  0  0  0  0  0  0  0  0  0  0  0
    1.7966    1.8096    1.9226 H   0  0  0  0  0  0  0  0  0  0  0  0
  1 33  1  0  0  0  0
  2  3  1  0  0  0  0
  2  1  1  0  0  0  0
  3 35  1  0  0  0  0
  4  5  1  0  0  0  0
  4  3  2  0  0  0  0
  5  9  1  0  0  0  0
  6  7  1  0  0  0  0
  6  5  1  0  0  0  0
  7  8  1  0  0  0  0
  8  9  1  0  0  0  0
  8 10  2  0  0  0  0
  9 11  1  0  0  0  0
  9 37  1  1  0  0  0
 11 38  1  0  0  0  0
 11 39  1  0  0  0  0
 12 42  1  0  0  0  0
 12  6  1  0  0  0  0
 13  6  1  0  0  0  0
 13 43  1  0  0  0  0
 14  7  1  0  0  0  0
 14 48  1  0  0  0  0
 15 11  1  0  0  0  0
 16 15  1  0  0  0  0
 16 49  1  0  0  0  0
 17 16  2  0  0  0  0
 18 19  2  0  0  0  0
 18 17  1  0  0  0  0
 19 20  1  0  0  0  0
 20 53  1  0  0  0  0
 20 15  2  0  0  0  0
 21  1  1  0  0  0  0
 21 26  2  0  0  0  0
 22 21  1  0  0  0  0
 23 22  2  0  0  0  0
 23 24  1  0  0  0  0
 24 25  2  0  0  0  0
 25 26  1  0  0  0  0
 25 57  1  0  0  0  0
 26 58  1  0  0  0  0
 27  1  1  0  0  0  0
 27 32  2  0  0  0  0
 28 27  1  0  0  0  0
 29 28  2  0  0  0  0
 29 30  1  0  0  0  0
 30 31  2  0  0  0  0
 31 32  1  0  0  0  0
 31 62  1  0  0  0  0
 32 63  1  0  0  0  0
 34  2  1  0  0  0  0
 36  4  1  0  0  0  0
 40 12  1  0  0  0  0
 41 12  1  0  0  0  0
 44 13  1  0  0  0  0
 45 13  1  0  0  0  0
 46 14  1  0  0  0  0
 47 14  1  0  0  0  0
 50 17  1  0  0  0  0
 51 18  1  0  0  0  0
 52 19  1  0  0  0  0
 54 22  1  0  0  0  0
 55 23  1  0  0  0  0
 56 24  1  0  0  0  0
 59 28  1  0  0  0  0
 60 29  1  0  0  0  0
 61 30  1  0  0  0  0
M  RAD  1   2   2
M  END
>  <File Format>
g03

$$$$
REDO_b_9.log
 OpenBabel02202017103D
Gaussian sw/gaussian//g16/g16 #p opt freq b3lyp/def2svp scrf=(smd,solvent=dichlo
 63 66  0  0  1  0  0  0  0  0999 V2000
    3.0056   -0.7559    0.9934 C   0  0  0  0  0  0  0  0  0  0  0  0
    1.7886   -1.5984    0.7553 C   0  0  0  0  0  0  0  0  0  0  0  0
    0.5247   -1.1365    0.5956 C   0  0  0  0  0  0  0  0  0  0  0  0
   -0.5475   -2.0634    0.4168 C   0  0  0  0  0  0  0  0  0  0  0  0
   -1.7947   -1.7332    0.2574 N   0  0  0  0  0  0  0  0  0  0  0  0
   -2.9114   -2.7282    0.1075 C   0  0  0  0  0  0  0  0  0  0  0  0
   -4.0627   -1.8642    0.3739 N   0  0  0  0  0  0  0  0  0  0  0  0
   -3.7869   -0.5352    0.4474 C   0  0  0  0  0  0  0  0  0  0  0  0
   -2.2943   -0.3530    0.2106 C   0  0  2  0  0  0  0  0  0  0  0  0
   -4.5836    0.3656    0.6311 O   0  0  0  0  0  0  0  0  0  0  0  0
   -2.0049    0.3382   -1.1466 C   0  0  0  0  0  0  0  0  0  0  0  0
   -2.9219   -3.2637   -1.3262 C   0  0  0  0  0  0  0  0  0  0  0  0
   -2.8001   -3.8442    1.1412 C   0  0  0  0  0  0  0  0  0  0  0  0
   -5.4092   -2.3856    0.4896 C   0  0  0  0  0  0  0  0  0  0  0  0
   -2.1504    1.8371   -1.0655 C   0  0  0  0  0  0  0  0  0  0  0  0
   -3.3105    2.4842   -1.5117 C   0  0  0  0  0  0  0  0  0  0  0  0
   -3.4316    3.8733   -1.4122 C   0  0  0  0  0  0  0  0  0  0  0  0
   -2.3953    4.6316   -0.8588 C   0  0  0  0  0  0  0  0  0  0  0  0
   -1.2346    3.9936   -0.4077 C   0  0  0  0  0  0  0  0  0  0  0  0
   -1.1148    2.6063   -0.5121 C   0  0  0  0  0  0  0  0  0  0  0  0
    4.1026   -1.0799   -0.0151 C   0  0  0  0  0  0  0  0  0  0  0  0
    3.8029   -1.3813   -1.3515 C   0  0  0  0  0  0  0  0  0  0  0  0
    4.8275   -1.6256   -2.2718 C   0  0  0  0  0  0  0  0  0  0  0  0
    6.1632   -1.5688   -1.8656 C   0  0  0  0  0  0  0  0  0  0  0  0
    6.4700   -1.2685   -0.5337 C   0  0  0  0  0  0  0  0  0  0  0  0
    5.4462   -1.0277    0.3844 C   0  0  0  0  0  0  0  0  0  0  0  0
    2.7075    0.7343    1.1175 C   0  0  0  0  0  0  0  0  0  0  0  0
    2.7617    1.5952    0.0125 C   0  0  0  0  0  0  0  0  0  0  0  0
    2.4490    2.9509    0.1519 C   0  0  0  0  0  0  0  0  0  0  0  0
    2.0749    3.4636    1.3972 C   0  0  0  0  0  0  0  0  0  0  0  0
    2.0125    2.6112    2.5041 C   0  0  0  0  0  0  0  0  0  0  0  0
    2.3285    1.2575    2.3635 C   0  0  0  0  0  0  0  0  0  0  0  0
    3.3817   -1.0971    1.9759 H   0  0  0  0  0  0  0  0  0  0  0  0
    1.9649   -2.6794    0.7227 H   0  0  0  0  0  0  0  0  0  0  0  0
    0.3263   -0.0647    0.6183 H   0  0  0  0  0  0  0  0  0  0  0  0
   -0.3154   -3.1327    0.4220 H   0  0  0  0  0  0  0  0  0  0  0  0
   -1.8520    0.2243    1.0337 H   0  0  0  0  0  0  0  0  0  0  0  0
   -2.6756   -0.0820   -1.9100 H   0  0  0  0  0  0  0  0  0  0  0  0
   -0.9754    0.0840   -1.4390 H   0  0  0  0  0  0  0  0  0  0  0  0
   -3.7754   -3.9428   -1.4625 H   0  0  0  0  0  0  0  0  0  0  0  0
   -1.9994   -3.8266   -1.5291 H   0  0  0  0  0  0  0  0  0  0  0  0
   -3.0068   -2.4362   -2.0446 H   0  0  0  0  0  0  0  0  0  0  0  0
   -2.7494   -3.4287    2.1578 H   0  0  0  0  0  0  0  0  0  0  0  0
   -3.6807   -4.4966    1.0639 H   0  0  0  0  0  0  0  0  0  0  0  0
   -1.9184   -4.4720    0.9544 H   0  0  0  0  0  0  0  0  0  0  0  0
   -5.6589   -3.0240   -0.3711 H   0  0  0  0  0  0  0  0  0  0  0  0
   -5.5391   -2.9656    1.4165 H   0  0  0  0  0  0  0  0  0  0  0  0
   -6.0937   -1.5281    0.5104 H   0  0  0  0  0  0  0  0  0  0  0  0
   -4.1265    1.8937   -1.9341 H   0  0  0  0  0  0  0  0  0  0  0  0
   -4.3410    4.3653   -1.7665 H   0  0  0  0  0  0  0  0  0  0  0  0
   -2.4910    5.7175   -0.7806 H   0  0  0  0  0  0  0  0  0  0  0  0
   -0.4168    4.5758    0.0232 H   0  0  0  0  0  0  0  0  0  0  0  0
   -0.2016    2.1155   -0.1660 H   0  0  0  0  0  0  0  0  0  0  0  0
    2.7617   -1.4186   -1.6813 H   0  0  0  0  0  0  0  0  0  0  0  0
    4.5795   -1.8583   -3.3104 H   0  0  0  0  0  0  0  0  0  0  0  0
    6.9644   -1.7577   -2.5842 H   0  0  0  0  0  0  0  0  0  0  0  0
    7.5123   -1.2233   -0.2082 H   0  0  0  0  0  0  0  0  0  0  0  0
    5.6884   -0.7904    1.4237 H   0  0  0  0  0  0  0  0  0  0  0  0
    3.0583    1.2088   -0.9640 H   0  0  0  0  0  0  0  0  0  0  0  0
    2.4957    3.6089   -0.7192 H   0  0  0  0  0  0  0  0  0  0  0  0
    1.8353    4.5240    1.5061 H   0  0  0  0  0  0  0  0  0  0  0  0
    1.7231    3.0027    3.4825 H   0  0  0  0  0  0  0  0  0  0  0  0
    2.2832    0.5950    3.2325 H   0  0  0  0  0  0  0  0  0  0  0  0
  1 27  1  0  0  0  0
  1 33  1  0  0  0  0
  2  1  1  0  0  0  0
  3 35  1  0  0  0  0
  3  2  1  0  0  0  0
  4 36  1  0  0  0  0
  4  3  2  0  0  0  0
  5  4  1  0  0  0  0
  6  5  1  0  0  0  0
  6  7  1  0  0  0  0
  6 13  1  0  0  0  0
  7  8  1  0  0  0  0
  7 14  1  0  0  0  0
  8 10  2  0  0  0  0
  9  5  1  0  0  0  0
  9  8  1  0  0  0  0
  9 37  1  1  0  0  0
 11 15  1  0  0  0  0
 11  9  1  0  0  0  0
 12  6  1  0  0  0  0
 13 43  1  0  0  0  0
 14 48  1  0  0  0  0
 14 47  1  0  0  0  0
 15 20  2  0  0  0  0
 16 17  2  0  0  0  0
 16 15  1  0  0  0  0
 17 18  1  0  0  0  0
 18 51  1  0  0  0  0
 18 19  2  0  0  0  0
 19 52  1  0  0  0  0
 20 19  1  0  0  0  0
 20 53  1  0  0  0  0
 21 26  1  0  0  0  0
 21  1  1  0  0  0  0
 22 21  2  0  0  0  0
 23 24  2  0  0  0  0
 23 22  1  0  0  0  0
 24 25  1  0  0  0  0
 25 57  1  0  0  0  0
 25 26  2  0  0  0  0
 26 58  1  0  0  0  0
 27 32  2  0  0  0  0
 28 29  2  0  0  0  0
 28 27  1  0  0  0  0
 29 30  1  0  0  0  0
 30 61  1  0  0  0  0
 30 31  2  0  0  0  0
 31 62  1  0  0  0  0
 32 31  1  0  0  0  0
 32 63  1  0  0  0  0
 34  2  1  0  0  0  0
 38 11  1  0  0  0  0
 39 11  1  0  0  0  0
 40 12  1  0  0  0  0
 41 12  1  0  0  0  0
 42 12  1  0  0  0  0
 44 13  1  0  0  0  0
 45 13  1  0  0  0  0
 46 14  1  0  0  0  0
 49 16  1  0  0  0  0
 50 17  1  0  0  0  0
 54 22  1  0  0  0  0
 55 23  1  0  0  0  0
 56 24  1  0  0  0  0
 59 28  1  0  0  0  0
 60 29  1  0  0  0  0
M  RAD  1   2   2
M  END
>  <File Format>
g03

$$$$
