# Supplementary material for: Predicting Absolute Rate Constants for Huisgen Reactions of Unsaturated Iminium Ions with Diazoalkanes
Source: Angew Chem Int Ed Engl. 2020 May 11;59(30):12527–33. doi: 10.1002/anie.202003029 (PMC7383640; doi:10.1002/anie.202003029)
Supplement: Supplementary file 2 — Supplementary [file ANIE-59-12527-s002.zip › geometries/n2.sdf]

nitrogen.log
 OpenBabel02202016533D
Gaussian 16 #p opt freq b3lyp scrf=(smd,solvent=dichloromethane) def2svp empiric
  2  1  0  0  0  0  0  0  0  0999 V2000
    0.0000    0.0000    0.5500 N   0  0  0  0  0  0  0  0  0  0  0  0
    0.0000    0.0000   -0.5500 N   0  0  0  0  0  0  0  0  0  0  0  0
  2  1  3  0  0  0  0
M  END
>  <File Format>
g03

$$$$
