# Supplementary material for: Predicting Absolute Rate Constants for Huisgen Reactions of Unsaturated Iminium Ions with Diazoalkanes
Source: Angew Chem Int Ed Engl. 2020 May 11;59(30):12527–33. doi: 10.1002/anie.202003029 (PMC7383640; doi:10.1002/anie.202003029)
Supplement: Supplementary file 2 — Supplementary [file ANIE-59-12527-s002.zip › geometries/re_d+6a_concerted_im.sdf]

REDO_2d_exo_1.log
 OpenBabel02202017583D
Gaussian sw/gaussian//g16/g16 #p opt freq b3lyp/def2svp scrf=(smd,solvent=dichlo
 78 83  0  0  1  0  0  0  0  0999 V2000
   -1.6673    0.1212    0.3845 C   0  0  2  0  0  0  0  0  0  0  0  0
   -0.2243    0.2108    0.8972 C   0  0  1  0  0  0  0  0  0  0  0  0
    0.7486    0.7729   -0.0795 C   0  0  0  0  0  0  0  0  0  0  0  0
    1.9682    1.0852    0.1708 N   0  0  0  0  0  0  0  0  0  0  0  0
    2.8309    1.7789   -0.8714 C   0  0  0  0  0  0  0  0  0  0  0  0
    4.0519    1.9976   -0.1026 N   0  0  0  0  0  0  0  0  0  0  0  0
    4.0254    1.5715    1.1835 C   0  0  0  0  0  0  0  0  0  0  0  0
    2.6912    0.8878    1.4461 C   0  0  2  0  0  0  0  0  0  0  0  0
    4.9195    1.6610    2.0045 O   0  0  0  0  0  0  0  0  0  0  0  0
    2.8996   -0.5890    1.8502 C   0  0  0  0  0  0  0  0  0  0  0  0
    3.0610    0.8618   -2.0701 C   0  0  0  0  0  0  0  0  0  0  0  0
    2.1733    3.1033   -1.2605 C   0  0  0  0  0  0  0  0  0  0  0  0
   -2.3501    1.2858    1.1518 C   0  0  1  0  0  0  0  0  0  0  0  0
   -1.3930    1.6522    2.2200 N   0  0  0  0  0  0  0  0  0  0  0  0
   -0.2863    1.1297    2.1091 N   0  0  0  0  0  0  0  0  0  0  0  0
   -3.2665    0.9493    1.6572 H   0  0  0  0  0  0  0  0  0  0  0  0
   -2.3023   -1.2462    0.7116 C   0  0  0  0  0  0  0  0  0  0  0  0
    0.1583   -0.7559    1.2600 H   0  0  0  0  0  0  0  0  0  0  0  0
   -1.7082    0.3076   -0.6947 H   0  0  0  0  0  0  0  0  0  0  0  0
    5.2264    2.6099   -0.6912 C   0  0  0  0  0  0  0  0  0  0  0  0
    3.4625   -1.4411    0.7400 C   0  0  0  0  0  0  0  0  0  0  0  0
    2.6184   -2.2273   -0.0592 C   0  0  0  0  0  0  0  0  0  0  0  0
    3.1347   -2.9535   -1.1370 C   0  0  0  0  0  0  0  0  0  0  0  0
    4.5000   -2.9014   -1.4310 C   0  0  0  0  0  0  0  0  0  0  0  0
    5.3509   -2.1276   -0.6345 C   0  0  0  0  0  0  0  0  0  0  0  0
    4.8355   -1.4046    0.4434 C   0  0  0  0  0  0  0  0  0  0  0  0
   -2.6829    2.4997    0.3068 C   0  0  0  0  0  0  0  0  0  0  0  0
   -1.7049    3.4432   -0.0458 C   0  0  0  0  0  0  0  0  0  0  0  0
   -2.0230    4.5101   -0.8911 C   0  0  0  0  0  0  0  0  0  0  0  0
   -3.3210    4.6468   -1.3923 C   0  0  0  0  0  0  0  0  0  0  0  0
   -4.3016    3.7147   -1.0379 C   0  0  0  0  0  0  0  0  0  0  0  0
   -3.9853    2.6502   -0.1902 C   0  0  0  0  0  0  0  0  0  0  0  0
   -3.7804   -1.2974    0.3466 C   0  0  0  0  0  0  0  0  0  0  0  0
   -4.2513   -0.8838   -0.9095 C   0  0  0  0  0  0  0  0  0  0  0  0
   -5.6116   -0.9538   -1.2206 C   0  0  0  0  0  0  0  0  0  0  0  0
   -6.5263   -1.4382   -0.2797 C   0  0  0  0  0  0  0  0  0  0  0  0
   -6.0691   -1.8517    0.9747 C   0  0  0  0  0  0  0  0  0  0  0  0
   -4.7071   -1.7799    1.2821 C   0  0  0  0  0  0  0  0  0  0  0  0
   -1.5234   -2.3990    0.0907 C   0  0  0  0  0  0  0  0  0  0  0  0
   -1.2188   -2.4323   -1.2801 C   0  0  0  0  0  0  0  0  0  0  0  0
   -0.5247   -3.5121   -1.8305 C   0  0  0  0  0  0  0  0  0  0  0  0
   -0.1171   -4.5762   -1.0184 C   0  0  0  0  0  0  0  0  0  0  0  0
   -0.4021   -4.5472    0.3485 C   0  0  0  0  0  0  0  0  0  0  0  0
   -1.0993   -3.4653    0.8961 C   0  0  0  0  0  0  0  0  0  0  0  0
    0.3887    0.9802   -1.0915 H   0  0  0  0  0  0  0  0  0  0  0  0
    2.1456    1.4131    2.2404 H   0  0  0  0  0  0  0  0  0  0  0  0
    1.9618   -1.0093    2.2344 H   0  0  0  0  0  0  0  0  0  0  0  0
    3.5955   -0.5400    2.7011 H   0  0  0  0  0  0  0  0  0  0  0  0
    3.6999    1.3792   -2.7990 H   0  0  0  0  0  0  0  0  0  0  0  0
    2.1090    0.6282   -2.5678 H   0  0  0  0  0  0  0  0  0  0  0  0
    3.5505   -0.0702   -1.7615 H   0  0  0  0  0  0  0  0  0  0  0  0
    1.9893    3.7176   -0.3673 H   0  0  0  0  0  0  0  0  0  0  0  0
    2.8405    3.6522   -1.9388 H   0  0  0  0  0  0  0  0  0  0  0  0
    1.2268    2.9338   -1.7923 H   0  0  0  0  0  0  0  0  0  0  0  0
   -2.2396   -1.3722    1.8032 H   0  0  0  0  0  0  0  0  0  0  0  0
    5.6317    1.9846   -1.5014 H   0  0  0  0  0  0  0  0  0  0  0  0
    4.9997    3.6114   -1.0860 H   0  0  0  0  0  0  0  0  0  0  0  0
    5.9801    2.7001    0.1007 H   0  0  0  0  0  0  0  0  0  0  0  0
    1.5492   -2.2772    0.1610 H   0  0  0  0  0  0  0  0  0  0  0  0
    2.4646   -3.5631   -1.7457 H   0  0  0  0  0  0  0  0  0  0  0  0
    4.9018   -3.4687   -2.2741 H   0  0  0  0  0  0  0  0  0  0  0  0
    6.4215   -2.0899   -0.8507 H   0  0  0  0  0  0  0  0  0  0  0  0
    5.5031   -0.8039    1.0649 H   0  0  0  0  0  0  0  0  0  0  0  0
   -0.6886    3.3579    0.3460 H   0  0  0  0  0  0  0  0  0  0  0  0
   -1.2531    5.2398   -1.1539 H   0  0  0  0  0  0  0  0  0  0  0  0
   -3.5699    5.4814   -2.0521 H   0  0  0  0  0  0  0  0  0  0  0  0
   -5.3204    3.8181   -1.4194 H   0  0  0  0  0  0  0  0  0  0  0  0
   -4.7522    1.9227    0.0839 H   0  0  0  0  0  0  0  0  0  0  0  0
   -3.5557   -0.4949   -1.6554 H   0  0  0  0  0  0  0  0  0  0  0  0
   -5.9592   -0.6236   -2.2027 H   0  0  0  0  0  0  0  0  0  0  0  0
   -7.5903   -1.4905   -0.5227 H   0  0  0  0  0  0  0  0  0  0  0  0
   -6.7744   -2.2294    1.7191 H   0  0  0  0  0  0  0  0  0  0  0  0
   -4.3543   -2.1022    2.2655 H   0  0  0  0  0  0  0  0  0  0  0  0
   -1.5350   -1.6134   -1.9290 H   0  0  0  0  0  0  0  0  0  0  0  0
   -0.3003   -3.5231   -2.9000 H   0  0  0  0  0  0  0  0  0  0  0  0
    0.4264   -5.4202   -1.4495 H   0  0  0  0  0  0  0  0  0  0  0  0
   -0.0800   -5.3681    0.9938 H   0  0  0  0  0  0  0  0  0  0  0  0
   -1.3228   -3.4481    1.9661 H   0  0  0  0  0  0  0  0  0  0  0  0
  1 19  1  6  0  0  0
  1 17  1  0  0  0  0
  1  2  1  0  0  0  0
  1 13  1  0  0  0  0
  2 18  1  1  0  0  0
  2 15  1  0  0  0  0
  3  4  1  0  0  0  0
  3  2  1  0  0  0  0
  4  8  1  0  0  0  0
  5  6  1  0  0  0  0
  5  4  1  0  0  0  0
  6  7  1  0  0  0  0
  7  8  1  0  0  0  0
  7  9  2  0  0  0  0
  8 10  1  0  0  0  0
  8 46  1  1  0  0  0
 10 47  1  0  0  0  0
 10 48  1  0  0  0  0
 11 51  1  0  0  0  0
 11  5  1  0  0  0  0
 12  5  1  0  0  0  0
 12 52  1  0  0  0  0
 13 16  1  1  0  0  0
 13 14  1  0  0  0  0
 15 14  1  0  0  0  0
 17 55  1  0  0  0  0
 20  6  1  0  0  0  0
 20 58  1  0  0  0  0
 21 10  1  0  0  0  0
 22 59  1  0  0  0  0
 22 21  2  0  0  0  0
 23 22  1  0  0  0  0
 24 23  2  0  0  0  0
 24 25  1  0  0  0  0
 25 26  2  0  0  0  0
 26 21  1  0  0  0  0
 26 63  1  0  0  0  0
 27 13  1  0  0  0  0
 28 27  1  0  0  0  0
 28 64  1  0  0  0  0
 29 28  2  0  0  0  0
 30 31  2  0  0  0  0
 30 29  1  0  0  0  0
 31 32  1  0  0  0  0
 32 68  1  0  0  0  0
 32 27  2  0  0  0  0
 33 17  1  0  0  0  0
 33 38  2  0  0  0  0
 34 33  1  0  0  0  0
 35 34  2  0  0  0  0
 35 36  1  0  0  0  0
 36 37  2  0  0  0  0
 37 38  1  0  0  0  0
 37 72  1  0  0  0  0
 38 73  1  0  0  0  0
 39 17  1  0  0  0  0
 39 44  2  0  0  0  0
 40 39  1  0  0  0  0
 41 40  2  0  0  0  0
 41 42  1  0  0  0  0
 42 43  2  0  0  0  0
 43 44  1  0  0  0  0
 43 77  1  0  0  0  0
 44 78  1  0  0  0  0
 45  3  1  0  0  0  0
 49 11  1  0  0  0  0
 50 11  1  0  0  0  0
 53 12  1  0  0  0  0
 54 12  1  0  0  0  0
 56 20  1  0  0  0  0
 57 20  1  0  0  0  0
 60 23  1  0  0  0  0
 61 24  1  0  0  0  0
 62 25  1  0  0  0  0
 65 29  1  0  0  0  0
 66 30  1  0  0  0  0
 67 31  1  0  0  0  0
 69 34  1  0  0  0  0
 70 35  1  0  0  0  0
 71 36  1  0  0  0  0
 74 40  1  0  0  0  0
 75 41  1  0  0  0  0
 76 42  1  0  0  0  0
M  RAD  3   3   2  14   2  15   2
M  END
>  <File Format>
g03

$$$$
REDO_2d_exo_2.log
 OpenBabel02202017583D
Gaussian sw/gaussian//g16/g16 #p opt freq b3lyp/def2svp scrf=(smd,solvent=dichlo
 78 83  0  0  1  0  0  0  0  0999 V2000
   -1.5689   -0.1825   -0.3637 C   0  0  2  0  0  0  0  0  0  0  0  0
   -0.1237   -0.4784   -0.7986 C   0  0  1  0  0  0  0  0  0  0  0  0
    0.8526   -0.6497    0.3132 C   0  0  0  0  0  0  0  0  0  0  0  0
    2.0168   -1.1845    0.2392 N   0  0  0  0  0  0  0  0  0  0  0  0
    2.8788   -1.3414    1.4845 C   0  0  0  0  0  0  0  0  0  0  0  0
    4.0345   -2.0349    0.9266 N   0  0  0  0  0  0  0  0  0  0  0  0
    3.9761   -2.3069   -0.3990 C   0  0  0  0  0  0  0  0  0  0  0  0
    2.6861   -1.7314   -0.9625 C   0  0  2  0  0  0  0  0  0  0  0  0
    4.8192   -2.8748   -1.0689 O   0  0  0  0  0  0  0  0  0  0  0  0
    2.9814   -0.6918   -2.0635 C   0  0  0  0  0  0  0  0  0  0  0  0
    3.2480    0.0276    2.0494 C   0  0  0  0  0  0  0  0  0  0  0  0
    2.1372   -2.2149    2.4959 C   0  0  0  0  0  0  0  0  0  0  0  0
   -2.3744   -1.1422   -1.2753 C   0  0  1  0  0  0  0  0  0  0  0  0
   -1.3599   -2.0285   -1.9005 N   0  0  0  0  0  0  0  0  0  0  0  0
   -0.1976   -1.7077   -1.6581 N   0  0  0  0  0  0  0  0  0  0  0  0
   -2.8286   -0.5926   -2.1157 H   0  0  0  0  0  0  0  0  0  0  0  0
   -1.9635    1.2959   -0.5431 C   0  0  0  0  0  0  0  0  0  0  0  0
    0.2629    0.3270   -1.4504 H   0  0  0  0  0  0  0  0  0  0  0  0
   -1.7099   -0.4855    0.6832 H   0  0  0  0  0  0  0  0  0  0  0  0
    5.1987   -2.3528    1.7298 C   0  0  0  0  0  0  0  0  0  0  0  0
    3.6813    0.5410   -1.5462 C   0  0  0  0  0  0  0  0  0  0  0  0
    5.0644    0.5273   -1.2992 C   0  0  0  0  0  0  0  0  0  0  0  0
    5.6985    1.6398   -0.7412 C   0  0  0  0  0  0  0  0  0  0  0  0
    4.9603    2.7856   -0.4252 C   0  0  0  0  0  0  0  0  0  0  0  0
    3.5860    2.8138   -0.6774 C   0  0  0  0  0  0  0  0  0  0  0  0
    2.9531    1.6981   -1.2328 C   0  0  0  0  0  0  0  0  0  0  0  0
   -3.4453   -1.9567   -0.5909 C   0  0  0  0  0  0  0  0  0  0  0  0
   -4.7992   -1.6532   -0.7791 C   0  0  0  0  0  0  0  0  0  0  0  0
   -5.7857   -2.3756   -0.1028 C   0  0  0  0  0  0  0  0  0  0  0  0
   -5.4266   -3.4139    0.7618 C   0  0  0  0  0  0  0  0  0  0  0  0
   -4.0758   -3.7272    0.9484 C   0  0  0  0  0  0  0  0  0  0  0  0
   -3.0901   -3.0005    0.2767 C   0  0  0  0  0  0  0  0  0  0  0  0
   -3.4389    1.5205   -0.2394 C   0  0  0  0  0  0  0  0  0  0  0  0
   -4.2826    2.0364   -1.2326 C   0  0  0  0  0  0  0  0  0  0  0  0
   -5.6490    2.2151   -0.9922 C   0  0  0  0  0  0  0  0  0  0  0  0
   -6.1904    1.8789    0.2511 C   0  0  0  0  0  0  0  0  0  0  0  0
   -5.3559    1.3674    1.2508 C   0  0  0  0  0  0  0  0  0  0  0  0
   -3.9930    1.1905    1.0067 C   0  0  0  0  0  0  0  0  0  0  0  0
   -1.0519    2.2427    0.2254 C   0  0  0  0  0  0  0  0  0  0  0  0
   -0.7430    2.0503    1.5816 C   0  0  0  0  0  0  0  0  0  0  0  0
    0.0966    2.9396    2.2591 C   0  0  0  0  0  0  0  0  0  0  0  0
    0.6371    4.0437    1.5928 C   0  0  0  0  0  0  0  0  0  0  0  0
    0.3317    4.2497    0.2445 C   0  0  0  0  0  0  0  0  0  0  0  0
   -0.5011    3.3531   -0.4316 C   0  0  0  0  0  0  0  0  0  0  0  0
    0.5498   -0.2866    1.2993 H   0  0  0  0  0  0  0  0  0  0  0  0
    2.0605   -2.5325   -1.3750 H   0  0  0  0  0  0  0  0  0  0  0  0
    2.0501   -0.4352   -2.5831 H   0  0  0  0  0  0  0  0  0  0  0  0
    3.6132   -1.2300   -2.7857 H   0  0  0  0  0  0  0  0  0  0  0  0
    3.8717   -0.1106    2.9435 H   0  0  0  0  0  0  0  0  0  0  0  0
    2.3478    0.5797    2.3528 H   0  0  0  0  0  0  0  0  0  0  0  0
    3.8032    0.6191    1.3107 H   0  0  0  0  0  0  0  0  0  0  0  0
    1.8450   -3.1702    2.0365 H   0  0  0  0  0  0  0  0  0  0  0  0
    2.7945   -2.4175    3.3526 H   0  0  0  0  0  0  0  0  0  0  0  0
    1.2436   -1.7017    2.8782 H   0  0  0  0  0  0  0  0  0  0  0  0
   -1.8221    1.5241   -1.6103 H   0  0  0  0  0  0  0  0  0  0  0  0
    5.7263   -1.4376    2.0406 H   0  0  0  0  0  0  0  0  0  0  0  0
    4.9192   -2.9310    2.6224 H   0  0  0  0  0  0  0  0  0  0  0  0
    5.8709   -2.9561    1.1073 H   0  0  0  0  0  0  0  0  0  0  0  0
    5.6454   -0.3641   -1.5453 H   0  0  0  0  0  0  0  0  0  0  0  0
    6.7752    1.6135   -0.5557 H   0  0  0  0  0  0  0  0  0  0  0  0
    5.4566    3.6559    0.0110 H   0  0  0  0  0  0  0  0  0  0  0  0
    3.0001    3.7031   -0.4382 H   0  0  0  0  0  0  0  0  0  0  0  0
    1.8772    1.7256   -1.4210 H   0  0  0  0  0  0  0  0  0  0  0  0
   -5.0793   -0.8344   -1.4448 H   0  0  0  0  0  0  0  0  0  0  0  0
   -6.8385   -2.1236   -0.2510 H   0  0  0  0  0  0  0  0  0  0  0  0
   -6.1983   -3.9799    1.2894 H   0  0  0  0  0  0  0  0  0  0  0  0
   -3.7898   -4.5419    1.6183 H   0  0  0  0  0  0  0  0  0  0  0  0
   -2.0357   -3.2489    0.4261 H   0  0  0  0  0  0  0  0  0  0  0  0
   -3.8643    2.2955   -2.2088 H   0  0  0  0  0  0  0  0  0  0  0  0
   -6.2911    2.6155   -1.7809 H   0  0  0  0  0  0  0  0  0  0  0  0
   -7.2581    2.0131    0.4414 H   0  0  0  0  0  0  0  0  0  0  0  0
   -5.7711    1.0962    2.2245 H   0  0  0  0  0  0  0  0  0  0  0  0
   -3.3601    0.7752    1.7930 H   0  0  0  0  0  0  0  0  0  0  0  0
   -1.1616    1.1989    2.1220 H   0  0  0  0  0  0  0  0  0  0  0  0
    0.3252    2.7704    3.3143 H   0  0  0  0  0  0  0  0  0  0  0  0
    1.2935    4.7390    2.1214 H   0  0  0  0  0  0  0  0  0  0  0  0
    0.7459    5.1100   -0.2867 H   0  0  0  0  0  0  0  0  0  0  0  0
   -0.7322    3.5179   -1.4873 H   0  0  0  0  0  0  0  0  0  0  0  0
  1 19  1  1  0  0  0
  2 18  1  6  0  0  0
  2  1  1  0  0  0  0
  2  3  1  0  0  0  0
  3 45  1  0  0  0  0
  4  3  1  0  0  0  0
  4  5  1  0  0  0  0
  5 11  1  0  0  0  0
  5 12  1  0  0  0  0
  6  5  1  0  0  0  0
  6 20  1  0  0  0  0
  7  6  1  0  0  0  0
  8 46  1  6  0  0  0
  8  7  1  0  0  0  0
  8  4  1  0  0  0  0
  9  7  2  0  0  0  0
 10 21  1  0  0  0  0
 10  8  1  0  0  0  0
 11 50  1  0  0  0  0
 11 49  1  0  0  0  0
 12 54  1  0  0  0  0
 12 53  1  0  0  0  0
 13 16  1  6  0  0  0
 13 27  1  0  0  0  0
 13  1  1  0  0  0  0
 14 15  2  0  0  0  0
 14 13  1  0  0  0  0
 15  2  1  0  0  0  0
 17  1  1  0  0  0  0
 17 33  1  0  0  0  0
 17 39  1  0  0  0  0
 20 56  1  0  0  0  0
 20 57  1  0  0  0  0
 21 22  2  0  0  0  0
 21 26  1  0  0  0  0
 22 23  1  0  0  0  0
 23 60  1  0  0  0  0
 23 24  2  0  0  0  0
 24 61  1  0  0  0  0
 25 62  1  0  0  0  0
 25 24  1  0  0  0  0
 26 25  2  0  0  0  0
 27 32  1  0  0  0  0
 28 27  2  0  0  0  0
 28 29  1  0  0  0  0
 29 30  2  0  0  0  0
 30 31  1  0  0  0  0
 30 66  1  0  0  0  0
 31 67  1  0  0  0  0
 32 68  1  0  0  0  0
 32 31  2  0  0  0  0
 33 38  2  0  0  0  0
 34 35  2  0  0  0  0
 34 33  1  0  0  0  0
 35 36  1  0  0  0  0
 36 71  1  0  0  0  0
 36 37  2  0  0  0  0
 37 72  1  0  0  0  0
 38 37  1  0  0  0  0
 38 73  1  0  0  0  0
 39 40  1  0  0  0  0
 40 74  1  0  0  0  0
 40 41  2  0  0  0  0
 41 75  1  0  0  0  0
 42 76  1  0  0  0  0
 42 41  1  0  0  0  0
 43 42  2  0  0  0  0
 44 39  2  0  0  0  0
 44 43  1  0  0  0  0
 47 10  1  0  0  0  0
 48 10  1  0  0  0  0
 51 11  1  0  0  0  0
 52 12  1  0  0  0  0
 55 17  1  0  0  0  0
 58 20  1  0  0  0  0
 59 22  1  0  0  0  0
 63 26  1  0  0  0  0
 64 28  1  0  0  0  0
 65 29  1  0  0  0  0
 69 34  1  0  0  0  0
 70 35  1  0  0  0  0
 77 43  1  0  0  0  0
 78 44  1  0  0  0  0
M  RAD  1   3   2
M  END
>  <File Format>
g03

$$$$
REDO_2d_exo_4.log
 OpenBabel02202017583D
Gaussian sw/gaussian//g16/g16 #p opt freq b3lyp/def2svp scrf=(smd,solvent=dichlo
 78 83  0  0  1  0  0  0  0  0999 V2000
   -1.6427   -0.0693   -0.4301 C   0  0  2  0  0  0  0  0  0  0  0  0
   -0.1919   -0.2367   -0.9094 C   0  0  1  0  0  0  0  0  0  0  0  0
    0.7597   -0.6734    0.1519 C   0  0  0  0  0  0  0  0  0  0  0  0
    1.9445   -1.1339   -0.0253 N   0  0  0  0  0  0  0  0  0  0  0  0
    2.7676   -1.6523    1.1455 C   0  0  0  0  0  0  0  0  0  0  0  0
    3.9632   -2.1146    0.4480 N   0  0  0  0  0  0  0  0  0  0  0  0
    3.9529   -1.9733   -0.8992 C   0  0  0  0  0  0  0  0  0  0  0  0
    2.6671   -1.2734   -1.3091 C   0  0  2  0  0  0  0  0  0  0  0  0
    4.8310   -2.2968   -1.6778 O   0  0  0  0  0  0  0  0  0  0  0  0
    2.9697    0.0650   -2.0169 C   0  0  0  0  0  0  0  0  0  0  0  0
    3.0745   -0.5230    2.1254 C   0  0  0  0  0  0  0  0  0  0  0  0
    2.0226   -2.8175    1.7976 C   0  0  0  0  0  0  0  0  0  0  0  0
   -2.3848   -1.1482   -1.2581 C   0  0  1  0  0  0  0  0  0  0  0  0
   -1.3725   -1.6921   -2.1958 N   0  0  0  0  0  0  0  0  0  0  0  0
   -0.2371   -1.2528   -2.0227 N   0  0  0  0  0  0  0  0  0  0  0  0
   -3.1780   -0.7115   -1.8818 H   0  0  0  0  0  0  0  0  0  0  0  0
   -2.1818    1.3544   -0.6633 C   0  0  0  0  0  0  0  0  0  0  0  0
    0.2049    0.6908   -1.3558 H   0  0  0  0  0  0  0  0  0  0  0  0
   -1.7194   -0.3196    0.6338 H   0  0  0  0  0  0  0  0  0  0  0  0
    5.1074   -2.6499    1.1593 C   0  0  0  0  0  0  0  0  0  0  0  0
    3.6173    1.0834   -1.1119 C   0  0  0  0  0  0  0  0  0  0  0  0
    4.9900    1.0100   -0.8215 C   0  0  0  0  0  0  0  0  0  0  0  0
    5.5764    1.9030    0.0782 C   0  0  0  0  0  0  0  0  0  0  0  0
    4.7990    2.8866    0.6993 C   0  0  0  0  0  0  0  0  0  0  0  0
    3.4350    2.9755    0.4085 C   0  0  0  0  0  0  0  0  0  0  0  0
    2.8485    2.0787   -0.4897 C   0  0  0  0  0  0  0  0  0  0  0  0
   -2.9698   -2.2739   -0.4352 C   0  0  0  0  0  0  0  0  0  0  0  0
   -4.3566   -2.4048   -0.2949 C   0  0  0  0  0  0  0  0  0  0  0  0
   -4.8912   -3.4059    0.5217 C   0  0  0  0  0  0  0  0  0  0  0  0
   -4.0431   -4.2872    1.1987 C   0  0  0  0  0  0  0  0  0  0  0  0
   -2.6561   -4.1642    1.0581 C   0  0  0  0  0  0  0  0  0  0  0  0
   -2.1223   -3.1612    0.2463 C   0  0  0  0  0  0  0  0  0  0  0  0
   -3.6642    1.4523   -0.3260 C   0  0  0  0  0  0  0  0  0  0  0  0
   -4.5627    1.9644   -1.2726 C   0  0  0  0  0  0  0  0  0  0  0  0
   -5.9301    2.0510   -0.9915 C   0  0  0  0  0  0  0  0  0  0  0  0
   -6.4192    1.6234    0.2458 C   0  0  0  0  0  0  0  0  0  0  0  0
   -5.5314    1.1110    1.1979 C   0  0  0  0  0  0  0  0  0  0  0  0
   -4.1668    1.0263    0.9134 C   0  0  0  0  0  0  0  0  0  0  0  0
   -1.3485    2.4000    0.0670 C   0  0  0  0  0  0  0  0  0  0  0  0
   -0.9114    3.5421   -0.6193 C   0  0  0  0  0  0  0  0  0  0  0  0
   -0.1594    4.5274    0.0282 C   0  0  0  0  0  0  0  0  0  0  0  0
    0.1715    4.3817    1.3780 C   0  0  0  0  0  0  0  0  0  0  0  0
   -0.2480    3.2410    2.0708 C   0  0  0  0  0  0  0  0  0  0  0  0
   -1.0004    2.2594    1.4206 C   0  0  0  0  0  0  0  0  0  0  0  0
    0.4074   -0.6124    1.1859 H   0  0  0  0  0  0  0  0  0  0  0  0
    2.0783   -1.9167   -1.9748 H   0  0  0  0  0  0  0  0  0  0  0  0
    2.0483    0.4613   -2.4622 H   0  0  0  0  0  0  0  0  0  0  0  0
    3.6365   -0.2085   -2.8480 H   0  0  0  0  0  0  0  0  0  0  0  0
    3.6801   -0.9206    2.9516 H   0  0  0  0  0  0  0  0  0  0  0  0
    2.1471   -0.1205    2.5566 H   0  0  0  0  0  0  0  0  0  0  0  0
    3.6272    0.2845    1.6294 H   0  0  0  0  0  0  0  0  0  0  0  0
    1.7730   -3.5811    1.0466 H   0  0  0  0  0  0  0  0  0  0  0  0
    2.6616   -3.2719    2.5668 H   0  0  0  0  0  0  0  0  0  0  0  0
    1.1036   -2.4737    2.2921 H   0  0  0  0  0  0  0  0  0  0  0  0
   -2.0851    1.5623   -1.7400 H   0  0  0  0  0  0  0  0  0  0  0  0
    5.5887   -1.8734    1.7735 H   0  0  0  0  0  0  0  0  0  0  0  0
    4.8176   -3.4934    1.8029 H   0  0  0  0  0  0  0  0  0  0  0  0
    5.8238   -3.0033    0.4075 H   0  0  0  0  0  0  0  0  0  0  0  0
    5.6015    0.2459   -1.3063 H   0  0  0  0  0  0  0  0  0  0  0  0
    6.6460    1.8335    0.2915 H   0  0  0  0  0  0  0  0  0  0  0  0
    5.2573    3.5866    1.4021 H   0  0  0  0  0  0  0  0  0  0  0  0
    2.8200    3.7441    0.8797 H   0  0  0  0  0  0  0  0  0  0  0  0
    1.7815    2.1595   -0.7108 H   0  0  0  0  0  0  0  0  0  0  0  0
   -5.0181   -1.7117   -0.8197 H   0  0  0  0  0  0  0  0  0  0  0  0
   -5.9748   -3.4972    0.6284 H   0  0  0  0  0  0  0  0  0  0  0  0
   -4.4616   -5.0712    1.8345 H   0  0  0  0  0  0  0  0  0  0  0  0
   -1.9887   -4.8539    1.5809 H   0  0  0  0  0  0  0  0  0  0  0  0
   -1.0381   -3.0694    0.1402 H   0  0  0  0  0  0  0  0  0  0  0  0
   -4.1854    2.2960   -2.2436 H   0  0  0  0  0  0  0  0  0  0  0  0
   -6.6146    2.4512   -1.7437 H   0  0  0  0  0  0  0  0  0  0  0  0
   -7.4873    1.6867    0.4675 H   0  0  0  0  0  0  0  0  0  0  0  0
   -5.9043    0.7694    2.1668 H   0  0  0  0  0  0  0  0  0  0  0  0
   -3.4907    0.6153    1.6652 H   0  0  0  0  0  0  0  0  0  0  0  0
   -1.1694    3.6615   -1.6749 H   0  0  0  0  0  0  0  0  0  0  0  0
    0.1706    5.4097   -0.5255 H   0  0  0  0  0  0  0  0  0  0  0  0
    0.7564    5.1509    1.8877 H   0  0  0  0  0  0  0  0  0  0  0  0
    0.0102    3.1154    3.1253 H   0  0  0  0  0  0  0  0  0  0  0  0
   -1.3221    1.3796    1.9816 H   0  0  0  0  0  0  0  0  0  0  0  0
  1 19  1  1  0  0  0
  2 18  1  6  0  0  0
  2  1  1  0  0  0  0
  2  3  1  0  0  0  0
  3 45  1  0  0  0  0
  4  3  1  0  0  0  0
  4  5  1  0  0  0  0
  5 12  1  0  0  0  0
  5 11  1  0  0  0  0
  6  5  1  0  0  0  0
  6 20  1  0  0  0  0
  7  6  1  0  0  0  0
  8 46  1  6  0  0  0
  8  7  1  0  0  0  0
  8  4  1  0  0  0  0
  9  7  2  0  0  0  0
 10  8  1  0  0  0  0
 10 21  1  0  0  0  0
 11 50  1  0  0  0  0
 11 49  1  0  0  0  0
 12 54  1  0  0  0  0
 12 53  1  0  0  0  0
 13 16  1  6  0  0  0
 13 27  1  0  0  0  0
 13  1  1  0  0  0  0
 14 15  2  0  0  0  0
 14 13  1  0  0  0  0
 15  2  1  0  0  0  0
 17  1  1  0  0  0  0
 17 33  1  0  0  0  0
 17 39  1  0  0  0  0
 20 56  1  0  0  0  0
 20 57  1  0  0  0  0
 21 22  2  0  0  0  0
 21 26  1  0  0  0  0
 22 23  1  0  0  0  0
 23 60  1  0  0  0  0
 23 24  2  0  0  0  0
 24 61  1  0  0  0  0
 25 24  1  0  0  0  0
 25 62  1  0  0  0  0
 26 25  2  0  0  0  0
 27 28  2  0  0  0  0
 27 32  1  0  0  0  0
 28 29  1  0  0  0  0
 29 65  1  0  0  0  0
 29 30  2  0  0  0  0
 30 66  1  0  0  0  0
 31 30  1  0  0  0  0
 31 67  1  0  0  0  0
 32 31  2  0  0  0  0
 33 38  2  0  0  0  0
 34 35  2  0  0  0  0
 34 33  1  0  0  0  0
 35 36  1  0  0  0  0
 36 71  1  0  0  0  0
 36 37  2  0  0  0  0
 37 72  1  0  0  0  0
 38 37  1  0  0  0  0
 38 73  1  0  0  0  0
 39 44  2  0  0  0  0
 40 41  2  0  0  0  0
 40 39  1  0  0  0  0
 41 42  1  0  0  0  0
 42 76  1  0  0  0  0
 42 43  2  0  0  0  0
 43 77  1  0  0  0  0
 44 78  1  0  0  0  0
 44 43  1  0  0  0  0
 47 10  1  0  0  0  0
 48 10  1  0  0  0  0
 51 11  1  0  0  0  0
 52 12  1  0  0  0  0
 55 17  1  0  0  0  0
 58 20  1  0  0  0  0
 59 22  1  0  0  0  0
 63 26  1  0  0  0  0
 64 28  1  0  0  0  0
 68 32  1  0  0  0  0
 69 34  1  0  0  0  0
 70 35  1  0  0  0  0
 74 40  1  0  0  0  0
 75 41  1  0  0  0  0
M  RAD  1   3   2
M  END
>  <File Format>
g03

$$$$
REDO_REDO_2d_exo_10.log
 OpenBabel02202017583D
Gaussian sw/gaussian//g16/g16 #p opt freq b3lyp/def2svp scrf=(smd,solvent=dichlo
 78 83  0  0  1  0  0  0  0  0999 V2000
    1.5694    0.1995   -0.3669 C   0  0  2  0  0  0  0  0  0  0  0  0
    0.1757    0.6387   -0.8246 C   0  0  1  0  0  0  0  0  0  0  0  0
   -0.5237    1.5705    0.0925 C   0  0  0  0  0  0  0  0  0  0  0  0
   -1.7999    1.6727    0.1956 N   0  0  0  0  0  0  0  0  0  0  0  0
   -2.4803    2.7098    1.0600 C   0  0  0  0  0  0  0  0  0  0  0  0
   -3.8376    2.6399    0.5230 N   0  0  0  0  0  0  0  0  0  0  0  0
   -4.0680    1.6342   -0.3621 C   0  0  0  0  0  0  0  0  0  0  0  0
   -2.7846    0.8277   -0.5033 C   0  0  2  0  0  0  0  0  0  0  0  0
   -5.1172    1.3785   -0.9200 O   0  0  0  0  0  0  0  0  0  0  0  0
   -2.9108   -0.5710    0.1500 C   0  0  0  0  0  0  0  0  0  0  0  0
   -2.4128    2.2645    2.5210 C   0  0  0  0  0  0  0  0  0  0  0  0
   -1.8588    4.0843    0.8398 C   0  0  0  0  0  0  0  0  0  0  0  0
    2.4419    0.4978   -1.6192 C   0  0  1  0  0  0  0  0  0  0  0  0
    1.5609    1.2601   -2.5299 N   0  0  0  0  0  0  0  0  0  0  0  0
    0.4004    1.3790   -2.1491 N   0  0  0  0  0  0  0  0  0  0  0  0
    2.6839   -0.4317   -2.1598 H   0  0  0  0  0  0  0  0  0  0  0  0
    1.6078   -1.2746    0.0742 C   0  0  0  0  0  0  0  0  0  0  0  0
   -0.4590   -0.2182   -1.0859 H   0  0  0  0  0  0  0  0  0  0  0  0
    1.9102    0.8454    0.4532 H   0  0  0  0  0  0  0  0  0  0  0  0
   -4.8745    3.5639    0.9368 C   0  0  0  0  0  0  0  0  0  0  0  0
   -3.5985   -1.5674   -0.7481 C   0  0  0  0  0  0  0  0  0  0  0  0
   -4.9466   -1.9022   -0.5637 C   0  0  0  0  0  0  0  0  0  0  0  0
   -5.5710   -2.8270   -1.4056 C   0  0  0  0  0  0  0  0  0  0  0  0
   -4.8546   -3.4252   -2.4465 C   0  0  0  0  0  0  0  0  0  0  0  0
   -3.5089   -3.0950   -2.6410 C   0  0  0  0  0  0  0  0  0  0  0  0
   -2.8875   -2.1728   -1.7961 C   0  0  0  0  0  0  0  0  0  0  0  0
    3.7229    1.2522   -1.3504 C   0  0  0  0  0  0  0  0  0  0  0  0
    4.9507    0.5793   -1.3294 C   0  0  0  0  0  0  0  0  0  0  0  0
    6.1275    1.2664   -1.0200 C   0  0  0  0  0  0  0  0  0  0  0  0
    6.0878    2.6350   -0.7376 C   0  0  0  0  0  0  0  0  0  0  0  0
    4.8651    3.3147   -0.7654 C   0  0  0  0  0  0  0  0  0  0  0  0
    3.6880    2.6259   -1.0677 C   0  0  0  0  0  0  0  0  0  0  0  0
    3.0212   -1.7143    0.4327 C   0  0  0  0  0  0  0  0  0  0  0  0
    3.7328   -1.1059    1.4774 C   0  0  0  0  0  0  0  0  0  0  0  0
    5.0447   -1.4876    1.7625 C   0  0  0  0  0  0  0  0  0  0  0  0
    5.6667   -2.4887    1.0079 C   0  0  0  0  0  0  0  0  0  0  0  0
    4.9642   -3.1068   -0.0295 C   0  0  0  0  0  0  0  0  0  0  0  0
    3.6500   -2.7200   -0.3132 C   0  0  0  0  0  0  0  0  0  0  0  0
    0.6030   -1.5741    1.1778 C   0  0  0  0  0  0  0  0  0  0  0  0
   -0.1149   -2.7794    1.1436 C   0  0  0  0  0  0  0  0  0  0  0  0
   -1.0554   -3.0840    2.1306 C   0  0  0  0  0  0  0  0  0  0  0  0
   -1.2930   -2.1847    3.1750 C   0  0  0  0  0  0  0  0  0  0  0  0
   -0.5788   -0.9846    3.2250 C   0  0  0  0  0  0  0  0  0  0  0  0
    0.3599   -0.6809    2.2336 C   0  0  0  0  0  0  0  0  0  0  0  0
    0.0822    2.2759    0.6694 H   0  0  0  0  0  0  0  0  0  0  0  0
   -2.5036    0.7446   -1.5608 H   0  0  0  0  0  0  0  0  0  0  0  0
   -3.4488   -0.4700    1.1026 H   0  0  0  0  0  0  0  0  0  0  0  0
   -1.9015   -0.9271    0.3918 H   0  0  0  0  0  0  0  0  0  0  0  0
   -2.9762    2.9732    3.1439 H   0  0  0  0  0  0  0  0  0  0  0  0
   -1.3704    2.2547    2.8697 H   0  0  0  0  0  0  0  0  0  0  0  0
   -2.8460    1.2621    2.6416 H   0  0  0  0  0  0  0  0  0  0  0  0
   -1.8715    4.3476   -0.2276 H   0  0  0  0  0  0  0  0  0  0  0  0
   -2.4362    4.8315    1.4013 H   0  0  0  0  0  0  0  0  0  0  0  0
   -0.8278    4.1192    1.2177 H   0  0  0  0  0  0  0  0  0  0  0  0
    1.3050   -1.8706   -0.7996 H   0  0  0  0  0  0  0  0  0  0  0  0
   -4.9423    3.6091    2.0340 H   0  0  0  0  0  0  0  0  0  0  0  0
   -4.6917    4.5766    0.5452 H   0  0  0  0  0  0  0  0  0  0  0  0
   -5.8253    3.1942    0.5329 H   0  0  0  0  0  0  0  0  0  0  0  0
   -5.5114   -1.4299    0.2432 H   0  0  0  0  0  0  0  0  0  0  0  0
   -6.6227   -3.0796   -1.2487 H   0  0  0  0  0  0  0  0  0  0  0  0
   -5.3428   -4.1479   -3.1050 H   0  0  0  0  0  0  0  0  0  0  0  0
   -2.9416   -3.5604   -3.4508 H   0  0  0  0  0  0  0  0  0  0  0  0
   -1.8342   -1.9199   -1.9496 H   0  0  0  0  0  0  0  0  0  0  0  0
    4.9820   -0.4913   -1.5400 H   0  0  0  0  0  0  0  0  0  0  0  0
    7.0779    0.7279   -0.9988 H   0  0  0  0  0  0  0  0  0  0  0  0
    7.0083    3.1730   -0.4981 H   0  0  0  0  0  0  0  0  0  0  0  0
    4.8288    4.3861   -0.5531 H   0  0  0  0  0  0  0  0  0  0  0  0
    2.7364    3.1633   -1.0913 H   0  0  0  0  0  0  0  0  0  0  0  0
    3.2623   -0.3173    2.0687 H   0  0  0  0  0  0  0  0  0  0  0  0
    5.5874   -0.9975    2.5746 H   0  0  0  0  0  0  0  0  0  0  0  0
    6.6949   -2.7851    1.2296 H   0  0  0  0  0  0  0  0  0  0  0  0
    5.4397   -3.8909   -0.6240 H   0  0  0  0  0  0  0  0  0  0  0  0
    3.1067   -3.2008   -1.1312 H   0  0  0  0  0  0  0  0  0  0  0  0
    0.0583   -3.4825    0.3249 H   0  0  0  0  0  0  0  0  0  0  0  0
   -1.6118   -4.0229    2.0780 H   0  0  0  0  0  0  0  0  0  0  0  0
   -2.0309   -2.4185    3.9460 H   0  0  0  0  0  0  0  0  0  0  0  0
   -0.7532   -0.2771    4.0393 H   0  0  0  0  0  0  0  0  0  0  0  0
    0.9165    0.2564    2.2964 H   0  0  0  0  0  0  0  0  0  0  0  0
  1 17  1  0  0  0  0
  1 19  1  1  0  0  0
  2 18  1  6  0  0  0
  2  1  1  0  0  0  0
  2  3  1  0  0  0  0
  3  4  1  0  0  0  0
  3 45  1  0  0  0  0
  4  5  1  0  0  0  0
  5 11  1  0  0  0  0
  6 20  1  0  0  0  0
  6  5  1  0  0  0  0
  7  6  1  0  0  0  0
  8 46  1  6  0  0  0
  8  7  1  0  0  0  0
  8 10  1  0  0  0  0
  8  4  1  0  0  0  0
  9  7  2  0  0  0  0
 10 48  1  0  0  0  0
 10 47  1  0  0  0  0
 11 51  1  0  0  0  0
 11 50  1  0  0  0  0
 11 49  1  0  0  0  0
 12  5  1  0  0  0  0
 12 54  1  0  0  0  0
 12 53  1  0  0  0  0
 13 16  1  6  0  0  0
 13 27  1  0  0  0  0
 13  1  1  0  0  0  0
 14 15  2  0  0  0  0
 14 13  1  0  0  0  0
 15  2  1  0  0  0  0
 17 33  1  0  0  0  0
 17 39  1  0  0  0  0
 20 56  1  0  0  0  0
 21 22  1  0  0  0  0
 21 10  1  0  0  0  0
 22 59  1  0  0  0  0
 23 60  1  0  0  0  0
 23 22  2  0  0  0  0
 24 23  1  0  0  0  0
 25 24  2  0  0  0  0
 25 26  1  0  0  0  0
 26 21  2  0  0  0  0
 27 28  2  0  0  0  0
 27 32  1  0  0  0  0
 28 29  1  0  0  0  0
 29 65  1  0  0  0  0
 29 30  2  0  0  0  0
 30 66  1  0  0  0  0
 31 30  1  0  0  0  0
 31 67  1  0  0  0  0
 32 31  2  0  0  0  0
 33 34  2  0  0  0  0
 34 35  1  0  0  0  0
 34 69  1  0  0  0  0
 35 70  1  0  0  0  0
 36 71  1  0  0  0  0
 36 35  2  0  0  0  0
 37 36  1  0  0  0  0
 38 37  2  0  0  0  0
 38 33  1  0  0  0  0
 39 44  1  0  0  0  0
 40 39  2  0  0  0  0
 40 41  1  0  0  0  0
 41 42  2  0  0  0  0
 42 43  1  0  0  0  0
 42 76  1  0  0  0  0
 43 77  1  0  0  0  0
 44 78  1  0  0  0  0
 44 43  2  0  0  0  0
 52 12  1  0  0  0  0
 55 17  1  0  0  0  0
 57 20  1  0  0  0  0
 58 20  1  0  0  0  0
 61 24  1  0  0  0  0
 62 25  1  0  0  0  0
 63 26  1  0  0  0  0
 64 28  1  0  0  0  0
 68 32  1  0  0  0  0
 72 37  1  0  0  0  0
 73 38  1  0  0  0  0
 74 40  1  0  0  0  0
 75 41  1  0  0  0  0
M  RAD  1   3   2
M  END
>  <File Format>
g03

$$$$
REDO_REDO_2d_exo_6.log
 OpenBabel02202017583D
Gaussian sw/gaussian//g16/g16 #p opt freq b3lyp/def2svp scrf=(smd,solvent=dichlo
 78 83  0  0  1  0  0  0  0  0999 V2000
    1.1241   -0.2710   -0.0989 C   0  0  2  0  0  0  0  0  0  0  0  0
   -0.3376   -0.6041    0.2305 C   0  0  1  0  0  0  0  0  0  0  0  0
   -1.3580    0.0945   -0.5996 C   0  0  0  0  0  0  0  0  0  0  0  0
   -2.5992   -0.2033   -0.7384 N   0  0  0  0  0  0  0  0  0  0  0  0
   -3.4852    0.5737   -1.6979 C   0  0  0  0  0  0  0  0  0  0  0  0
   -4.5580   -0.3971   -1.8997 N   0  0  0  0  0  0  0  0  0  0  0  0
   -4.5362   -1.4705   -1.0690 C   0  0  0  0  0  0  0  0  0  0  0  0
   -3.3497   -1.3233   -0.1263 C   0  0  2  0  0  0  0  0  0  0  0  0
   -5.3424   -2.3796   -1.0229 O   0  0  0  0  0  0  0  0  0  0  0  0
   -3.8707   -1.0585    1.3032 C   0  0  0  0  0  0  0  0  0  0  0  0
   -3.9662    1.8501   -1.0072 C   0  0  0  0  0  0  0  0  0  0  0  0
   -2.7519    0.8682   -3.0025 C   0  0  0  0  0  0  0  0  0  0  0  0
    1.7958   -1.6003    0.3059 C   0  0  1  0  0  0  0  0  0  0  0  0
    0.7038   -2.6079    0.1668 N   0  0  0  0  0  0  0  0  0  0  0  0
   -0.4164   -2.1000    0.1139 N   0  0  0  0  0  0  0  0  0  0  0  0
    2.0314   -1.5869    1.3847 H   0  0  0  0  0  0  0  0  0  0  0  0
    1.6720    0.9825    0.6099 C   0  0  0  0  0  0  0  0  0  0  0  0
   -0.5502   -0.3717    1.2880 H   0  0  0  0  0  0  0  0  0  0  0  0
    1.2115   -0.1494   -1.1893 H   0  0  0  0  0  0  0  0  0  0  0  0
   -5.6163   -0.1824   -2.8668 C   0  0  0  0  0  0  0  0  0  0  0  0
   -2.8026   -0.9566    2.3607 C   0  0  0  0  0  0  0  0  0  0  0  0
   -2.0872   -2.0972    2.7607 C   0  0  0  0  0  0  0  0  0  0  0  0
   -1.0459   -1.9953    3.6841 C   0  0  0  0  0  0  0  0  0  0  0  0
   -0.7168   -0.7515    4.2376 C   0  0  0  0  0  0  0  0  0  0  0  0
   -1.4432    0.3844    3.8681 C   0  0  0  0  0  0  0  0  0  0  0  0
   -2.4770    0.2821    2.9305 C   0  0  0  0  0  0  0  0  0  0  0  0
    3.0215   -2.0074   -0.4685 C   0  0  0  0  0  0  0  0  0  0  0  0
    4.2801   -2.0241    0.1437 C   0  0  0  0  0  0  0  0  0  0  0  0
    5.4226   -2.3393   -0.5955 C   0  0  0  0  0  0  0  0  0  0  0  0
    5.3140   -2.6512   -1.9540 C   0  0  0  0  0  0  0  0  0  0  0  0
    4.0569   -2.6532   -2.5685 C   0  0  0  0  0  0  0  0  0  0  0  0
    2.9168   -2.3330   -1.8285 C   0  0  0  0  0  0  0  0  0  0  0  0
    3.1455    1.2278    0.3183 C   0  0  0  0  0  0  0  0  0  0  0  0
    4.0005    1.5768    1.3733 C   0  0  0  0  0  0  0  0  0  0  0  0
    5.3613    1.8073    1.1512 C   0  0  0  0  0  0  0  0  0  0  0  0
    5.8893    1.6937   -0.1378 C   0  0  0  0  0  0  0  0  0  0  0  0
    5.0461    1.3489   -1.1985 C   0  0  0  0  0  0  0  0  0  0  0  0
    3.6878    1.1175   -0.9718 C   0  0  0  0  0  0  0  0  0  0  0  0
    0.7953    2.1944    0.3056 C   0  0  0  0  0  0  0  0  0  0  0  0
    0.7900    2.8097   -0.9570 C   0  0  0  0  0  0  0  0  0  0  0  0
   -0.0900    3.8590   -1.2362 C   0  0  0  0  0  0  0  0  0  0  0  0
   -0.9780    4.3167   -0.2559 C   0  0  0  0  0  0  0  0  0  0  0  0
   -0.9730    3.7198    1.0074 C   0  0  0  0  0  0  0  0  0  0  0  0
   -0.0924    2.6683    1.2824 C   0  0  0  0  0  0  0  0  0  0  0  0
   -1.0107    0.9629   -1.1668 H   0  0  0  0  0  0  0  0  0  0  0  0
   -2.7161   -2.2167   -0.1466 H   0  0  0  0  0  0  0  0  0  0  0  0
   -4.5314   -1.9144    1.5099 H   0  0  0  0  0  0  0  0  0  0  0  0
   -4.4968   -0.1554    1.2969 H   0  0  0  0  0  0  0  0  0  0  0  0
   -4.6435    2.3964   -1.6786 H   0  0  0  0  0  0  0  0  0  0  0  0
   -3.1102    2.4992   -0.7750 H   0  0  0  0  0  0  0  0  0  0  0  0
   -4.5041    1.6135   -0.0789 H   0  0  0  0  0  0  0  0  0  0  0  0
   -2.3414   -0.0552   -3.4358 H   0  0  0  0  0  0  0  0  0  0  0  0
   -3.4616    1.3119   -3.7138 H   0  0  0  0  0  0  0  0  0  0  0  0
   -1.9477    1.6010   -2.8520 H   0  0  0  0  0  0  0  0  0  0  0  0
    1.5829    0.7926    1.6900 H   0  0  0  0  0  0  0  0  0  0  0  0
   -6.0707    0.8110   -2.7340 H   0  0  0  0  0  0  0  0  0  0  0  0
   -5.2435   -0.2725   -3.8986 H   0  0  0  0  0  0  0  0  0  0  0  0
   -6.3794   -0.9521   -2.6964 H   0  0  0  0  0  0  0  0  0  0  0  0
   -2.3368   -3.0691    2.3283 H   0  0  0  0  0  0  0  0  0  0  0  0
   -0.4890   -2.8891    3.9754 H   0  0  0  0  0  0  0  0  0  0  0  0
    0.0964   -0.6714    4.9630 H   0  0  0  0  0  0  0  0  0  0  0  0
   -1.2035    1.3549    4.3090 H   0  0  0  0  0  0  0  0  0  0  0  0
   -3.0318    1.1750    2.6322 H   0  0  0  0  0  0  0  0  0  0  0  0
    4.3672   -1.7651    1.2015 H   0  0  0  0  0  0  0  0  0  0  0  0
    6.4014   -2.3354   -0.1100 H   0  0  0  0  0  0  0  0  0  0  0  0
    6.2075   -2.8953   -2.5339 H   0  0  0  0  0  0  0  0  0  0  0  0
    3.9653   -2.9047   -3.6281 H   0  0  0  0  0  0  0  0  0  0  0  0
    1.9363   -2.3323   -2.3123 H   0  0  0  0  0  0  0  0  0  0  0  0
    3.5933    1.6625    2.3846 H   0  0  0  0  0  0  0  0  0  0  0  0
    6.0107    2.0723    1.9894 H   0  0  0  0  0  0  0  0  0  0  0  0
    6.9536    1.8673   -0.3147 H   0  0  0  0  0  0  0  0  0  0  0  0
    5.4498    1.2444   -2.2085 H   0  0  0  0  0  0  0  0  0  0  0  0
    3.0589    0.8192   -1.8116 H   0  0  0  0  0  0  0  0  0  0  0  0
    1.4771    2.4704   -1.7332 H   0  0  0  0  0  0  0  0  0  0  0  0
   -0.0790    4.3249   -2.2247 H   0  0  0  0  0  0  0  0  0  0  0  0
   -1.6649    5.1374   -0.4757 H   0  0  0  0  0  0  0  0  0  0  0  0
   -1.6556    4.0723    1.7848 H   0  0  0  0  0  0  0  0  0  0  0  0
   -0.0968    2.2020    2.2689 H   0  0  0  0  0  0  0  0  0  0  0  0
  1 19  1  6  0  0  0
  1  2  1  0  0  0  0
  1 13  1  0  0  0  0
  1 17  1  0  0  0  0
  2 18  1  1  0  0  0
  3  2  1  0  0  0  0
  4  3  1  0  0  0  0
  4  8  1  0  0  0  0
  5 11  1  0  0  0  0
  5  4  1  0  0  0  0
  6  5  1  0  0  0  0
  6  7  1  0  0  0  0
  7  9  2  0  0  0  0
  7  8  1  0  0  0  0
  8 46  1  6  0  0  0
  8 10  1  0  0  0  0
 10 47  1  0  0  0  0
 10 21  1  0  0  0  0
 11 50  1  0  0  0  0
 11 51  1  0  0  0  0
 12 54  1  0  0  0  0
 12  5  1  0  0  0  0
 13 16  1  1  0  0  0
 14 13  1  0  0  0  0
 15 14  1  0  0  0  0
 15  2  1  0  0  0  0
 17 55  1  0  0  0  0
 20 56  1  0  0  0  0
 20 58  1  0  0  0  0
 20  6  1  0  0  0  0
 21 22  2  0  0  0  0
 21 26  1  0  0  0  0
 22 23  1  0  0  0  0
 23 60  1  0  0  0  0
 23 24  2  0  0  0  0
 24 61  1  0  0  0  0
 25 24  1  0  0  0  0
 25 62  1  0  0  0  0
 26 25  2  0  0  0  0
 27 28  1  0  0  0  0
 27 13  1  0  0  0  0
 28 64  1  0  0  0  0
 29 65  1  0  0  0  0
 29 28  2  0  0  0  0
 30 29  1  0  0  0  0
 31 30  2  0  0  0  0
 31 32  1  0  0  0  0
 32 27  2  0  0  0  0
 33 17  1  0  0  0  0
 33 34  2  0  0  0  0
 34 69  1  0  0  0  0
 35 34  1  0  0  0  0
 35 70  1  0  0  0  0
 36 35  2  0  0  0  0
 37 38  2  0  0  0  0
 37 36  1  0  0  0  0
 38 33  1  0  0  0  0
 39 17  1  0  0  0  0
 39 44  2  0  0  0  0
 40 39  1  0  0  0  0
 41 40  2  0  0  0  0
 41 42  1  0  0  0  0
 42 43  2  0  0  0  0
 43 44  1  0  0  0  0
 43 77  1  0  0  0  0
 44 78  1  0  0  0  0
 45  3  1  0  0  0  0
 48 10  1  0  0  0  0
 49 11  1  0  0  0  0
 52 12  1  0  0  0  0
 53 12  1  0  0  0  0
 57 20  1  0  0  0  0
 59 22  1  0  0  0  0
 63 26  1  0  0  0  0
 66 30  1  0  0  0  0
 67 31  1  0  0  0  0
 68 32  1  0  0  0  0
 71 36  1  0  0  0  0
 72 37  1  0  0  0  0
 73 38  1  0  0  0  0
 74 40  1  0  0  0  0
 75 41  1  0  0  0  0
 76 42  1  0  0  0  0
M  RAD  3   3   2  14   2  15   2
M  END
>  <File Format>
g03

$$$$
REDO_REDO_2d_exo_7.log
 OpenBabel02202017583D
Gaussian sw/gaussian//g16/g16 #p opt freq b3lyp/def2svp scrf=(smd,solvent=dichlo
 78 83  0  0  1  0  0  0  0  0999 V2000
    1.2782    0.7194    0.2004 C   0  0  2  0  0  0  0  0  0  0  0  0
    0.0056    0.1481   -0.4689 C   0  0  1  0  0  0  0  0  0  0  0  0
   -1.2122    0.2939    0.3813 C   0  0  0  0  0  0  0  0  0  0  0  0
   -2.4326    0.4957    0.0393 N   0  0  0  0  0  0  0  0  0  0  0  0
   -3.5111    0.7429    1.0824 C   0  0  0  0  0  0  0  0  0  0  0  0
   -4.5169    1.4013    0.2505 N   0  0  0  0  0  0  0  0  0  0  0  0
   -4.2810    1.3672   -1.0879 C   0  0  0  0  0  0  0  0  0  0  0  0
   -2.9971    0.5863   -1.3200 C   0  0  2  0  0  0  0  0  0  0  0  0
   -4.9882    1.8163   -1.9690 O   0  0  0  0  0  0  0  0  0  0  0  0
   -3.3472   -0.7890   -1.9432 C   0  0  0  0  0  0  0  0  0  0  0  0
   -3.9947   -0.5932    1.6491 C   0  0  0  0  0  0  0  0  0  0  0  0
   -3.0019    1.6720    2.1795 C   0  0  0  0  0  0  0  0  0  0  0  0
    2.0086    1.3333   -1.0107 C   0  0  1  0  0  0  0  0  0  0  0  0
    0.9607    1.4549   -2.0551 N   0  0  0  0  0  0  0  0  0  0  0  0
   -0.0782    0.8482   -1.7843 N   0  0  0  0  0  0  0  0  0  0  0  0
    2.7440    0.6283   -1.4289 H   0  0  0  0  0  0  0  0  0  0  0  0
    2.1119   -0.2180    1.1065 C   0  0  0  0  0  0  0  0  0  0  0  0
    0.0945   -0.9303   -0.6829 H   0  0  0  0  0  0  0  0  0  0  0  0
    0.9571    1.5531    0.8426 H   0  0  0  0  0  0  0  0  0  0  0  0
   -5.7193    1.9815    0.8150 C   0  0  0  0  0  0  0  0  0  0  0  0
   -2.2051   -1.7678   -2.0064 C   0  0  0  0  0  0  0  0  0  0  0  0
   -2.0096   -2.6927   -0.9691 C   0  0  0  0  0  0  0  0  0  0  0  0
   -0.9342   -3.5866   -1.0040 C   0  0  0  0  0  0  0  0  0  0  0  0
   -0.0421   -3.5648   -2.0793 C   0  0  0  0  0  0  0  0  0  0  0  0
   -0.2295   -2.6462   -3.1190 C   0  0  0  0  0  0  0  0  0  0  0  0
   -1.3041   -1.7558   -3.0829 C   0  0  0  0  0  0  0  0  0  0  0  0
    2.6988    2.6450   -0.7415 C   0  0  0  0  0  0  0  0  0  0  0  0
    1.9722    3.8445   -0.7104 C   0  0  0  0  0  0  0  0  0  0  0  0
    2.6126    5.0501   -0.4142 C   0  0  0  0  0  0  0  0  0  0  0  0
    3.9839    5.0666   -0.1370 C   0  0  0  0  0  0  0  0  0  0  0  0
    4.7126    3.8736   -0.1634 C   0  0  0  0  0  0  0  0  0  0  0  0
    4.0734    2.6687   -0.4695 C   0  0  0  0  0  0  0  0  0  0  0  0
    1.1833   -0.8326    2.1517 C   0  0  0  0  0  0  0  0  0  0  0  0
    0.5912   -2.0906    1.9700 C   0  0  0  0  0  0  0  0  0  0  0  0
   -0.3693   -2.5630    2.8707 C   0  0  0  0  0  0  0  0  0  0  0  0
   -0.7468   -1.7877    3.9713 C   0  0  0  0  0  0  0  0  0  0  0  0
   -0.1477   -0.5389    4.1715 C   0  0  0  0  0  0  0  0  0  0  0  0
    0.8107   -0.0688    3.2694 C   0  0  0  0  0  0  0  0  0  0  0  0
    3.0043   -1.2445    0.4243 C   0  0  0  0  0  0  0  0  0  0  0  0
    4.1815   -1.6224    1.0927 C   0  0  0  0  0  0  0  0  0  0  0  0
    5.0434   -2.5809    0.5577 C   0  0  0  0  0  0  0  0  0  0  0  0
    4.7469   -3.1834   -0.6696 C   0  0  0  0  0  0  0  0  0  0  0  0
    3.5835   -2.8155   -1.3481 C   0  0  0  0  0  0  0  0  0  0  0  0
    2.7203   -1.8568   -0.8057 C   0  0  0  0  0  0  0  0  0  0  0  0
   -1.0269    0.2361    1.4567 H   0  0  0  0  0  0  0  0  0  0  0  0
   -2.2946    1.1266   -1.9617 H   0  0  0  0  0  0  0  0  0  0  0  0
   -3.7147   -0.5519   -2.9519 H   0  0  0  0  0  0  0  0  0  0  0  0
   -4.1859   -1.2259   -1.3838 H   0  0  0  0  0  0  0  0  0  0  0  0
   -4.7929   -0.4066    2.3814 H   0  0  0  0  0  0  0  0  0  0  0  0
   -3.1686   -1.1030    2.1650 H   0  0  0  0  0  0  0  0  0  0  0  0
   -4.3886   -1.2435    0.8572 H   0  0  0  0  0  0  0  0  0  0  0  0
   -2.5813    2.5917    1.7483 H   0  0  0  0  0  0  0  0  0  0  0  0
   -3.8429    1.9382    2.8341 H   0  0  0  0  0  0  0  0  0  0  0  0
   -2.2505    1.1770    2.8098 H   0  0  0  0  0  0  0  0  0  0  0  0
    2.7905    0.4556    1.6504 H   0  0  0  0  0  0  0  0  0  0  0  0
   -6.2270    1.2616    1.4742 H   0  0  0  0  0  0  0  0  0  0  0  0
   -5.4968    2.8966    1.3852 H   0  0  0  0  0  0  0  0  0  0  0  0
   -6.3853    2.2360   -0.0190 H   0  0  0  0  0  0  0  0  0  0  0  0
   -2.7064   -2.7107   -0.1277 H   0  0  0  0  0  0  0  0  0  0  0  0
   -0.7963   -4.3046   -0.1925 H   0  0  0  0  0  0  0  0  0  0  0  0
    0.7993   -4.2603   -2.1067 H   0  0  0  0  0  0  0  0  0  0  0  0
    0.4658   -2.6254   -3.9617 H   0  0  0  0  0  0  0  0  0  0  0  0
   -1.4461   -1.0381   -3.8940 H   0  0  0  0  0  0  0  0  0  0  0  0
    0.9009    3.8356   -0.9272 H   0  0  0  0  0  0  0  0  0  0  0  0
    2.0398    5.9807   -0.4014 H   0  0  0  0  0  0  0  0  0  0  0  0
    4.4846    6.0097    0.0955 H   0  0  0  0  0  0  0  0  0  0  0  0
    5.7847    3.8811    0.0480 H   0  0  0  0  0  0  0  0  0  0  0  0
    4.6443    1.7371   -0.4998 H   0  0  0  0  0  0  0  0  0  0  0  0
    0.8714   -2.7029    1.1119 H   0  0  0  0  0  0  0  0  0  0  0  0
   -0.8238   -3.5440    2.7109 H   0  0  0  0  0  0  0  0  0  0  0  0
   -1.4964   -2.1576    4.6747 H   0  0  0  0  0  0  0  0  0  0  0  0
   -0.4251    0.0702    5.0354 H   0  0  0  0  0  0  0  0  0  0  0  0
    1.2704    0.9110    3.4257 H   0  0  0  0  0  0  0  0  0  0  0  0
    4.4216   -1.1536    2.0509 H   0  0  0  0  0  0  0  0  0  0  0  0
    5.9527   -2.8549    1.0986 H   0  0  0  0  0  0  0  0  0  0  0  0
    5.4211   -3.9308   -1.0947 H   0  0  0  0  0  0  0  0  0  0  0  0
    3.3396   -3.2738   -2.3096 H   0  0  0  0  0  0  0  0  0  0  0  0
    1.8246   -1.6020   -1.3695 H   0  0  0  0  0  0  0  0  0  0  0  0
  1 19  1  1  0  0  0
  1 17  1  0  0  0  0
  2 18  1  6  0  0  0
  2  1  1  0  0  0  0
  2  3  1  0  0  0  0
  3 45  1  0  0  0  0
  4  3  1  0  0  0  0
  4  5  1  0  0  0  0
  5 11  1  0  0  0  0
  5 12  1  0  0  0  0
  6 20  1  0  0  0  0
  6  5  1  0  0  0  0
  7  6  1  0  0  0  0
  8 46  1  6  0  0  0
  8  7  1  0  0  0  0
  8  4  1  0  0  0  0
  9  7  2  0  0  0  0
 10 48  1  0  0  0  0
 10  8  1  0  0  0  0
 11 50  1  0  0  0  0
 11 49  1  0  0  0  0
 12 54  1  0  0  0  0
 12 53  1  0  0  0  0
 13 16  1  6  0  0  0
 13 27  1  0  0  0  0
 13  1  1  0  0  0  0
 14 15  1  0  0  0  0
 14 13  1  0  0  0  0
 15  2  1  0  0  0  0
 17 55  1  0  0  0  0
 17 33  1  0  0  0  0
 20 57  1  0  0  0  0
 20 56  1  0  0  0  0
 21 10  1  0  0  0  0
 21 22  2  0  0  0  0
 22 59  1  0  0  0  0
 23 22  1  0  0  0  0
 23 60  1  0  0  0  0
 24 23  2  0  0  0  0
 25 26  2  0  0  0  0
 25 24  1  0  0  0  0
 26 21  1  0  0  0  0
 27 28  2  0  0  0  0
 27 32  1  0  0  0  0
 28 29  1  0  0  0  0
 29 65  1  0  0  0  0
 29 30  2  0  0  0  0
 30 66  1  0  0  0  0
 31 30  1  0  0  0  0
 31 67  1  0  0  0  0
 32 31  2  0  0  0  0
 33 38  1  0  0  0  0
 34 33  2  0  0  0  0
 34 35  1  0  0  0  0
 35 36  2  0  0  0  0
 36 37  1  0  0  0  0
 36 71  1  0  0  0  0
 37 72  1  0  0  0  0
 38 73  1  0  0  0  0
 38 37  2  0  0  0  0
 39 40  2  0  0  0  0
 39 17  1  0  0  0  0
 40 74  1  0  0  0  0
 41 40  1  0  0  0  0
 41 75  1  0  0  0  0
 42 41  2  0  0  0  0
 43 44  2  0  0  0  0
 43 42  1  0  0  0  0
 44 39  1  0  0  0  0
 47 10  1  0  0  0  0
 51 11  1  0  0  0  0
 52 12  1  0  0  0  0
 58 20  1  0  0  0  0
 61 24  1  0  0  0  0
 62 25  1  0  0  0  0
 63 26  1  0  0  0  0
 64 28  1  0  0  0  0
 68 32  1  0  0  0  0
 69 34  1  0  0  0  0
 70 35  1  0  0  0  0
 76 42  1  0  0  0  0
 77 43  1  0  0  0  0
 78 44  1  0  0  0  0
M  RAD  3   3   2  14   2  15   2
M  END
>  <File Format>
g03

$$$$
REDO_REDO_2d_exo_8.log
 OpenBabel02202017583D
Gaussian sw/gaussian//g16/g16 #p opt freq b3lyp/def2svp scrf=(smd,solvent=dichlo
 78 83  0  0  1  0  0  0  0  0999 V2000
    0.9013   -0.5431   -0.9002 C   0  0  2  0  0  0  0  0  0  0  0  0
   -0.3080   -0.6678   -1.8544 C   0  0  1  0  0  0  0  0  0  0  0  0
   -1.5610   -1.2576   -1.3044 C   0  0  0  0  0  0  0  0  0  0  0  0
   -2.3999   -0.7074   -0.4998 N   0  0  0  0  0  0  0  0  0  0  0  0
   -3.6572   -1.4207   -0.0390 C   0  0  0  0  0  0  0  0  0  0  0  0
   -3.8856   -0.7271    1.2272 N   0  0  0  0  0  0  0  0  0  0  0  0
   -3.1364    0.3846    1.4207 C   0  0  0  0  0  0  0  0  0  0  0  0
   -2.2815    0.6058    0.1718 C   0  0  2  0  0  0  0  0  0  0  0  0
   -3.1628    1.1153    2.3943 O   0  0  0  0  0  0  0  0  0  0  0  0
   -2.7974    1.7969   -0.6833 C   0  0  0  0  0  0  0  0  0  0  0  0
   -4.7690   -1.1612   -1.0577 C   0  0  0  0  0  0  0  0  0  0  0  0
   -3.4219   -2.9073    0.1813 C   0  0  0  0  0  0  0  0  0  0  0  0
    1.6115    0.6829   -1.5313 C   0  0  1  0  0  0  0  0  0  0  0  0
    0.5389    1.3848   -2.2829 N   0  0  0  0  0  0  0  0  0  0  0  0
   -0.4791    0.7068   -2.4304 N   0  0  0  0  0  0  0  0  0  0  0  0
    2.3234    0.3424   -2.3031 H   0  0  0  0  0  0  0  0  0  0  0  0
    1.7588   -1.8166   -0.8286 C   0  0  0  0  0  0  0  0  0  0  0  0
   -0.0293   -1.3037   -2.7111 H   0  0  0  0  0  0  0  0  0  0  0  0
    0.5443   -0.2757    0.1048 H   0  0  0  0  0  0  0  0  0  0  0  0
   -4.8819   -1.1729    2.1821 C   0  0  0  0  0  0  0  0  0  0  0  0
   -2.0642    3.0954   -0.4174 C   0  0  0  0  0  0  0  0  0  0  0  0
   -1.9024    3.6037    0.8824 C   0  0  0  0  0  0  0  0  0  0  0  0
   -1.2105    4.7990    1.0961 C   0  0  0  0  0  0  0  0  0  0  0  0
   -0.6706    5.5059    0.0170 C   0  0  0  0  0  0  0  0  0  0  0  0
   -0.8320    5.0106   -1.2795 C   0  0  0  0  0  0  0  0  0  0  0  0
   -1.5227    3.8147   -1.4932 C   0  0  0  0  0  0  0  0  0  0  0  0
    2.3214    1.6131   -0.5823 C   0  0  0  0  0  0  0  0  0  0  0  0
    3.7177    1.7124   -0.5956 C   0  0  0  0  0  0  0  0  0  0  0  0
    4.3773    2.5356    0.3201 C   0  0  0  0  0  0  0  0  0  0  0  0
    3.6429    3.2737    1.2533 C   0  0  0  0  0  0  0  0  0  0  0  0
    2.2461    3.1912    1.2609 C   0  0  0  0  0  0  0  0  0  0  0  0
    1.5886    2.3656    0.3470 C   0  0  0  0  0  0  0  0  0  0  0  0
    3.0210   -1.6190    0.0010 C   0  0  0  0  0  0  0  0  0  0  0  0
    4.2485   -2.0667   -0.5076 C   0  0  0  0  0  0  0  0  0  0  0  0
    5.4326   -1.8948    0.2153 C   0  0  0  0  0  0  0  0  0  0  0  0
    5.4049   -1.2711    1.4657 C   0  0  0  0  0  0  0  0  0  0  0  0
    4.1862   -0.8233    1.9845 C   0  0  0  0  0  0  0  0  0  0  0  0
    3.0062   -0.9947    1.2580 C   0  0  0  0  0  0  0  0  0  0  0  0
    0.9371   -3.0195   -0.3786 C   0  0  0  0  0  0  0  0  0  0  0  0
    0.4716   -3.1463    0.9403 C   0  0  0  0  0  0  0  0  0  0  0  0
   -0.2731   -4.2619    1.3295 C   0  0  0  0  0  0  0  0  0  0  0  0
   -0.5783   -5.2658    0.4039 C   0  0  0  0  0  0  0  0  0  0  0  0
   -0.1315   -5.1449   -0.9144 C   0  0  0  0  0  0  0  0  0  0  0  0
    0.6235   -4.0316   -1.2991 C   0  0  0  0  0  0  0  0  0  0  0  0
   -1.8009   -2.2743   -1.6233 H   0  0  0  0  0  0  0  0  0  0  0  0
   -1.2362    0.7677    0.4584 H   0  0  0  0  0  0  0  0  0  0  0  0
   -3.8775    1.9178   -0.5020 H   0  0  0  0  0  0  0  0  0  0  0  0
   -2.6755    1.5301   -1.7394 H   0  0  0  0  0  0  0  0  0  0  0  0
   -5.7014   -1.6178   -0.6966 H   0  0  0  0  0  0  0  0  0  0  0  0
   -4.5088   -1.6216   -2.0217 H   0  0  0  0  0  0  0  0  0  0  0  0
   -4.9378   -0.0854   -1.2010 H   0  0  0  0  0  0  0  0  0  0  0  0
   -2.5767   -3.0748    0.8603 H   0  0  0  0  0  0  0  0  0  0  0  0
   -4.3284   -3.3413    0.6243 H   0  0  0  0  0  0  0  0  0  0  0  0
   -3.2462   -3.4346   -0.7653 H   0  0  0  0  0  0  0  0  0  0  0  0
    2.0833   -2.0265   -1.8584 H   0  0  0  0  0  0  0  0  0  0  0  0
   -5.8446   -1.3519    1.6810 H   0  0  0  0  0  0  0  0  0  0  0  0
   -4.5643   -2.0945    2.6936 H   0  0  0  0  0  0  0  0  0  0  0  0
   -5.0065   -0.3780    2.9278 H   0  0  0  0  0  0  0  0  0  0  0  0
   -2.3124    3.0512    1.7296 H   0  0  0  0  0  0  0  0  0  0  0  0
   -1.0908    5.1788    2.1141 H   0  0  0  0  0  0  0  0  0  0  0  0
   -0.1236    6.4366    0.1867 H   0  0  0  0  0  0  0  0  0  0  0  0
   -0.4097    5.5510   -2.1304 H   0  0  0  0  0  0  0  0  0  0  0  0
   -1.6291    3.4247   -2.5076 H   0  0  0  0  0  0  0  0  0  0  0  0
    4.2919    1.1235   -1.3144 H   0  0  0  0  0  0  0  0  0  0  0  0
    5.4682    2.5957    0.3078 H   0  0  0  0  0  0  0  0  0  0  0  0
    4.1577    3.9166    1.9715 H   0  0  0  0  0  0  0  0  0  0  0  0
    1.6635    3.7759    1.9763 H   0  0  0  0  0  0  0  0  0  0  0  0
    0.4984    2.3170    0.3531 H   0  0  0  0  0  0  0  0  0  0  0  0
    4.2763   -2.5514   -1.4873 H   0  0  0  0  0  0  0  0  0  0  0  0
    6.3794   -2.2461   -0.2026 H   0  0  0  0  0  0  0  0  0  0  0  0
    6.3294   -1.1292    2.0308 H   0  0  0  0  0  0  0  0  0  0  0  0
    4.1542   -0.3224    2.9550 H   0  0  0  0  0  0  0  0  0  0  0  0
    2.0729   -0.6100    1.6715 H   0  0  0  0  0  0  0  0  0  0  0  0
    0.7056   -2.3779    1.6784 H   0  0  0  0  0  0  0  0  0  0  0  0
   -0.6180   -4.3477    2.3629 H   0  0  0  0  0  0  0  0  0  0  0  0
   -1.1604   -6.1382    0.7103 H   0  0  0  0  0  0  0  0  0  0  0  0
   -0.3604   -5.9242   -1.6456 H   0  0  0  0  0  0  0  0  0  0  0  0
    0.9846   -3.9496   -2.3276 H   0  0  0  0  0  0  0  0  0  0  0  0
  1 17  1  0  0  0  0
  1 19  1  1  0  0  0
  2 18  1  6  0  0  0
  2  3  1  0  0  0  0
  2  1  1  0  0  0  0
  3  4  1  0  0  0  0
  4  5  1  0  0  0  0
  4  8  1  0  0  0  0
  5 12  1  0  0  0  0
  5  6  1  0  0  0  0
  6  7  1  0  0  0  0
  6 20  1  0  0  0  0
  7  9  2  0  0  0  0
  8 46  1  1  0  0  0
  8  7  1  0  0  0  0
 10 47  1  0  0  0  0
 10 21  1  0  0  0  0
 10  8  1  0  0  0  0
 11 49  1  0  0  0  0
 11  5  1  0  0  0  0
 12 53  1  0  0  0  0
 12 52  1  0  0  0  0
 13 16  1  6  0  0  0
 13  1  1  0  0  0  0
 13 27  1  0  0  0  0
 14 13  1  0  0  0  0
 15 14  1  0  0  0  0
 15  2  1  0  0  0  0
 17 39  1  0  0  0  0
 17 33  1  0  0  0  0
 20 57  1  0  0  0  0
 20 58  1  0  0  0  0
 21 22  2  0  0  0  0
 22 23  1  0  0  0  0
 22 59  1  0  0  0  0
 23 60  1  0  0  0  0
 24 61  1  0  0  0  0
 24 23  2  0  0  0  0
 25 24  1  0  0  0  0
 26 25  2  0  0  0  0
 26 21  1  0  0  0  0
 27 32  1  0  0  0  0
 28 27  2  0  0  0  0
 28 29  1  0  0  0  0
 29 30  2  0  0  0  0
 30 31  1  0  0  0  0
 30 66  1  0  0  0  0
 31 67  1  0  0  0  0
 32 68  1  0  0  0  0
 32 31  2  0  0  0  0
 33 38  1  0  0  0  0
 34 33  2  0  0  0  0
 34 35  1  0  0  0  0
 35 36  2  0  0  0  0
 36 37  1  0  0  0  0
 36 71  1  0  0  0  0
 37 72  1  0  0  0  0
 38 73  1  0  0  0  0
 38 37  2  0  0  0  0
 39 40  2  0  0  0  0
 40 41  1  0  0  0  0
 40 74  1  0  0  0  0
 41 75  1  0  0  0  0
 42 76  1  0  0  0  0
 42 41  2  0  0  0  0
 43 42  1  0  0  0  0
 44 43  2  0  0  0  0
 44 39  1  0  0  0  0
 45  3  1  0  0  0  0
 48 10  1  0  0  0  0
 50 11  1  0  0  0  0
 51 11  1  0  0  0  0
 54 12  1  0  0  0  0
 55 17  1  0  0  0  0
 56 20  1  0  0  0  0
 62 25  1  0  0  0  0
 63 26  1  0  0  0  0
 64 28  1  0  0  0  0
 65 29  1  0  0  0  0
 69 34  1  0  0  0  0
 70 35  1  0  0  0  0
 77 43  1  0  0  0  0
 78 44  1  0  0  0  0
M  RAD  3   3   2  14   2  15   2
M  END
>  <File Format>
g03

$$$$
REDO_REDO_2d_exo_9.log
 OpenBabel02202017583D
Gaussian sw/gaussian//g16/g16 #p opt freq b3lyp/def2svp scrf=(smd,solvent=dichlo
 78 83  0  0  1  0  0  0  0  0999 V2000
    1.2133    0.2835   -0.2493 C   0  0  2  0  0  0  0  0  0  0  0  0
   -0.1885   -0.2744   -0.5825 C   0  0  1  0  0  0  0  0  0  0  0  0
   -1.2072    0.0817    0.4525 C   0  0  0  0  0  0  0  0  0  0  0  0
   -2.4699    0.2824    0.3216 N   0  0  0  0  0  0  0  0  0  0  0  0
   -3.3097    0.8194    1.4716 C   0  0  0  0  0  0  0  0  0  0  0  0
   -4.4756    1.2987    0.7307 N   0  0  0  0  0  0  0  0  0  0  0  0
   -4.5161    0.9548   -0.5836 C   0  0  0  0  0  0  0  0  0  0  0  0
   -3.3024    0.0907   -0.8806 C   0  0  2  0  0  0  0  0  0  0  0  0
   -5.3907    1.2203   -1.3850 O   0  0  0  0  0  0  0  0  0  0  0  0
   -3.7615   -1.3775   -1.0824 C   0  0  0  0  0  0  0  0  0  0  0  0
   -3.6503   -0.3175    2.4347 C   0  0  0  0  0  0  0  0  0  0  0  0
   -2.5937    1.9713    2.1693 C   0  0  0  0  0  0  0  0  0  0  0  0
    1.3617    1.3909   -1.3223 C   0  0  1  0  0  0  0  0  0  0  0  0
    0.2783    1.1354   -2.2983 N   0  0  0  0  0  0  0  0  0  0  0  0
   -0.5355    0.2880   -1.9267 N   0  0  0  0  0  0  0  0  0  0  0  0
    2.3066    1.2966   -1.8746 H   0  0  0  0  0  0  0  0  0  0  0  0
    2.3241   -0.7826   -0.3462 C   0  0  0  0  0  0  0  0  0  0  0  0
   -0.1738   -1.3727   -0.6734 H   0  0  0  0  0  0  0  0  0  0  0  0
    1.2276    0.7330    0.7492 H   0  0  0  0  0  0  0  0  0  0  0  0
   -5.5437    2.0392    1.3733 C   0  0  0  0  0  0  0  0  0  0  0  0
   -2.6286   -2.3606   -1.1878 C   0  0  0  0  0  0  0  0  0  0  0  0
   -2.1703   -3.0391   -0.0471 C   0  0  0  0  0  0  0  0  0  0  0  0
   -1.0562   -3.8807   -0.1181 C   0  0  0  0  0  0  0  0  0  0  0  0
   -0.3923   -4.0575   -1.3354 C   0  0  0  0  0  0  0  0  0  0  0  0
   -0.8543   -3.4012   -2.4825 C   0  0  0  0  0  0  0  0  0  0  0  0
   -1.9651   -2.5591   -2.4081 C   0  0  0  0  0  0  0  0  0  0  0  0
    1.2579    2.8036   -0.7871 C   0  0  0  0  0  0  0  0  0  0  0  0
    0.0133    3.3805   -0.4917 C   0  0  0  0  0  0  0  0  0  0  0  0
   -0.0575    4.6592    0.0683 C   0  0  0  0  0  0  0  0  0  0  0  0
    1.1142    5.3716    0.3416 C   0  0  0  0  0  0  0  0  0  0  0  0
    2.3574    4.8016    0.0476 C   0  0  0  0  0  0  0  0  0  0  0  0
    2.4290    3.5261   -0.5178 C   0  0  0  0  0  0  0  0  0  0  0  0
    3.6899   -0.1325   -0.1593 C   0  0  0  0  0  0  0  0  0  0  0  0
    4.0355    0.4752    1.0577 C   0  0  0  0  0  0  0  0  0  0  0  0
    5.2671    1.1144    1.2111 C   0  0  0  0  0  0  0  0  0  0  0  0
    6.1772    1.1530    0.1482 C   0  0  0  0  0  0  0  0  0  0  0  0
    5.8462    0.5446   -1.0652 C   0  0  0  0  0  0  0  0  0  0  0  0
    4.6097   -0.0931   -1.2157 C   0  0  0  0  0  0  0  0  0  0  0  0
    2.1325   -1.9532    0.6090 C   0  0  0  0  0  0  0  0  0  0  0  0
    2.6278   -3.2142    0.2429 C   0  0  0  0  0  0  0  0  0  0  0  0
    2.5080   -4.3107    1.0986 C   0  0  0  0  0  0  0  0  0  0  0  0
    1.8824   -4.1666    2.3417 C   0  0  0  0  0  0  0  0  0  0  0  0
    1.3846   -2.9169    2.7188 C   0  0  0  0  0  0  0  0  0  0  0  0
    1.5104   -1.8206    1.8591 C   0  0  0  0  0  0  0  0  0  0  0  0
   -0.8071    0.2259    1.4605 H   0  0  0  0  0  0  0  0  0  0  0  0
   -2.7530    0.4406   -1.7608 H   0  0  0  0  0  0  0  0  0  0  0  0
   -4.3565   -1.3588   -2.0067 H   0  0  0  0  0  0  0  0  0  0  0  0
   -4.4366   -1.6531   -0.2597 H   0  0  0  0  0  0  0  0  0  0  0  0
   -4.2898    0.0701    3.2402 H   0  0  0  0  0  0  0  0  0  0  0  0
   -2.7327   -0.7160    2.8913 H   0  0  0  0  0  0  0  0  0  0  0  0
   -4.1821   -1.1276    1.9193 H   0  0  0  0  0  0  0  0  0  0  0  0
   -2.2950    2.7420    1.4448 H   0  0  0  0  0  0  0  0  0  0  0  0
   -3.2753    2.4174    2.9058 H   0  0  0  0  0  0  0  0  0  0  0  0
   -1.7095    1.6223    2.7193 H   0  0  0  0  0  0  0  0  0  0  0  0
    2.2939   -1.1899   -1.3688 H   0  0  0  0  0  0  0  0  0  0  0  0
   -5.9085    1.5046    2.2635 H   0  0  0  0  0  0  0  0  0  0  0  0
   -5.2160    3.0481    1.6677 H   0  0  0  0  0  0  0  0  0  0  0  0
   -6.3626    2.1296    0.6486 H   0  0  0  0  0  0  0  0  0  0  0  0
   -2.6858   -2.8992    0.9059 H   0  0  0  0  0  0  0  0  0  0  0  0
   -0.6963   -4.3894    0.7783 H   0  0  0  0  0  0  0  0  0  0  0  0
    0.4834   -4.7069   -1.3890 H   0  0  0  0  0  0  0  0  0  0  0  0
   -0.3426   -3.5432   -3.4374 H   0  0  0  0  0  0  0  0  0  0  0  0
   -2.3131   -2.0336   -3.3005 H   0  0  0  0  0  0  0  0  0  0  0  0
   -0.9084    2.8345   -0.7048 H   0  0  0  0  0  0  0  0  0  0  0  0
   -1.0322    5.1026    0.2867 H   0  0  0  0  0  0  0  0  0  0  0  0
    1.0586    6.3720    0.7777 H   0  0  0  0  0  0  0  0  0  0  0  0
    3.2769    5.3542    0.2553 H   0  0  0  0  0  0  0  0  0  0  0  0
    3.3998    3.0805   -0.7465 H   0  0  0  0  0  0  0  0  0  0  0  0
    3.3335    0.4501    1.8946 H   0  0  0  0  0  0  0  0  0  0  0  0
    5.5189    1.5857    2.1644 H   0  0  0  0  0  0  0  0  0  0  0  0
    7.1413    1.6534    0.2682 H   0  0  0  0  0  0  0  0  0  0  0  0
    6.5508    0.5660   -1.9005 H   0  0  0  0  0  0  0  0  0  0  0  0
    4.3521   -0.5641   -2.1681 H   0  0  0  0  0  0  0  0  0  0  0  0
    3.1125   -3.3346   -0.7295 H   0  0  0  0  0  0  0  0  0  0  0  0
    2.8987   -5.2840    0.7913 H   0  0  0  0  0  0  0  0  0  0  0  0
    1.7840   -5.0241    3.0117 H   0  0  0  0  0  0  0  0  0  0  0  0
    0.8953   -2.7911    3.6880 H   0  0  0  0  0  0  0  0  0  0  0  0
    1.1188   -0.8526    2.1758 H   0  0  0  0  0  0  0  0  0  0  0  0
  1 19  1  1  0  0  0
  2 18  1  6  0  0  0
  2  1  1  0  0  0  0
  2  3  1  0  0  0  0
  3 45  1  0  0  0  0
  4  3  1  0  0  0  0
  4  5  1  0  0  0  0
  5 12  1  0  0  0  0
  5 11  1  0  0  0  0
  6 20  1  0  0  0  0
  6  5  1  0  0  0  0
  7  6  1  0  0  0  0
  8 46  1  6  0  0  0
  8  7  1  0  0  0  0
  8  4  1  0  0  0  0
  9  7  2  0  0  0  0
 10  8  1  0  0  0  0
 10 48  1  0  0  0  0
 11 50  1  0  0  0  0
 11 49  1  0  0  0  0
 12 54  1  0  0  0  0
 12 53  1  0  0  0  0
 13 16  1  6  0  0  0
 13 27  1  0  0  0  0
 13  1  1  0  0  0  0
 14 15  1  0  0  0  0
 14 13  1  0  0  0  0
 15  2  1  0  0  0  0
 17  1  1  0  0  0  0
 17 33  1  0  0  0  0
 17 39  1  0  0  0  0
 20 57  1  0  0  0  0
 20 56  1  0  0  0  0
 21 10  1  0  0  0  0
 21 22  2  0  0  0  0
 22 59  1  0  0  0  0
 23 22  1  0  0  0  0
 23 60  1  0  0  0  0
 24 23  2  0  0  0  0
 25 26  2  0  0  0  0
 25 24  1  0  0  0  0
 26 21  1  0  0  0  0
 27 32  2  0  0  0  0
 27 28  1  0  0  0  0
 28 29  2  0  0  0  0
 29 65  1  0  0  0  0
 29 30  1  0  0  0  0
 30 66  1  0  0  0  0
 31 67  1  0  0  0  0
 31 30  2  0  0  0  0
 32 31  1  0  0  0  0
 33 34  2  0  0  0  0
 34 35  1  0  0  0  0
 34 69  1  0  0  0  0
 35 70  1  0  0  0  0
 36 71  1  0  0  0  0
 36 35  2  0  0  0  0
 37 36  1  0  0  0  0
 38 37  2  0  0  0  0
 38 33  1  0  0  0  0
 39 44  1  0  0  0  0
 40 39  2  0  0  0  0
 40 41  1  0  0  0  0
 41 42  2  0  0  0  0
 42 43  1  0  0  0  0
 42 76  1  0  0  0  0
 43 77  1  0  0  0  0
 44 78  1  0  0  0  0
 44 43  2  0  0  0  0
 47 10  1  0  0  0  0
 51 11  1  0  0  0  0
 52 12  1  0  0  0  0
 55 17  1  0  0  0  0
 58 20  1  0  0  0  0
 61 24  1  0  0  0  0
 62 25  1  0  0  0  0
 63 26  1  0  0  0  0
 64 28  1  0  0  0  0
 68 32  1  0  0  0  0
 72 37  1  0  0  0  0
 73 38  1  0  0  0  0
 74 40  1  0  0  0  0
 75 41  1  0  0  0  0
M  RAD  3   3   2  14   2  15   2
M  END
>  <File Format>
g03

$$$$
