# Supplementary material for: Predicting Absolute Rate Constants for Huisgen Reactions of Unsaturated Iminium Ions with Diazoalkanes
Source: Angew Chem Int Ed Engl. 2020 May 11;59(30):12527–33. doi: 10.1002/anie.202003029 (PMC7383640; doi:10.1002/anie.202003029)
Supplement: Supplementary file 2 — Supplementary [file ANIE-59-12527-s002.zip › geometries/re_d+6a_conc_im_to_cis_e.sdf]

REDO_2d_exo_1_n2_ts1.log
 OpenBabel02202017593D
Gaussian sw/gaussian//g16/g16 #p opt=(calcfc,ts,noeigentest) freq b3lyp scrf=(sm
 78 82  0  0  1  0  0  0  0  0999 V2000
   -1.5650   -0.1502   -0.4091 C   0  0  2  0  0  0  0  0  0  0  0  0
   -0.1411   -0.3244   -0.8484 C   0  0  0  0  0  0  0  0  0  0  0  0
    0.7860   -0.9713   -0.0592 C   0  0  0  0  0  0  0  0  0  0  0  0
    2.0770   -1.1549   -0.3463 N   0  0  0  0  0  0  0  0  0  0  0  0
    2.9243   -2.1099    0.4190 C   0  0  0  0  0  0  0  0  0  0  0  0
    4.1501   -2.0868   -0.3816 N   0  0  0  0  0  0  0  0  0  0  0  0
    4.1063   -1.2911   -1.4775 C   0  0  0  0  0  0  0  0  0  0  0  0
    2.7515   -0.5962   -1.5095 C   0  0  2  0  0  0  0  0  0  0  0  0
    5.0016   -1.1111   -2.2867 O   0  0  0  0  0  0  0  0  0  0  0  0
    2.9339    0.9408   -1.4802 C   0  0  0  0  0  0  0  0  0  0  0  0
    3.1755   -1.6156    1.8449 C   0  0  0  0  0  0  0  0  0  0  0  0
    2.2908   -3.5055    0.4075 C   0  0  0  0  0  0  0  0  0  0  0  0
   -2.6265   -1.1873   -0.8450 C   0  0  1  0  0  0  0  0  0  0  0  0
   -1.6761   -2.2198   -2.1348 N   0  0  0  0  0  0  0  0  0  0  0  0
   -0.5606   -2.1268   -2.2527 N   0  0  0  0  0  0  0  0  0  0  0  0
   -3.3533   -0.8218   -1.5753 H   0  0  0  0  0  0  0  0  0  0  0  0
   -2.1035    1.2496   -0.8518 C   0  0  0  0  0  0  0  0  0  0  0  0
    0.1775    0.2501   -1.7174 H   0  0  0  0  0  0  0  0  0  0  0  0
   -1.5603   -0.2000    0.6889 H   0  0  0  0  0  0  0  0  0  0  0  0
    5.3407   -2.8121    0.0041 C   0  0  0  0  0  0  0  0  0  0  0  0
    3.4913    1.4299   -0.1686 C   0  0  0  0  0  0  0  0  0  0  0  0
    2.6233    1.8586    0.8461 C   0  0  0  0  0  0  0  0  0  0  0  0
    3.1174    2.2445    2.0948 C   0  0  0  0  0  0  0  0  0  0  0  0
    4.4916    2.1990    2.3494 C   0  0  0  0  0  0  0  0  0  0  0  0
    5.3669    1.7731    1.3443 C   0  0  0  0  0  0  0  0  0  0  0  0
    4.8703    1.3935    0.0941 C   0  0  0  0  0  0  0  0  0  0  0  0
   -3.1843   -2.1652    0.0694 C   0  0  0  0  0  0  0  0  0  0  0  0
   -2.4774   -2.6364    1.1988 C   0  0  0  0  0  0  0  0  0  0  0  0
   -3.0428   -3.6024    2.0236 C   0  0  0  0  0  0  0  0  0  0  0  0
   -4.3190   -4.1087    1.7392 C   0  0  0  0  0  0  0  0  0  0  0  0
   -5.0324   -3.6485    0.6255 C   0  0  0  0  0  0  0  0  0  0  0  0
   -4.4691   -2.6855   -0.2051 C   0  0  0  0  0  0  0  0  0  0  0  0
   -3.5597    1.4824   -0.4670 C   0  0  0  0  0  0  0  0  0  0  0  0
   -4.0963    1.0489    0.7562 C   0  0  0  0  0  0  0  0  0  0  0  0
   -5.4321    1.3050    1.0807 C   0  0  0  0  0  0  0  0  0  0  0  0
   -6.2532    1.9998    0.1890 C   0  0  0  0  0  0  0  0  0  0  0  0
   -5.7286    2.4385   -1.0315 C   0  0  0  0  0  0  0  0  0  0  0  0
   -4.3943    2.1809   -1.3533 C   0  0  0  0  0  0  0  0  0  0  0  0
   -1.2193    2.3869   -0.3557 C   0  0  0  0  0  0  0  0  0  0  0  0
   -1.1672    2.7354    1.0033 C   0  0  0  0  0  0  0  0  0  0  0  0
   -0.3756    3.8017    1.4358 C   0  0  0  0  0  0  0  0  0  0  0  0
    0.3799    4.5377    0.5166 C   0  0  0  0  0  0  0  0  0  0  0  0
    0.3398    4.1960   -0.8369 C   0  0  0  0  0  0  0  0  0  0  0  0
   -0.4549    3.1284   -1.2674 C   0  0  0  0  0  0  0  0  0  0  0  0
    0.4500   -1.4388    0.8701 H   0  0  0  0  0  0  0  0  0  0  0  0
    2.2220   -0.8791   -2.4348 H   0  0  0  0  0  0  0  0  0  0  0  0
    1.9737    1.4310   -1.6862 H   0  0  0  0  0  0  0  0  0  0  0  0
    3.6122    1.1759   -2.3139 H   0  0  0  0  0  0  0  0  0  0  0  0
    3.7959   -2.3405    2.3913 H   0  0  0  0  0  0  0  0  0  0  0  0
    2.2226   -1.5177    2.3852 H   0  0  0  0  0  0  0  0  0  0  0  0
    3.6822   -0.6423    1.8344 H   0  0  0  0  0  0  0  0  0  0  0  0
    2.0907   -3.8231   -0.6264 H   0  0  0  0  0  0  0  0  0  0  0  0
    2.9617   -4.2346    0.8836 H   0  0  0  0  0  0  0  0  0  0  0  0
    1.3470   -3.5056    0.9715 H   0  0  0  0  0  0  0  0  0  0  0  0
   -2.0514    1.2562   -1.9513 H   0  0  0  0  0  0  0  0  0  0  0  0
    5.7714   -2.4058    0.9331 H   0  0  0  0  0  0  0  0  0  0  0  0
    5.1279   -3.8823    0.1466 H   0  0  0  0  0  0  0  0  0  0  0  0
    6.0737   -2.6980   -0.8046 H   0  0  0  0  0  0  0  0  0  0  0  0
    1.5503    1.8910    0.6527 H   0  0  0  0  0  0  0  0  0  0  0  0
    2.4254    2.5835    2.8698 H   0  0  0  0  0  0  0  0  0  0  0  0
    4.8808    2.4994    3.3255 H   0  0  0  0  0  0  0  0  0  0  0  0
    6.4430    1.7404    1.5333 H   0  0  0  0  0  0  0  0  0  0  0  0
    5.5568    1.0602   -0.6877 H   0  0  0  0  0  0  0  0  0  0  0  0
   -1.4904   -2.2386    1.4356 H   0  0  0  0  0  0  0  0  0  0  0  0
   -2.4954   -3.9616    2.8974 H   0  0  0  0  0  0  0  0  0  0  0  0
   -4.7620   -4.8617    2.3953 H   0  0  0  0  0  0  0  0  0  0  0  0
   -6.0289   -4.0405    0.4122 H   0  0  0  0  0  0  0  0  0  0  0  0
   -5.0173   -2.3144   -1.0741 H   0  0  0  0  0  0  0  0  0  0  0  0
   -3.4788    0.4990    1.4680 H   0  0  0  0  0  0  0  0  0  0  0  0
   -5.8316    0.9551    2.0358 H   0  0  0  0  0  0  0  0  0  0  0  0
   -7.2979    2.1969    0.4416 H   0  0  0  0  0  0  0  0  0  0  0  0
   -6.3624    2.9805   -1.7378 H   0  0  0  0  0  0  0  0  0  0  0  0
   -3.9896    2.5255   -2.3087 H   0  0  0  0  0  0  0  0  0  0  0  0
   -1.7651    2.1822    1.7303 H   0  0  0  0  0  0  0  0  0  0  0  0
   -0.3501    4.0612    2.4971 H   0  0  0  0  0  0  0  0  0  0  0  0
    1.0011    5.3697    0.8562 H   0  0  0  0  0  0  0  0  0  0  0  0
    0.9286    4.7609   -1.5637 H   0  0  0  0  0  0  0  0  0  0  0  0
   -0.4902    2.8712   -2.3291 H   0  0  0  0  0  0  0  0  0  0  0  0
  1 19  1  1  0  0  0
  2  1  1  0  0  0  0
  2  3  2  0  0  0  0
  3 45  1  0  0  0  0
  4  3  1  0  0  0  0
  4  5  1  0  0  0  0
  5 11  1  0  0  0  0
  6 20  1  0  0  0  0
  6  5  1  0  0  0  0
  7  6  1  0  0  0  0
  8 46  1  6  0  0  0
  8 10  1  0  0  0  0
  8  7  1  0  0  0  0
  8  4  1  0  0  0  0
  9  7  2  0  0  0  0
 10 21  1  0  0  0  0
 11 50  1  0  0  0  0
 11 49  1  0  0  0  0
 12  5  1  0  0  0  0
 12 53  1  0  0  0  0
 12 54  1  0  0  0  0
 13 16  1  6  0  0  0
 13  1  1  0  0  0  0
 13 27  1  0  0  0  0
 14 13  1  0  0  0  0
 15 14  2  0  0  0  0
 17 33  1  0  0  0  0
 17  1  1  0  0  0  0
 17 39  1  0  0  0  0
 18  2  1  0  0  0  0
 20 57  1  0  0  0  0
 20 56  1  0  0  0  0
 21 26  2  0  0  0  0
 21 22  1  0  0  0  0
 22 23  2  0  0  0  0
 23 24  1  0  0  0  0
 23 60  1  0  0  0  0
 24 61  1  0  0  0  0
 25 62  1  0  0  0  0
 25 24  2  0  0  0  0
 26 25  1  0  0  0  0
 27 28  1  0  0  0  0
 28 64  1  0  0  0  0
 28 29  2  0  0  0  0
 29 65  1  0  0  0  0
 30 29  1  0  0  0  0
 30 66  1  0  0  0  0
 31 30  2  0  0  0  0
 32 27  2  0  0  0  0
 32 31  1  0  0  0  0
 33 34  2  0  0  0  0
 34 35  1  0  0  0  0
 34 69  1  0  0  0  0
 35 70  1  0  0  0  0
 36 71  1  0  0  0  0
 36 35  2  0  0  0  0
 37 36  1  0  0  0  0
 38 37  2  0  0  0  0
 38 33  1  0  0  0  0
 39 40  2  0  0  0  0
 40 41  1  0  0  0  0
 40 74  1  0  0  0  0
 41 75  1  0  0  0  0
 42 76  1  0  0  0  0
 42 41  2  0  0  0  0
 43 42  1  0  0  0  0
 44 43  2  0  0  0  0
 44 39  1  0  0  0  0
 47 10  1  0  0  0  0
 48 10  1  0  0  0  0
 51 11  1  0  0  0  0
 52 12  1  0  0  0  0
 55 17  1  0  0  0  0
 58 20  1  0  0  0  0
 59 22  1  0  0  0  0
 63 26  1  0  0  0  0
 67 31  1  0  0  0  0
 68 32  1  0  0  0  0
 72 37  1  0  0  0  0
 73 38  1  0  0  0  0
 77 43  1  0  0  0  0
 78 44  1  0  0  0  0
M  RAD  1  15   2
M  END
>  <File Format>
g03

$$$$
