# Supplementary material for: Predicting Absolute Rate Constants for Huisgen Reactions of Unsaturated Iminium Ions with Diazoalkanes
Source: Angew Chem Int Ed Engl. 2020 May 11;59(30):12527–33. doi: 10.1002/anie.202003029 (PMC7383640; doi:10.1002/anie.202003029)
Supplement: Supplementary file 2 — Supplementary [file ANIE-59-12527-s002.zip › geometries/re_d+6a_stepwise_im.sdf]

REDO_re_c_10.log
 OpenBabel02202017583D
Gaussian sw/gaussian//g16/g16 #p opt freq b3lyp/def2svp scrf=(smd,solvent=dichlo
 78 82  0  0  1  0  0  0  0  0999 V2000
    1.9297    0.0219    0.7648 C   0  0  2  0  0  0  0  0  0  0  0  0
    0.7124    0.2843   -0.0522 C   0  0  0  0  0  0  0  0  0  0  0  0
   -0.3860    0.8834    0.4714 C   0  0  0  0  0  0  0  0  0  0  0  0
   -1.5445    1.1674   -0.1779 N   0  0  0  0  0  0  0  0  0  0  0  0
   -2.5829    2.0443    0.4053 C   0  0  0  0  0  0  0  0  0  0  0  0
   -3.4757    2.2139   -0.7468 N   0  0  0  0  0  0  0  0  0  0  0  0
   -3.0652    1.5956   -1.8802 C   0  0  0  0  0  0  0  0  0  0  0  0
   -1.7839    0.8361   -1.5662 C   0  0  2  0  0  0  0  0  0  0  0  0
   -3.6327    1.6010   -2.9625 O   0  0  0  0  0  0  0  0  0  0  0  0
   -1.9608   -0.6743   -1.8614 C   0  0  0  0  0  0  0  0  0  0  0  0
   -1.9931    3.3961    0.8275 C   0  0  0  0  0  0  0  0  0  0  0  0
   -3.3031    1.3609    1.5709 C   0  0  0  0  0  0  0  0  0  0  0  0
    3.1410    0.9418    0.3633 C   0  0  1  0  0  0  0  0  0  0  0  0
    3.4157    0.7983   -1.0685 N   0  0  0  0  0  0  0  0  0  0  0  0
    3.5428    0.8417   -2.1652 N   0  0  0  0  0  0  0  0  0  0  0  0
    4.0631    0.5642    0.8293 H   0  0  0  0  0  0  0  0  0  0  0  0
    2.4043   -1.4713    0.8471 C   0  0  0  0  0  0  0  0  0  0  0  0
    0.7347   -0.0030   -1.1033 H   0  0  0  0  0  0  0  0  0  0  0  0
    1.7521    0.3698    1.7919 H   0  0  0  0  0  0  0  0  0  0  0  0
   -4.7173    2.9497   -0.6688 C   0  0  0  0  0  0  0  0  0  0  0  0
   -2.9752   -1.3294   -0.9593 C   0  0  0  0  0  0  0  0  0  0  0  0
   -2.5687   -1.9875    0.2114 C   0  0  0  0  0  0  0  0  0  0  0  0
   -3.5117   -2.5307    1.0890 C   0  0  0  0  0  0  0  0  0  0  0  0
   -4.8775   -2.4201    0.8116 C   0  0  0  0  0  0  0  0  0  0  0  0
   -5.2941   -1.7685   -0.3542 C   0  0  0  0  0  0  0  0  0  0  0  0
   -4.3498   -1.2299   -1.2321 C   0  0  0  0  0  0  0  0  0  0  0  0
    2.9564    2.4138    0.6601 C   0  0  0  0  0  0  0  0  0  0  0  0
    3.6406    2.9406    1.7645 C   0  0  0  0  0  0  0  0  0  0  0  0
    3.4216    4.2648    2.1491 C   0  0  0  0  0  0  0  0  0  0  0  0
    2.5368    5.0681    1.4229 C   0  0  0  0  0  0  0  0  0  0  0  0
    1.8710    4.5466    0.3094 C   0  0  0  0  0  0  0  0  0  0  0  0
    2.0746    3.2189   -0.0736 C   0  0  0  0  0  0  0  0  0  0  0  0
    1.3290   -2.3786    1.4391 C   0  0  0  0  0  0  0  0  0  0  0  0
    1.1111   -3.6781    0.9586 C   0  0  0  0  0  0  0  0  0  0  0  0
    0.1678   -4.5202    1.5576 C   0  0  0  0  0  0  0  0  0  0  0  0
   -0.5738   -4.0807    2.6553 C   0  0  0  0  0  0  0  0  0  0  0  0
   -0.3620   -2.7899    3.1499 C   0  0  0  0  0  0  0  0  0  0  0  0
    0.5774   -1.9515    2.5478 C   0  0  0  0  0  0  0  0  0  0  0  0
    2.9884   -1.9116   -0.4801 C   0  0  0  0  0  0  0  0  0  0  0  0
    4.3846   -1.9857   -0.6240 C   0  0  0  0  0  0  0  0  0  0  0  0
    4.9720   -2.2068   -1.8725 C   0  0  0  0  0  0  0  0  0  0  0  0
    4.1657   -2.3622   -3.0022 C   0  0  0  0  0  0  0  0  0  0  0  0
    2.7705   -2.3416   -2.8660 C   0  0  0  0  0  0  0  0  0  0  0  0
    2.1878   -2.1314   -1.6171 C   0  0  0  0  0  0  0  0  0  0  0  0
   -0.3750    1.1772    1.5248 H   0  0  0  0  0  0  0  0  0  0  0  0
   -0.9749    1.2223   -2.2152 H   0  0  0  0  0  0  0  0  0  0  0  0
   -0.9899   -1.1764   -1.7617 H   0  0  0  0  0  0  0  0  0  0  0  0
   -2.2660   -0.7470   -2.9162 H   0  0  0  0  0  0  0  0  0  0  0  0
   -1.2731    3.2662    1.6481 H   0  0  0  0  0  0  0  0  0  0  0  0
   -1.4803    3.8681   -0.0235 H   0  0  0  0  0  0  0  0  0  0  0  0
   -2.7851    4.0702    1.1849 H   0  0  0  0  0  0  0  0  0  0  0  0
   -4.0640    2.0269    2.0036 H   0  0  0  0  0  0  0  0  0  0  0  0
   -3.7834    0.4330    1.2335 H   0  0  0  0  0  0  0  0  0  0  0  0
   -2.5810    1.1170    2.3641 H   0  0  0  0  0  0  0  0  0  0  0  0
    3.2400   -1.4679    1.5665 H   0  0  0  0  0  0  0  0  0  0  0  0
   -5.1590    2.9604   -1.6734 H   0  0  0  0  0  0  0  0  0  0  0  0
   -5.4242    2.4667    0.0244 H   0  0  0  0  0  0  0  0  0  0  0  0
   -4.5504    3.9872   -0.3404 H   0  0  0  0  0  0  0  0  0  0  0  0
   -1.5046   -2.0686    0.4437 H   0  0  0  0  0  0  0  0  0  0  0  0
   -3.1739   -3.0401    1.9936 H   0  0  0  0  0  0  0  0  0  0  0  0
   -5.6146   -2.8434    1.4987 H   0  0  0  0  0  0  0  0  0  0  0  0
   -6.3595   -1.6821   -0.5832 H   0  0  0  0  0  0  0  0  0  0  0  0
   -4.6786   -0.7182   -2.1394 H   0  0  0  0  0  0  0  0  0  0  0  0
    4.3344    2.3104    2.3265 H   0  0  0  0  0  0  0  0  0  0  0  0
    3.9493    4.6706    3.0150 H   0  0  0  0  0  0  0  0  0  0  0  0
    2.3719    6.1063    1.7204 H   0  0  0  0  0  0  0  0  0  0  0  0
    1.1884    5.1752   -0.2665 H   0  0  0  0  0  0  0  0  0  0  0  0
    1.5507    2.8223   -0.9443 H   0  0  0  0  0  0  0  0  0  0  0  0
    1.6874   -4.0495    0.1109 H   0  0  0  0  0  0  0  0  0  0  0  0
    0.0179   -5.5274    1.1611 H   0  0  0  0  0  0  0  0  0  0  0  0
   -1.3110   -4.7376    3.1229 H   0  0  0  0  0  0  0  0  0  0  0  0
   -0.9335   -2.4310    4.0095 H   0  0  0  0  0  0  0  0  0  0  0  0
    0.7277   -0.9530    2.9611 H   0  0  0  0  0  0  0  0  0  0  0  0
    5.0180   -1.8480    0.2564 H   0  0  0  0  0  0  0  0  0  0  0  0
    6.0599   -2.2474   -1.9629 H   0  0  0  0  0  0  0  0  0  0  0  0
    4.6182   -2.5172   -3.9844 H   0  0  0  0  0  0  0  0  0  0  0  0
    2.1346   -2.4898   -3.7421 H   0  0  0  0  0  0  0  0  0  0  0  0
    1.1016   -2.1257   -1.5257 H   0  0  0  0  0  0  0  0  0  0  0  0
  1 17  1  0  0  0  0
  1 19  1  1  0  0  0
  2  3  2  0  0  0  0
  2  1  1  0  0  0  0
  3 45  1  0  0  0  0
  4  5  1  0  0  0  0
  4  3  1  0  0  0  0
  5 11  1  0  0  0  0
  5 12  1  0  0  0  0
  6 20  1  0  0  0  0
  6  5  1  0  0  0  0
  7  8  1  0  0  0  0
  7  6  1  0  0  0  0
  8 46  1  6  0  0  0
  8  4  1  0  0  0  0
  9  7  2  0  0  0  0
 10 47  1  0  0  0  0
 10  8  1  0  0  0  0
 10 21  1  0  0  0  0
 11 51  1  0  0  0  0
 11 49  1  0  0  0  0
 12 52  1  0  0  0  0
 12 54  1  0  0  0  0
 13 27  1  0  0  0  0
 13  1  1  0  0  0  0
 13 16  1  1  0  0  0
 14 13  1  0  0  0  0
 15 14  1  0  0  0  0
 17 33  1  0  0  0  0
 17 55  1  0  0  0  0
 18  2  1  0  0  0  0
 20 58  1  0  0  0  0
 20 57  1  0  0  0  0
 21 22  1  0  0  0  0
 22 59  1  0  0  0  0
 22 23  2  0  0  0  0
 23 60  1  0  0  0  0
 24 23  1  0  0  0  0
 24 61  1  0  0  0  0
 25 24  2  0  0  0  0
 26 21  2  0  0  0  0
 26 25  1  0  0  0  0
 27 28  2  0  0  0  0
 28 29  1  0  0  0  0
 28 64  1  0  0  0  0
 29 65  1  0  0  0  0
 30 66  1  0  0  0  0
 30 29  2  0  0  0  0
 31 30  1  0  0  0  0
 32 31  2  0  0  0  0
 32 27  1  0  0  0  0
 33 38  1  0  0  0  0
 34 33  2  0  0  0  0
 34 35  1  0  0  0  0
 35 36  2  0  0  0  0
 36 71  1  0  0  0  0
 36 37  1  0  0  0  0
 37 72  1  0  0  0  0
 38 73  1  0  0  0  0
 38 37  2  0  0  0  0
 39 17  1  0  0  0  0
 40 39  1  0  0  0  0
 40 74  1  0  0  0  0
 41 40  2  0  0  0  0
 42 43  2  0  0  0  0
 42 41  1  0  0  0  0
 43 44  1  0  0  0  0
 44 78  1  0  0  0  0
 44 39  2  0  0  0  0
 48 10  1  0  0  0  0
 50 11  1  0  0  0  0
 53 12  1  0  0  0  0
 56 20  1  0  0  0  0
 62 25  1  0  0  0  0
 63 26  1  0  0  0  0
 67 31  1  0  0  0  0
 68 32  1  0  0  0  0
 69 34  1  0  0  0  0
 70 35  1  0  0  0  0
 75 41  1  0  0  0  0
 76 42  1  0  0  0  0
 77 43  1  0  0  0  0
M  RAD  2  14   2  15   3
M  END
>  <File Format>
g03

$$$$
REDO_re_c_10_rot1.log
 OpenBabel02202017583D
Gaussian sw/gaussian//g16/g16 #p opt freq b3lyp scrf=(smd,solvent=dichloromethan
 78 82  0  0  1  0  0  0  0  0999 V2000
   -1.4947    0.2262    1.3937 C   0  0  2  0  0  0  0  0  0  0  0  0
   -0.3789   -0.3302    0.5878 C   0  0  0  0  0  0  0  0  0  0  0  0
    0.8177   -0.6299    1.1606 C   0  0  0  0  0  0  0  0  0  0  0  0
    1.8996   -1.1576    0.5406 N   0  0  0  0  0  0  0  0  0  0  0  0
    3.0814   -1.6472    1.2855 C   0  0  0  0  0  0  0  0  0  0  0  0
    3.8368   -2.2901    0.2054 N   0  0  0  0  0  0  0  0  0  0  0  0
    3.2448   -2.2403   -1.0127 C   0  0  0  0  0  0  0  0  0  0  0  0
    1.9488   -1.4535   -0.8774 C   0  0  2  0  0  0  0  0  0  0  0  0
    3.6800   -2.7037   -2.0558 O   0  0  0  0  0  0  0  0  0  0  0  0
    1.9663   -0.2145   -1.8070 C   0  0  0  0  0  0  0  0  0  0  0  0
    2.6736   -2.6801    2.3432 C   0  0  0  0  0  0  0  0  0  0  0  0
    3.8723   -0.4954    1.9117 C   0  0  0  0  0  0  0  0  0  0  0  0
   -2.4480   -1.0175    1.7771 C   0  0  1  0  0  0  0  0  0  0  0  0
   -3.6228   -0.5354    2.4601 N   0  0  0  0  0  0  0  0  0  0  0  0
   -4.4672   -0.0259    2.9615 N   0  0  0  0  0  0  0  0  0  0  0  0
   -1.9167   -1.5534    2.5791 H   0  0  0  0  0  0  0  0  0  0  0  0
   -2.2463    1.4673    0.8204 C   0  0  0  0  0  0  0  0  0  0  0  0
   -0.5604   -0.5577   -0.4593 H   0  0  0  0  0  0  0  0  0  0  0  0
   -1.0952    0.5362    2.3682 H   0  0  0  0  0  0  0  0  0  0  0  0
    5.1320   -2.8957    0.4170 C   0  0  0  0  0  0  0  0  0  0  0  0
    3.0051    0.7994   -1.4016 C   0  0  0  0  0  0  0  0  0  0  0  0
    2.6603    1.8733   -0.5671 C   0  0  0  0  0  0  0  0  0  0  0  0
    3.6321    2.7749   -0.1241 C   0  0  0  0  0  0  0  0  0  0  0  0
    4.9676    2.6121   -0.5045 C   0  0  0  0  0  0  0  0  0  0  0  0
    5.3226    1.5460   -1.3383 C   0  0  0  0  0  0  0  0  0  0  0  0
    4.3482    0.6489   -1.7843 C   0  0  0  0  0  0  0  0  0  0  0  0
   -2.8644   -2.0083    0.7053 C   0  0  0  0  0  0  0  0  0  0  0  0
   -1.9650   -3.0454    0.4178 C   0  0  0  0  0  0  0  0  0  0  0  0
   -2.2577   -3.9565   -0.5985 C   0  0  0  0  0  0  0  0  0  0  0  0
   -3.4562   -3.8519   -1.3114 C   0  0  0  0  0  0  0  0  0  0  0  0
   -4.3643   -2.8361   -1.0013 C   0  0  0  0  0  0  0  0  0  0  0  0
   -4.0700   -1.9115    0.0028 C   0  0  0  0  0  0  0  0  0  0  0  0
   -1.2470    2.6120    0.6215 C   0  0  0  0  0  0  0  0  0  0  0  0
   -0.9965    3.2034   -0.6237 C   0  0  0  0  0  0  0  0  0  0  0  0
   -0.0909    4.2635   -0.7465 C   0  0  0  0  0  0  0  0  0  0  0  0
    0.5819    4.7521    0.3739 C   0  0  0  0  0  0  0  0  0  0  0  0
    0.3389    4.1726    1.6241 C   0  0  0  0  0  0  0  0  0  0  0  0
   -0.5680    3.1186    1.7439 C   0  0  0  0  0  0  0  0  0  0  0  0
   -3.1600    1.2056   -0.3633 C   0  0  0  0  0  0  0  0  0  0  0  0
   -4.5220    1.5238   -0.2429 C   0  0  0  0  0  0  0  0  0  0  0  0
   -5.4173    1.2916   -1.2909 C   0  0  0  0  0  0  0  0  0  0  0  0
   -4.9604    0.7363   -2.4887 C   0  0  0  0  0  0  0  0  0  0  0  0
   -3.6035    0.4298   -2.6301 C   0  0  0  0  0  0  0  0  0  0  0  0
   -2.7129    0.6659   -1.5812 C   0  0  0  0  0  0  0  0  0  0  0  0
    0.9589   -0.4313    2.2277 H   0  0  0  0  0  0  0  0  0  0  0  0
    1.1040   -2.1006   -1.1769 H   0  0  0  0  0  0  0  0  0  0  0  0
    0.9705    0.2477   -1.8113 H   0  0  0  0  0  0  0  0  0  0  0  0
    2.1604   -0.5965   -2.8205 H   0  0  0  0  0  0  0  0  0  0  0  0
    2.0628   -2.2096    3.1272 H   0  0  0  0  0  0  0  0  0  0  0  0
    2.0964   -3.4932    1.8781 H   0  0  0  0  0  0  0  0  0  0  0  0
    3.5633   -3.1068    2.8285 H   0  0  0  0  0  0  0  0  0  0  0  0
    4.7279   -0.8794    2.4862 H   0  0  0  0  0  0  0  0  0  0  0  0
    4.2367    0.1891    1.1352 H   0  0  0  0  0  0  0  0  0  0  0  0
    3.2285    0.0664    2.6042 H   0  0  0  0  0  0  0  0  0  0  0  0
   -2.9030    1.8110    1.6347 H   0  0  0  0  0  0  0  0  0  0  0  0
    5.4660   -3.3058   -0.5446 H   0  0  0  0  0  0  0  0  0  0  0  0
    5.8675   -2.1517    0.7611 H   0  0  0  0  0  0  0  0  0  0  0  0
    5.0798   -3.7119    1.1544 H   0  0  0  0  0  0  0  0  0  0  0  0
    1.6211    2.0025   -0.2597 H   0  0  0  0  0  0  0  0  0  0  0  0
    3.3415    3.6065    0.5219 H   0  0  0  0  0  0  0  0  0  0  0  0
    5.7287    3.3152   -0.1567 H   0  0  0  0  0  0  0  0  0  0  0  0
    6.3632    1.4142   -1.6461 H   0  0  0  0  0  0  0  0  0  0  0  0
    4.6299   -0.1844   -2.4322 H   0  0  0  0  0  0  0  0  0  0  0  0
   -1.0365   -3.1344    0.9840 H   0  0  0  0  0  0  0  0  0  0  0  0
   -1.5500   -4.7569   -0.8257 H   0  0  0  0  0  0  0  0  0  0  0  0
   -3.6856   -4.5683   -2.1036 H   0  0  0  0  0  0  0  0  0  0  0  0
   -5.3052   -2.7512   -1.5488 H   0  0  0  0  0  0  0  0  0  0  0  0
   -4.7804   -1.1126    0.2180 H   0  0  0  0  0  0  0  0  0  0  0  0
   -1.5167    2.8490   -1.5128 H   0  0  0  0  0  0  0  0  0  0  0  0
    0.0868    4.7064   -1.7295 H   0  0  0  0  0  0  0  0  0  0  0  0
    1.2897    5.5786    0.2766 H   0  0  0  0  0  0  0  0  0  0  0  0
    0.8526    4.5487    2.5125 H   0  0  0  0  0  0  0  0  0  0  0  0
   -0.7579    2.6929    2.7327 H   0  0  0  0  0  0  0  0  0  0  0  0
   -4.8893    1.9518    0.6943 H   0  0  0  0  0  0  0  0  0  0  0  0
   -6.4736    1.5438   -1.1687 H   0  0  0  0  0  0  0  0  0  0  0  0
   -5.6560    0.5479   -3.3100 H   0  0  0  0  0  0  0  0  0  0  0  0
   -3.2333    0.0016   -3.5646 H   0  0  0  0  0  0  0  0  0  0  0  0
   -1.6593    0.4323   -1.7251 H   0  0  0  0  0  0  0  0  0  0  0  0
  1 13  1  0  0  0  0
  1 19  1  1  0  0  0
  2  3  2  0  0  0  0
  2  1  1  0  0  0  0
  3 45  1  0  0  0  0
  4  3  1  0  0  0  0
  4  5  1  0  0  0  0
  5 12  1  0  0  0  0
  5 11  1  0  0  0  0
  6 20  1  0  0  0  0
  6  5  1  0  0  0  0
  7  8  1  0  0  0  0
  7  6  1  0  0  0  0
  8 46  1  6  0  0  0
  8  4  1  0  0  0  0
  9  7  2  0  0  0  0
 10 21  1  0  0  0  0
 10  8  1  0  0  0  0
 11 51  1  0  0  0  0
 11 49  1  0  0  0  0
 12 52  1  0  0  0  0
 12 54  1  0  0  0  0
 13 14  1  0  0  0  0
 13 16  1  1  0  0  0
 14 15  1  0  0  0  0
 17  1  1  0  0  0  0
 17 55  1  0  0  0  0
 18  2  1  0  0  0  0
 20 57  1  0  0  0  0
 20 58  1  0  0  0  0
 21 22  1  0  0  0  0
 22 59  1  0  0  0  0
 22 23  2  0  0  0  0
 23 60  1  0  0  0  0
 24 61  1  0  0  0  0
 24 23  1  0  0  0  0
 25 24  2  0  0  0  0
 26 21  2  0  0  0  0
 26 25  1  0  0  0  0
 27 13  1  0  0  0  0
 28 27  1  0  0  0  0
 28 64  1  0  0  0  0
 29 28  2  0  0  0  0
 30 31  2  0  0  0  0
 30 29  1  0  0  0  0
 31 32  1  0  0  0  0
 32 68  1  0  0  0  0
 32 27  2  0  0  0  0
 33 17  1  0  0  0  0
 33 38  2  0  0  0  0
 34 33  1  0  0  0  0
 35 34  2  0  0  0  0
 35 36  1  0  0  0  0
 36 37  2  0  0  0  0
 37 38  1  0  0  0  0
 37 72  1  0  0  0  0
 38 73  1  0  0  0  0
 39 40  1  0  0  0  0
 39 17  1  0  0  0  0
 40 74  1  0  0  0  0
 41 75  1  0  0  0  0
 41 40  2  0  0  0  0
 42 41  1  0  0  0  0
 43 42  2  0  0  0  0
 43 44  1  0  0  0  0
 44 39  2  0  0  0  0
 47 10  1  0  0  0  0
 48 10  1  0  0  0  0
 50 11  1  0  0  0  0
 53 12  1  0  0  0  0
 56 20  1  0  0  0  0
 62 25  1  0  0  0  0
 63 26  1  0  0  0  0
 65 29  1  0  0  0  0
 66 30  1  0  0  0  0
 67 31  1  0  0  0  0
 69 34  1  0  0  0  0
 70 35  1  0  0  0  0
 71 36  1  0  0  0  0
 76 42  1  0  0  0  0
 77 43  1  0  0  0  0
 78 44  1  0  0  0  0
M  RAD  2  14   2  15   3
M  END
>  <File Format>
g03

$$$$
REDO_re_c_15.log
 OpenBabel02202017583D
Gaussian sw/gaussian//g16/g16 #p opt freq b3lyp/def2svp scrf=(smd,solvent=dichlo
 78 82  0  0  1  0  0  0  0  0999 V2000
    1.3820   -0.6770   -0.1630 C   0  0  2  0  0  0  0  0  0  0  0  0
   -0.0250   -0.3388   -0.5498 C   0  0  0  0  0  0  0  0  0  0  0  0
   -0.8895   -1.3117   -0.9286 C   0  0  0  0  0  0  0  0  0  0  0  0
   -2.2287   -1.1894   -1.1591 N   0  0  0  0  0  0  0  0  0  0  0  0
   -3.0799   -2.3898   -1.3391 C   0  0  0  0  0  0  0  0  0  0  0  0
   -4.4159   -1.8077   -1.1726 N   0  0  0  0  0  0  0  0  0  0  0  0
   -4.4203   -0.5164   -0.7650 C   0  0  0  0  0  0  0  0  0  0  0  0
   -2.9771   -0.0398   -0.6866 C   0  0  2  0  0  0  0  0  0  0  0  0
   -5.4067    0.1655   -0.5239 O   0  0  0  0  0  0  0  0  0  0  0  0
   -2.7572    1.2761   -1.4824 C   0  0  0  0  0  0  0  0  0  0  0  0
   -2.8275   -3.4443   -0.2515 C   0  0  0  0  0  0  0  0  0  0  0  0
   -2.8917   -2.9759   -2.7387 C   0  0  0  0  0  0  0  0  0  0  0  0
    1.6318   -0.2949    1.3370 C   0  0  1  0  0  0  0  0  0  0  0  0
    1.3239    1.1320    1.5340 N   0  0  0  0  0  0  0  0  0  0  0  0
    0.9744    2.1518    1.7751 N   0  0  0  0  0  0  0  0  0  0  0  0
    2.7020   -0.3325    1.5863 H   0  0  0  0  0  0  0  0  0  0  0  0
    2.5061   -0.1466   -1.1110 C   0  0  0  0  0  0  0  0  0  0  0  0
   -0.3522    0.6957   -0.4374 H   0  0  0  0  0  0  0  0  0  0  0  0
    1.4634   -1.7718   -0.1390 H   0  0  0  0  0  0  0  0  0  0  0  0
   -5.6311   -2.5684   -1.3634 C   0  0  0  0  0  0  0  0  0  0  0  0
   -2.6228    2.4784   -0.5763 C   0  0  0  0  0  0  0  0  0  0  0  0
   -1.4368    3.2253   -0.5491 C   0  0  0  0  0  0  0  0  0  0  0  0
   -1.2806    4.3008    0.3325 C   0  0  0  0  0  0  0  0  0  0  0  0
   -2.3189    4.6489    1.2003 C   0  0  0  0  0  0  0  0  0  0  0  0
   -3.5106    3.9144    1.1781 C   0  0  0  0  0  0  0  0  0  0  0  0
   -3.6609    2.8371    0.3010 C   0  0  0  0  0  0  0  0  0  0  0  0
    0.8303   -1.0974    2.3392 C   0  0  0  0  0  0  0  0  0  0  0  0
    1.4946   -2.1448    2.9918 C   0  0  0  0  0  0  0  0  0  0  0  0
    0.7827   -2.9951    3.8402 C   0  0  0  0  0  0  0  0  0  0  0  0
   -0.5841   -2.7895    4.0526 C   0  0  0  0  0  0  0  0  0  0  0  0
   -1.2401   -1.7314    3.4157 C   0  0  0  0  0  0  0  0  0  0  0  0
   -0.5380   -0.8857    2.5539 C   0  0  0  0  0  0  0  0  0  0  0  0
    2.7967    1.3197   -0.8376 C   0  0  0  0  0  0  0  0  0  0  0  0
    1.9953    2.3127   -1.4219 C   0  0  0  0  0  0  0  0  0  0  0  0
    2.1392    3.6513   -1.0547 C   0  0  0  0  0  0  0  0  0  0  0  0
    3.1011    4.0210   -0.1058 C   0  0  0  0  0  0  0  0  0  0  0  0
    3.9399    3.0476    0.4450 C   0  0  0  0  0  0  0  0  0  0  0  0
    3.7915    1.7082    0.0785 C   0  0  0  0  0  0  0  0  0  0  0  0
    3.7754   -0.9922   -1.1394 C   0  0  0  0  0  0  0  0  0  0  0  0
    4.0697   -2.0169   -0.2296 C   0  0  0  0  0  0  0  0  0  0  0  0
    5.2666   -2.7398   -0.3234 C   0  0  0  0  0  0  0  0  0  0  0  0
    6.1878   -2.4527   -1.3305 C   0  0  0  0  0  0  0  0  0  0  0  0
    5.9039   -1.4342   -2.2487 C   0  0  0  0  0  0  0  0  0  0  0  0
    4.7137   -0.7149   -2.1501 C   0  0  0  0  0  0  0  0  0  0  0  0
   -0.5011   -2.3256   -1.0626 H   0  0  0  0  0  0  0  0  0  0  0  0
   -2.7308    0.1499    0.3767 H   0  0  0  0  0  0  0  0  0  0  0  0
   -3.5985    1.4158   -2.1791 H   0  0  0  0  0  0  0  0  0  0  0  0
   -1.8534    1.1687   -2.0967 H   0  0  0  0  0  0  0  0  0  0  0  0
   -1.8233   -3.8801   -0.3493 H   0  0  0  0  0  0  0  0  0  0  0  0
   -2.9243   -2.9938    0.7475 H   0  0  0  0  0  0  0  0  0  0  0  0
   -3.5522   -4.2664   -0.3413 H   0  0  0  0  0  0  0  0  0  0  0  0
   -3.5278   -3.8608   -2.8875 H   0  0  0  0  0  0  0  0  0  0  0  0
   -3.1358   -2.2214   -3.5009 H   0  0  0  0  0  0  0  0  0  0  0  0
   -1.8454   -3.2886   -2.8723 H   0  0  0  0  0  0  0  0  0  0  0  0
    2.0640   -0.2087   -2.1158 H   0  0  0  0  0  0  0  0  0  0  0  0
   -6.4759   -1.8965   -1.1653 H   0  0  0  0  0  0  0  0  0  0  0  0
   -5.7084   -2.9446   -2.3951 H   0  0  0  0  0  0  0  0  0  0  0  0
   -5.6870   -3.4221   -0.6696 H   0  0  0  0  0  0  0  0  0  0  0  0
   -0.6247    2.9610   -1.2268 H   0  0  0  0  0  0  0  0  0  0  0  0
   -0.3434    4.8625    0.3399 H   0  0  0  0  0  0  0  0  0  0  0  0
   -2.2024    5.4880    1.8907 H   0  0  0  0  0  0  0  0  0  0  0  0
   -4.3292    4.1819    1.8514 H   0  0  0  0  0  0  0  0  0  0  0  0
   -4.5846    2.2532    0.2900 H   0  0  0  0  0  0  0  0  0  0  0  0
    2.5635   -2.2988    2.8236 H   0  0  0  0  0  0  0  0  0  0  0  0
    1.3005   -3.8158    4.3415 H   0  0  0  0  0  0  0  0  0  0  0  0
   -1.1380   -3.4510    4.7228 H   0  0  0  0  0  0  0  0  0  0  0  0
   -2.3052   -1.5611    3.5877 H   0  0  0  0  0  0  0  0  0  0  0  0
   -1.0605   -0.0647    2.0608 H   0  0  0  0  0  0  0  0  0  0  0  0
    1.2398    2.0242   -2.1558 H   0  0  0  0  0  0  0  0  0  0  0  0
    1.4989    4.4111   -1.5082 H   0  0  0  0  0  0  0  0  0  0  0  0
    3.2073    5.0682    0.1867 H   0  0  0  0  0  0  0  0  0  0  0  0
    4.7096    3.3312    1.1666 H   0  0  0  0  0  0  0  0  0  0  0  0
    4.4498    0.9527    0.5126 H   0  0  0  0  0  0  0  0  0  0  0  0
    3.3762   -2.2798    0.5700 H   0  0  0  0  0  0  0  0  0  0  0  0
    5.4721   -3.5335    0.3994 H   0  0  0  0  0  0  0  0  0  0  0  0
    7.1201   -3.0178   -1.4038 H   0  0  0  0  0  0  0  0  0  0  0  0
    6.6137   -1.2016   -3.0465 H   0  0  0  0  0  0  0  0  0  0  0  0
    4.5031    0.0818   -2.8685 H   0  0  0  0  0  0  0  0  0  0  0  0
  1 19  1  6  0  0  0
  1 13  1  0  0  0  0
  2 18  1  0  0  0  0
  2  1  1  0  0  0  0
  3  2  2  0  0  0  0
  4  3  1  0  0  0  0
  4  8  1  0  0  0  0
  5  6  1  0  0  0  0
  5  4  1  0  0  0  0
  5 11  1  0  0  0  0
  6  7  1  0  0  0  0
  7  8  1  0  0  0  0
  7  9  2  0  0  0  0
  8 46  1  1  0  0  0
 10  8  1  0  0  0  0
 10 21  1  0  0  0  0
 11 50  1  0  0  0  0
 12  5  1  0  0  0  0
 13 14  1  0  0  0  0
 13 16  1  1  0  0  0
 13 27  1  0  0  0  0
 14 15  1  0  0  0  0
 17 33  1  0  0  0  0
 17  1  1  0  0  0  0
 20  6  1  0  0  0  0
 20 56  1  0  0  0  0
 20 58  1  0  0  0  0
 21 22  2  0  0  0  0
 21 26  1  0  0  0  0
 22 23  1  0  0  0  0
 23 60  1  0  0  0  0
 23 24  2  0  0  0  0
 24 61  1  0  0  0  0
 25 24  1  0  0  0  0
 25 62  1  0  0  0  0
 26 25  2  0  0  0  0
 27 32  2  0  0  0  0
 27 28  1  0  0  0  0
 28 29  2  0  0  0  0
 29 30  1  0  0  0  0
 29 65  1  0  0  0  0
 30 66  1  0  0  0  0
 31 67  1  0  0  0  0
 31 30  2  0  0  0  0
 32 31  1  0  0  0  0
 33 38  2  0  0  0  0
 34 35  2  0  0  0  0
 34 33  1  0  0  0  0
 35 36  1  0  0  0  0
 36 71  1  0  0  0  0
 36 37  2  0  0  0  0
 37 72  1  0  0  0  0
 38 37  1  0  0  0  0
 38 73  1  0  0  0  0
 39 17  1  0  0  0  0
 39 40  2  0  0  0  0
 40 74  1  0  0  0  0
 41 40  1  0  0  0  0
 41 75  1  0  0  0  0
 42 41  2  0  0  0  0
 43 44  2  0  0  0  0
 43 42  1  0  0  0  0
 44 39  1  0  0  0  0
 45  3  1  0  0  0  0
 47 10  1  0  0  0  0
 48 10  1  0  0  0  0
 49 11  1  0  0  0  0
 51 11  1  0  0  0  0
 52 12  1  0  0  0  0
 53 12  1  0  0  0  0
 54 12  1  0  0  0  0
 55 17  1  0  0  0  0
 57 20  1  0  0  0  0
 59 22  1  0  0  0  0
 63 26  1  0  0  0  0
 64 28  1  0  0  0  0
 68 32  1  0  0  0  0
 69 34  1  0  0  0  0
 70 35  1  0  0  0  0
 76 42  1  0  0  0  0
 77 43  1  0  0  0  0
 78 44  1  0  0  0  0
M  RAD  2  14   2  15   3
M  END
>  <File Format>
g03

$$$$
REDO_re_c_16.log
 OpenBabel02202017583D
Gaussian sw/gaussian//g16/g16 #p opt freq b3lyp/def2svp scrf=(smd,solvent=dichlo
 78 82  0  0  1  0  0  0  0  0999 V2000
   -1.3921   -0.5864    0.3352 C   0  0  2  0  0  0  0  0  0  0  0  0
    0.0727   -0.2972    0.3508 C   0  0  0  0  0  0  0  0  0  0  0  0
    0.9708   -1.2095    0.8051 C   0  0  0  0  0  0  0  0  0  0  0  0
    2.3213   -1.0676    0.8225 N   0  0  0  0  0  0  0  0  0  0  0  0
    3.2503   -2.1639    1.1611 C   0  0  0  0  0  0  0  0  0  0  0  0
    4.5238   -1.5842    0.7154 N   0  0  0  0  0  0  0  0  0  0  0  0
    4.4327   -0.3264    0.2177 C   0  0  0  0  0  0  0  0  0  0  0  0
    2.9847    0.1247    0.3391 C   0  0  2  0  0  0  0  0  0  0  0  0
    5.3538    0.3483   -0.2207 O   0  0  0  0  0  0  0  0  0  0  0  0
    2.8325    1.3407    1.2928 C   0  0  0  0  0  0  0  0  0  0  0  0
    2.9371   -3.4382    0.3704 C   0  0  0  0  0  0  0  0  0  0  0  0
    3.2557   -2.4312    2.6698 C   0  0  0  0  0  0  0  0  0  0  0  0
   -1.8962   -1.0467   -1.0957 C   0  0  1  0  0  0  0  0  0  0  0  0
   -1.4746   -0.0657   -2.0849 N   0  0  0  0  0  0  0  0  0  0  0  0
   -1.0184    0.5876   -2.8504 N   0  0  0  0  0  0  0  0  0  0  0  0
   -2.9935   -1.0052   -1.1500 H   0  0  0  0  0  0  0  0  0  0  0  0
   -2.2841    0.5581    0.9110 C   0  0  0  0  0  0  0  0  0  0  0  0
    0.4103    0.6561   -0.0600 H   0  0  0  0  0  0  0  0  0  0  0  0
   -1.5673   -1.4935    0.9281 H   0  0  0  0  0  0  0  0  0  0  0  0
    5.7800   -2.2935    0.8147 C   0  0  0  0  0  0  0  0  0  0  0  0
    2.7044    2.6832    0.6113 C   0  0  0  0  0  0  0  0  0  0  0  0
    3.4958    3.0262   -0.4978 C   0  0  0  0  0  0  0  0  0  0  0  0
    3.3530    4.2717   -1.1168 C   0  0  0  0  0  0  0  0  0  0  0  0
    2.4234    5.1994   -0.6351 C   0  0  0  0  0  0  0  0  0  0  0  0
    1.6394    4.8736    0.4762 C   0  0  0  0  0  0  0  0  0  0  0  0
    1.7801    3.6253    1.0901 C   0  0  0  0  0  0  0  0  0  0  0  0
   -1.4045   -2.4093   -1.5318 C   0  0  0  0  0  0  0  0  0  0  0  0
   -2.2990   -3.4816   -1.4093 C   0  0  0  0  0  0  0  0  0  0  0  0
   -1.8690   -4.7786   -1.6943 C   0  0  0  0  0  0  0  0  0  0  0  0
   -0.5557   -5.0035   -2.1198 C   0  0  0  0  0  0  0  0  0  0  0  0
    0.3278   -3.9292   -2.2607 C   0  0  0  0  0  0  0  0  0  0  0  0
   -0.0904   -2.6301   -1.9628 C   0  0  0  0  0  0  0  0  0  0  0  0
   -2.4352    1.6769   -0.1116 C   0  0  0  0  0  0  0  0  0  0  0  0
   -3.5276    1.7183   -0.9972 C   0  0  0  0  0  0  0  0  0  0  0  0
   -3.5622    2.6398   -2.0469 C   0  0  0  0  0  0  0  0  0  0  0  0
   -2.5064    3.5381   -2.2263 C   0  0  0  0  0  0  0  0  0  0  0  0
   -1.4368    3.5388   -1.3212 C   0  0  0  0  0  0  0  0  0  0  0  0
   -1.4114    2.6256   -0.2673 C   0  0  0  0  0  0  0  0  0  0  0  0
   -3.6229    0.1065    1.4851 C   0  0  0  0  0  0  0  0  0  0  0  0
   -4.1231   -1.1997    1.3998 C   0  0  0  0  0  0  0  0  0  0  0  0
   -5.3675   -1.5313    1.9528 C   0  0  0  0  0  0  0  0  0  0  0  0
   -6.1304   -0.5635    2.6058 C   0  0  0  0  0  0  0  0  0  0  0  0
   -5.6382    0.7437    2.7060 C   0  0  0  0  0  0  0  0  0  0  0  0
   -4.4021    1.0707    2.1508 C   0  0  0  0  0  0  0  0  0  0  0  0
    0.6079   -2.1624    1.2003 H   0  0  0  0  0  0  0  0  0  0  0  0
    2.6061    0.3942   -0.6639 H   0  0  0  0  0  0  0  0  0  0  0  0
    3.6910    1.3524    1.9860 H   0  0  0  0  0  0  0  0  0  0  0  0
    1.9423    1.1706    1.9140 H   0  0  0  0  0  0  0  0  0  0  0  0
    1.9514   -3.8371    0.6471 H   0  0  0  0  0  0  0  0  0  0  0  0
    2.9471   -3.2280   -0.7086 H   0  0  0  0  0  0  0  0  0  0  0  0
    3.6814   -4.2173    0.5894 H   0  0  0  0  0  0  0  0  0  0  0  0
    3.9705   -3.2258    2.9299 H   0  0  0  0  0  0  0  0  0  0  0  0
    3.5222   -1.5147    3.2167 H   0  0  0  0  0  0  0  0  0  0  0  0
    2.2557   -2.7577    2.9923 H   0  0  0  0  0  0  0  0  0  0  0  0
   -1.7002    0.9628    1.7513 H   0  0  0  0  0  0  0  0  0  0  0  0
    6.5701   -1.6201    0.4587 H   0  0  0  0  0  0  0  0  0  0  0  0
    5.9946   -2.5766    1.8570 H   0  0  0  0  0  0  0  0  0  0  0  0
    5.7817   -3.2029    0.1934 H   0  0  0  0  0  0  0  0  0  0  0  0
    4.2397    2.3131   -0.8606 H   0  0  0  0  0  0  0  0  0  0  0  0
    3.9765    4.5209   -1.9795 H   0  0  0  0  0  0  0  0  0  0  0  0
    2.3127    6.1723   -1.1207 H   0  0  0  0  0  0  0  0  0  0  0  0
    0.9101    5.5898    0.8633 H   0  0  0  0  0  0  0  0  0  0  0  0
    1.1616    3.3747    1.9566 H   0  0  0  0  0  0  0  0  0  0  0  0
   -3.3257   -3.2964   -1.0861 H   0  0  0  0  0  0  0  0  0  0  0  0
   -2.5654   -5.6138   -1.5919 H   0  0  0  0  0  0  0  0  0  0  0  0
   -0.2227   -6.0180   -2.3505 H   0  0  0  0  0  0  0  0  0  0  0  0
    1.3504   -4.1010   -2.6027 H   0  0  0  0  0  0  0  0  0  0  0  0
    0.6077   -1.7991   -2.0717 H   0  0  0  0  0  0  0  0  0  0  0  0
   -4.3536    1.0156   -0.8708 H   0  0  0  0  0  0  0  0  0  0  0  0
   -4.4131    2.6490   -2.7321 H   0  0  0  0  0  0  0  0  0  0  0  0
   -2.5234    4.2481   -3.0564 H   0  0  0  0  0  0  0  0  0  0  0  0
   -0.6176    4.2525   -1.4349 H   0  0  0  0  0  0  0  0  0  0  0  0
   -0.5741    2.6354    0.4305 H   0  0  0  0  0  0  0  0  0  0  0  0
   -3.5561   -1.9921    0.9100 H   0  0  0  0  0  0  0  0  0  0  0  0
   -5.7352   -2.5572    1.8703 H   0  0  0  0  0  0  0  0  0  0  0  0
   -7.1001   -0.8227    3.0375 H   0  0  0  0  0  0  0  0  0  0  0  0
   -6.2215    1.5116    3.2204 H   0  0  0  0  0  0  0  0  0  0  0  0
   -4.0296    2.0954    2.2289 H   0  0  0  0  0  0  0  0  0  0  0  0
  1  2  1  0  0  0  0
  1 17  1  0  0  0  0
  1 19  1  1  0  0  0
  2  3  2  0  0  0  0
  3  4  1  0  0  0  0
  3 45  1  0  0  0  0
  4  5  1  0  0  0  0
  5 12  1  0  0  0  0
  6 20  1  0  0  0  0
  6  5  1  0  0  0  0
  7  8  1  0  0  0  0
  7  6  1  0  0  0  0
  8 46  1  6  0  0  0
  8  4  1  0  0  0  0
  8 10  1  0  0  0  0
  9  7  2  0  0  0  0
 10 48  1  0  0  0  0
 10 47  1  0  0  0  0
 11 51  1  0  0  0  0
 11 49  1  0  0  0  0
 11  5  1  0  0  0  0
 12 52  1  0  0  0  0
 12 54  1  0  0  0  0
 12 53  1  0  0  0  0
 13 16  1  1  0  0  0
 13  1  1  0  0  0  0
 14 13  1  0  0  0  0
 15 14  1  0  0  0  0
 17 39  1  0  0  0  0
 17 55  1  0  0  0  0
 18  2  1  0  0  0  0
 20 57  1  0  0  0  0
 21 26  1  0  0  0  0
 21 10  1  0  0  0  0
 22 21  2  0  0  0  0
 23 24  2  0  0  0  0
 23 22  1  0  0  0  0
 24 25  1  0  0  0  0
 25 62  1  0  0  0  0
 25 26  2  0  0  0  0
 26 63  1  0  0  0  0
 27 28  1  0  0  0  0
 27 13  1  0  0  0  0
 28 64  1  0  0  0  0
 29 65  1  0  0  0  0
 29 28  2  0  0  0  0
 30 29  1  0  0  0  0
 31 30  2  0  0  0  0
 31 32  1  0  0  0  0
 32 27  2  0  0  0  0
 33 17  1  0  0  0  0
 34 69  1  0  0  0  0
 34 33  2  0  0  0  0
 35 34  1  0  0  0  0
 36 35  2  0  0  0  0
 36 37  1  0  0  0  0
 37 38  2  0  0  0  0
 38 33  1  0  0  0  0
 38 73  1  0  0  0  0
 39 44  1  0  0  0  0
 40 39  2  0  0  0  0
 40 41  1  0  0  0  0
 41 42  2  0  0  0  0
 42 43  1  0  0  0  0
 42 76  1  0  0  0  0
 43 77  1  0  0  0  0
 44 78  1  0  0  0  0
 44 43  2  0  0  0  0
 50 11  1  0  0  0  0
 56 20  1  0  0  0  0
 58 20  1  0  0  0  0
 59 22  1  0  0  0  0
 60 23  1  0  0  0  0
 61 24  1  0  0  0  0
 66 30  1  0  0  0  0
 67 31  1  0  0  0  0
 68 32  1  0  0  0  0
 70 35  1  0  0  0  0
 71 36  1  0  0  0  0
 72 37  1  0  0  0  0
 74 40  1  0  0  0  0
 75 41  1  0  0  0  0
M  RAD  2  14   2  15   3
M  END
>  <File Format>
g03

$$$$
REDO_re_c_20.log
 OpenBabel02202017583D
Gaussian sw/gaussian//g16/g16 #p opt freq b3lyp/def2svp scrf=(smd,solvent=dichlo
 78 82  0  0  1  0  0  0  0  0999 V2000
    1.6059   -0.4129   -0.3148 C   0  0  2  0  0  0  0  0  0  0  0  0
    0.1158   -0.3266   -0.3371 C   0  0  0  0  0  0  0  0  0  0  0  0
   -0.6457   -1.3328   -0.8359 C   0  0  0  0  0  0  0  0  0  0  0  0
   -2.0031   -1.3758   -0.8908 N   0  0  0  0  0  0  0  0  0  0  0  0
   -2.7428   -2.6096   -1.2323 C   0  0  0  0  0  0  0  0  0  0  0  0
   -4.1096   -2.2141   -0.8776 N   0  0  0  0  0  0  0  0  0  0  0  0
   -4.2232   -0.9734   -0.3352 C   0  0  0  0  0  0  0  0  0  0  0  0
   -2.8454   -0.3286   -0.3529 C   0  0  2  0  0  0  0  0  0  0  0  0
   -5.2501   -0.4486    0.0645 O   0  0  0  0  0  0  0  0  0  0  0  0
   -2.8427    0.9719   -1.1956 C   0  0  0  0  0  0  0  0  0  0  0  0
   -2.2889   -3.7964   -0.3723 C   0  0  0  0  0  0  0  0  0  0  0  0
   -2.6181   -2.9252   -2.7254 C   0  0  0  0  0  0  0  0  0  0  0  0
    2.1544   -0.6185    1.1522 C   0  0  1  0  0  0  0  0  0  0  0  0
    1.5909    0.4132    2.0184 N   0  0  0  0  0  0  0  0  0  0  0  0
    1.0573    1.0834    2.7158 N   0  0  0  0  0  0  0  0  0  0  0  0
    3.2348   -0.4155    1.2006 H   0  0  0  0  0  0  0  0  0  0  0  0
    2.3334    0.7585   -1.0480 C   0  0  0  0  0  0  0  0  0  0  0  0
   -0.3475    0.5699    0.0750 H   0  0  0  0  0  0  0  0  0  0  0  0
    1.8975   -1.3546   -0.7983 H   0  0  0  0  0  0  0  0  0  0  0  0
   -5.2443   -3.0932   -1.0494 C   0  0  0  0  0  0  0  0  0  0  0  0
   -3.3804    2.1671   -0.4500 C   0  0  0  0  0  0  0  0  0  0  0  0
   -2.6390    2.7368    0.5987 C   0  0  0  0  0  0  0  0  0  0  0  0
   -3.1247    3.8396    1.3060 C   0  0  0  0  0  0  0  0  0  0  0  0
   -4.3655    4.3940    0.9737 C   0  0  0  0  0  0  0  0  0  0  0  0
   -5.1133    3.8341   -0.0667 C   0  0  0  0  0  0  0  0  0  0  0  0
   -4.6247    2.7284   -0.7689 C   0  0  0  0  0  0  0  0  0  0  0  0
    1.8449   -1.9705    1.7580 C   0  0  0  0  0  0  0  0  0  0  0  0
    2.8863   -2.9074    1.7945 C   0  0  0  0  0  0  0  0  0  0  0  0
    2.6346   -4.2076    2.2363 C   0  0  0  0  0  0  0  0  0  0  0  0
    1.3514   -4.5676    2.6594 C   0  0  0  0  0  0  0  0  0  0  0  0
    0.3189   -3.6248    2.6419 C   0  0  0  0  0  0  0  0  0  0  0  0
    0.5594   -2.3257    2.1885 C   0  0  0  0  0  0  0  0  0  0  0  0
    2.2694    2.0247   -0.2055 C   0  0  0  0  0  0  0  0  0  0  0  0
    1.1056    2.8127   -0.2106 C   0  0  0  0  0  0  0  0  0  0  0  0
    0.9551    3.8689    0.6885 C   0  0  0  0  0  0  0  0  0  0  0  0
    1.9785    4.1717    1.5963 C   0  0  0  0  0  0  0  0  0  0  0  0
    3.1638    3.4316    1.5733 C   0  0  0  0  0  0  0  0  0  0  0  0
    3.3084    2.3689    0.6781 C   0  0  0  0  0  0  0  0  0  0  0  0
    3.7440    0.4384   -1.5333 C   0  0  0  0  0  0  0  0  0  0  0  0
    4.4020   -0.7775   -1.3003 C   0  0  0  0  0  0  0  0  0  0  0  0
    5.6977   -0.9992   -1.7859 C   0  0  0  0  0  0  0  0  0  0  0  0
    6.3554   -0.0112   -2.5183 C   0  0  0  0  0  0  0  0  0  0  0  0
    5.7056    1.2039   -2.7673 C   0  0  0  0  0  0  0  0  0  0  0  0
    4.4184    1.4228   -2.2788 C   0  0  0  0  0  0  0  0  0  0  0  0
   -0.1474   -2.2156   -1.2466 H   0  0  0  0  0  0  0  0  0  0  0  0
   -2.5476   -0.0837    0.6836 H   0  0  0  0  0  0  0  0  0  0  0  0
   -3.4187    0.7979   -2.1165 H   0  0  0  0  0  0  0  0  0  0  0  0
   -1.8039    1.1663   -1.5005 H   0  0  0  0  0  0  0  0  0  0  0  0
   -1.2409   -4.0537   -0.5806 H   0  0  0  0  0  0  0  0  0  0  0  0
   -2.3899   -3.5520    0.6953 H   0  0  0  0  0  0  0  0  0  0  0  0
   -2.8966   -4.6860   -0.5929 H   0  0  0  0  0  0  0  0  0  0  0  0
   -3.1867   -3.8294   -2.9881 H   0  0  0  0  0  0  0  0  0  0  0  0
   -2.9883   -2.0804   -3.3245 H   0  0  0  0  0  0  0  0  0  0  0  0
   -1.5636   -3.1060   -2.9820 H   0  0  0  0  0  0  0  0  0  0  0  0
    1.7224    0.9339   -1.9466 H   0  0  0  0  0  0  0  0  0  0  0  0
   -6.1390   -2.5439   -0.7291 H   0  0  0  0  0  0  0  0  0  0  0  0
   -5.3646   -3.3878   -2.1035 H   0  0  0  0  0  0  0  0  0  0  0  0
   -5.1492   -4.0036   -0.4363 H   0  0  0  0  0  0  0  0  0  0  0  0
   -1.6657    2.3158    0.8635 H   0  0  0  0  0  0  0  0  0  0  0  0
   -2.5314    4.2690    2.1175 H   0  0  0  0  0  0  0  0  0  0  0  0
   -4.7474    5.2579    1.5234 H   0  0  0  0  0  0  0  0  0  0  0  0
   -6.0852    4.2585   -0.3318 H   0  0  0  0  0  0  0  0  0  0  0  0
   -5.2186    2.2878   -1.5732 H   0  0  0  0  0  0  0  0  0  0  0  0
    3.8882   -2.6198    1.4678 H   0  0  0  0  0  0  0  0  0  0  0  0
    3.4463   -4.9382    2.2561 H   0  0  0  0  0  0  0  0  0  0  0  0
    1.1574   -5.5834    3.0116 H   0  0  0  0  0  0  0  0  0  0  0  0
   -0.6818   -3.8998    2.9823 H   0  0  0  0  0  0  0  0  0  0  0  0
   -0.2544   -1.5991    2.1783 H   0  0  0  0  0  0  0  0  0  0  0  0
    0.3046    2.5841   -0.9159 H   0  0  0  0  0  0  0  0  0  0  0  0
    0.0361    4.4588    0.6810 H   0  0  0  0  0  0  0  0  0  0  0  0
    1.8573    4.9946    2.3047 H   0  0  0  0  0  0  0  0  0  0  0  0
    3.9773    3.6764    2.2602 H   0  0  0  0  0  0  0  0  0  0  0  0
    4.2353    1.7919    0.6730 H   0  0  0  0  0  0  0  0  0  0  0  0
    3.9194   -1.5828   -0.7449 H   0  0  0  0  0  0  0  0  0  0  0  0
    6.1890   -1.9552   -1.5883 H   0  0  0  0  0  0  0  0  0  0  0  0
    7.3657   -0.1841   -2.8970 H   0  0  0  0  0  0  0  0  0  0  0  0
    6.2056    1.9848   -3.3458 H   0  0  0  0  0  0  0  0  0  0  0  0
    3.9227    2.3772   -2.4739 H   0  0  0  0  0  0  0  0  0  0  0  0
  1 19  1  6  0  0  0
  1 13  1  0  0  0  0
  2  1  1  0  0  0  0
  2 18  1  0  0  0  0
  3  2  2  0  0  0  0
  4  3  1  0  0  0  0
  4  8  1  0  0  0  0
  5  4  1  0  0  0  0
  5  6  1  0  0  0  0
  5 11  1  0  0  0  0
  6  7  1  0  0  0  0
  7  9  2  0  0  0  0
  8  7  1  0  0  0  0
  8 46  1  1  0  0  0
 10 21  1  0  0  0  0
 10  8  1  0  0  0  0
 11 50  1  0  0  0  0
 12  5  1  0  0  0  0
 13 16  1  6  0  0  0
 13 27  1  0  0  0  0
 13 14  1  0  0  0  0
 14 15  1  0  0  0  0
 17  1  1  0  0  0  0
 17 33  1  0  0  0  0
 20  6  1  0  0  0  0
 20 56  1  0  0  0  0
 20 58  1  0  0  0  0
 21 22  1  0  0  0  0
 22 59  1  0  0  0  0
 22 23  2  0  0  0  0
 23 60  1  0  0  0  0
 24 23  1  0  0  0  0
 24 61  1  0  0  0  0
 25 24  2  0  0  0  0
 26 21  2  0  0  0  0
 26 25  1  0  0  0  0
 27 28  2  0  0  0  0
 27 32  1  0  0  0  0
 28 29  1  0  0  0  0
 29 65  1  0  0  0  0
 29 30  2  0  0  0  0
 30 66  1  0  0  0  0
 31 30  1  0  0  0  0
 31 67  1  0  0  0  0
 32 31  2  0  0  0  0
 33 38  1  0  0  0  0
 34 33  2  0  0  0  0
 34 35  1  0  0  0  0
 35 36  2  0  0  0  0
 36 71  1  0  0  0  0
 37 36  1  0  0  0  0
 37 72  1  0  0  0  0
 38 37  2  0  0  0  0
 39 40  1  0  0  0  0
 39 17  1  0  0  0  0
 40 74  1  0  0  0  0
 41 75  1  0  0  0  0
 41 40  2  0  0  0  0
 42 41  1  0  0  0  0
 43 42  2  0  0  0  0
 43 44  1  0  0  0  0
 44 39  2  0  0  0  0
 45  3  1  0  0  0  0
 47 10  1  0  0  0  0
 48 10  1  0  0  0  0
 49 11  1  0  0  0  0
 51 11  1  0  0  0  0
 52 12  1  0  0  0  0
 53 12  1  0  0  0  0
 54 12  1  0  0  0  0
 55 17  1  0  0  0  0
 57 20  1  0  0  0  0
 62 25  1  0  0  0  0
 63 26  1  0  0  0  0
 64 28  1  0  0  0  0
 68 32  1  0  0  0  0
 69 34  1  0  0  0  0
 70 35  1  0  0  0  0
 73 38  1  0  0  0  0
 76 42  1  0  0  0  0
 77 43  1  0  0  0  0
 78 44  1  0  0  0  0
M  RAD  2  14   2  15   3
M  END
>  <File Format>
g03

$$$$
REDO_re_c_20_rot1.log
 OpenBabel02202017583D
Gaussian sw/gaussian//g16/g16 #p opt freq b3lyp scrf=(smd,solvent=dichloromethan
 78 82  0  0  1  0  0  0  0  0999 V2000
    1.7383   -1.1924   -0.3791 C   0  0  2  0  0  0  0  0  0  0  0  0
    0.2980   -0.8874   -0.5451 C   0  0  0  0  0  0  0  0  0  0  0  0
   -0.6188   -1.8461   -0.8405 C   0  0  0  0  0  0  0  0  0  0  0  0
   -1.9652   -1.6821   -0.8247 N   0  0  0  0  0  0  0  0  0  0  0  0
   -2.9264   -2.7704   -1.0935 C   0  0  0  0  0  0  0  0  0  0  0  0
   -4.1590   -2.1804   -0.5583 N   0  0  0  0  0  0  0  0  0  0  0  0
   -4.0277   -0.9103   -0.0912 C   0  0  0  0  0  0  0  0  0  0  0  0
   -2.5947   -0.4696   -0.3414 C   0  0  2  0  0  0  0  0  0  0  0  0
   -4.9095   -0.2274    0.4046 O   0  0  0  0  0  0  0  0  0  0  0  0
   -2.5380    0.7210   -1.3348 C   0  0  0  0  0  0  0  0  0  0  0  0
   -2.5723   -4.0503   -0.3295 C   0  0  0  0  0  0  0  0  0  0  0  0
   -3.0381   -3.0356   -2.5992 C   0  0  0  0  0  0  0  0  0  0  0  0
    2.0065   -1.3822    1.2311 C   0  0  1  0  0  0  0  0  0  0  0  0
    3.2304   -0.8264    1.7326 N   0  0  0  0  0  0  0  0  0  0  0  0
    4.1447   -0.3558    2.1424 N   0  0  0  0  0  0  0  0  0  0  0  0
    2.1784   -2.4591    1.3740 H   0  0  0  0  0  0  0  0  0  0  0  0
    2.6819   -0.2346   -1.1741 C   0  0  0  0  0  0  0  0  0  0  0  0
   -0.0227    0.1204   -0.2911 H   0  0  0  0  0  0  0  0  0  0  0  0
    1.9269   -2.2031   -0.7574 H   0  0  0  0  0  0  0  0  0  0  0  0
   -5.4168   -2.8921   -0.5285 C   0  0  0  0  0  0  0  0  0  0  0  0
   -2.7811    2.0503   -0.6660 C   0  0  0  0  0  0  0  0  0  0  0  0
   -1.7722    2.6359    0.1163 C   0  0  0  0  0  0  0  0  0  0  0  0
   -1.9835    3.8554    0.7640 C   0  0  0  0  0  0  0  0  0  0  0  0
   -3.2121    4.5124    0.6387 C   0  0  0  0  0  0  0  0  0  0  0  0
   -4.2241    3.9388   -0.1377 C   0  0  0  0  0  0  0  0  0  0  0  0
   -4.0095    2.7163   -0.7811 C   0  0  0  0  0  0  0  0  0  0  0  0
    0.8834   -0.9218    2.1436 C   0  0  0  0  0  0  0  0  0  0  0  0
   -0.0424   -1.8842    2.5645 C   0  0  0  0  0  0  0  0  0  0  0  0
   -1.1831   -1.4904    3.2667 C   0  0  0  0  0  0  0  0  0  0  0  0
   -1.3920   -0.1404    3.5646 C   0  0  0  0  0  0  0  0  0  0  0  0
   -0.4500    0.8145    3.1699 C   0  0  0  0  0  0  0  0  0  0  0  0
    0.6870    0.4275    2.4583 C   0  0  0  0  0  0  0  0  0  0  0  0
    2.2618    1.2257   -1.1016 C   0  0  0  0  0  0  0  0  0  0  0  0
    1.5139    1.7601   -2.1636 C   0  0  0  0  0  0  0  0  0  0  0  0
    1.0548    3.0794   -2.1389 C   0  0  0  0  0  0  0  0  0  0  0  0
    1.3370    3.8982   -1.0427 C   0  0  0  0  0  0  0  0  0  0  0  0
    2.0822    3.3842    0.0215 C   0  0  0  0  0  0  0  0  0  0  0  0
    2.5384    2.0628   -0.0097 C   0  0  0  0  0  0  0  0  0  0  0  0
    4.1692   -0.5232   -0.9606 C   0  0  0  0  0  0  0  0  0  0  0  0
    4.6165   -1.8512   -0.8281 C   0  0  0  0  0  0  0  0  0  0  0  0
    5.9654   -2.1429   -0.6108 C   0  0  0  0  0  0  0  0  0  0  0  0
    6.9039   -1.1112   -0.5301 C   0  0  0  0  0  0  0  0  0  0  0  0
    6.4797    0.2102   -0.6938 C   0  0  0  0  0  0  0  0  0  0  0  0
    5.1295    0.4991   -0.9117 C   0  0  0  0  0  0  0  0  0  0  0  0
   -0.2781   -2.8525   -1.1001 H   0  0  0  0  0  0  0  0  0  0  0  0
   -2.1330   -0.1642    0.6137 H   0  0  0  0  0  0  0  0  0  0  0  0
   -3.2673    0.5498   -2.1406 H   0  0  0  0  0  0  0  0  0  0  0  0
   -1.5399    0.7218   -1.7959 H   0  0  0  0  0  0  0  0  0  0  0  0
   -1.6336   -4.4860   -0.6997 H   0  0  0  0  0  0  0  0  0  0  0  0
   -2.4735   -3.8378    0.7452 H   0  0  0  0  0  0  0  0  0  0  0  0
   -3.3592   -4.8045   -0.4724 H   0  0  0  0  0  0  0  0  0  0  0  0
   -3.7738   -3.8255   -2.8112 H   0  0  0  0  0  0  0  0  0  0  0  0
   -3.3364   -2.1171   -3.1256 H   0  0  0  0  0  0  0  0  0  0  0  0
   -2.0636   -3.3659   -2.9895 H   0  0  0  0  0  0  0  0  0  0  0  0
    2.4663   -0.5423   -2.2102 H   0  0  0  0  0  0  0  0  0  0  0  0
   -6.1868   -2.1874   -0.1888 H   0  0  0  0  0  0  0  0  0  0  0  0
   -5.6876   -3.2629   -1.5292 H   0  0  0  0  0  0  0  0  0  0  0  0
   -5.3870   -3.7450    0.1688 H   0  0  0  0  0  0  0  0  0  0  0  0
   -0.8062    2.1361    0.2129 H   0  0  0  0  0  0  0  0  0  0  0  0
   -1.1823    4.2976    1.3617 H   0  0  0  0  0  0  0  0  0  0  0  0
   -3.3793    5.4682    1.1419 H   0  0  0  0  0  0  0  0  0  0  0  0
   -5.1876    4.4446   -0.2415 H   0  0  0  0  0  0  0  0  0  0  0  0
   -4.8076    2.2658   -1.3755 H   0  0  0  0  0  0  0  0  0  0  0  0
    0.1132   -2.9370    2.3189 H   0  0  0  0  0  0  0  0  0  0  0  0
   -1.9120   -2.2417    3.5785 H   0  0  0  0  0  0  0  0  0  0  0  0
   -2.2891    0.1681    4.1060 H   0  0  0  0  0  0  0  0  0  0  0  0
   -0.6073    1.8696    3.4026 H   0  0  0  0  0  0  0  0  0  0  0  0
    1.4000    1.1832    2.1291 H   0  0  0  0  0  0  0  0  0  0  0  0
    1.2861    1.1262   -3.0243 H   0  0  0  0  0  0  0  0  0  0  0  0
    0.4705    3.4660   -2.9772 H   0  0  0  0  0  0  0  0  0  0  0  0
    0.9749    4.9284   -1.0158 H   0  0  0  0  0  0  0  0  0  0  0  0
    2.3149    4.0138    0.8839 H   0  0  0  0  0  0  0  0  0  0  0  0
    3.1355    1.7052    0.8285 H   0  0  0  0  0  0  0  0  0  0  0  0
    3.9095   -2.6808   -0.8916 H   0  0  0  0  0  0  0  0  0  0  0  0
    6.2820   -3.1835   -0.5044 H   0  0  0  0  0  0  0  0  0  0  0  0
    7.9582   -1.3353   -0.3513 H   0  0  0  0  0  0  0  0  0  0  0  0
    7.2038    1.0276   -0.6512 H   0  0  0  0  0  0  0  0  0  0  0  0
    4.8257    1.5378   -1.0375 H   0  0  0  0  0  0  0  0  0  0  0  0
  1 19  1  6  0  0  0
  1 13  1  0  0  0  0
  2  1  1  0  0  0  0
  2 18  1  0  0  0  0
  3  4  1  0  0  0  0
  3  2  2  0  0  0  0
  4  8  1  0  0  0  0
  5  4  1  0  0  0  0
  5  6  1  0  0  0  0
  5 11  1  0  0  0  0
  6 20  1  0  0  0  0
  6  7  1  0  0  0  0
  7  9  2  0  0  0  0
  8  7  1  0  0  0  0
  8 46  1  1  0  0  0
 10 21  1  0  0  0  0
 10  8  1  0  0  0  0
 11 50  1  0  0  0  0
 12  5  1  0  0  0  0
 13 16  1  1  0  0  0
 13 14  1  0  0  0  0
 13 27  1  0  0  0  0
 14 15  1  0  0  0  0
 17 33  1  0  0  0  0
 17 39  1  0  0  0  0
 17  1  1  0  0  0  0
 20 56  1  0  0  0  0
 20 58  1  0  0  0  0
 21 22  1  0  0  0  0
 22 59  1  0  0  0  0
 22 23  2  0  0  0  0
 23 60  1  0  0  0  0
 24 23  1  0  0  0  0
 24 61  1  0  0  0  0
 25 24  2  0  0  0  0
 26 21  2  0  0  0  0
 26 25  1  0  0  0  0
 27 32  2  0  0  0  0
 27 28  1  0  0  0  0
 28 29  2  0  0  0  0
 29 30  1  0  0  0  0
 29 65  1  0  0  0  0
 30 66  1  0  0  0  0
 31 67  1  0  0  0  0
 31 30  2  0  0  0  0
 32 31  1  0  0  0  0
 33 38  2  0  0  0  0
 34 35  2  0  0  0  0
 34 33  1  0  0  0  0
 35 36  1  0  0  0  0
 36 71  1  0  0  0  0
 36 37  2  0  0  0  0
 37 72  1  0  0  0  0
 38 37  1  0  0  0  0
 38 73  1  0  0  0  0
 39 44  2  0  0  0  0
 39 40  1  0  0  0  0
 40 41  2  0  0  0  0
 41 42  1  0  0  0  0
 41 75  1  0  0  0  0
 42 76  1  0  0  0  0
 43 77  1  0  0  0  0
 43 42  2  0  0  0  0
 44 43  1  0  0  0  0
 45  3  1  0  0  0  0
 47 10  1  0  0  0  0
 48 10  1  0  0  0  0
 49 11  1  0  0  0  0
 51 11  1  0  0  0  0
 52 12  1  0  0  0  0
 53 12  1  0  0  0  0
 54 12  1  0  0  0  0
 55 17  1  0  0  0  0
 57 20  1  0  0  0  0
 62 25  1  0  0  0  0
 63 26  1  0  0  0  0
 64 28  1  0  0  0  0
 68 32  1  0  0  0  0
 69 34  1  0  0  0  0
 70 35  1  0  0  0  0
 74 40  1  0  0  0  0
 78 44  1  0  0  0  0
M  RAD  2  14   2  15   3
M  END
>  <File Format>
g03

$$$$
REDO_re_c_5.log
 OpenBabel02202017583D
Gaussian sw/gaussian//g16/g16 #p opt freq b3lyp/def2svp scrf=(smd,solvent=dichlo
 78 82  0  0  1  0  0  0  0  0999 V2000
   -1.5083    0.2068   -0.2720 C   0  0  2  0  0  0  0  0  0  0  0  0
   -0.1215    0.0940    0.2679 C   0  0  0  0  0  0  0  0  0  0  0  0
    0.9468    0.5661   -0.4229 C   0  0  0  0  0  0  0  0  0  0  0  0
    2.2474    0.5461   -0.0342 N   0  0  0  0  0  0  0  0  0  0  0  0
    3.3021    1.2668   -0.7814 C   0  0  0  0  0  0  0  0  0  0  0  0
    4.4341    1.1287    0.1411 N   0  0  0  0  0  0  0  0  0  0  0  0
    4.1519    0.4761    1.2937 C   0  0  0  0  0  0  0  0  0  0  0  0
    2.6995    0.0207    1.2366 C   0  0  2  0  0  0  0  0  0  0  0  0
    4.9256    0.2448    2.2109 O   0  0  0  0  0  0  0  0  0  0  0  0
    2.6154   -1.5191    1.3904 C   0  0  0  0  0  0  0  0  0  0  0  0
    2.9395    2.7461   -0.9644 C   0  0  0  0  0  0  0  0  0  0  0  0
    3.5960    0.5931   -2.1245 C   0  0  0  0  0  0  0  0  0  0  0  0
   -2.3260    1.3402    0.4700 C   0  0  1  0  0  0  0  0  0  0  0  0
   -2.2537    1.1100    1.9059 N   0  0  0  0  0  0  0  0  0  0  0  0
   -2.0848    1.0335    2.9950 N   0  0  0  0  0  0  0  0  0  0  0  0
   -3.4019    1.2496    0.2585 H   0  0  0  0  0  0  0  0  0  0  0  0
   -2.2952   -1.1413   -0.3233 C   0  0  0  0  0  0  0  0  0  0  0  0
    0.0063   -0.3510    1.2554 H   0  0  0  0  0  0  0  0  0  0  0  0
   -1.4478    0.6059   -1.2932 H   0  0  0  0  0  0  0  0  0  0  0  0
    5.7598    1.6092   -0.1762 C   0  0  0  0  0  0  0  0  0  0  0  0
    3.2138   -2.2510    0.2170 C   0  0  0  0  0  0  0  0  0  0  0  0
    4.6014   -2.4463    0.1192 C   0  0  0  0  0  0  0  0  0  0  0  0
    5.1595   -3.0521   -1.0098 C   0  0  0  0  0  0  0  0  0  0  0  0
    4.3378   -3.4757   -2.0598 C   0  0  0  0  0  0  0  0  0  0  0  0
    2.9544   -3.2921   -1.9703 C   0  0  0  0  0  0  0  0  0  0  0  0
    2.4001   -2.6826   -0.8412 C   0  0  0  0  0  0  0  0  0  0  0  0
   -1.8418    2.7466    0.1836 C   0  0  0  0  0  0  0  0  0  0  0  0
   -0.6876    3.2754    0.7745 C   0  0  0  0  0  0  0  0  0  0  0  0
   -0.2308    4.5386    0.3905 C   0  0  0  0  0  0  0  0  0  0  0  0
   -0.9153    5.2673   -0.5864 C   0  0  0  0  0  0  0  0  0  0  0  0
   -2.0710    4.7392   -1.1705 C   0  0  0  0  0  0  0  0  0  0  0  0
   -2.5419    3.4840   -0.7809 C   0  0  0  0  0  0  0  0  0  0  0  0
   -2.7598   -1.5317    1.0722 C   0  0  0  0  0  0  0  0  0  0  0  0
   -1.8680   -2.1523    1.9637 C   0  0  0  0  0  0  0  0  0  0  0  0
   -2.2145   -2.3413    3.3018 C   0  0  0  0  0  0  0  0  0  0  0  0
   -3.4723   -1.9359    3.7678 C   0  0  0  0  0  0  0  0  0  0  0  0
   -4.3907   -1.3739    2.8770 C   0  0  0  0  0  0  0  0  0  0  0  0
   -4.0375   -1.1757    1.5402 C   0  0  0  0  0  0  0  0  0  0  0  0
   -3.4166   -1.2000   -1.3560 C   0  0  0  0  0  0  0  0  0  0  0  0
   -3.8334   -0.1136   -2.1373 C   0  0  0  0  0  0  0  0  0  0  0  0
   -4.8696   -0.2537   -3.0704 C   0  0  0  0  0  0  0  0  0  0  0  0
   -5.5032   -1.4843   -3.2421 C   0  0  0  0  0  0  0  0  0  0  0  0
   -5.0911   -2.5800   -2.4737 C   0  0  0  0  0  0  0  0  0  0  0  0
   -4.0629   -2.4357   -1.5435 C   0  0  0  0  0  0  0  0  0  0  0  0
    0.7780    1.0180   -1.4048 H   0  0  0  0  0  0  0  0  0  0  0  0
    2.1475    0.4825    2.0771 H   0  0  0  0  0  0  0  0  0  0  0  0
    1.5668   -1.8150    1.5246 H   0  0  0  0  0  0  0  0  0  0  0  0
    3.1486   -1.7619    2.3220 H   0  0  0  0  0  0  0  0  0  0  0  0
    2.0480    2.8528   -1.5983 H   0  0  0  0  0  0  0  0  0  0  0  0
    2.7382    3.2101    0.0122 H   0  0  0  0  0  0  0  0  0  0  0  0
    3.7611    3.2885   -1.4541 H   0  0  0  0  0  0  0  0  0  0  0  0
    4.3739    1.1433   -2.6743 H   0  0  0  0  0  0  0  0  0  0  0  0
    3.9269   -0.4424   -1.9697 H   0  0  0  0  0  0  0  0  0  0  0  0
    2.6888    0.5851   -2.7464 H   0  0  0  0  0  0  0  0  0  0  0  0
   -1.5421   -1.8803   -0.6358 H   0  0  0  0  0  0  0  0  0  0  0  0
    6.3915    1.4458    0.7062 H   0  0  0  0  0  0  0  0  0  0  0  0
    6.1911    1.0586   -1.0276 H   0  0  0  0  0  0  0  0  0  0  0  0
    5.7508    2.6834   -0.4159 H   0  0  0  0  0  0  0  0  0  0  0  0
    5.2471   -2.1136    0.9350 H   0  0  0  0  0  0  0  0  0  0  0  0
    6.2413   -3.1968   -1.0685 H   0  0  0  0  0  0  0  0  0  0  0  0
    4.7741   -3.9506   -2.9421 H   0  0  0  0  0  0  0  0  0  0  0  0
    2.3041   -3.6225   -2.7845 H   0  0  0  0  0  0  0  0  0  0  0  0
    1.3197   -2.5299   -0.7806 H   0  0  0  0  0  0  0  0  0  0  0  0
   -0.1460    2.7156    1.5381 H   0  0  0  0  0  0  0  0  0  0  0  0
    0.6655    4.9523    0.8575 H   0  0  0  0  0  0  0  0  0  0  0  0
   -0.5523    6.2526   -0.8876 H   0  0  0  0  0  0  0  0  0  0  0  0
   -2.6143    5.3079   -1.9284 H   0  0  0  0  0  0  0  0  0  0  0  0
   -3.4474    3.0719   -1.2316 H   0  0  0  0  0  0  0  0  0  0  0  0
   -0.8876   -2.4733    1.6064 H   0  0  0  0  0  0  0  0  0  0  0  0
   -1.5026   -2.8084    3.9864 H   0  0  0  0  0  0  0  0  0  0  0  0
   -3.7395   -2.0776    4.8175 H   0  0  0  0  0  0  0  0  0  0  0  0
   -5.3836   -1.0795    3.2252 H   0  0  0  0  0  0  0  0  0  0  0  0
   -4.7581   -0.7282    0.8528 H   0  0  0  0  0  0  0  0  0  0  0  0
   -3.3568    0.8627   -2.0463 H   0  0  0  0  0  0  0  0  0  0  0  0
   -5.1756    0.6099   -3.6660 H   0  0  0  0  0  0  0  0  0  0  0  0
   -6.3102   -1.5936   -3.9706 H   0  0  0  0  0  0  0  0  0  0  0  0
   -5.5737   -3.5522   -2.6019 H   0  0  0  0  0  0  0  0  0  0  0  0
   -3.7526   -3.2962   -0.9453 H   0  0  0  0  0  0  0  0  0  0  0  0
  1 19  1  6  0  0  0
  1  2  1  0  0  0  0
  1 13  1  0  0  0  0
  2 18  1  0  0  0  0
  3  4  1  0  0  0  0
  3  2  2  0  0  0  0
  4  8  1  0  0  0  0
  5  4  1  0  0  0  0
  5  6  1  0  0  0  0
  6  7  1  0  0  0  0
  7  9  2  0  0  0  0
  8  7  1  0  0  0  0
  8 10  1  0  0  0  0
  8 46  1  1  0  0  0
 10 47  1  0  0  0  0
 10 48  1  0  0  0  0
 11  5  1  0  0  0  0
 11 50  1  0  0  0  0
 12 53  1  0  0  0  0
 12  5  1  0  0  0  0
 13 16  1  6  0  0  0
 13 14  1  0  0  0  0
 14 15  1  0  0  0  0
 17  1  1  0  0  0  0
 17 33  1  0  0  0  0
 20  6  1  0  0  0  0
 20 56  1  0  0  0  0
 21 10  1  0  0  0  0
 22 21  1  0  0  0  0
 22 59  1  0  0  0  0
 23 22  2  0  0  0  0
 24 25  2  0  0  0  0
 24 23  1  0  0  0  0
 25 26  1  0  0  0  0
 26 63  1  0  0  0  0
 26 21  2  0  0  0  0
 27 13  1  0  0  0  0
 27 28  2  0  0  0  0
 28 64  1  0  0  0  0
 29 28  1  0  0  0  0
 29 65  1  0  0  0  0
 30 29  2  0  0  0  0
 31 32  2  0  0  0  0
 31 30  1  0  0  0  0
 32 27  1  0  0  0  0
 33 38  2  0  0  0  0
 33 34  1  0  0  0  0
 34 35  2  0  0  0  0
 35 36  1  0  0  0  0
 35 70  1  0  0  0  0
 36 71  1  0  0  0  0
 37 72  1  0  0  0  0
 37 36  2  0  0  0  0
 38 37  1  0  0  0  0
 39 17  1  0  0  0  0
 40 74  1  0  0  0  0
 40 39  2  0  0  0  0
 41 40  1  0  0  0  0
 42 41  2  0  0  0  0
 42 43  1  0  0  0  0
 43 44  2  0  0  0  0
 44 39  1  0  0  0  0
 44 78  1  0  0  0  0
 45  3  1  0  0  0  0
 49 11  1  0  0  0  0
 51 11  1  0  0  0  0
 52 12  1  0  0  0  0
 54 12  1  0  0  0  0
 55 17  1  0  0  0  0
 57 20  1  0  0  0  0
 58 20  1  0  0  0  0
 60 23  1  0  0  0  0
 61 24  1  0  0  0  0
 62 25  1  0  0  0  0
 66 30  1  0  0  0  0
 67 31  1  0  0  0  0
 68 32  1  0  0  0  0
 69 34  1  0  0  0  0
 73 38  1  0  0  0  0
 75 41  1  0  0  0  0
 76 42  1  0  0  0  0
 77 43  1  0  0  0  0
M  RAD  2  14   2  15   3
M  END
>  <File Format>
g03

$$$$
REDO_re_c_8.log
 OpenBabel02202017583D
Gaussian sw/gaussian//g16/g16 #p opt freq b3lyp/def2svp scrf=(smd,solvent=dichlo
 78 82  0  0  1  0  0  0  0  0999 V2000
   -0.9925    0.5979   -0.1986 C   0  0  2  0  0  0  0  0  0  0  0  0
    0.3251   -0.0177    0.1400 C   0  0  0  0  0  0  0  0  0  0  0  0
    1.4436    0.2892   -0.5622 C   0  0  0  0  0  0  0  0  0  0  0  0
    2.6906   -0.2388   -0.4119 N   0  0  0  0  0  0  0  0  0  0  0  0
    3.9001    0.3701   -1.0106 C   0  0  0  0  0  0  0  0  0  0  0  0
    4.9253   -0.0515   -0.0425 N   0  0  0  0  0  0  0  0  0  0  0  0
    4.4872   -0.9334    0.8917 C   0  0  0  0  0  0  0  0  0  0  0  0
    3.0250   -1.2346    0.5884 C   0  0  2  0  0  0  0  0  0  0  0  0
    5.1491   -1.4473    1.7796 O   0  0  0  0  0  0  0  0  0  0  0  0
    2.9243   -2.7086    0.1188 C   0  0  0  0  0  0  0  0  0  0  0  0
    3.8234    1.8964   -1.0648 C   0  0  0  0  0  0  0  0  0  0  0  0
    4.1753   -0.2166   -2.4015 C   0  0  0  0  0  0  0  0  0  0  0  0
   -1.3553    1.8366    0.7231 C   0  0  1  0  0  0  0  0  0  0  0  0
   -1.2703    1.4417    2.1166 N   0  0  0  0  0  0  0  0  0  0  0  0
   -1.0625    1.1785    3.1697 N   0  0  0  0  0  0  0  0  0  0  0  0
   -2.4151    2.1033    0.6038 H   0  0  0  0  0  0  0  0  0  0  0  0
   -2.1597   -0.4372   -0.2750 C   0  0  0  0  0  0  0  0  0  0  0  0
    0.3470   -0.7703    0.9290 H   0  0  0  0  0  0  0  0  0  0  0  0
   -0.9003    1.0913   -1.1747 H   0  0  0  0  0  0  0  0  0  0  0  0
    6.3069    0.3648   -0.1314 C   0  0  0  0  0  0  0  0  0  0  0  0
    1.5691   -3.1490   -0.3705 C   0  0  0  0  0  0  0  0  0  0  0  0
    1.1547   -2.8594   -1.6809 C   0  0  0  0  0  0  0  0  0  0  0  0
   -0.1089   -3.2437   -2.1337 C   0  0  0  0  0  0  0  0  0  0  0  0
   -0.9776   -3.9408   -1.2860 C   0  0  0  0  0  0  0  0  0  0  0  0
   -0.5696   -4.2513    0.0144 C   0  0  0  0  0  0  0  0  0  0  0  0
    0.6922   -3.8528    0.4681 C   0  0  0  0  0  0  0  0  0  0  0  0
   -0.4848    3.0549    0.5066 C   0  0  0  0  0  0  0  0  0  0  0  0
    0.8027    3.1682    1.0433 C   0  0  0  0  0  0  0  0  0  0  0  0
    1.5828    4.2855    0.7344 C   0  0  0  0  0  0  0  0  0  0  0  0
    1.0886    5.2751   -0.1199 C   0  0  0  0  0  0  0  0  0  0  0  0
   -0.1974    5.1569   -0.6573 C   0  0  0  0  0  0  0  0  0  0  0  0
   -0.9901    4.0537   -0.3373 C   0  0  0  0  0  0  0  0  0  0  0  0
   -2.7194   -0.7203    1.1127 C   0  0  0  0  0  0  0  0  0  0  0  0
   -2.0739   -1.6384    1.9569 C   0  0  0  0  0  0  0  0  0  0  0  0
   -2.4628   -1.7764    3.2899 C   0  0  0  0  0  0  0  0  0  0  0  0
   -3.5224   -1.0135    3.7979 C   0  0  0  0  0  0  0  0  0  0  0  0
   -4.2081   -0.1359    2.9533 C   0  0  0  0  0  0  0  0  0  0  0  0
   -3.8112    0.0067    1.6214 C   0  0  0  0  0  0  0  0  0  0  0  0
   -3.2509   -0.1143   -1.2885 C   0  0  0  0  0  0  0  0  0  0  0  0
   -4.1838   -1.1279   -1.5743 C   0  0  0  0  0  0  0  0  0  0  0  0
   -5.2138   -0.9252   -2.4916 C   0  0  0  0  0  0  0  0  0  0  0  0
   -5.3384    0.3057   -3.1473 C   0  0  0  0  0  0  0  0  0  0  0  0
   -4.4203    1.3201   -2.8754 C   0  0  0  0  0  0  0  0  0  0  0  0
   -3.3841    1.1113   -1.9553 C   0  0  0  0  0  0  0  0  0  0  0  0
    1.3664    1.0334   -1.3587 H   0  0  0  0  0  0  0  0  0  0  0  0
    2.4217   -1.0901    1.4992 H   0  0  0  0  0  0  0  0  0  0  0  0
    3.2431   -3.3293    0.9692 H   0  0  0  0  0  0  0  0  0  0  0  0
    3.6638   -2.8505   -0.6843 H   0  0  0  0  0  0  0  0  0  0  0  0
    3.0499    2.2342   -1.7674 H   0  0  0  0  0  0  0  0  0  0  0  0
    3.6070    2.3054   -0.0685 H   0  0  0  0  0  0  0  0  0  0  0  0
    4.7811    2.3050   -1.4167 H   0  0  0  0  0  0  0  0  0  0  0  0
    5.0859    0.2167   -2.8422 H   0  0  0  0  0  0  0  0  0  0  0  0
    4.2959   -1.3075   -2.3409 H   0  0  0  0  0  0  0  0  0  0  0  0
    3.3324    0.0113   -3.0709 H   0  0  0  0  0  0  0  0  0  0  0  0
   -1.6808   -1.3633   -0.6222 H   0  0  0  0  0  0  0  0  0  0  0  0
    6.8724   -0.2005    0.6209 H   0  0  0  0  0  0  0  0  0  0  0  0
    6.7231    0.1487   -1.1278 H   0  0  0  0  0  0  0  0  0  0  0  0
    6.4227    1.4410    0.0740 H   0  0  0  0  0  0  0  0  0  0  0  0
    1.8310   -2.3210   -2.3482 H   0  0  0  0  0  0  0  0  0  0  0  0
   -0.4179   -3.0021   -3.1539 H   0  0  0  0  0  0  0  0  0  0  0  0
   -1.9648   -4.2464   -1.6411 H   0  0  0  0  0  0  0  0  0  0  0  0
   -1.2375   -4.8031    0.6803 H   0  0  0  0  0  0  0  0  0  0  0  0
    1.0050   -4.0961    1.4874 H   0  0  0  0  0  0  0  0  0  0  0  0
    1.2003    2.3956    1.7032 H   0  0  0  0  0  0  0  0  0  0  0  0
    2.5835    4.3790    1.1613 H   0  0  0  0  0  0  0  0  0  0  0  0
    1.7041    6.1444   -0.3626 H   0  0  0  0  0  0  0  0  0  0  0  0
   -0.5900    5.9303   -1.3213 H   0  0  0  0  0  0  0  0  0  0  0  0
   -1.9989    3.9594   -0.7463 H   0  0  0  0  0  0  0  0  0  0  0  0
   -1.2483   -2.2327    1.5660 H   0  0  0  0  0  0  0  0  0  0  0  0
   -1.9378   -2.4825    3.9377 H   0  0  0  0  0  0  0  0  0  0  0  0
   -3.8215   -1.1170    4.8435 H   0  0  0  0  0  0  0  0  0  0  0  0
   -5.0512    0.4456    3.3337 H   0  0  0  0  0  0  0  0  0  0  0  0
   -4.3493    0.6983    0.9696 H   0  0  0  0  0  0  0  0  0  0  0  0
   -4.0967   -2.0899   -1.0629 H   0  0  0  0  0  0  0  0  0  0  0  0
   -5.9224   -1.7312   -2.6985 H   0  0  0  0  0  0  0  0  0  0  0  0
   -6.1448    0.4687   -3.8666 H   0  0  0  0  0  0  0  0  0  0  0  0
   -4.5031    2.2854   -3.3812 H   0  0  0  0  0  0  0  0  0  0  0  0
   -2.6840    1.9292   -1.7776 H   0  0  0  0  0  0  0  0  0  0  0  0
  1 19  1  6  0  0  0
  1  2  1  0  0  0  0
  1 13  1  0  0  0  0
  2 18  1  0  0  0  0
  3  4  1  0  0  0  0
  3  2  2  0  0  0  0
  4  8  1  0  0  0  0
  5  4  1  0  0  0  0
  5  6  1  0  0  0  0
  6  7  1  0  0  0  0
  7  9  2  0  0  0  0
  8  7  1  0  0  0  0
  8 46  1  1  0  0  0
 10  8  1  0  0  0  0
 10 47  1  0  0  0  0
 11  5  1  0  0  0  0
 11 50  1  0  0  0  0
 12 53  1  0  0  0  0
 12  5  1  0  0  0  0
 13 16  1  6  0  0  0
 13 14  1  0  0  0  0
 14 15  1  0  0  0  0
 17  1  1  0  0  0  0
 17 33  1  0  0  0  0
 20  6  1  0  0  0  0
 20 58  1  0  0  0  0
 20 56  1  0  0  0  0
 21 10  1  0  0  0  0
 21 26  2  0  0  0  0
 22 21  1  0  0  0  0
 23 22  2  0  0  0  0
 23 24  1  0  0  0  0
 24 25  2  0  0  0  0
 25 26  1  0  0  0  0
 25 62  1  0  0  0  0
 26 63  1  0  0  0  0
 27 13  1  0  0  0  0
 27 28  2  0  0  0  0
 28 64  1  0  0  0  0
 29 28  1  0  0  0  0
 29 65  1  0  0  0  0
 30 29  2  0  0  0  0
 31 32  2  0  0  0  0
 31 30  1  0  0  0  0
 32 27  1  0  0  0  0
 33 38  2  0  0  0  0
 33 34  1  0  0  0  0
 34 35  2  0  0  0  0
 35 36  1  0  0  0  0
 35 70  1  0  0  0  0
 36 71  1  0  0  0  0
 37 72  1  0  0  0  0
 37 36  2  0  0  0  0
 38 37  1  0  0  0  0
 39 17  1  0  0  0  0
 40 39  1  0  0  0  0
 40 74  1  0  0  0  0
 41 40  2  0  0  0  0
 42 43  2  0  0  0  0
 42 41  1  0  0  0  0
 43 44  1  0  0  0  0
 44 78  1  0  0  0  0
 44 39  2  0  0  0  0
 45  3  1  0  0  0  0
 48 10  1  0  0  0  0
 49 11  1  0  0  0  0
 51 11  1  0  0  0  0
 52 12  1  0  0  0  0
 54 12  1  0  0  0  0
 55 17  1  0  0  0  0
 57 20  1  0  0  0  0
 59 22  1  0  0  0  0
 60 23  1  0  0  0  0
 61 24  1  0  0  0  0
 66 30  1  0  0  0  0
 67 31  1  0  0  0  0
 68 32  1  0  0  0  0
 69 34  1  0  0  0  0
 73 38  1  0  0  0  0
 75 41  1  0  0  0  0
 76 42  1  0  0  0  0
 77 43  1  0  0  0  0
M  RAD  2  14   2  15   3
M  END
>  <File Format>
g03

$$$$
