# Supplementary material for: Predicting Absolute Rate Constants for Huisgen Reactions of Unsaturated Iminium Ions with Diazoalkanes
Source: Angew Chem Int Ed Engl. 2020 May 11;59(30):12527–33. doi: 10.1002/anie.202003029 (PMC7383640; doi:10.1002/anie.202003029)
Supplement: Supplementary file 2 — Supplementary [file ANIE-59-12527-s002.zip › geometries/re_d+6a_stepwise_im_to_trans_e.sdf]

REDO_re_c_10_rot1_cpts1.log
 OpenBabel02202017593D
Gaussian sw/gaussian//g16/g16 #p opt=(calcfc,ts,noeigentest) freq b3lyp scrf=(sm
 78 82  0  0  1  0  0  0  0  0999 V2000
   -1.4954    0.2426    1.3783 C   0  0  2  0  0  0  0  0  0  0  0  0
   -0.3761   -0.3229    0.5677 C   0  0  0  0  0  0  0  0  0  0  0  0
    0.8183   -0.6432    1.1454 C   0  0  0  0  0  0  0  0  0  0  0  0
    1.8899   -1.1770    0.5252 N   0  0  0  0  0  0  0  0  0  0  0  0
    3.0802   -1.6579    1.2669 C   0  0  0  0  0  0  0  0  0  0  0  0
    3.8381   -2.2895    0.1825 N   0  0  0  0  0  0  0  0  0  0  0  0
    3.2467   -2.2356   -1.0358 C   0  0  0  0  0  0  0  0  0  0  0  0
    1.9454   -1.4578   -0.8976 C   0  0  2  0  0  0  0  0  0  0  0  0
    3.6852   -2.6885   -2.0816 O   0  0  0  0  0  0  0  0  0  0  0  0
    1.9581   -0.2091   -1.8138 C   0  0  0  0  0  0  0  0  0  0  0  0
    2.6797   -2.6965    2.3209 C   0  0  0  0  0  0  0  0  0  0  0  0
    3.8599   -0.5004    1.8955 C   0  0  0  0  0  0  0  0  0  0  0  0
   -2.2700   -1.0631    1.7110 C   0  0  1  0  0  0  0  0  0  0  0  0
   -3.5852   -0.6279    2.6059 N   0  0  0  0  0  0  0  0  0  0  0  0
   -4.2933    0.0638    3.0978 N   0  0  0  0  0  0  0  0  0  0  0  0
   -1.7212   -1.5921    2.4991 H   0  0  0  0  0  0  0  0  0  0  0  0
   -2.2622    1.4711    0.8052 C   0  0  0  0  0  0  0  0  0  0  0  0
   -0.5673   -0.5567   -0.4762 H   0  0  0  0  0  0  0  0  0  0  0  0
   -1.0877    0.5683    2.3443 H   0  0  0  0  0  0  0  0  0  0  0  0
    5.1377   -2.8875    0.3908 C   0  0  0  0  0  0  0  0  0  0  0  0
    2.9900    0.8085   -1.3995 C   0  0  0  0  0  0  0  0  0  0  0  0
    2.6364    1.8781   -0.5630 C   0  0  0  0  0  0  0  0  0  0  0  0
    3.6017    2.7842   -0.1149 C   0  0  0  0  0  0  0  0  0  0  0  0
    4.9390    2.6303   -0.4925 C   0  0  0  0  0  0  0  0  0  0  0  0
    5.3027    1.5688   -1.3285 C   0  0  0  0  0  0  0  0  0  0  0  0
    4.3350    0.6672   -1.7795 C   0  0  0  0  0  0  0  0  0  0  0  0
   -2.7799   -2.0344    0.6825 C   0  0  0  0  0  0  0  0  0  0  0  0
   -1.9766   -3.1541    0.4106 C   0  0  0  0  0  0  0  0  0  0  0  0
   -2.3613   -4.0728   -0.5665 C   0  0  0  0  0  0  0  0  0  0  0  0
   -3.5665   -3.8993   -1.2547 C   0  0  0  0  0  0  0  0  0  0  0  0
   -4.3840   -2.8049   -0.9606 C   0  0  0  0  0  0  0  0  0  0  0  0
   -3.9913   -1.8705   -0.0007 C   0  0  0  0  0  0  0  0  0  0  0  0
   -1.2702    2.6260    0.6237 C   0  0  0  0  0  0  0  0  0  0  0  0
   -1.0014    3.2187   -0.6171 C   0  0  0  0  0  0  0  0  0  0  0  0
   -0.0981    4.2824   -0.7249 C   0  0  0  0  0  0  0  0  0  0  0  0
    0.5540    4.7739    0.4065 C   0  0  0  0  0  0  0  0  0  0  0  0
    0.2918    4.1943    1.6526 C   0  0  0  0  0  0  0  0  0  0  0  0
   -0.6128    3.1366    1.7573 C   0  0  0  0  0  0  0  0  0  0  0  0
   -3.1639    1.2171   -0.3879 C   0  0  0  0  0  0  0  0  0  0  0  0
   -4.5289    1.5231   -0.2707 C   0  0  0  0  0  0  0  0  0  0  0  0
   -5.4166    1.2943   -1.3256 C   0  0  0  0  0  0  0  0  0  0  0  0
   -4.9490    0.7550   -2.5270 C   0  0  0  0  0  0  0  0  0  0  0  0
   -3.5891    0.4613   -2.6646 C   0  0  0  0  0  0  0  0  0  0  0  0
   -2.7056    0.6942   -1.6084 C   0  0  0  0  0  0  0  0  0  0  0  0
    0.9572   -0.4518    2.2139 H   0  0  0  0  0  0  0  0  0  0  0  0
    1.1046   -2.1063   -1.2029 H   0  0  0  0  0  0  0  0  0  0  0  0
    0.9594    0.2468   -1.8171 H   0  0  0  0  0  0  0  0  0  0  0  0
    2.1562   -0.5819   -2.8300 H   0  0  0  0  0  0  0  0  0  0  0  0
    2.0652   -2.2328    3.1062 H   0  0  0  0  0  0  0  0  0  0  0  0
    2.1097   -3.5133    1.8535 H   0  0  0  0  0  0  0  0  0  0  0  0
    3.5733   -3.1162    2.8049 H   0  0  0  0  0  0  0  0  0  0  0  0
    4.7214   -0.8799    2.4639 H   0  0  0  0  0  0  0  0  0  0  0  0
    4.2149    0.1919    1.1218 H   0  0  0  0  0  0  0  0  0  0  0  0
    3.2134    0.0501    2.5944 H   0  0  0  0  0  0  0  0  0  0  0  0
   -2.9278    1.7985    1.6185 H   0  0  0  0  0  0  0  0  0  0  0  0
    5.4743   -3.2897   -0.5732 H   0  0  0  0  0  0  0  0  0  0  0  0
    5.8677   -2.1403    0.7392 H   0  0  0  0  0  0  0  0  0  0  0  0
    5.0905   -3.7083    1.1234 H   0  0  0  0  0  0  0  0  0  0  0  0
    1.5955    2.0011   -0.2586 H   0  0  0  0  0  0  0  0  0  0  0  0
    3.3043    3.6125    0.5320 H   0  0  0  0  0  0  0  0  0  0  0  0
    5.6949    3.3371   -0.1410 H   0  0  0  0  0  0  0  0  0  0  0  0
    6.3447    1.4444   -1.6343 H   0  0  0  0  0  0  0  0  0  0  0  0
    4.6232   -0.1619   -2.4299 H   0  0  0  0  0  0  0  0  0  0  0  0
   -1.0413   -3.2952    0.9556 H   0  0  0  0  0  0  0  0  0  0  0  0
   -1.7227   -4.9322   -0.7823 H   0  0  0  0  0  0  0  0  0  0  0  0
   -3.8720   -4.6226   -2.0142 H   0  0  0  0  0  0  0  0  0  0  0  0
   -5.3312   -2.6672   -1.4860 H   0  0  0  0  0  0  0  0  0  0  0  0
   -4.6338   -1.0156    0.2064 H   0  0  0  0  0  0  0  0  0  0  0  0
   -1.5049    2.8624   -1.5149 H   0  0  0  0  0  0  0  0  0  0  0  0
    0.0943    4.7258   -1.7049 H   0  0  0  0  0  0  0  0  0  0  0  0
    1.2598    5.6033    0.3208 H   0  0  0  0  0  0  0  0  0  0  0  0
    0.7879    4.5735    2.5496 H   0  0  0  0  0  0  0  0  0  0  0  0
   -0.8202    2.7114    2.7429 H   0  0  0  0  0  0  0  0  0  0  0  0
   -4.9028    1.9337    0.6713 H   0  0  0  0  0  0  0  0  0  0  0  0
   -6.4759    1.5352   -1.2061 H   0  0  0  0  0  0  0  0  0  0  0  0
   -5.6390    0.5688   -3.3535 H   0  0  0  0  0  0  0  0  0  0  0  0
   -3.2107    0.0455   -3.6015 H   0  0  0  0  0  0  0  0  0  0  0  0
   -1.6494    0.4692   -1.7490 H   0  0  0  0  0  0  0  0  0  0  0  0
  1 13  1  0  0  0  0
  1 19  1  1  0  0  0
  2  3  2  0  0  0  0
  2  1  1  0  0  0  0
  3 45  1  0  0  0  0
  4  3  1  0  0  0  0
  4  5  1  0  0  0  0
  5 12  1  0  0  0  0
  5 11  1  0  0  0  0
  6 20  1  0  0  0  0
  6  5  1  0  0  0  0
  7  8  1  0  0  0  0
  7  6  1  0  0  0  0
  8 46  1  6  0  0  0
  8  4  1  0  0  0  0
  9  7  2  0  0  0  0
 10 21  1  0  0  0  0
 10  8  1  0  0  0  0
 11 51  1  0  0  0  0
 11 49  1  0  0  0  0
 12 52  1  0  0  0  0
 12 54  1  0  0  0  0
 13 16  1  1  0  0  0
 13 14  1  0  0  0  0
 14 15  1  0  0  0  0
 17  1  1  0  0  0  0
 17 55  1  0  0  0  0
 18  2  1  0  0  0  0
 20 57  1  0  0  0  0
 20 58  1  0  0  0  0
 21 22  1  0  0  0  0
 22 59  1  0  0  0  0
 22 23  2  0  0  0  0
 23 60  1  0  0  0  0
 24 61  1  0  0  0  0
 24 23  1  0  0  0  0
 25 24  2  0  0  0  0
 26 21  2  0  0  0  0
 26 25  1  0  0  0  0
 27 13  1  0  0  0  0
 28 27  1  0  0  0  0
 28 64  1  0  0  0  0
 29 28  2  0  0  0  0
 30 31  2  0  0  0  0
 30 29  1  0  0  0  0
 31 32  1  0  0  0  0
 32 68  1  0  0  0  0
 32 27  2  0  0  0  0
 33 17  1  0  0  0  0
 33 38  2  0  0  0  0
 34 33  1  0  0  0  0
 35 34  2  0  0  0  0
 35 36  1  0  0  0  0
 36 37  2  0  0  0  0
 37 38  1  0  0  0  0
 37 72  1  0  0  0  0
 38 73  1  0  0  0  0
 39 40  1  0  0  0  0
 39 17  1  0  0  0  0
 40 74  1  0  0  0  0
 41 75  1  0  0  0  0
 41 40  2  0  0  0  0
 42 41  1  0  0  0  0
 43 42  2  0  0  0  0
 43 44  1  0  0  0  0
 44 39  2  0  0  0  0
 47 10  1  0  0  0  0
 48 10  1  0  0  0  0
 50 11  1  0  0  0  0
 53 12  1  0  0  0  0
 56 20  1  0  0  0  0
 62 25  1  0  0  0  0
 63 26  1  0  0  0  0
 65 29  1  0  0  0  0
 66 30  1  0  0  0  0
 67 31  1  0  0  0  0
 69 34  1  0  0  0  0
 70 35  1  0  0  0  0
 71 36  1  0  0  0  0
 76 42  1  0  0  0  0
 77 43  1  0  0  0  0
 78 44  1  0  0  0  0
M  RAD  2  14   2  15   3
M  END
>  <File Format>
g03

$$$$
