# Supplementary material for: Predicting Absolute Rate Constants for Huisgen Reactions of Unsaturated Iminium Ions with Diazoalkanes
Source: Angew Chem Int Ed Engl. 2020 May 11;59(30):12527–33. doi: 10.1002/anie.202003029 (PMC7383640; doi:10.1002/anie.202003029)
Supplement: Supplementary file 2 — Supplementary [file ANIE-59-12527-s002.zip › geometries/re_ts_1a+6_concerted.sdf]

REDO_a_sr_17_ts1_rts1_2.log
 OpenBabel02202016583D
Gaussian sw/gaussian//g16/g16 #p opt=(calcfc,ts,noeigentest) freq b3lyp scrf=(sm
 65 68  0  0  1  0  0  0  0  0999 V2000
   -2.7194    0.1856   -1.1822 C   0  0  2  0  0  0  0  0  0  0  0  0
   -1.7099    0.6642    0.4335 C   0  0  1  0  0  0  0  0  0  0  0  0
   -0.3479    0.2473    0.2890 C   0  0  0  0  0  0  0  0  0  0  0  0
    0.0350   -1.0563    0.5947 C   0  0  0  0  0  0  0  0  0  0  0  0
    1.2667   -1.5361    0.4954 N   0  0  0  0  0  0  0  0  0  0  0  0
    1.6325   -2.9493    0.7853 C   0  0  0  0  0  0  0  0  0  0  0  0
    2.9840   -2.9939    0.2177 N   0  0  0  0  0  0  0  0  0  0  0  0
    3.4578   -1.8052   -0.2325 C   0  0  0  0  0  0  0  0  0  0  0  0
    2.3886   -0.7499    0.0009 C   0  0  2  0  0  0  0  0  0  0  0  0
    4.5592   -1.5928   -0.7134 O   0  0  0  0  0  0  0  0  0  0  0  0
    2.8665    0.3626    0.9789 C   0  0  0  0  0  0  0  0  0  0  0  0
    0.7037   -3.9261    0.0634 C   0  0  0  0  0  0  0  0  0  0  0  0
    1.6469   -3.1869    2.2974 C   0  0  0  0  0  0  0  0  0  0  0  0
   -2.3156    0.0246    1.0818 H   0  0  0  0  0  0  0  0  0  0  0  0
   -3.2405    1.1092   -1.4550 H   0  0  0  0  0  0  0  0  0  0  0  0
    3.7720   -4.2075    0.1864 C   0  0  0  0  0  0  0  0  0  0  0  0
    3.1235    1.6845    0.2955 C   0  0  0  0  0  0  0  0  0  0  0  0
    2.4118    2.8339    0.6687 C   0  0  0  0  0  0  0  0  0  0  0  0
    2.6313    4.0535    0.0188 C   0  0  0  0  0  0  0  0  0  0  0  0
    3.5651    4.1366   -1.0176 C   0  0  0  0  0  0  0  0  0  0  0  0
    4.2789    2.9941   -1.3986 C   0  0  0  0  0  0  0  0  0  0  0  0
    4.0599    1.7775   -0.7481 C   0  0  0  0  0  0  0  0  0  0  0  0
   -3.5902   -0.9835   -0.8881 C   0  0  0  0  0  0  0  0  0  0  0  0
   -3.0770   -2.2909   -0.8594 C   0  0  0  0  0  0  0  0  0  0  0  0
   -3.8975   -3.3522   -0.4772 C   0  0  0  0  0  0  0  0  0  0  0  0
   -5.2290   -3.1176   -0.1143 C   0  0  0  0  0  0  0  0  0  0  0  0
   -5.7396   -1.8164   -0.1395 C   0  0  0  0  0  0  0  0  0  0  0  0
   -4.9260   -0.7500   -0.5285 C   0  0  0  0  0  0  0  0  0  0  0  0
   -2.0143    2.1136    0.5817 C   0  0  0  0  0  0  0  0  0  0  0  0
   -1.2844    3.0997   -0.1063 C   0  0  0  0  0  0  0  0  0  0  0  0
   -1.6008    4.4498    0.0490 C   0  0  0  0  0  0  0  0  0  0  0  0
   -2.6516    4.8363    0.8892 C   0  0  0  0  0  0  0  0  0  0  0  0
   -3.3889    3.8627    1.5697 C   0  0  0  0  0  0  0  0  0  0  0  0
   -3.0756    2.5106    1.4127 C   0  0  0  0  0  0  0  0  0  0  0  0
   -1.6894   -0.0675   -2.0533 N   0  0  0  0  0  0  0  0  0  0  0  0
   -0.5900   -0.2758   -2.2302 N   0  0  0  0  0  0  0  0  0  0  0  0
    0.4030    0.9783   -0.0043 H   0  0  0  0  0  0  0  0  0  0  0  0
   -0.7245   -1.7580    0.9495 H   0  0  0  0  0  0  0  0  0  0  0  0
    2.1111   -0.3008   -0.9672 H   0  0  0  0  0  0  0  0  0  0  0  0
    3.7804    0.0159    1.4866 H   0  0  0  0  0  0  0  0  0  0  0  0
    2.1060    0.4921    1.7606 H   0  0  0  0  0  0  0  0  0  0  0  0
   -0.3156   -3.8775    0.4713 H   0  0  0  0  0  0  0  0  0  0  0  0
    0.6781   -3.7063   -1.0140 H   0  0  0  0  0  0  0  0  0  0  0  0
    1.0638   -4.9544    0.2081 H   0  0  0  0  0  0  0  0  0  0  0  0
    1.9549   -4.2175    2.5246 H   0  0  0  0  0  0  0  0  0  0  0  0
    2.3419   -2.4888    2.7862 H   0  0  0  0  0  0  0  0  0  0  0  0
    0.6381   -3.0344    2.7082 H   0  0  0  0  0  0  0  0  0  0  0  0
    4.7777   -3.9395   -0.1616 H   0  0  0  0  0  0  0  0  0  0  0  0
    3.8481   -4.6551    1.1891 H   0  0  0  0  0  0  0  0  0  0  0  0
    3.3434   -4.9499   -0.5049 H   0  0  0  0  0  0  0  0  0  0  0  0
    1.6763    2.7734    1.4751 H   0  0  0  0  0  0  0  0  0  0  0  0
    2.0677    4.9390    0.3237 H   0  0  0  0  0  0  0  0  0  0  0  0
    3.7376    5.0878   -1.5275 H   0  0  0  0  0  0  0  0  0  0  0  0
    5.0117    3.0520   -2.2077 H   0  0  0  0  0  0  0  0  0  0  0  0
    4.6114    0.8818   -1.0465 H   0  0  0  0  0  0  0  0  0  0  0  0
   -2.0384   -2.4823   -1.1379 H   0  0  0  0  0  0  0  0  0  0  0  0
   -3.4964   -4.3682   -0.4644 H   0  0  0  0  0  0  0  0  0  0  0  0
   -5.8692   -3.9512    0.1838 H   0  0  0  0  0  0  0  0  0  0  0  0
   -6.7793   -1.6294    0.1389 H   0  0  0  0  0  0  0  0  0  0  0  0
   -5.3226    0.2677   -0.5511 H   0  0  0  0  0  0  0  0  0  0  0  0
   -0.4674    2.8153   -0.7720 H   0  0  0  0  0  0  0  0  0  0  0  0
   -1.0238    5.2053   -0.4897 H   0  0  0  0  0  0  0  0  0  0  0  0
   -2.8955    5.8945    1.0106 H   0  0  0  0  0  0  0  0  0  0  0  0
   -4.2112    4.1566    2.2265 H   0  0  0  0  0  0  0  0  0  0  0  0
   -3.6526    1.7495    1.9445 H   0  0  0  0  0  0  0  0  0  0  0  0
  1 15  1  6  0  0  0
  1 23  1  0  0  0  0
  1  2  1  0  0  0  0
  2 29  1  0  0  0  0
  2 14  1  1  0  0  0
  3  2  1  0  0  0  0
  3  4  2  0  0  0  0
  4 38  1  0  0  0  0
  5  4  1  0  0  0  0
  5  6  1  0  0  0  0
  6 13  1  0  0  0  0
  7  6  1  0  0  0  0
  8  9  1  0  0  0  0
  8  7  1  0  0  0  0
  9 39  1  6  0  0  0
  9  5  1  0  0  0  0
  9 11  1  0  0  0  0
 10  8  2  0  0  0  0
 11 40  1  0  0  0  0
 11 41  1  0  0  0  0
 12 44  1  0  0  0  0
 12 42  1  0  0  0  0
 12  6  1  0  0  0  0
 13 45  1  0  0  0  0
 13 47  1  0  0  0  0
 13 46  1  0  0  0  0
 16  7  1  0  0  0  0
 16 49  1  0  0  0  0
 17 18  1  0  0  0  0
 17 11  1  0  0  0  0
 18 51  1  0  0  0  0
 19 52  1  0  0  0  0
 19 18  2  0  0  0  0
 20 19  1  0  0  0  0
 21 20  2  0  0  0  0
 21 22  1  0  0  0  0
 22 17  2  0  0  0  0
 23 24  2  0  0  0  0
 23 28  1  0  0  0  0
 24 25  1  0  0  0  0
 25 57  1  0  0  0  0
 25 26  2  0  0  0  0
 26 58  1  0  0  0  0
 27 26  1  0  0  0  0
 27 59  1  0  0  0  0
 28 27  2  0  0  0  0
 29 34  2  0  0  0  0
 30 31  2  0  0  0  0
 30 29  1  0  0  0  0
 31 32  1  0  0  0  0
 32 63  1  0  0  0  0
 32 33  2  0  0  0  0
 33 64  1  0  0  0  0
 34 33  1  0  0  0  0
 34 65  1  0  0  0  0
 35  1  1  0  0  0  0
 36 35  2  0  0  0  0
 37  3  1  0  0  0  0
 43 12  1  0  0  0  0
 48 16  1  0  0  0  0
 50 16  1  0  0  0  0
 53 20  1  0  0  0  0
 54 21  1  0  0  0  0
 55 22  1  0  0  0  0
 56 24  1  0  0  0  0
 60 28  1  0  0  0  0
 61 30  1  0  0  0  0
 62 31  1  0  0  0  0
M  RAD  1  36   2
M  END
>  <File Format>
g03

$$$$
REDO_a_sr_19_cts1.log
 OpenBabel02202016583D
Gaussian sw/gaussian//g16/g16 #p opt=(calcfc,ts,noeigentest) freq b3lyp/def2svp 
 65 67  0  0  1  0  0  0  0  0999 V2000
   -2.5993    0.7726    0.9999 C   0  0  0  0  0  0  0  0  0  0  0  0
   -2.1180   -0.6862   -0.2383 C   0  0  0  0  0  0  0  0  0  0  0  0
   -0.7645   -1.1045   -0.0219 C   0  0  0  0  0  0  0  0  0  0  0  0
    0.2541   -0.5383   -0.7869 C   0  0  0  0  0  0  0  0  0  0  0  0
    1.5435   -0.8468   -0.8623 N   0  0  0  0  0  0  0  0  0  0  0  0
    2.2515   -1.9278   -0.1133 C   0  0  0  0  0  0  0  0  0  0  0  0
    3.5958   -1.8284   -0.6966 N   0  0  0  0  0  0  0  0  0  0  0  0
    3.7381   -0.8999   -1.6706 C   0  0  0  0  0  0  0  0  0  0  0  0
    2.4247   -0.1497   -1.8081 C   0  0  2  0  0  0  0  0  0  0  0  0
    4.7477   -0.6581   -2.3124 O   0  0  0  0  0  0  0  0  0  0  0  0
    2.6056    1.3590   -1.5393 C   0  0  0  0  0  0  0  0  0  0  0  0
    1.6543   -3.3034   -0.4283 C   0  0  0  0  0  0  0  0  0  0  0  0
    2.2891   -1.6314    1.3876 C   0  0  0  0  0  0  0  0  0  0  0  0
   -2.2584   -0.0817   -1.1385 H   0  0  0  0  0  0  0  0  0  0  0  0
   -3.4121    0.3496    1.6007 H   0  0  0  0  0  0  0  0  0  0  0  0
    4.6911   -2.6727   -0.2692 C   0  0  0  0  0  0  0  0  0  0  0  0
    3.0472    1.6762   -0.1317 C   0  0  0  0  0  0  0  0  0  0  0  0
    2.1265    2.1587    0.8085 C   0  0  0  0  0  0  0  0  0  0  0  0
    2.5009    2.3829    2.1366 C   0  0  0  0  0  0  0  0  0  0  0  0
    3.8132    2.1297    2.5440 C   0  0  0  0  0  0  0  0  0  0  0  0
    4.7475    1.6653    1.6114 C   0  0  0  0  0  0  0  0  0  0  0  0
    4.3691    1.4429    0.2853 C   0  0  0  0  0  0  0  0  0  0  0  0
   -2.9513    1.9790    0.2103 C   0  0  0  0  0  0  0  0  0  0  0  0
   -4.3008    2.1967   -0.1065 C   0  0  0  0  0  0  0  0  0  0  0  0
   -4.6594    3.2577   -0.9412 C   0  0  0  0  0  0  0  0  0  0  0  0
   -3.6782    4.1102   -1.4556 C   0  0  0  0  0  0  0  0  0  0  0  0
   -2.3318    3.8975   -1.1363 C   0  0  0  0  0  0  0  0  0  0  0  0
   -1.9662    2.8337   -0.3121 C   0  0  0  0  0  0  0  0  0  0  0  0
   -3.2411   -1.6327    0.0061 C   0  0  0  0  0  0  0  0  0  0  0  0
   -4.3674   -1.5833   -0.8328 C   0  0  0  0  0  0  0  0  0  0  0  0
   -5.4489   -2.4426   -0.6239 C   0  0  0  0  0  0  0  0  0  0  0  0
   -5.4235   -3.3561    0.4336 C   0  0  0  0  0  0  0  0  0  0  0  0
   -4.3103   -3.4054    1.2813 C   0  0  0  0  0  0  0  0  0  0  0  0
   -3.2278   -2.5507    1.0716 C   0  0  0  0  0  0  0  0  0  0  0  0
   -1.4547    0.8396    1.7519 N   0  0  0  0  0  0  0  0  0  0  0  0
   -0.3892    0.5065    1.9446 N   0  0  0  0  0  0  0  0  0  0  0  0
   -0.5699   -1.9419    0.6439 H   0  0  0  0  0  0  0  0  0  0  0  0
   -0.0353    0.2755   -1.4615 H   0  0  0  0  0  0  0  0  0  0  0  0
    2.0500   -0.2822   -2.8358 H   0  0  0  0  0  0  0  0  0  0  0  0
    1.6594    1.8726   -1.7654 H   0  0  0  0  0  0  0  0  0  0  0  0
    3.3477    1.7056   -2.2750 H   0  0  0  0  0  0  0  0  0  0  0  0
    0.6341   -3.4055   -0.0406 H   0  0  0  0  0  0  0  0  0  0  0  0
    1.6418   -3.4702   -1.5153 H   0  0  0  0  0  0  0  0  0  0  0  0
    2.2666   -4.0847    0.0431 H   0  0  0  0  0  0  0  0  0  0  0  0
    2.8875   -2.3986    1.8984 H   0  0  0  0  0  0  0  0  0  0  0  0
    2.7350   -0.6455    1.5729 H   0  0  0  0  0  0  0  0  0  0  0  0
    1.2818   -1.6538    1.8201 H   0  0  0  0  0  0  0  0  0  0  0  0
    5.5709   -2.3906   -0.8609 H   0  0  0  0  0  0  0  0  0  0  0  0
    4.9150   -2.5220    0.7977 H   0  0  0  0  0  0  0  0  0  0  0  0
    4.4725   -3.7375   -0.4425 H   0  0  0  0  0  0  0  0  0  0  0  0
    1.1025    2.3667    0.4941 H   0  0  0  0  0  0  0  0  0  0  0  0
    1.7637    2.7533    2.8531 H   0  0  0  0  0  0  0  0  0  0  0  0
    4.1104    2.3017    3.5814 H   0  0  0  0  0  0  0  0  0  0  0  0
    5.7798    1.4780    1.9179 H   0  0  0  0  0  0  0  0  0  0  0  0
    5.1057    1.0845   -0.4364 H   0  0  0  0  0  0  0  0  0  0  0  0
   -5.0656    1.5301    0.2983 H   0  0  0  0  0  0  0  0  0  0  0  0
   -5.7115    3.4218   -1.1849 H   0  0  0  0  0  0  0  0  0  0  0  0
   -3.9612    4.9433   -2.1031 H   0  0  0  0  0  0  0  0  0  0  0  0
   -1.5622    4.5644   -1.5317 H   0  0  0  0  0  0  0  0  0  0  0  0
   -0.9139    2.6716   -0.0707 H   0  0  0  0  0  0  0  0  0  0  0  0
   -4.3883   -0.8677   -1.6587 H   0  0  0  0  0  0  0  0  0  0  0  0
   -6.3139   -2.3981   -1.2901 H   0  0  0  0  0  0  0  0  0  0  0  0
   -6.2690   -4.0278    0.6002 H   0  0  0  0  0  0  0  0  0  0  0  0
   -4.2873   -4.1137    2.1130 H   0  0  0  0  0  0  0  0  0  0  0  0
   -2.3731   -2.5921    1.7505 H   0  0  0  0  0  0  0  0  0  0  0  0
  1 15  1  0  0  0  0
  1 35  1  0  0  0  0
  2  3  1  0  0  0  0
  2 29  1  0  0  0  0
  3 37  1  0  0  0  0
  4  3  2  0  0  0  0
  5  4  1  0  0  0  0
  5  6  1  0  0  0  0
  6 13  1  0  0  0  0
  7 16  1  0  0  0  0
  7  6  1  0  0  0  0
  8  7  1  0  0  0  0
  9 39  1  6  0  0  0
  9  8  1  0  0  0  0
  9 11  1  0  0  0  0
  9  5  1  0  0  0  0
 10  8  2  0  0  0  0
 11 17  1  0  0  0  0
 12  6  1  0  0  0  0
 12 42  1  0  0  0  0
 12 44  1  0  0  0  0
 13 46  1  0  0  0  0
 13 47  1  0  0  0  0
 13 45  1  0  0  0  0
 14  2  1  0  0  0  0
 16 49  1  0  0  0  0
 17 22  2  0  0  0  0
 17 18  1  0  0  0  0
 18 19  2  0  0  0  0
 19 20  1  0  0  0  0
 19 52  1  0  0  0  0
 20 53  1  0  0  0  0
 21 54  1  0  0  0  0
 21 20  2  0  0  0  0
 22 21  1  0  0  0  0
 23  1  1  0  0  0  0
 24 23  1  0  0  0  0
 24 56  1  0  0  0  0
 25 24  2  0  0  0  0
 26 27  2  0  0  0  0
 26 25  1  0  0  0  0
 27 28  1  0  0  0  0
 28 60  1  0  0  0  0
 28 23  2  0  0  0  0
 29 34  2  0  0  0  0
 30 31  2  0  0  0  0
 30 29  1  0  0  0  0
 31 32  1  0  0  0  0
 32 63  1  0  0  0  0
 32 33  2  0  0  0  0
 33 64  1  0  0  0  0
 34 33  1  0  0  0  0
 34 65  1  0  0  0  0
 35 36  2  0  0  0  0
 38  4  1  0  0  0  0
 40 11  1  0  0  0  0
 41 11  1  0  0  0  0
 43 12  1  0  0  0  0
 48 16  1  0  0  0  0
 50 16  1  0  0  0  0
 51 18  1  0  0  0  0
 55 22  1  0  0  0  0
 57 25  1  0  0  0  0
 58 26  1  0  0  0  0
 59 27  1  0  0  0  0
 61 30  1  0  0  0  0
 62 31  1  0  0  0  0
M  RAD  3   1   2   2   2  36   2
M  END
>  <File Format>
g03

$$$$
REDO_a_sr_5_ts1_rts1.log
 OpenBabel02202016583D
Gaussian sw/gaussian//g16/g16 #p opt=(calcfc,ts,noeigentest) freq b3lyp scrf=(sm
 65 68  0  0  1  0  0  0  0  0999 V2000
   -3.1255   -0.6336   -0.9773 C   0  0  2  0  0  0  0  0  0  0  0  0
   -2.0123    0.6655   -0.0020 C   0  0  1  0  0  0  0  0  0  0  0  0
   -0.6770    0.6224   -0.5162 C   0  0  0  0  0  0  0  0  0  0  0  0
    0.2066   -0.3558   -0.0667 C   0  0  0  0  0  0  0  0  0  0  0  0
    1.4627   -0.5226   -0.4506 N   0  0  0  0  0  0  0  0  0  0  0  0
    2.2660   -1.7135   -0.0419 C   0  0  0  0  0  0  0  0  0  0  0  0
    3.4474   -1.5446   -0.8899 N   0  0  0  0  0  0  0  0  0  0  0  0
    3.4230   -0.4628   -1.7060 C   0  0  0  0  0  0  0  0  0  0  0  0
    2.1368    0.3082   -1.4409 C   0  0  2  0  0  0  0  0  0  0  0  0
    4.2896   -0.1193   -2.4925 O   0  0  0  0  0  0  0  0  0  0  0  0
    2.4520    1.7528   -0.9844 C   0  0  0  0  0  0  0  0  0  0  0  0
    1.5179   -3.0024   -0.3966 C   0  0  0  0  0  0  0  0  0  0  0  0
    2.6197   -1.6551    1.4446 C   0  0  0  0  0  0  0  0  0  0  0  0
   -2.1429    0.1554    0.9565 H   0  0  0  0  0  0  0  0  0  0  0  0
   -3.9732   -0.0400   -1.3369 H   0  0  0  0  0  0  0  0  0  0  0  0
    4.5813   -2.4409   -0.8235 C   0  0  0  0  0  0  0  0  0  0  0  0
    3.1170    1.8080    0.3674 C   0  0  0  0  0  0  0  0  0  0  0  0
    2.3540    2.0342    1.5228 C   0  0  0  0  0  0  0  0  0  0  0  0
    2.9473    2.0117    2.7882 C   0  0  0  0  0  0  0  0  0  0  0  0
    4.3164    1.7581    2.9158 C   0  0  0  0  0  0  0  0  0  0  0  0
    5.0880    1.5361    1.7701 C   0  0  0  0  0  0  0  0  0  0  0  0
    4.4930    1.5626    0.5061 C   0  0  0  0  0  0  0  0  0  0  0  0
   -3.4705   -1.7594   -0.0708 C   0  0  0  0  0  0  0  0  0  0  0  0
   -4.6945   -1.7138    0.6137 C   0  0  0  0  0  0  0  0  0  0  0  0
   -5.0035   -2.6966    1.5568 C   0  0  0  0  0  0  0  0  0  0  0  0
   -4.1001   -3.7319    1.8144 C   0  0  0  0  0  0  0  0  0  0  0  0
   -2.8809   -3.7816    1.1281 C   0  0  0  0  0  0  0  0  0  0  0  0
   -2.5613   -2.7985    0.1918 C   0  0  0  0  0  0  0  0  0  0  0  0
   -2.8064    1.9184   -0.1198 C   0  0  0  0  0  0  0  0  0  0  0  0
   -3.6917    2.2716    0.9127 C   0  0  0  0  0  0  0  0  0  0  0  0
   -4.4566    3.4372    0.8259 C   0  0  0  0  0  0  0  0  0  0  0  0
   -4.3555    4.2595   -0.3000 C   0  0  0  0  0  0  0  0  0  0  0  0
   -3.4859    3.9092   -1.3396 C   0  0  0  0  0  0  0  0  0  0  0  0
   -2.7176    2.7479   -1.2523 C   0  0  0  0  0  0  0  0  0  0  0  0
   -2.2869   -0.9525   -2.0172 N   0  0  0  0  0  0  0  0  0  0  0  0
   -1.2468   -0.9046   -2.4679 N   0  0  0  0  0  0  0  0  0  0  0  0
   -0.3444    1.3815   -1.2219 H   0  0  0  0  0  0  0  0  0  0  0  0
   -0.1602   -1.0800    0.6669 H   0  0  0  0  0  0  0  0  0  0  0  0
    1.5362    0.3449   -2.3661 H   0  0  0  0  0  0  0  0  0  0  0  0
    1.5279    2.3452   -0.9765 H   0  0  0  0  0  0  0  0  0  0  0  0
    3.1050    2.1720   -1.7646 H   0  0  0  0  0  0  0  0  0  0  0  0
    0.6145   -3.1091    0.2204 H   0  0  0  0  0  0  0  0  0  0  0  0
    1.2326   -2.9994   -1.4588 H   0  0  0  0  0  0  0  0  0  0  0  0
    2.1558   -3.8752   -0.1991 H   0  0  0  0  0  0  0  0  0  0  0  0
    3.1973   -2.5460    1.7299 H   0  0  0  0  0  0  0  0  0  0  0  0
    3.2075   -0.7562    1.6692 H   0  0  0  0  0  0  0  0  0  0  0  0
    1.7007   -1.6426    2.0484 H   0  0  0  0  0  0  0  0  0  0  0  0
    5.3141   -2.1002   -1.5656 H   0  0  0  0  0  0  0  0  0  0  0  0
    5.0466   -2.4172    0.1743 H   0  0  0  0  0  0  0  0  0  0  0  0
    4.2902   -3.4761   -1.0582 H   0  0  0  0  0  0  0  0  0  0  0  0
    1.2823    2.2273    1.4262 H   0  0  0  0  0  0  0  0  0  0  0  0
    2.3386    2.1928    3.6778 H   0  0  0  0  0  0  0  0  0  0  0  0
    4.7822    1.7390    3.9041 H   0  0  0  0  0  0  0  0  0  0  0  0
    6.1603    1.3443    1.8607 H   0  0  0  0  0  0  0  0  0  0  0  0
    5.0993    1.3878   -0.3856 H   0  0  0  0  0  0  0  0  0  0  0  0
   -5.3991   -0.9047    0.4078 H   0  0  0  0  0  0  0  0  0  0  0  0
   -5.9573   -2.6557    2.0877 H   0  0  0  0  0  0  0  0  0  0  0  0
   -4.3465   -4.5035    2.5474 H   0  0  0  0  0  0  0  0  0  0  0  0
   -2.1745   -4.5919    1.3232 H   0  0  0  0  0  0  0  0  0  0  0  0
   -1.6043   -2.8429   -0.3328 H   0  0  0  0  0  0  0  0  0  0  0  0
   -3.7725    1.6286    1.7928 H   0  0  0  0  0  0  0  0  0  0  0  0
   -5.1333    3.7040    1.6413 H   0  0  0  0  0  0  0  0  0  0  0  0
   -4.9539    5.1710   -0.3696 H   0  0  0  0  0  0  0  0  0  0  0  0
   -3.4074    4.5453   -2.2246 H   0  0  0  0  0  0  0  0  0  0  0  0
   -2.0522    2.4804   -2.0762 H   0  0  0  0  0  0  0  0  0  0  0  0
  1 15  1  6  0  0  0
  1 23  1  0  0  0  0
  1  2  1  0  0  0  0
  2 14  1  1  0  0  0
  3  4  2  0  0  0  0
  3  2  1  0  0  0  0
  4 38  1  0  0  0  0
  5  4  1  0  0  0  0
  5  6  1  0  0  0  0
  6 13  1  0  0  0  0
  7 16  1  0  0  0  0
  7  6  1  0  0  0  0
  8  9  1  0  0  0  0
  8  7  1  0  0  0  0
  9 39  1  6  0  0  0
  9 11  1  0  0  0  0
  9  5  1  0  0  0  0
 10  8  2  0  0  0  0
 11 40  1  0  0  0  0
 11 17  1  0  0  0  0
 12 44  1  0  0  0  0
 12  6  1  0  0  0  0
 12 42  1  0  0  0  0
 13 46  1  0  0  0  0
 13 45  1  0  0  0  0
 13 47  1  0  0  0  0
 16 49  1  0  0  0  0
 17 22  2  0  0  0  0
 17 18  1  0  0  0  0
 18 19  2  0  0  0  0
 19 20  1  0  0  0  0
 19 52  1  0  0  0  0
 20 53  1  0  0  0  0
 21 54  1  0  0  0  0
 21 20  2  0  0  0  0
 22 21  1  0  0  0  0
 23 28  2  0  0  0  0
 23 24  1  0  0  0  0
 24 25  2  0  0  0  0
 25 26  1  0  0  0  0
 25 57  1  0  0  0  0
 26 58  1  0  0  0  0
 27 59  1  0  0  0  0
 27 26  2  0  0  0  0
 28 27  1  0  0  0  0
 29  2  1  0  0  0  0
 29 30  2  0  0  0  0
 30 61  1  0  0  0  0
 31 30  1  0  0  0  0
 31 62  1  0  0  0  0
 32 31  2  0  0  0  0
 33 34  2  0  0  0  0
 33 32  1  0  0  0  0
 34 29  1  0  0  0  0
 35  1  1  0  0  0  0
 36 35  2  0  0  0  0
 37  3  1  0  0  0  0
 41 11  1  0  0  0  0
 43 12  1  0  0  0  0
 48 16  1  0  0  0  0
 50 16  1  0  0  0  0
 51 18  1  0  0  0  0
 55 22  1  0  0  0  0
 56 24  1  0  0  0  0
 60 28  1  0  0  0  0
 63 32  1  0  0  0  0
 64 33  1  0  0  0  0
 65 34  1  0  0  0  0
M  RAD  1  36   2
M  END
>  <File Format>
g03

$$$$
