# Supplementary material for: Predicting Absolute Rate Constants for Huisgen Reactions of Unsaturated Iminium Ions with Diazoalkanes
Source: Angew Chem Int Ed Engl. 2020 May 11;59(30):12527–33. doi: 10.1002/anie.202003029 (PMC7383640; doi:10.1002/anie.202003029)
Supplement: Supplementary file 2 — Supplementary [file ANIE-59-12527-s002.zip › geometries/re_ts_1a+6_stepwise.sdf]

REDO_a_sr_14_ts1.log
 OpenBabel02202016593D
Gaussian sw/gaussian//g16/g16 #p opt=(calcfc,ts,noeigentest) freq b3lyp/def2svp 
 65 68  0  0  1  0  0  0  0  0999 V2000
   -2.4532    0.5780    1.4002 C   0  0  2  0  0  0  0  0  0  0  0  0
   -2.0442    0.0001   -0.3773 C   0  0  1  0  0  0  0  0  0  0  0  0
   -0.9524   -0.9338   -0.3409 C   0  0  0  0  0  0  0  0  0  0  0  0
    0.3428   -0.4883   -0.4776 C   0  0  0  0  0  0  0  0  0  0  0  0
    1.4961   -1.1686   -0.3877 N   0  0  0  0  0  0  0  0  0  0  0  0
    1.6399   -2.5961    0.0031 C   0  0  0  0  0  0  0  0  0  0  0  0
    3.1030   -2.7201    0.0529 N   0  0  0  0  0  0  0  0  0  0  0  0
    3.7820   -1.6379   -0.3962 C   0  0  0  0  0  0  0  0  0  0  0  0
    2.7672   -0.5944   -0.8404 C   0  0  2  0  0  0  0  0  0  0  0  0
    4.9934   -1.5052   -0.4539 O   0  0  0  0  0  0  0  0  0  0  0  0
    3.1197    0.8037   -0.3137 C   0  0  0  0  0  0  0  0  0  0  0  0
    1.0638   -3.5274   -1.0707 C   0  0  0  0  0  0  0  0  0  0  0  0
    1.0478   -2.8665    1.3892 C   0  0  0  0  0  0  0  0  0  0  0  0
   -1.7637    1.0084   -0.7032 H   0  0  0  0  0  0  0  0  0  0  0  0
   -3.3684    1.1651    1.2642 H   0  0  0  0  0  0  0  0  0  0  0  0
    3.7704   -3.9204    0.5093 C   0  0  0  0  0  0  0  0  0  0  0  0
    2.4802    1.9568   -1.0560 C   0  0  0  0  0  0  0  0  0  0  0  0
    1.6425    2.8633   -0.3910 C   0  0  0  0  0  0  0  0  0  0  0  0
    1.0348    3.9186   -1.0788 C   0  0  0  0  0  0  0  0  0  0  0  0
    1.2590    4.0846   -2.4482 C   0  0  0  0  0  0  0  0  0  0  0  0
    2.1016    3.1920   -3.1209 C   0  0  0  0  0  0  0  0  0  0  0  0
    2.7076    2.1401   -2.4300 C   0  0  0  0  0  0  0  0  0  0  0  0
   -1.3214    1.3051    2.0395 C   0  0  0  0  0  0  0  0  0  0  0  0
   -0.2139    0.6272    2.5718 C   0  0  0  0  0  0  0  0  0  0  0  0
    0.8336    1.3511    3.1453 C   0  0  0  0  0  0  0  0  0  0  0  0
    0.7840    2.7478    3.1865 C   0  0  0  0  0  0  0  0  0  0  0  0
   -0.3140    3.4240    2.6431 C   0  0  0  0  0  0  0  0  0  0  0  0
   -1.3644    2.7077    2.0684 C   0  0  0  0  0  0  0  0  0  0  0  0
   -3.3760   -0.4272   -0.8939 C   0  0  0  0  0  0  0  0  0  0  0  0
   -4.2715    0.5517   -1.3629 C   0  0  0  0  0  0  0  0  0  0  0  0
   -5.5359    0.1969   -1.8309 C   0  0  0  0  0  0  0  0  0  0  0  0
   -5.9317   -1.1458   -1.8287 C   0  0  0  0  0  0  0  0  0  0  0  0
   -5.0521   -2.1273   -1.3638 C   0  0  0  0  0  0  0  0  0  0  0  0
   -3.7817   -1.7738   -0.9029 C   0  0  0  0  0  0  0  0  0  0  0  0
   -2.7620   -0.6124    2.0002 N   0  0  0  0  0  0  0  0  0  0  0  0
   -2.8699   -1.6938    2.2672 N   0  0  0  0  0  0  0  0  0  0  0  0
   -1.1729   -1.9873   -0.1867 H   0  0  0  0  0  0  0  0  0  0  0  0
    0.4808    0.5681   -0.7171 H   0  0  0  0  0  0  0  0  0  0  0  0
    2.7976   -0.5766   -1.9454 H   0  0  0  0  0  0  0  0  0  0  0  0
    4.2154    0.8738   -0.4107 H   0  0  0  0  0  0  0  0  0  0  0  0
    2.8829    0.8551    0.7597 H   0  0  0  0  0  0  0  0  0  0  0  0
   -0.0246   -3.4130   -1.1556 H   0  0  0  0  0  0  0  0  0  0  0  0
    1.5200   -3.3062   -2.0469 H   0  0  0  0  0  0  0  0  0  0  0  0
    1.2709   -4.5760   -0.8133 H   0  0  0  0  0  0  0  0  0  0  0  0
    1.2343   -3.9116    1.6732 H   0  0  0  0  0  0  0  0  0  0  0  0
    1.5173   -2.2076    2.1336 H   0  0  0  0  0  0  0  0  0  0  0  0
   -0.0375   -2.7105    1.4050 H   0  0  0  0  0  0  0  0  0  0  0  0
    4.8455   -3.7859    0.3347 H   0  0  0  0  0  0  0  0  0  0  0  0
    3.6054   -4.0922    1.5844 H   0  0  0  0  0  0  0  0  0  0  0  0
    3.4262   -4.8046   -0.0487 H   0  0  0  0  0  0  0  0  0  0  0  0
    1.4575    2.7345    0.6758 H   0  0  0  0  0  0  0  0  0  0  0  0
    0.3835    4.6114   -0.5396 H   0  0  0  0  0  0  0  0  0  0  0  0
    0.7844    4.9068   -2.9895 H   0  0  0  0  0  0  0  0  0  0  0  0
    2.2908    3.3187   -4.1900 H   0  0  0  0  0  0  0  0  0  0  0  0
    3.3691    1.4528   -2.9652 H   0  0  0  0  0  0  0  0  0  0  0  0
   -0.1718   -0.4625    2.5545 H   0  0  0  0  0  0  0  0  0  0  0  0
    1.6903    0.8194    3.5652 H   0  0  0  0  0  0  0  0  0  0  0  0
    1.6037    3.3109    3.6380 H   0  0  0  0  0  0  0  0  0  0  0  0
   -0.3532    4.5153    2.6675 H   0  0  0  0  0  0  0  0  0  0  0  0
   -2.2258    3.2319    1.6480 H   0  0  0  0  0  0  0  0  0  0  0  0
   -3.9645    1.6011   -1.3615 H   0  0  0  0  0  0  0  0  0  0  0  0
   -6.2156    0.9684   -2.2005 H   0  0  0  0  0  0  0  0  0  0  0  0
   -6.9227   -1.4260   -2.1936 H   0  0  0  0  0  0  0  0  0  0  0  0
   -5.3529   -3.1776   -1.3652 H   0  0  0  0  0  0  0  0  0  0  0  0
   -3.1063   -2.5574   -0.5560 H   0  0  0  0  0  0  0  0  0  0  0  0
  1 15  1  6  0  0  0
  1 35  1  0  0  0  0
  1 23  1  0  0  0  0
  2 14  1  6  0  0  0
  2  3  1  0  0  0  0
  2  1  1  0  0  0  0
  3 37  1  0  0  0  0
  4  5  1  0  0  0  0
  4  3  2  0  0  0  0
  5  6  1  0  0  0  0
  6  7  1  0  0  0  0
  6 13  1  0  0  0  0
  7 16  1  0  0  0  0
  8  7  1  0  0  0  0
  9 39  1  6  0  0  0
  9  8  1  0  0  0  0
  9  5  1  0  0  0  0
  9 11  1  0  0  0  0
 10  8  2  0  0  0  0
 11 41  1  0  0  0  0
 12 44  1  0  0  0  0
 12  6  1  0  0  0  0
 13 47  1  0  0  0  0
 13 45  1  0  0  0  0
 13 46  1  0  0  0  0
 16 49  1  0  0  0  0
 17 18  1  0  0  0  0
 17 11  1  0  0  0  0
 18 51  1  0  0  0  0
 19 52  1  0  0  0  0
 19 18  2  0  0  0  0
 20 19  1  0  0  0  0
 21 20  2  0  0  0  0
 21 22  1  0  0  0  0
 22 17  2  0  0  0  0
 23 28  2  0  0  0  0
 23 24  1  0  0  0  0
 24 25  2  0  0  0  0
 25 26  1  0  0  0  0
 25 57  1  0  0  0  0
 26 58  1  0  0  0  0
 27 59  1  0  0  0  0
 27 26  2  0  0  0  0
 28 27  1  0  0  0  0
 29  2  1  0  0  0  0
 30 61  1  0  0  0  0
 30 29  2  0  0  0  0
 31 32  2  0  0  0  0
 31 30  1  0  0  0  0
 32 33  1  0  0  0  0
 33 34  2  0  0  0  0
 34 29  1  0  0  0  0
 34 65  1  0  0  0  0
 35 36  1  0  0  0  0
 38  4  1  0  0  0  0
 40 11  1  0  0  0  0
 42 12  1  0  0  0  0
 43 12  1  0  0  0  0
 48 16  1  0  0  0  0
 50 16  1  0  0  0  0
 53 20  1  0  0  0  0
 54 21  1  0  0  0  0
 55 22  1  0  0  0  0
 56 24  1  0  0  0  0
 60 28  1  0  0  0  0
 62 31  1  0  0  0  0
 63 32  1  0  0  0  0
 64 33  1  0  0  0  0
M  RAD  2  35   2  36   3
M  END
>  <File Format>
g03

$$$$
REDO_a_sr_17_ts1.log
 OpenBabel02202016593D
Gaussian sw/gaussian//g16/g16 #p opt=(calcfc,ts,noeigentest) freq b3lyp/def2svp 
 65 68  0  0  1  0  0  0  0  0999 V2000
    1.8411   -2.4709    0.7572 C   0  0  2  0  0  0  0  0  0  0  0  0
    1.6886   -1.3022   -0.7327 C   0  0  1  0  0  0  0  0  0  0  0  0
    0.5829   -0.4042   -0.5340 C   0  0  0  0  0  0  0  0  0  0  0  0
   -0.6908   -0.7502   -0.9250 C   0  0  0  0  0  0  0  0  0  0  0  0
   -1.7864    0.0022   -0.7569 N   0  0  0  0  0  0  0  0  0  0  0  0
   -3.1345   -0.3606   -1.2542 C   0  0  0  0  0  0  0  0  0  0  0  0
   -3.9529    0.6286   -0.5405 N   0  0  0  0  0  0  0  0  0  0  0  0
   -3.2460    1.5702    0.1328 C   0  0  0  0  0  0  0  0  0  0  0  0
   -1.7666    1.2861   -0.0782 C   0  0  2  0  0  0  0  0  0  0  0  0
   -3.7013    2.5095    0.7675 O   0  0  0  0  0  0  0  0  0  0  0  0
   -1.0702    2.4212   -0.8858 C   0  0  0  0  0  0  0  0  0  0  0  0
   -3.5245   -1.7818   -0.8524 C   0  0  0  0  0  0  0  0  0  0  0  0
   -3.2144   -0.1596   -2.7718 C   0  0  0  0  0  0  0  0  0  0  0  0
    1.4721   -2.1298   -1.4189 H   0  0  0  0  0  0  0  0  0  0  0  0
    2.6389   -3.1558    0.4460 H   0  0  0  0  0  0  0  0  0  0  0  0
   -5.3975    0.6434   -0.6162 C   0  0  0  0  0  0  0  0  0  0  0  0
   -0.1674    3.2959   -0.0495 C   0  0  0  0  0  0  0  0  0  0  0  0
    1.1801    3.4681   -0.3995 C   0  0  0  0  0  0  0  0  0  0  0  0
    2.0274    4.2622    0.3810 C   0  0  0  0  0  0  0  0  0  0  0  0
    1.5365    4.8930    1.5276 C   0  0  0  0  0  0  0  0  0  0  0  0
    0.1933    4.7278    1.8852 C   0  0  0  0  0  0  0  0  0  0  0  0
   -0.6523    3.9364    1.1035 C   0  0  0  0  0  0  0  0  0  0  0  0
    0.5271   -3.1002    1.0572 C   0  0  0  0  0  0  0  0  0  0  0  0
   -0.4168   -2.4870    1.8941 C   0  0  0  0  0  0  0  0  0  0  0  0
   -1.6647   -3.0824    2.0870 C   0  0  0  0  0  0  0  0  0  0  0  0
   -1.9849   -4.2750    1.4315 C   0  0  0  0  0  0  0  0  0  0  0  0
   -1.0500   -4.8766    0.5824 C   0  0  0  0  0  0  0  0  0  0  0  0
    0.2055   -4.2953    0.3971 C   0  0  0  0  0  0  0  0  0  0  0  0
    3.0676   -0.7645   -0.9087 C   0  0  0  0  0  0  0  0  0  0  0  0
    3.4579    0.4872   -0.3972 C   0  0  0  0  0  0  0  0  0  0  0  0
    4.7701    0.9391   -0.5578 C   0  0  0  0  0  0  0  0  0  0  0  0
    5.7091    0.1533   -1.2313 C   0  0  0  0  0  0  0  0  0  0  0  0
    5.3314   -1.0928   -1.7456 C   0  0  0  0  0  0  0  0  0  0  0  0
    4.0239   -1.5479   -1.5808 C   0  0  0  0  0  0  0  0  0  0  0  0
    2.3229   -1.6526    1.7431 N   0  0  0  0  0  0  0  0  0  0  0  0
    2.6671   -0.8021    2.3821 N   0  0  0  0  0  0  0  0  0  0  0  0
    0.7611    0.5508   -0.0413 H   0  0  0  0  0  0  0  0  0  0  0  0
   -0.8497   -1.7047   -1.4332 H   0  0  0  0  0  0  0  0  0  0  0  0
   -1.2754    1.1737    0.9026 H   0  0  0  0  0  0  0  0  0  0  0  0
   -1.8449    3.0360   -1.3721 H   0  0  0  0  0  0  0  0  0  0  0  0
   -0.4873    1.9610   -1.6946 H   0  0  0  0  0  0  0  0  0  0  0  0
   -2.8666   -2.5202   -1.3304 H   0  0  0  0  0  0  0  0  0  0  0  0
   -3.4646   -1.9017    0.2372 H   0  0  0  0  0  0  0  0  0  0  0  0
   -4.5509   -1.9958   -1.1824 H   0  0  0  0  0  0  0  0  0  0  0  0
   -4.2274   -0.3759   -3.1415 H   0  0  0  0  0  0  0  0  0  0  0  0
   -2.9518    0.8760   -3.0334 H   0  0  0  0  0  0  0  0  0  0  0  0
   -2.5145   -0.8426   -3.2755 H   0  0  0  0  0  0  0  0  0  0  0  0
   -5.7476    1.5423   -0.0929 H   0  0  0  0  0  0  0  0  0  0  0  0
   -5.7392    0.6835   -1.6621 H   0  0  0  0  0  0  0  0  0  0  0  0
   -5.8362   -0.2433   -0.1325 H   0  0  0  0  0  0  0  0  0  0  0  0
    1.5699    2.9732   -1.2928 H   0  0  0  0  0  0  0  0  0  0  0  0
    3.0742    4.3857    0.0914 H   0  0  0  0  0  0  0  0  0  0  0  0
    2.1964    5.5122    2.1404 H   0  0  0  0  0  0  0  0  0  0  0  0
   -0.1988    5.2204    2.7788 H   0  0  0  0  0  0  0  0  0  0  0  0
   -1.7017    3.8050    1.3809 H   0  0  0  0  0  0  0  0  0  0  0  0
   -0.1806   -1.5532    2.4082 H   0  0  0  0  0  0  0  0  0  0  0  0
   -2.3914   -2.6078    2.7500 H   0  0  0  0  0  0  0  0  0  0  0  0
   -2.9644   -4.7350    1.5802 H   0  0  0  0  0  0  0  0  0  0  0  0
   -1.2956   -5.8080    0.0673 H   0  0  0  0  0  0  0  0  0  0  0  0
    0.9411   -4.7673   -0.2585 H   0  0  0  0  0  0  0  0  0  0  0  0
    2.7403    1.1230    0.1216 H   0  0  0  0  0  0  0  0  0  0  0  0
    5.0567    1.9138   -0.1561 H   0  0  0  0  0  0  0  0  0  0  0  0
    6.7335    0.5112   -1.3588 H   0  0  0  0  0  0  0  0  0  0  0  0
    6.0591   -1.7096   -2.2782 H   0  0  0  0  0  0  0  0  0  0  0  0
    3.7292   -2.5221   -1.9808 H   0  0  0  0  0  0  0  0  0  0  0  0
  1 15  1  6  0  0  0
  1 23  1  0  0  0  0
  1 35  1  0  0  0  0
  2 14  1  6  0  0  0
  2  3  1  0  0  0  0
  2  1  1  0  0  0  0
  3 37  1  0  0  0  0
  4  5  1  0  0  0  0
  4  3  2  0  0  0  0
  5  9  1  0  0  0  0
  6 12  1  0  0  0  0
  6  5  1  0  0  0  0
  6  7  1  0  0  0  0
  7  8  1  0  0  0  0
  8 10  2  0  0  0  0
  9  8  1  0  0  0  0
  9 39  1  1  0  0  0
 11  9  1  0  0  0  0
 11 17  1  0  0  0  0
 12 43  1  0  0  0  0
 13  6  1  0  0  0  0
 16  7  1  0  0  0  0
 16 50  1  0  0  0  0
 16 48  1  0  0  0  0
 17 22  1  0  0  0  0
 18 17  2  0  0  0  0
 18 19  1  0  0  0  0
 19 20  2  0  0  0  0
 20 21  1  0  0  0  0
 20 53  1  0  0  0  0
 21 54  1  0  0  0  0
 22 55  1  0  0  0  0
 22 21  2  0  0  0  0
 23 24  2  0  0  0  0
 24 25  1  0  0  0  0
 24 56  1  0  0  0  0
 25 57  1  0  0  0  0
 26 58  1  0  0  0  0
 26 25  2  0  0  0  0
 27 26  1  0  0  0  0
 28 27  2  0  0  0  0
 28 23  1  0  0  0  0
 29  2  1  0  0  0  0
 29 30  2  0  0  0  0
 30 61  1  0  0  0  0
 31 30  1  0  0  0  0
 31 62  1  0  0  0  0
 32 31  2  0  0  0  0
 33 34  2  0  0  0  0
 33 32  1  0  0  0  0
 34 29  1  0  0  0  0
 35 36  1  0  0  0  0
 38  4  1  0  0  0  0
 40 11  1  0  0  0  0
 41 11  1  0  0  0  0
 42 12  1  0  0  0  0
 44 12  1  0  0  0  0
 45 13  1  0  0  0  0
 46 13  1  0  0  0  0
 47 13  1  0  0  0  0
 49 16  1  0  0  0  0
 51 18  1  0  0  0  0
 52 19  1  0  0  0  0
 59 27  1  0  0  0  0
 60 28  1  0  0  0  0
 63 32  1  0  0  0  0
 64 33  1  0  0  0  0
 65 34  1  0  0  0  0
M  RAD  2  35   2  36   3
M  END
>  <File Format>
g03

$$$$
REDO_a_sr_17_ts1_rts2.log
 OpenBabel02202016593D
Gaussian sw/gaussian//g16/g16 #p opt=(calcfc,ts,noeigentest) freq b3lyp/def2svp 
 65 68  0  0  1  0  0  0  0  0999 V2000
   -2.4294   -0.6130   -1.2674 C   0  0  2  0  0  0  0  0  0  0  0  0
   -1.5260   -0.1153    0.3816 C   0  0  1  0  0  0  0  0  0  0  0  0
   -0.1066   -0.1439    0.2065 C   0  0  0  0  0  0  0  0  0  0  0  0
    0.6378   -1.2724    0.5224 C   0  0  0  0  0  0  0  0  0  0  0  0
    1.9639   -1.3721    0.4381 N   0  0  0  0  0  0  0  0  0  0  0  0
    2.6996   -2.6431    0.6682 C   0  0  0  0  0  0  0  0  0  0  0  0
    4.0388   -2.2645    0.2066 N   0  0  0  0  0  0  0  0  0  0  0  0
    4.1575   -0.9850   -0.2264 C   0  0  0  0  0  0  0  0  0  0  0  0
    2.8131   -0.2964   -0.0511 C   0  0  2  0  0  0  0  0  0  0  0  0
    5.1687   -0.4505   -0.6540 O   0  0  0  0  0  0  0  0  0  0  0  0
    2.9038    0.9226    0.9112 C   0  0  0  0  0  0  0  0  0  0  0  0
    2.1275   -3.7729   -0.1922 C   0  0  0  0  0  0  0  0  0  0  0  0
    2.6949   -3.0037    2.1552 C   0  0  0  0  0  0  0  0  0  0  0  0
   -1.9172   -0.9512    0.9702 H   0  0  0  0  0  0  0  0  0  0  0  0
   -2.4509    0.3181   -1.8477 H   0  0  0  0  0  0  0  0  0  0  0  0
    5.1492   -3.1929    0.2046 C   0  0  0  0  0  0  0  0  0  0  0  0
    2.7928    2.2554    0.2097 C   0  0  0  0  0  0  0  0  0  0  0  0
    1.7842    3.1657    0.5585 C   0  0  0  0  0  0  0  0  0  0  0  0
    1.6677    4.3934   -0.1027 C   0  0  0  0  0  0  0  0  0  0  0  0
    2.5587    4.7245   -1.1273 C   0  0  0  0  0  0  0  0  0  0  0  0
    3.5680    3.8223   -1.4836 C   0  0  0  0  0  0  0  0  0  0  0  0
    3.6848    2.5980   -0.8208 C   0  0  0  0  0  0  0  0  0  0  0  0
   -3.7579   -1.1856   -0.9362 C   0  0  0  0  0  0  0  0  0  0  0  0
   -3.8948   -2.5058   -0.4772 C   0  0  0  0  0  0  0  0  0  0  0  0
   -5.1473   -2.9794   -0.0881 C   0  0  0  0  0  0  0  0  0  0  0  0
   -6.2654   -2.1379   -0.1411 C   0  0  0  0  0  0  0  0  0  0  0  0
   -6.1286   -0.8219   -0.5910 C   0  0  0  0  0  0  0  0  0  0  0  0
   -4.8786   -0.3443   -0.9909 C   0  0  0  0  0  0  0  0  0  0  0  0
   -2.2231    1.1711    0.6701 C   0  0  0  0  0  0  0  0  0  0  0  0
   -1.8206    2.3859    0.0867 C   0  0  0  0  0  0  0  0  0  0  0  0
   -2.5068    3.5664    0.3712 C   0  0  0  0  0  0  0  0  0  0  0  0
   -3.6059    3.5522    1.2391 C   0  0  0  0  0  0  0  0  0  0  0  0
   -4.0171    2.3487    1.8175 C   0  0  0  0  0  0  0  0  0  0  0  0
   -3.3342    1.1645    1.5290 C   0  0  0  0  0  0  0  0  0  0  0  0
   -1.5049   -1.4507   -1.8334 N   0  0  0  0  0  0  0  0  0  0  0  0
   -0.4869   -1.9309   -1.9107 N   0  0  0  0  0  0  0  0  0  0  0  0
    0.3947    0.7498   -0.1652 H   0  0  0  0  0  0  0  0  0  0  0  0
    0.1226   -2.1533    0.9153 H   0  0  0  0  0  0  0  0  0  0  0  0
    2.4540    0.0363   -1.0402 H   0  0  0  0  0  0  0  0  0  0  0  0
    3.8573    0.8650    1.4599 H   0  0  0  0  0  0  0  0  0  0  0  0
    2.1073    0.8331    1.6619 H   0  0  0  0  0  0  0  0  0  0  0  0
    1.1020   -4.0187    0.1176 H   0  0  0  0  0  0  0  0  0  0  0  0
    2.1222   -3.4820   -1.2525 H   0  0  0  0  0  0  0  0  0  0  0  0
    2.7344   -4.6817   -0.0723 H   0  0  0  0  0  0  0  0  0  0  0  0
    3.2715   -3.9226    2.3340 H   0  0  0  0  0  0  0  0  0  0  0  0
    3.1295   -2.1852    2.7474 H   0  0  0  0  0  0  0  0  0  0  0  0
    1.6633   -3.1827    2.4934 H   0  0  0  0  0  0  0  0  0  0  0  0
    6.0455   -2.6361   -0.0968 H   0  0  0  0  0  0  0  0  0  0  0  0
    5.3110   -3.6173    1.2070 H   0  0  0  0  0  0  0  0  0  0  0  0
    4.9860   -4.0160   -0.5090 H   0  0  0  0  0  0  0  0  0  0  0  0
    1.0815    2.9102    1.3559 H   0  0  0  0  0  0  0  0  0  0  0  0
    0.8764    5.0905    0.1847 H   0  0  0  0  0  0  0  0  0  0  0  0
    2.4687    5.6821   -1.6464 H   0  0  0  0  0  0  0  0  0  0  0  0
    4.2699    4.0752   -2.2825 H   0  0  0  0  0  0  0  0  0  0  0  0
    4.4715    1.8906   -1.0968 H   0  0  0  0  0  0  0  0  0  0  0  0
   -3.0230   -3.1634   -0.4260 H   0  0  0  0  0  0  0  0  0  0  0  0
   -5.2521   -4.0090    0.2615 H   0  0  0  0  0  0  0  0  0  0  0  0
   -7.2442   -2.5114    0.1686 H   0  0  0  0  0  0  0  0  0  0  0  0
   -6.9980   -0.1621   -0.6328 H   0  0  0  0  0  0  0  0  0  0  0  0
   -4.7655    0.6835   -1.3413 H   0  0  0  0  0  0  0  0  0  0  0  0
   -0.9692    2.4132   -0.5960 H   0  0  0  0  0  0  0  0  0  0  0  0
   -2.1833    4.5036   -0.0878 H   0  0  0  0  0  0  0  0  0  0  0  0
   -4.1407    4.4789    1.4607 H   0  0  0  0  0  0  0  0  0  0  0  0
   -4.8754    2.3286    2.4933 H   0  0  0  0  0  0  0  0  0  0  0  0
   -3.6604    0.2226    1.9752 H   0  0  0  0  0  0  0  0  0  0  0  0
  1 15  1  6  0  0  0
  1 23  1  0  0  0  0
  1  2  1  0  0  0  0
  2 29  1  0  0  0  0
  2 14  1  1  0  0  0
  3  2  1  0  0  0  0
  3  4  2  0  0  0  0
  4 38  1  0  0  0  0
  5  4  1  0  0  0  0
  5  6  1  0  0  0  0
  6 13  1  0  0  0  0
  7  6  1  0  0  0  0
  8  9  1  0  0  0  0
  8  7  1  0  0  0  0
  9 39  1  6  0  0  0
  9  5  1  0  0  0  0
  9 11  1  0  0  0  0
 10  8  2  0  0  0  0
 11 40  1  0  0  0  0
 11 41  1  0  0  0  0
 12 44  1  0  0  0  0
 12 42  1  0  0  0  0
 12  6  1  0  0  0  0
 13 45  1  0  0  0  0
 13 47  1  0  0  0  0
 13 46  1  0  0  0  0
 16  7  1  0  0  0  0
 16 49  1  0  0  0  0
 17 18  1  0  0  0  0
 17 11  1  0  0  0  0
 18 51  1  0  0  0  0
 19 52  1  0  0  0  0
 19 18  2  0  0  0  0
 20 19  1  0  0  0  0
 21 20  2  0  0  0  0
 21 22  1  0  0  0  0
 22 17  2  0  0  0  0
 23 24  1  0  0  0  0
 24 56  1  0  0  0  0
 24 25  2  0  0  0  0
 25 57  1  0  0  0  0
 26 25  1  0  0  0  0
 26 58  1  0  0  0  0
 27 26  2  0  0  0  0
 28 23  2  0  0  0  0
 28 27  1  0  0  0  0
 29 34  2  0  0  0  0
 30 31  2  0  0  0  0
 30 29  1  0  0  0  0
 31 32  1  0  0  0  0
 32 63  1  0  0  0  0
 32 33  2  0  0  0  0
 33 64  1  0  0  0  0
 34 33  1  0  0  0  0
 34 65  1  0  0  0  0
 35  1  1  0  0  0  0
 36 35  2  0  0  0  0
 37  3  1  0  0  0  0
 43 12  1  0  0  0  0
 48 16  1  0  0  0  0
 50 16  1  0  0  0  0
 53 20  1  0  0  0  0
 54 21  1  0  0  0  0
 55 22  1  0  0  0  0
 59 27  1  0  0  0  0
 60 28  1  0  0  0  0
 61 30  1  0  0  0  0
 62 31  1  0  0  0  0
M  RAD  1  36   2
M  END
>  <File Format>
g03

$$$$
REDO_a_sr_19_cts1.log
 OpenBabel02202016593D
Gaussian sw/gaussian//g16/g16 #p opt=(calcfc,ts,noeigentest) freq b3lyp/def2svp 
 65 67  0  0  1  0  0  0  0  0999 V2000
   -2.5993    0.7726    0.9999 C   0  0  0  0  0  0  0  0  0  0  0  0
   -2.1180   -0.6862   -0.2383 C   0  0  0  0  0  0  0  0  0  0  0  0
   -0.7645   -1.1045   -0.0219 C   0  0  0  0  0  0  0  0  0  0  0  0
    0.2541   -0.5383   -0.7869 C   0  0  0  0  0  0  0  0  0  0  0  0
    1.5435   -0.8468   -0.8623 N   0  0  0  0  0  0  0  0  0  0  0  0
    2.2515   -1.9278   -0.1133 C   0  0  0  0  0  0  0  0  0  0  0  0
    3.5958   -1.8284   -0.6966 N   0  0  0  0  0  0  0  0  0  0  0  0
    3.7381   -0.8999   -1.6706 C   0  0  0  0  0  0  0  0  0  0  0  0
    2.4247   -0.1497   -1.8081 C   0  0  2  0  0  0  0  0  0  0  0  0
    4.7477   -0.6581   -2.3124 O   0  0  0  0  0  0  0  0  0  0  0  0
    2.6056    1.3590   -1.5393 C   0  0  0  0  0  0  0  0  0  0  0  0
    1.6543   -3.3034   -0.4283 C   0  0  0  0  0  0  0  0  0  0  0  0
    2.2891   -1.6314    1.3876 C   0  0  0  0  0  0  0  0  0  0  0  0
   -2.2584   -0.0817   -1.1385 H   0  0  0  0  0  0  0  0  0  0  0  0
   -3.4121    0.3496    1.6007 H   0  0  0  0  0  0  0  0  0  0  0  0
    4.6911   -2.6727   -0.2692 C   0  0  0  0  0  0  0  0  0  0  0  0
    3.0472    1.6762   -0.1317 C   0  0  0  0  0  0  0  0  0  0  0  0
    2.1265    2.1587    0.8085 C   0  0  0  0  0  0  0  0  0  0  0  0
    2.5009    2.3829    2.1366 C   0  0  0  0  0  0  0  0  0  0  0  0
    3.8132    2.1297    2.5440 C   0  0  0  0  0  0  0  0  0  0  0  0
    4.7475    1.6653    1.6114 C   0  0  0  0  0  0  0  0  0  0  0  0
    4.3691    1.4429    0.2853 C   0  0  0  0  0  0  0  0  0  0  0  0
   -2.9513    1.9790    0.2103 C   0  0  0  0  0  0  0  0  0  0  0  0
   -4.3008    2.1967   -0.1065 C   0  0  0  0  0  0  0  0  0  0  0  0
   -4.6594    3.2577   -0.9412 C   0  0  0  0  0  0  0  0  0  0  0  0
   -3.6782    4.1102   -1.4556 C   0  0  0  0  0  0  0  0  0  0  0  0
   -2.3318    3.8975   -1.1363 C   0  0  0  0  0  0  0  0  0  0  0  0
   -1.9662    2.8337   -0.3121 C   0  0  0  0  0  0  0  0  0  0  0  0
   -3.2411   -1.6327    0.0061 C   0  0  0  0  0  0  0  0  0  0  0  0
   -4.3674   -1.5833   -0.8328 C   0  0  0  0  0  0  0  0  0  0  0  0
   -5.4489   -2.4426   -0.6239 C   0  0  0  0  0  0  0  0  0  0  0  0
   -5.4235   -3.3561    0.4336 C   0  0  0  0  0  0  0  0  0  0  0  0
   -4.3103   -3.4054    1.2813 C   0  0  0  0  0  0  0  0  0  0  0  0
   -3.2278   -2.5507    1.0716 C   0  0  0  0  0  0  0  0  0  0  0  0
   -1.4547    0.8396    1.7519 N   0  0  0  0  0  0  0  0  0  0  0  0
   -0.3892    0.5065    1.9446 N   0  0  0  0  0  0  0  0  0  0  0  0
   -0.5699   -1.9419    0.6439 H   0  0  0  0  0  0  0  0  0  0  0  0
   -0.0353    0.2755   -1.4615 H   0  0  0  0  0  0  0  0  0  0  0  0
    2.0500   -0.2822   -2.8358 H   0  0  0  0  0  0  0  0  0  0  0  0
    1.6594    1.8726   -1.7654 H   0  0  0  0  0  0  0  0  0  0  0  0
    3.3477    1.7056   -2.2750 H   0  0  0  0  0  0  0  0  0  0  0  0
    0.6341   -3.4055   -0.0406 H   0  0  0  0  0  0  0  0  0  0  0  0
    1.6418   -3.4702   -1.5153 H   0  0  0  0  0  0  0  0  0  0  0  0
    2.2666   -4.0847    0.0431 H   0  0  0  0  0  0  0  0  0  0  0  0
    2.8875   -2.3986    1.8984 H   0  0  0  0  0  0  0  0  0  0  0  0
    2.7350   -0.6455    1.5729 H   0  0  0  0  0  0  0  0  0  0  0  0
    1.2818   -1.6538    1.8201 H   0  0  0  0  0  0  0  0  0  0  0  0
    5.5709   -2.3906   -0.8609 H   0  0  0  0  0  0  0  0  0  0  0  0
    4.9150   -2.5220    0.7977 H   0  0  0  0  0  0  0  0  0  0  0  0
    4.4725   -3.7375   -0.4425 H   0  0  0  0  0  0  0  0  0  0  0  0
    1.1025    2.3667    0.4941 H   0  0  0  0  0  0  0  0  0  0  0  0
    1.7637    2.7533    2.8531 H   0  0  0  0  0  0  0  0  0  0  0  0
    4.1104    2.3017    3.5814 H   0  0  0  0  0  0  0  0  0  0  0  0
    5.7798    1.4780    1.9179 H   0  0  0  0  0  0  0  0  0  0  0  0
    5.1057    1.0845   -0.4364 H   0  0  0  0  0  0  0  0  0  0  0  0
   -5.0656    1.5301    0.2983 H   0  0  0  0  0  0  0  0  0  0  0  0
   -5.7115    3.4218   -1.1849 H   0  0  0  0  0  0  0  0  0  0  0  0
   -3.9612    4.9433   -2.1031 H   0  0  0  0  0  0  0  0  0  0  0  0
   -1.5622    4.5644   -1.5317 H   0  0  0  0  0  0  0  0  0  0  0  0
   -0.9139    2.6716   -0.0707 H   0  0  0  0  0  0  0  0  0  0  0  0
   -4.3883   -0.8677   -1.6587 H   0  0  0  0  0  0  0  0  0  0  0  0
   -6.3139   -2.3981   -1.2901 H   0  0  0  0  0  0  0  0  0  0  0  0
   -6.2690   -4.0278    0.6002 H   0  0  0  0  0  0  0  0  0  0  0  0
   -4.2873   -4.1137    2.1130 H   0  0  0  0  0  0  0  0  0  0  0  0
   -2.3731   -2.5921    1.7505 H   0  0  0  0  0  0  0  0  0  0  0  0
  1 15  1  0  0  0  0
  1 35  1  0  0  0  0
  2  3  1  0  0  0  0
  2 29  1  0  0  0  0
  3 37  1  0  0  0  0
  4  3  2  0  0  0  0
  5  4  1  0  0  0  0
  5  6  1  0  0  0  0
  6 13  1  0  0  0  0
  7 16  1  0  0  0  0
  7  6  1  0  0  0  0
  8  7  1  0  0  0  0
  9 39  1  6  0  0  0
  9  8  1  0  0  0  0
  9 11  1  0  0  0  0
  9  5  1  0  0  0  0
 10  8  2  0  0  0  0
 11 17  1  0  0  0  0
 12  6  1  0  0  0  0
 12 42  1  0  0  0  0
 12 44  1  0  0  0  0
 13 46  1  0  0  0  0
 13 47  1  0  0  0  0
 13 45  1  0  0  0  0
 14  2  1  0  0  0  0
 16 49  1  0  0  0  0
 17 22  2  0  0  0  0
 17 18  1  0  0  0  0
 18 19  2  0  0  0  0
 19 20  1  0  0  0  0
 19 52  1  0  0  0  0
 20 53  1  0  0  0  0
 21 54  1  0  0  0  0
 21 20  2  0  0  0  0
 22 21  1  0  0  0  0
 23  1  1  0  0  0  0
 24 23  1  0  0  0  0
 24 56  1  0  0  0  0
 25 24  2  0  0  0  0
 26 27  2  0  0  0  0
 26 25  1  0  0  0  0
 27 28  1  0  0  0  0
 28 60  1  0  0  0  0
 28 23  2  0  0  0  0
 29 34  2  0  0  0  0
 30 31  2  0  0  0  0
 30 29  1  0  0  0  0
 31 32  1  0  0  0  0
 32 63  1  0  0  0  0
 32 33  2  0  0  0  0
 33 64  1  0  0  0  0
 34 33  1  0  0  0  0
 34 65  1  0  0  0  0
 35 36  2  0  0  0  0
 38  4  1  0  0  0  0
 40 11  1  0  0  0  0
 41 11  1  0  0  0  0
 43 12  1  0  0  0  0
 48 16  1  0  0  0  0
 50 16  1  0  0  0  0
 51 18  1  0  0  0  0
 55 22  1  0  0  0  0
 57 25  1  0  0  0  0
 58 26  1  0  0  0  0
 59 27  1  0  0  0  0
 61 30  1  0  0  0  0
 62 31  1  0  0  0  0
M  RAD  3   1   2   2   2  36   2
M  END
>  <File Format>
g03

$$$$
REDO_a_sr_34_fr_ts1.log
 OpenBabel02202016593D
Gaussian sw/gaussian//g16/g16 #p opt=(calcfc,ts,noeigentest) freq b3lyp/def2svp 
 65 68  0  0  1  0  0  0  0  0999 V2000
   -2.7854   -0.8621    1.4713 C   0  0  2  0  0  0  0  0  0  0  0  0
   -1.8705    0.7392    0.9869 C   0  0  1  0  0  0  0  0  0  0  0  0
   -0.6821    0.2748    0.3151 C   0  0  0  0  0  0  0  0  0  0  0  0
    0.4376   -0.0896    1.0216 C   0  0  0  0  0  0  0  0  0  0  0  0
    1.5752   -0.5775    0.5080 N   0  0  0  0  0  0  0  0  0  0  0  0
    2.6826   -1.0809    1.3628 C   0  0  0  0  0  0  0  0  0  0  0  0
    3.5776   -1.6402    0.3463 N   0  0  0  0  0  0  0  0  0  0  0  0
    3.1277   -1.5461   -0.9284 C   0  0  0  0  0  0  0  0  0  0  0  0
    1.8043   -0.7935   -0.9125 C   0  0  2  0  0  0  0  0  0  0  0  0
    3.6917   -1.9458   -1.9344 O   0  0  0  0  0  0  0  0  0  0  0  0
    1.9071    0.4905   -1.7725 C   0  0  0  0  0  0  0  0  0  0  0  0
    2.1783   -2.1830    2.3014 C   0  0  0  0  0  0  0  0  0  0  0  0
    3.3514    0.0554    2.1389 C   0  0  0  0  0  0  0  0  0  0  0  0
   -1.7016    1.1030    2.0067 H   0  0  0  0  0  0  0  0  0  0  0  0
   -2.1407   -1.2250    2.2804 H   0  0  0  0  0  0  0  0  0  0  0  0
    4.8662   -2.2092    0.6745 C   0  0  0  0  0  0  0  0  0  0  0  0
    2.8441    1.5150   -1.1856 C   0  0  0  0  0  0  0  0  0  0  0  0
    2.3460    2.5604   -0.3935 C   0  0  0  0  0  0  0  0  0  0  0  0
    3.2122    3.4713    0.2180 C   0  0  0  0  0  0  0  0  0  0  0  0
    4.5945    3.3470    0.0475 C   0  0  0  0  0  0  0  0  0  0  0  0
    5.1024    2.3118   -0.7448 C   0  0  0  0  0  0  0  0  0  0  0  0
    4.2339    1.4045   -1.3572 C   0  0  0  0  0  0  0  0  0  0  0  0
   -2.9205   -1.7760    0.3032 C   0  0  0  0  0  0  0  0  0  0  0  0
   -4.0024   -1.6967   -0.5866 C   0  0  0  0  0  0  0  0  0  0  0  0
   -4.0255   -2.5048   -1.7247 C   0  0  0  0  0  0  0  0  0  0  0  0
   -2.9704   -3.3851   -1.9861 C   0  0  0  0  0  0  0  0  0  0  0  0
   -1.8929   -3.4657   -1.0983 C   0  0  0  0  0  0  0  0  0  0  0  0
   -1.8669   -2.6671    0.0466 C   0  0  0  0  0  0  0  0  0  0  0  0
   -2.8645    1.5547    0.2443 C   0  0  0  0  0  0  0  0  0  0  0  0
   -3.0863    1.3821   -1.1357 C   0  0  0  0  0  0  0  0  0  0  0  0
   -4.0530    2.1394   -1.7959 C   0  0  0  0  0  0  0  0  0  0  0  0
   -4.8137    3.0822   -1.0939 C   0  0  0  0  0  0  0  0  0  0  0  0
   -4.6015    3.2656    0.2746 C   0  0  0  0  0  0  0  0  0  0  0  0
   -3.6367    2.5049    0.9397 C   0  0  0  0  0  0  0  0  0  0  0  0
   -3.9795   -0.4626    2.0147 N   0  0  0  0  0  0  0  0  0  0  0  0
   -4.8932    0.0902    2.3494 N   0  0  0  0  0  0  0  0  0  0  0  0
   -0.7139    0.1398   -0.7640 H   0  0  0  0  0  0  0  0  0  0  0  0
    0.4311    0.0143    2.1111 H   0  0  0  0  0  0  0  0  0  0  0  0
    1.0151   -1.4386   -1.3366 H   0  0  0  0  0  0  0  0  0  0  0  0
    0.9072    0.9235   -1.9047 H   0  0  0  0  0  0  0  0  0  0  0  0
    2.2553    0.1574   -2.7618 H   0  0  0  0  0  0  0  0  0  0  0  0
    1.4507   -1.7783    3.0194 H   0  0  0  0  0  0  0  0  0  0  0  0
    1.7034   -2.9882    1.7214 H   0  0  0  0  0  0  0  0  0  0  0  0
    3.0127   -2.6057    2.8787 H   0  0  0  0  0  0  0  0  0  0  0  0
    4.1712   -0.3371    2.7577 H   0  0  0  0  0  0  0  0  0  0  0  0
    3.7497    0.8122    1.4510 H   0  0  0  0  0  0  0  0  0  0  0  0
    2.6237    0.5310    2.8123 H   0  0  0  0  0  0  0  0  0  0  0  0
    5.2965   -2.6082   -0.2528 H   0  0  0  0  0  0  0  0  0  0  0  0
    5.5465   -1.4445    1.0816 H   0  0  0  0  0  0  0  0  0  0  0  0
    4.7700   -3.0268    1.4052 H   0  0  0  0  0  0  0  0  0  0  0  0
    1.2663    2.6548   -0.2517 H   0  0  0  0  0  0  0  0  0  0  0  0
    2.8064    4.2805    0.8307 H   0  0  0  0  0  0  0  0  0  0  0  0
    5.2739    4.0574    0.5250 H   0  0  0  0  0  0  0  0  0  0  0  0
    6.1812    2.2121   -0.8898 H   0  0  0  0  0  0  0  0  0  0  0  0
    4.6352    0.5973   -1.9742 H   0  0  0  0  0  0  0  0  0  0  0  0
   -4.8275   -1.0074   -0.3975 H   0  0  0  0  0  0  0  0  0  0  0  0
   -4.8718   -2.4427   -2.4124 H   0  0  0  0  0  0  0  0  0  0  0  0
   -2.9910   -4.0133   -2.8796 H   0  0  0  0  0  0  0  0  0  0  0  0
   -1.0704   -4.1576   -1.2937 H   0  0  0  0  0  0  0  0  0  0  0  0
   -1.0303   -2.7312    0.7451 H   0  0  0  0  0  0  0  0  0  0  0  0
   -2.5052    0.6499   -1.6967 H   0  0  0  0  0  0  0  0  0  0  0  0
   -4.2147    1.9943   -2.8667 H   0  0  0  0  0  0  0  0  0  0  0  0
   -5.5683    3.6752   -1.6161 H   0  0  0  0  0  0  0  0  0  0  0  0
   -5.1862    4.0042    0.8278 H   0  0  0  0  0  0  0  0  0  0  0  0
   -3.4645    2.6603    2.0075 H   0  0  0  0  0  0  0  0  0  0  0  0
  1 35  1  0  0  0  0
  1 15  1  1  0  0  0
  2  1  1  0  0  0  0
  2 14  1  1  0  0  0
  3  2  1  0  0  0  0
  3  4  2  0  0  0  0
  4 38  1  0  0  0  0
  5  4  1  0  0  0  0
  5  6  1  0  0  0  0
  6 13  1  0  0  0  0
  6 12  1  0  0  0  0
  7 16  1  0  0  0  0
  7  6  1  0  0  0  0
  8  9  1  0  0  0  0
  8  7  1  0  0  0  0
  9 39  1  6  0  0  0
  9  5  1  0  0  0  0
 10  8  2  0  0  0  0
 11 17  1  0  0  0  0
 11  9  1  0  0  0  0
 12 44  1  0  0  0  0
 12 42  1  0  0  0  0
 13 45  1  0  0  0  0
 13 47  1  0  0  0  0
 16 49  1  0  0  0  0
 16 50  1  0  0  0  0
 17 18  1  0  0  0  0
 18 51  1  0  0  0  0
 18 19  2  0  0  0  0
 19 52  1  0  0  0  0
 20 19  1  0  0  0  0
 20 53  1  0  0  0  0
 21 20  2  0  0  0  0
 22 17  2  0  0  0  0
 22 21  1  0  0  0  0
 23  1  1  0  0  0  0
 24 56  1  0  0  0  0
 24 23  2  0  0  0  0
 25 24  1  0  0  0  0
 26 25  2  0  0  0  0
 26 27  1  0  0  0  0
 27 28  2  0  0  0  0
 28 23  1  0  0  0  0
 28 60  1  0  0  0  0
 29 34  2  0  0  0  0
 29  2  1  0  0  0  0
 30 29  1  0  0  0  0
 31 30  2  0  0  0  0
 31 32  1  0  0  0  0
 32 33  2  0  0  0  0
 33 64  1  0  0  0  0
 33 34  1  0  0  0  0
 34 65  1  0  0  0  0
 35 36  1  0  0  0  0
 37  3  1  0  0  0  0
 40 11  1  0  0  0  0
 41 11  1  0  0  0  0
 43 12  1  0  0  0  0
 46 13  1  0  0  0  0
 48 16  1  0  0  0  0
 54 21  1  0  0  0  0
 55 22  1  0  0  0  0
 57 25  1  0  0  0  0
 58 26  1  0  0  0  0
 59 27  1  0  0  0  0
 61 30  1  0  0  0  0
 62 31  1  0  0  0  0
 63 32  1  0  0  0  0
M  RAD  2  35   2  36   3
M  END
>  <File Format>
g03

$$$$
REDO_a_sr_3_ts1.log
 OpenBabel02202016593D
Gaussian sw/gaussian//g16/g16 #p opt=(calcfc,ts,noeigentest) freq b3lyp scrf=(sm
 65 67  0  0  1  0  0  0  0  0999 V2000
   -3.0386    0.6597   -1.6899 C   0  0  0  0  0  0  0  0  0  0  0  0
   -2.1799   -1.0894   -1.3555 C   0  0  0  0  0  0  0  0  0  0  0  0
   -0.7639   -0.8566   -1.5175 C   0  0  0  0  0  0  0  0  0  0  0  0
    0.1736   -1.3261   -0.6267 C   0  0  0  0  0  0  0  0  0  0  0  0
    1.5046   -1.1944   -0.7127 N   0  0  0  0  0  0  0  0  0  0  0  0
    2.4287   -2.0282    0.1019 C   0  0  0  0  0  0  0  0  0  0  0  0
    3.7242   -1.5942   -0.4287 N   0  0  0  0  0  0  0  0  0  0  0  0
    3.6584   -0.6700   -1.4174 C   0  0  0  0  0  0  0  0  0  0  0  0
    2.1941   -0.3225   -1.6475 C   0  0  2  0  0  0  0  0  0  0  0  0
    4.5985   -0.1602   -2.0062 O   0  0  0  0  0  0  0  0  0  0  0  0
    1.9454    1.1851   -1.4067 C   0  0  0  0  0  0  0  0  0  0  0  0
    2.1946   -3.5160   -0.1819 C   0  0  0  0  0  0  0  0  0  0  0  0
    2.3038   -1.7167    1.5952 C   0  0  0  0  0  0  0  0  0  0  0  0
   -2.6720   -1.5248   -2.2334 H   0  0  0  0  0  0  0  0  0  0  0  0
   -2.9140    0.6996   -2.7784 H   0  0  0  0  0  0  0  0  0  0  0  0
    4.9813   -2.0806    0.0961 C   0  0  0  0  0  0  0  0  0  0  0  0
    2.1466    1.5807    0.0342 C   0  0  0  0  0  0  0  0  0  0  0  0
    3.4277    1.8598    0.5368 C   0  0  0  0  0  0  0  0  0  0  0  0
    3.6155    2.1489    1.8915 C   0  0  0  0  0  0  0  0  0  0  0  0
    2.5228    2.1674    2.7651 C   0  0  0  0  0  0  0  0  0  0  0  0
    1.2421    1.8965    2.2736 C   0  0  0  0  0  0  0  0  0  0  0  0
    1.0587    1.6021    0.9202 C   0  0  0  0  0  0  0  0  0  0  0  0
   -2.4706    1.8151   -0.9463 C   0  0  0  0  0  0  0  0  0  0  0  0
   -2.8430    2.1140    0.3745 C   0  0  0  0  0  0  0  0  0  0  0  0
   -2.2713    3.2073    1.0266 C   0  0  0  0  0  0  0  0  0  0  0  0
   -1.3255    4.0037    0.3726 C   0  0  0  0  0  0  0  0  0  0  0  0
   -0.9524    3.7059   -0.9407 C   0  0  0  0  0  0  0  0  0  0  0  0
   -1.5233    2.6172   -1.6014 C   0  0  0  0  0  0  0  0  0  0  0  0
   -2.7385   -1.5938   -0.0820 C   0  0  0  0  0  0  0  0  0  0  0  0
   -2.3254   -1.0876    1.1690 C   0  0  0  0  0  0  0  0  0  0  0  0
   -2.8907   -1.5715    2.3477 C   0  0  0  0  0  0  0  0  0  0  0  0
   -3.8776   -2.5639    2.3020 C   0  0  0  0  0  0  0  0  0  0  0  0
   -4.3086   -3.0613    1.0697 C   0  0  0  0  0  0  0  0  0  0  0  0
   -3.7522   -2.5712   -0.1139 C   0  0  0  0  0  0  0  0  0  0  0  0
   -4.3404    0.3786   -1.3975 N   0  0  0  0  0  0  0  0  0  0  0  0
   -5.3109   -0.0507   -1.0387 N   0  0  0  0  0  0  0  0  0  0  0  0
   -0.4382   -0.3918   -2.4506 H   0  0  0  0  0  0  0  0  0  0  0  0
   -0.1610   -1.9232    0.2230 H   0  0  0  0  0  0  0  0  0  0  0  0
    1.9290   -0.5671   -2.6910 H   0  0  0  0  0  0  0  0  0  0  0  0
    0.9262    1.4357   -1.7246 H   0  0  0  0  0  0  0  0  0  0  0  0
    2.6434    1.7207   -2.0673 H   0  0  0  0  0  0  0  0  0  0  0  0
    1.1978   -3.8223    0.1669 H   0  0  0  0  0  0  0  0  0  0  0  0
    2.2728   -3.7149   -1.2610 H   0  0  0  0  0  0  0  0  0  0  0  0
    2.9364   -4.1299    0.3489 H   0  0  0  0  0  0  0  0  0  0  0  0
    2.9808   -2.3610    2.1745 H   0  0  0  0  0  0  0  0  0  0  0  0
    2.5488   -0.6658    1.7937 H   0  0  0  0  0  0  0  0  0  0  0  0
    1.2797   -1.9171    1.9427 H   0  0  0  0  0  0  0  0  0  0  0  0
    5.7833   -1.6502   -0.5170 H   0  0  0  0  0  0  0  0  0  0  0  0
    5.1261   -1.7651    1.1416 H   0  0  0  0  0  0  0  0  0  0  0  0
    5.0394   -3.1784    0.0430 H   0  0  0  0  0  0  0  0  0  0  0  0
    4.2843    1.8432   -0.1410 H   0  0  0  0  0  0  0  0  0  0  0  0
    4.6196    2.3641    2.2659 H   0  0  0  0  0  0  0  0  0  0  0  0
    2.6695    2.3962    3.8237 H   0  0  0  0  0  0  0  0  0  0  0  0
    0.3805    1.9142    2.9460 H   0  0  0  0  0  0  0  0  0  0  0  0
    0.0584    1.3871    0.5426 H   0  0  0  0  0  0  0  0  0  0  0  0
   -3.5867    1.5042    0.8909 H   0  0  0  0  0  0  0  0  0  0  0  0
   -2.5672    3.4382    2.0523 H   0  0  0  0  0  0  0  0  0  0  0  0
   -0.8763    4.8548    0.8890 H   0  0  0  0  0  0  0  0  0  0  0  0
   -0.2115    4.3221   -1.4545 H   0  0  0  0  0  0  0  0  0  0  0  0
   -1.2467    2.3935   -2.6338 H   0  0  0  0  0  0  0  0  0  0  0  0
   -1.5705   -0.3028    1.2161 H   0  0  0  0  0  0  0  0  0  0  0  0
   -2.5635   -1.1691    3.3092 H   0  0  0  0  0  0  0  0  0  0  0  0
   -4.3158   -2.9422    3.2287 H   0  0  0  0  0  0  0  0  0  0  0  0
   -5.0842   -3.8294    1.0277 H   0  0  0  0  0  0  0  0  0  0  0  0
   -4.0897   -2.9589   -1.0780 H   0  0  0  0  0  0  0  0  0  0  0  0
  1 35  1  0  0  0  0
  1 23  1  0  0  0  0
  2 29  1  0  0  0  0
  3  2  1  0  0  0  0
  3  4  2  0  0  0  0
  4 38  1  0  0  0  0
  5  4  1  0  0  0  0
  5  6  1  0  0  0  0
  6 13  1  0  0  0  0
  7 16  1  0  0  0  0
  7  6  1  0  0  0  0
  8  7  1  0  0  0  0
  9 39  1  6  0  0  0
  9  8  1  0  0  0  0
  9 11  1  0  0  0  0
  9  5  1  0  0  0  0
 10  8  2  0  0  0  0
 11 17  1  0  0  0  0
 12  6  1  0  0  0  0
 12 42  1  0  0  0  0
 12 44  1  0  0  0  0
 13 46  1  0  0  0  0
 13 47  1  0  0  0  0
 13 45  1  0  0  0  0
 14  2  1  0  0  0  0
 15  1  1  0  0  0  0
 16 49  1  0  0  0  0
 17 18  2  0  0  0  0
 17 22  1  0  0  0  0
 18 19  1  0  0  0  0
 19 52  1  0  0  0  0
 19 20  2  0  0  0  0
 20 53  1  0  0  0  0
 21 20  1  0  0  0  0
 21 54  1  0  0  0  0
 22 21  2  0  0  0  0
 23 24  1  0  0  0  0
 24 56  1  0  0  0  0
 24 25  2  0  0  0  0
 25 57  1  0  0  0  0
 26 58  1  0  0  0  0
 26 25  1  0  0  0  0
 27 26  2  0  0  0  0
 28 23  2  0  0  0  0
 28 27  1  0  0  0  0
 29 30  1  0  0  0  0
 30 61  1  0  0  0  0
 30 31  2  0  0  0  0
 31 62  1  0  0  0  0
 32 31  1  0  0  0  0
 32 63  1  0  0  0  0
 33 32  2  0  0  0  0
 34 29  2  0  0  0  0
 34 33  1  0  0  0  0
 35 36  1  0  0  0  0
 37  3  1  0  0  0  0
 40 11  1  0  0  0  0
 41 11  1  0  0  0  0
 43 12  1  0  0  0  0
 48 16  1  0  0  0  0
 50 16  1  0  0  0  0
 51 18  1  0  0  0  0
 55 22  1  0  0  0  0
 59 27  1  0  0  0  0
 60 28  1  0  0  0  0
 64 33  1  0  0  0  0
 65 34  1  0  0  0  0
M  RAD  4   1   2   2   2  35   2  36   3
M  END
>  <File Format>
g03

$$$$
REDO_a_sr_5_ts1.log
 OpenBabel02202016593D
Gaussian sw/gaussian//g16/g16 #p opt=(calcfc,ts,noeigentest) freq b3lyp scrf=(sm
 65 68  0  0  1  0  0  0  0  0999 V2000
   -3.3607    1.0745   -0.0096 C   0  0  2  0  0  0  0  0  0  0  0  0
   -2.2323   -0.3969   -0.4677 C   0  0  1  0  0  0  0  0  0  0  0  0
   -0.9733   -0.2877    0.2164 C   0  0  0  0  0  0  0  0  0  0  0  0
    0.0779    0.3910   -0.3565 C   0  0  0  0  0  0  0  0  0  0  0  0
    1.3099    0.5332    0.1478 N   0  0  0  0  0  0  0  0  0  0  0  0
    2.3634    1.3235   -0.5449 C   0  0  0  0  0  0  0  0  0  0  0  0
    3.4288    1.2957    0.4613 N   0  0  0  0  0  0  0  0  0  0  0  0
    3.1309    0.6151    1.5938 C   0  0  0  0  0  0  0  0  0  0  0  0
    1.7381    0.0178    1.4395 C   0  0  2  0  0  0  0  0  0  0  0  0
    3.8553    0.4542    2.5632 O   0  0  0  0  0  0  0  0  0  0  0  0
    1.8038   -1.5252    1.5667 C   0  0  0  0  0  0  0  0  0  0  0  0
    1.8944    2.7595   -0.7920 C   0  0  0  0  0  0  0  0  0  0  0  0
    2.8000    0.6462   -1.8459 C   0  0  0  0  0  0  0  0  0  0  0  0
   -2.1928   -0.0935   -1.5202 H   0  0  0  0  0  0  0  0  0  0  0  0
   -4.2326    0.9166   -0.6555 H   0  0  0  0  0  0  0  0  0  0  0  0
    4.7198    1.9090    0.2403 C   0  0  0  0  0  0  0  0  0  0  0  0
    2.5258   -2.1847    0.4198 C   0  0  0  0  0  0  0  0  0  0  0  0
    1.8064   -2.6985   -0.6698 C   0  0  0  0  0  0  0  0  0  0  0  0
    2.4701   -3.2464   -1.7713 C   0  0  0  0  0  0  0  0  0  0  0  0
    3.8675   -3.2858   -1.7996 C   0  0  0  0  0  0  0  0  0  0  0  0
    4.5951   -2.7816   -0.7161 C   0  0  0  0  0  0  0  0  0  0  0  0
    3.9289   -2.2372    0.3851 C   0  0  0  0  0  0  0  0  0  0  0  0
   -2.6446    2.3646   -0.1980 C   0  0  0  0  0  0  0  0  0  0  0  0
   -2.7654    3.0117   -1.4370 C   0  0  0  0  0  0  0  0  0  0  0  0
   -2.0565    4.1897   -1.6786 C   0  0  0  0  0  0  0  0  0  0  0  0
   -1.2345    4.7323   -0.6851 C   0  0  0  0  0  0  0  0  0  0  0  0
   -1.1112    4.0850    0.5477 C   0  0  0  0  0  0  0  0  0  0  0  0
   -1.8023    2.8967    0.7901 C   0  0  0  0  0  0  0  0  0  0  0  0
   -3.0975   -1.5913   -0.2523 C   0  0  0  0  0  0  0  0  0  0  0  0
   -4.0249   -1.9507   -1.2478 C   0  0  0  0  0  0  0  0  0  0  0  0
   -4.8628   -3.0520   -1.0795 C   0  0  0  0  0  0  0  0  0  0  0  0
   -4.7950   -3.8101    0.0953 C   0  0  0  0  0  0  0  0  0  0  0  0
   -3.8811   -3.4619    1.0936 C   0  0  0  0  0  0  0  0  0  0  0  0
   -3.0355   -2.3631    0.9230 C   0  0  0  0  0  0  0  0  0  0  0  0
   -3.7108    0.7978    1.2829 N   0  0  0  0  0  0  0  0  0  0  0  0
   -3.8137    0.4000    2.3231 N   0  0  0  0  0  0  0  0  0  0  0  0
   -0.8574   -0.7569    1.1912 H   0  0  0  0  0  0  0  0  0  0  0  0
   -0.0722    0.8500   -1.3378 H   0  0  0  0  0  0  0  0  0  0  0  0
    1.0867    0.4074    2.2416 H   0  0  0  0  0  0  0  0  0  0  0  0
    0.7883   -1.9308    1.6554 H   0  0  0  0  0  0  0  0  0  0  0  0
    2.3191   -1.7188    2.5195 H   0  0  0  0  0  0  0  0  0  0  0  0
    1.0393    2.7789   -1.4811 H   0  0  0  0  0  0  0  0  0  0  0  0
    1.5985    3.2312    0.1546 H   0  0  0  0  0  0  0  0  0  0  0  0
    2.7018    3.3487   -1.2495 H   0  0  0  0  0  0  0  0  0  0  0  0
    3.5764    1.2435   -2.3453 H   0  0  0  0  0  0  0  0  0  0  0  0
    3.1920   -0.3593   -1.6481 H   0  0  0  0  0  0  0  0  0  0  0  0
    1.9449    0.5669   -2.5325 H   0  0  0  0  0  0  0  0  0  0  0  0
    5.3098    1.7753    1.1558 H   0  0  0  0  0  0  0  0  0  0  0  0
    5.2500    1.4292   -0.5973 H   0  0  0  0  0  0  0  0  0  0  0  0
    4.6227    2.9853    0.0315 H   0  0  0  0  0  0  0  0  0  0  0  0
    0.7142   -2.6618   -0.6546 H   0  0  0  0  0  0  0  0  0  0  0  0
    1.8939   -3.6431   -2.6112 H   0  0  0  0  0  0  0  0  0  0  0  0
    4.3884   -3.7125   -2.6605 H   0  0  0  0  0  0  0  0  0  0  0  0
    5.6876   -2.8151   -0.7271 H   0  0  0  0  0  0  0  0  0  0  0  0
    4.5009   -1.8441    1.2288 H   0  0  0  0  0  0  0  0  0  0  0  0
   -3.4195    2.5936   -2.2059 H   0  0  0  0  0  0  0  0  0  0  0  0
   -2.1559    4.6918   -2.6436 H   0  0  0  0  0  0  0  0  0  0  0  0
   -0.6883    5.6595   -0.8730 H   0  0  0  0  0  0  0  0  0  0  0  0
   -0.4694    4.5036    1.3257 H   0  0  0  0  0  0  0  0  0  0  0  0
   -1.6914    2.3944    1.7534 H   0  0  0  0  0  0  0  0  0  0  0  0
   -4.0796   -1.3595   -2.1661 H   0  0  0  0  0  0  0  0  0  0  0  0
   -5.5694   -3.3229   -1.8675 H   0  0  0  0  0  0  0  0  0  0  0  0
   -5.4512   -4.6733    0.2291 H   0  0  0  0  0  0  0  0  0  0  0  0
   -3.8208   -4.0519    2.0111 H   0  0  0  0  0  0  0  0  0  0  0  0
   -2.3233   -2.1144    1.7114 H   0  0  0  0  0  0  0  0  0  0  0  0
  1 15  1  6  0  0  0
  1 35  1  0  0  0  0
  2 14  1  6  0  0  0
  2 29  1  0  0  0  0
  2  1  1  0  0  0  0
  2  3  1  0  0  0  0
  3 37  1  0  0  0  0
  4  5  1  0  0  0  0
  4  3  2  0  0  0  0
  5  9  1  0  0  0  0
  6  5  1  0  0  0  0
  6  7  1  0  0  0  0
  7  8  1  0  0  0  0
  8 10  2  0  0  0  0
  9 11  1  0  0  0  0
  9  8  1  0  0  0  0
  9 39  1  1  0  0  0
 11 40  1  0  0  0  0
 11 41  1  0  0  0  0
 12  6  1  0  0  0  0
 12 43  1  0  0  0  0
 13 46  1  0  0  0  0
 13  6  1  0  0  0  0
 16  7  1  0  0  0  0
 16 48  1  0  0  0  0
 17 11  1  0  0  0  0
 18 51  1  0  0  0  0
 18 17  2  0  0  0  0
 19 18  1  0  0  0  0
 20 19  2  0  0  0  0
 20 21  1  0  0  0  0
 21 22  2  0  0  0  0
 22 17  1  0  0  0  0
 22 55  1  0  0  0  0
 23  1  1  0  0  0  0
 23 28  2  0  0  0  0
 24 23  1  0  0  0  0
 25 24  2  0  0  0  0
 25 26  1  0  0  0  0
 26 27  2  0  0  0  0
 27 28  1  0  0  0  0
 27 59  1  0  0  0  0
 28 60  1  0  0  0  0
 29 34  2  0  0  0  0
 30 31  2  0  0  0  0
 30 29  1  0  0  0  0
 31 32  1  0  0  0  0
 32 63  1  0  0  0  0
 32 33  2  0  0  0  0
 33 64  1  0  0  0  0
 34 33  1  0  0  0  0
 34 65  1  0  0  0  0
 35 36  1  0  0  0  0
 38  4  1  0  0  0  0
 42 12  1  0  0  0  0
 44 12  1  0  0  0  0
 45 13  1  0  0  0  0
 47 13  1  0  0  0  0
 49 16  1  0  0  0  0
 50 16  1  0  0  0  0
 52 19  1  0  0  0  0
 53 20  1  0  0  0  0
 54 21  1  0  0  0  0
 56 24  1  0  0  0  0
 57 25  1  0  0  0  0
 58 26  1  0  0  0  0
 61 30  1  0  0  0  0
 62 31  1  0  0  0  0
M  RAD  2  35   2  36   3
M  END
>  <File Format>
g03

$$$$
REDO_a_sr_5_ts1_rts3_2.log
 OpenBabel02202016593D
Gaussian sw/gaussian//g16/g16 #p opt=(calcfc,ts,noeigentest) freq b3lyp scrf=(sm
 65 68  0  0  1  0  0  0  0  0999 V2000
   -2.7684   -0.8555    1.4938 C   0  0  2  0  0  0  0  0  0  0  0  0
   -1.7986    0.7095    0.9712 C   0  0  1  0  0  0  0  0  0  0  0  0
   -0.6327    0.2034    0.2923 C   0  0  0  0  0  0  0  0  0  0  0  0
    0.4909   -0.1547    0.9972 C   0  0  0  0  0  0  0  0  0  0  0  0
    1.6285   -0.6435    0.4864 N   0  0  0  0  0  0  0  0  0  0  0  0
    2.7408   -1.1299    1.3453 C   0  0  0  0  0  0  0  0  0  0  0  0
    3.6437   -1.6829    0.3325 N   0  0  0  0  0  0  0  0  0  0  0  0
    3.1977   -1.5941   -0.9439 C   0  0  0  0  0  0  0  0  0  0  0  0
    1.8644   -0.8584   -0.9334 C   0  0  2  0  0  0  0  0  0  0  0  0
    3.7705   -1.9864   -1.9478 O   0  0  0  0  0  0  0  0  0  0  0  0
    1.9523    0.4257   -1.7951 C   0  0  0  0  0  0  0  0  0  0  0  0
    2.2465   -2.2322    2.2885 C   0  0  0  0  0  0  0  0  0  0  0  0
    3.3957    0.0175    2.1173 C   0  0  0  0  0  0  0  0  0  0  0  0
   -1.6019    1.0760    1.9846 H   0  0  0  0  0  0  0  0  0  0  0  0
   -2.0783   -1.2759    2.2347 H   0  0  0  0  0  0  0  0  0  0  0  0
    4.9372   -2.2378    0.6657 C   0  0  0  0  0  0  0  0  0  0  0  0
    2.8671    1.4678   -1.2037 C   0  0  0  0  0  0  0  0  0  0  0  0
    2.3442    2.5093   -0.4224 C   0  0  0  0  0  0  0  0  0  0  0  0
    3.1892    3.4372    0.1930 C   0  0  0  0  0  0  0  0  0  0  0  0
    4.5749    3.3346    0.0370 C   0  0  0  0  0  0  0  0  0  0  0  0
    5.1075    2.3038   -0.7448 C   0  0  0  0  0  0  0  0  0  0  0  0
    4.2602    1.3793   -1.3610 C   0  0  0  0  0  0  0  0  0  0  0  0
   -3.0569   -1.7182    0.3156 C   0  0  0  0  0  0  0  0  0  0  0  0
   -2.0727   -2.6391   -0.0760 C   0  0  0  0  0  0  0  0  0  0  0  0
   -2.2455   -3.3909   -1.2397 C   0  0  0  0  0  0  0  0  0  0  0  0
   -3.4020   -3.2361   -2.0107 C   0  0  0  0  0  0  0  0  0  0  0  0
   -4.3883   -2.3273   -1.6139 C   0  0  0  0  0  0  0  0  0  0  0  0
   -4.2174   -1.5636   -0.4581 C   0  0  0  0  0  0  0  0  0  0  0  0
   -2.7798    1.5453    0.2368 C   0  0  0  0  0  0  0  0  0  0  0  0
   -3.5110    2.5266    0.9339 C   0  0  0  0  0  0  0  0  0  0  0  0
   -4.4662    3.3053    0.2759 C   0  0  0  0  0  0  0  0  0  0  0  0
   -4.7079    3.1108   -1.0864 C   0  0  0  0  0  0  0  0  0  0  0  0
   -3.9875    2.1379   -1.7896 C   0  0  0  0  0  0  0  0  0  0  0  0
   -3.0316    1.3610   -1.1364 C   0  0  0  0  0  0  0  0  0  0  0  0
   -3.8803   -0.3922    2.1459 N   0  0  0  0  0  0  0  0  0  0  0  0
   -4.7266    0.2042    2.5716 N   0  0  0  0  0  0  0  0  0  0  0  0
   -0.6742    0.0585   -0.7854 H   0  0  0  0  0  0  0  0  0  0  0  0
    0.4876   -0.0374    2.0853 H   0  0  0  0  0  0  0  0  0  0  0  0
    1.0857   -1.5150   -1.3594 H   0  0  0  0  0  0  0  0  0  0  0  0
    0.9464    0.8416   -1.9359 H   0  0  0  0  0  0  0  0  0  0  0  0
    2.3136    0.0962   -2.7808 H   0  0  0  0  0  0  0  0  0  0  0  0
    1.5160   -1.8296    3.0048 H   0  0  0  0  0  0  0  0  0  0  0  0
    1.7769   -3.0434    1.7125 H   0  0  0  0  0  0  0  0  0  0  0  0
    3.0847   -2.6453    2.8674 H   0  0  0  0  0  0  0  0  0  0  0  0
    4.2193   -0.3634    2.7383 H   0  0  0  0  0  0  0  0  0  0  0  0
    3.7864    0.7757    1.4268 H   0  0  0  0  0  0  0  0  0  0  0  0
    2.6628    0.4880    2.7887 H   0  0  0  0  0  0  0  0  0  0  0  0
    5.3760   -2.6308   -0.2600 H   0  0  0  0  0  0  0  0  0  0  0  0
    5.6071   -1.4661    1.0768 H   0  0  0  0  0  0  0  0  0  0  0  0
    4.8467   -3.0573    1.3951 H   0  0  0  0  0  0  0  0  0  0  0  0
    1.2616    2.5873   -0.2927 H   0  0  0  0  0  0  0  0  0  0  0  0
    2.7640    4.2429    0.7971 H   0  0  0  0  0  0  0  0  0  0  0  0
    5.2378    4.0583    0.5178 H   0  0  0  0  0  0  0  0  0  0  0  0
    6.1892    2.2211   -0.8786 H   0  0  0  0  0  0  0  0  0  0  0  0
    4.6809    0.5759   -1.9700 H   0  0  0  0  0  0  0  0  0  0  0  0
   -1.1742   -2.7634    0.5312 H   0  0  0  0  0  0  0  0  0  0  0  0
   -1.4757   -4.1051   -1.5408 H   0  0  0  0  0  0  0  0  0  0  0  0
   -3.5379   -3.8286   -2.9184 H   0  0  0  0  0  0  0  0  0  0  0  0
   -5.2958   -2.2064   -2.2096 H   0  0  0  0  0  0  0  0  0  0  0  0
   -4.9890   -0.8494   -0.1638 H   0  0  0  0  0  0  0  0  0  0  0  0
   -3.3164    2.6899    1.9964 H   0  0  0  0  0  0  0  0  0  0  0  0
   -5.0197    4.0673    0.8293 H   0  0  0  0  0  0  0  0  0  0  0  0
   -5.4547    3.7188   -1.6028 H   0  0  0  0  0  0  0  0  0  0  0  0
   -4.1730    1.9835   -2.8551 H   0  0  0  0  0  0  0  0  0  0  0  0
   -2.4835    0.6036   -1.6973 H   0  0  0  0  0  0  0  0  0  0  0  0
  1 35  1  0  0  0  0
  1 15  1  1  0  0  0
  2  1  1  0  0  0  0
  2 14  1  1  0  0  0
  3  2  1  0  0  0  0
  3  4  2  0  0  0  0
  4 38  1  0  0  0  0
  5  4  1  0  0  0  0
  5  6  1  0  0  0  0
  6 13  1  0  0  0  0
  6 12  1  0  0  0  0
  7 16  1  0  0  0  0
  7  6  1  0  0  0  0
  8  9  1  0  0  0  0
  8  7  1  0  0  0  0
  9 39  1  6  0  0  0
  9  5  1  0  0  0  0
 10  8  2  0  0  0  0
 11 17  1  0  0  0  0
 11  9  1  0  0  0  0
 12 44  1  0  0  0  0
 12 42  1  0  0  0  0
 13 45  1  0  0  0  0
 13 47  1  0  0  0  0
 16 49  1  0  0  0  0
 16 50  1  0  0  0  0
 17 18  1  0  0  0  0
 18 51  1  0  0  0  0
 18 19  2  0  0  0  0
 19 52  1  0  0  0  0
 20 19  1  0  0  0  0
 20 53  1  0  0  0  0
 21 20  2  0  0  0  0
 22 17  2  0  0  0  0
 22 21  1  0  0  0  0
 23  1  1  0  0  0  0
 24 23  1  0  0  0  0
 24 56  1  0  0  0  0
 25 24  2  0  0  0  0
 26 27  2  0  0  0  0
 26 25  1  0  0  0  0
 27 28  1  0  0  0  0
 28 60  1  0  0  0  0
 28 23  2  0  0  0  0
 29 30  2  0  0  0  0
 29  2  1  0  0  0  0
 30 61  1  0  0  0  0
 31 62  1  0  0  0  0
 31 30  1  0  0  0  0
 32 31  2  0  0  0  0
 33 34  2  0  0  0  0
 33 32  1  0  0  0  0
 34 29  1  0  0  0  0
 35 36  1  0  0  0  0
 37  3  1  0  0  0  0
 40 11  1  0  0  0  0
 41 11  1  0  0  0  0
 43 12  1  0  0  0  0
 46 13  1  0  0  0  0
 48 16  1  0  0  0  0
 54 21  1  0  0  0  0
 55 22  1  0  0  0  0
 57 25  1  0  0  0  0
 58 26  1  0  0  0  0
 59 27  1  0  0  0  0
 63 32  1  0  0  0  0
 64 33  1  0  0  0  0
 65 34  1  0  0  0  0
M  RAD  2  35   2  36   3
M  END
>  <File Format>
g03

$$$$
REDO_a_sr_7_ts1.log
 OpenBabel02202016593D
Gaussian sw/gaussian//g16/g16 #p opt=(calcfc,ts,noeigentest) freq b3lyp scrf=(sm
 65 68  0  0  1  0  0  0  0  0999 V2000
    2.7055   -1.8107    0.5396 C   0  0  2  0  0  0  0  0  0  0  0  0
    2.5943   -0.3969   -0.7267 C   0  0  1  0  0  0  0  0  0  0  0  0
    1.6901    0.6230   -0.2618 C   0  0  0  0  0  0  0  0  0  0  0  0
    0.3509    0.5198   -0.5561 C   0  0  0  0  0  0  0  0  0  0  0  0
   -0.6733    1.3365   -0.2628 N   0  0  0  0  0  0  0  0  0  0  0  0
   -0.6036    2.6247    0.4692 C   0  0  0  0  0  0  0  0  0  0  0  0
   -1.9956    3.0775    0.3551 N   0  0  0  0  0  0  0  0  0  0  0  0
   -2.8251    2.2336   -0.3114 C   0  0  0  0  0  0  0  0  0  0  0  0
   -2.0377    0.9813   -0.6541 C   0  0  2  0  0  0  0  0  0  0  0  0
   -4.0057    2.4219   -0.5551 O   0  0  0  0  0  0  0  0  0  0  0  0
   -2.5676   -0.2578    0.1066 C   0  0  0  0  0  0  0  0  0  0  0  0
    0.3271    3.6225   -0.2278 C   0  0  0  0  0  0  0  0  0  0  0  0
   -0.2217    2.4024    1.9367 C   0  0  0  0  0  0  0  0  0  0  0  0
    2.1565   -1.0554   -1.4856 H   0  0  0  0  0  0  0  0  0  0  0  0
    3.1922   -2.6004   -0.0456 H   0  0  0  0  0  0  0  0  0  0  0  0
   -2.4414    4.3580    0.8597 C   0  0  0  0  0  0  0  0  0  0  0  0
   -3.8059   -0.8729   -0.4934 C   0  0  0  0  0  0  0  0  0  0  0  0
   -5.0878   -0.5449   -0.0285 C   0  0  0  0  0  0  0  0  0  0  0  0
   -6.2239   -1.1232   -0.6009 C   0  0  0  0  0  0  0  0  0  0  0  0
   -6.0952   -2.0371   -1.6519 C   0  0  0  0  0  0  0  0  0  0  0  0
   -4.8221   -2.3714   -2.1247 C   0  0  0  0  0  0  0  0  0  0  0  0
   -3.6883   -1.7937   -1.5468 C   0  0  0  0  0  0  0  0  0  0  0  0
    1.3696   -2.1590    1.0962 C   0  0  0  0  0  0  0  0  0  0  0  0
    0.8116   -1.4448    2.1675 C   0  0  0  0  0  0  0  0  0  0  0  0
   -0.4572   -1.7822    2.6414 C   0  0  0  0  0  0  0  0  0  0  0  0
   -1.1841   -2.8114    2.0351 C   0  0  0  0  0  0  0  0  0  0  0  0
   -0.6399   -3.5039    0.9488 C   0  0  0  0  0  0  0  0  0  0  0  0
    0.6363   -3.1839    0.4810 C   0  0  0  0  0  0  0  0  0  0  0  0
    4.0172   -0.0667   -1.0236 C   0  0  0  0  0  0  0  0  0  0  0  0
    4.6718    1.0341   -0.4409 C   0  0  0  0  0  0  0  0  0  0  0  0
    6.0162    1.2894   -0.7237 C   0  0  0  0  0  0  0  0  0  0  0  0
    6.7257    0.4527   -1.5891 C   0  0  0  0  0  0  0  0  0  0  0  0
    6.0852   -0.6465   -2.1732 C   0  0  0  0  0  0  0  0  0  0  0  0
    4.7452   -0.9050   -1.8884 C   0  0  0  0  0  0  0  0  0  0  0  0
    3.5976   -1.3558    1.4734 N   0  0  0  0  0  0  0  0  0  0  0  0
    4.3074   -0.7871    2.1233 N   0  0  0  0  0  0  0  0  0  0  0  0
    2.0817    1.4447    0.3331 H   0  0  0  0  0  0  0  0  0  0  0  0
    0.0418   -0.3530   -1.1403 H   0  0  0  0  0  0  0  0  0  0  0  0
   -2.0907    0.7951   -1.7387 H   0  0  0  0  0  0  0  0  0  0  0  0
   -2.7393    0.0200    1.1571 H   0  0  0  0  0  0  0  0  0  0  0  0
   -1.7632   -1.0044    0.1036 H   0  0  0  0  0  0  0  0  0  0  0  0
    1.3724    3.2932   -0.1965 H   0  0  0  0  0  0  0  0  0  0  0  0
    0.0253    3.7491   -1.2778 H   0  0  0  0  0  0  0  0  0  0  0  0
    0.2717    4.5968    0.2779 H   0  0  0  0  0  0  0  0  0  0  0  0
   -0.2147    3.3580    2.4802 H   0  0  0  0  0  0  0  0  0  0  0  0
   -0.9421    1.7248    2.4163 H   0  0  0  0  0  0  0  0  0  0  0  0
    0.7826    1.9659    2.0161 H   0  0  0  0  0  0  0  0  0  0  0  0
   -3.5351    4.3841    0.7728 H   0  0  0  0  0  0  0  0  0  0  0  0
   -2.1622    4.4850    1.9163 H   0  0  0  0  0  0  0  0  0  0  0  0
   -2.0229    5.1951    0.2780 H   0  0  0  0  0  0  0  0  0  0  0  0
   -5.1938    0.1768    0.7841 H   0  0  0  0  0  0  0  0  0  0  0  0
   -7.2155   -0.8578   -0.2252 H   0  0  0  0  0  0  0  0  0  0  0  0
   -6.9840   -2.4896   -2.0990 H   0  0  0  0  0  0  0  0  0  0  0  0
   -4.7116   -3.0889   -2.9419 H   0  0  0  0  0  0  0  0  0  0  0  0
   -2.6935   -2.0662   -1.9118 H   0  0  0  0  0  0  0  0  0  0  0  0
    1.3688   -0.6353    2.6438 H   0  0  0  0  0  0  0  0  0  0  0  0
   -0.8830   -1.2326    3.4836 H   0  0  0  0  0  0  0  0  0  0  0  0
   -2.1813   -3.0658    2.4007 H   0  0  0  0  0  0  0  0  0  0  0  0
   -1.2091   -4.3014    0.4662 H   0  0  0  0  0  0  0  0  0  0  0  0
    1.0706   -3.7338   -0.3573 H   0  0  0  0  0  0  0  0  0  0  0  0
    4.1348    1.7032    0.2330 H   0  0  0  0  0  0  0  0  0  0  0  0
    6.5099    2.1497   -0.2658 H   0  0  0  0  0  0  0  0  0  0  0  0
    7.7758    0.6570   -1.8112 H   0  0  0  0  0  0  0  0  0  0  0  0
    6.6324   -1.3014   -2.8553 H   0  0  0  0  0  0  0  0  0  0  0  0
    4.2464   -1.7640   -2.3460 H   0  0  0  0  0  0  0  0  0  0  0  0
  1 15  1  6  0  0  0
  1 23  1  0  0  0  0
  1 35  1  0  0  0  0
  2 14  1  6  0  0  0
  2  3  1  0  0  0  0
  2  1  1  0  0  0  0
  3 37  1  0  0  0  0
  4  5  1  0  0  0  0
  4  3  2  0  0  0  0
  5  6  1  0  0  0  0
  6 13  1  0  0  0  0
  7  6  1  0  0  0  0
  7 16  1  0  0  0  0
  8  7  1  0  0  0  0
  9 39  1  6  0  0  0
  9  8  1  0  0  0  0
  9  5  1  0  0  0  0
  9 11  1  0  0  0  0
 10  8  2  0  0  0  0
 11 40  1  0  0  0  0
 12 42  1  0  0  0  0
 12 44  1  0  0  0  0
 12  6  1  0  0  0  0
 13 47  1  0  0  0  0
 13 46  1  0  0  0  0
 13 45  1  0  0  0  0
 16 49  1  0  0  0  0
 17 18  1  0  0  0  0
 17 11  1  0  0  0  0
 18 51  1  0  0  0  0
 19 52  1  0  0  0  0
 19 18  2  0  0  0  0
 20 19  1  0  0  0  0
 21 20  2  0  0  0  0
 21 22  1  0  0  0  0
 22 17  2  0  0  0  0
 23 24  2  0  0  0  0
 24 25  1  0  0  0  0
 24 56  1  0  0  0  0
 25 57  1  0  0  0  0
 26 58  1  0  0  0  0
 26 25  2  0  0  0  0
 27 26  1  0  0  0  0
 28 27  2  0  0  0  0
 28 23  1  0  0  0  0
 29  2  1  0  0  0  0
 29 30  2  0  0  0  0
 30 61  1  0  0  0  0
 31 30  1  0  0  0  0
 31 62  1  0  0  0  0
 32 31  2  0  0  0  0
 33 34  2  0  0  0  0
 33 32  1  0  0  0  0
 34 29  1  0  0  0  0
 35 36  1  0  0  0  0
 38  4  1  0  0  0  0
 41 11  1  0  0  0  0
 43 12  1  0  0  0  0
 48 16  1  0  0  0  0
 50 16  1  0  0  0  0
 53 20  1  0  0  0  0
 54 21  1  0  0  0  0
 55 22  1  0  0  0  0
 59 27  1  0  0  0  0
 60 28  1  0  0  0  0
 63 32  1  0  0  0  0
 64 33  1  0  0  0  0
 65 34  1  0  0  0  0
M  RAD  2  35   2  36   3
M  END
>  <File Format>
g03

$$$$
