# Supplementary material for: Predicting Absolute Rate Constants for Huisgen Reactions of Unsaturated Iminium Ions with Diazoalkanes
Source: Angew Chem Int Ed Engl. 2020 May 11;59(30):12527–33. doi: 10.1002/anie.202003029 (PMC7383640; doi:10.1002/anie.202003029)
Supplement: Supplementary file 2 — Supplementary [file ANIE-59-12527-s002.zip › geometries/re_ts_a'_to_trans_c'.sdf]

REDO_a_sr_5_rot1_cp_ts1_4.log
 OpenBabel02202017033D
Gaussian sw/gaussian//g16/g16 #p opt=(calcfc,ts,noeigentest) freq b3lyp/def2svp 
 65 68  0  0  1  0  0  0  0  0999 V2000
   -2.6133   -0.8979    1.2811 C   0  0  2  0  0  0  0  0  0  0  0  0
   -1.9213    0.4958    1.0836 C   0  0  1  0  0  0  0  0  0  0  0  0
   -0.6730    0.0471    0.3932 C   0  0  0  0  0  0  0  0  0  0  0  0
    0.4690   -0.2269    1.0889 C   0  0  0  0  0  0  0  0  0  0  0  0
    1.6324   -0.6723    0.5734 N   0  0  0  0  0  0  0  0  0  0  0  0
    2.7782   -1.0660    1.4296 C   0  0  0  0  0  0  0  0  0  0  0  0
    3.6824   -1.6383    0.4279 N   0  0  0  0  0  0  0  0  0  0  0  0
    3.2036   -1.6410   -0.8395 C   0  0  0  0  0  0  0  0  0  0  0  0
    1.8408   -0.9613   -0.8345 C   0  0  2  0  0  0  0  0  0  0  0  0
    3.7697   -2.0672   -1.8339 O   0  0  0  0  0  0  0  0  0  0  0  0
    1.8530    0.2684   -1.7769 C   0  0  0  0  0  0  0  0  0  0  0  0
    2.3565   -2.1355    2.4439 C   0  0  0  0  0  0  0  0  0  0  0  0
    3.4031    0.1484    2.1215 C   0  0  0  0  0  0  0  0  0  0  0  0
   -1.6890    0.8493    2.0972 H   0  0  0  0  0  0  0  0  0  0  0  0
   -2.0779   -1.4658    2.0485 H   0  0  0  0  0  0  0  0  0  0  0  0
    5.0047   -2.1196    0.7596 C   0  0  0  0  0  0  0  0  0  0  0  0
    2.7405    1.3791   -1.2770 C   0  0  0  0  0  0  0  0  0  0  0  0
    2.2000    2.4351   -0.5279 C   0  0  0  0  0  0  0  0  0  0  0  0
    3.0240    3.4297    0.0064 C   0  0  0  0  0  0  0  0  0  0  0  0
    4.4062    3.3802   -0.1989 C   0  0  0  0  0  0  0  0  0  0  0  0
    4.9560    2.3346   -0.9485 C   0  0  0  0  0  0  0  0  0  0  0  0
    4.1292    1.3435   -1.4842 C   0  0  0  0  0  0  0  0  0  0  0  0
   -2.9943   -1.7464    0.1088 C   0  0  0  0  0  0  0  0  0  0  0  0
   -2.2570   -2.9189   -0.1209 C   0  0  0  0  0  0  0  0  0  0  0  0
   -2.5231   -3.7032   -1.2435 C   0  0  0  0  0  0  0  0  0  0  0  0
   -3.5416   -3.3340   -2.1285 C   0  0  0  0  0  0  0  0  0  0  0  0
   -4.2950   -2.1810   -1.8875 C   0  0  0  0  0  0  0  0  0  0  0  0
   -4.0229   -1.3840   -0.7744 C   0  0  0  0  0  0  0  0  0  0  0  0
   -2.7471    1.5475    0.3767 C   0  0  0  0  0  0  0  0  0  0  0  0
   -3.4512    2.4911    1.1432 C   0  0  0  0  0  0  0  0  0  0  0  0
   -4.2480    3.4623    0.5291 C   0  0  0  0  0  0  0  0  0  0  0  0
   -4.3438    3.5082   -0.8636 C   0  0  0  0  0  0  0  0  0  0  0  0
   -3.6340    2.5833   -1.6369 C   0  0  0  0  0  0  0  0  0  0  0  0
   -2.8407    1.6118   -1.0230 C   0  0  0  0  0  0  0  0  0  0  0  0
   -4.0101   -0.5998    2.0794 N   0  0  0  0  0  0  0  0  0  0  0  0
   -4.8261    0.0821    2.3908 N   0  0  0  0  0  0  0  0  0  0  0  0
   -0.7311   -0.1358   -0.6779 H   0  0  0  0  0  0  0  0  0  0  0  0
    0.4785   -0.0680    2.1720 H   0  0  0  0  0  0  0  0  0  0  0  0
    1.0810   -1.6742   -1.2023 H   0  0  0  0  0  0  0  0  0  0  0  0
    0.8277    0.6364   -1.9116 H   0  0  0  0  0  0  0  0  0  0  0  0
    2.1997   -0.1065   -2.7516 H   0  0  0  0  0  0  0  0  0  0  0  0
    1.6423   -1.7217    3.1700 H   0  0  0  0  0  0  0  0  0  0  0  0
    1.8899   -2.9870    1.9264 H   0  0  0  0  0  0  0  0  0  0  0  0
    3.2289   -2.4952    3.0079 H   0  0  0  0  0  0  0  0  0  0  0  0
    4.2358   -0.1628    2.7690 H   0  0  0  0  0  0  0  0  0  0  0  0
    3.7728    0.8667    1.3784 H   0  0  0  0  0  0  0  0  0  0  0  0
    2.6543    0.6469    2.7540 H   0  0  0  0  0  0  0  0  0  0  0  0
    5.4442   -2.5354   -0.1559 H   0  0  0  0  0  0  0  0  0  0  0  0
    5.6467   -1.3012    1.1221 H   0  0  0  0  0  0  0  0  0  0  0  0
    4.9650   -2.9079    1.5271 H   0  0  0  0  0  0  0  0  0  0  0  0
    1.1208    2.4711   -0.3578 H   0  0  0  0  0  0  0  0  0  0  0  0
    2.5851    4.2457    0.5864 H   0  0  0  0  0  0  0  0  0  0  0  0
    5.0529    4.1559    0.2189 H   0  0  0  0  0  0  0  0  0  0  0  0
    6.0347    2.2922   -1.1202 H   0  0  0  0  0  0  0  0  0  0  0  0
    4.5633    0.5281   -2.0674 H   0  0  0  0  0  0  0  0  0  0  0  0
   -1.4638   -3.2028    0.5738 H   0  0  0  0  0  0  0  0  0  0  0  0
   -1.9387   -4.6079   -1.4245 H   0  0  0  0  0  0  0  0  0  0  0  0
   -3.7549   -3.9518   -3.0040 H   0  0  0  0  0  0  0  0  0  0  0  0
   -5.1003   -1.8987   -2.5690 H   0  0  0  0  0  0  0  0  0  0  0  0
   -4.6227   -0.4912   -0.5937 H   0  0  0  0  0  0  0  0  0  0  0  0
   -3.3618    2.4773    2.2325 H   0  0  0  0  0  0  0  0  0  0  0  0
   -4.7863    4.1890    1.1422 H   0  0  0  0  0  0  0  0  0  0  0  0
   -4.9619    4.2683   -1.3473 H   0  0  0  0  0  0  0  0  0  0  0  0
   -3.6958    2.6193   -2.7271 H   0  0  0  0  0  0  0  0  0  0  0  0
   -2.2970    0.8993   -1.6438 H   0  0  0  0  0  0  0  0  0  0  0  0
  1 15  1  1  0  0  0
  1 35  1  0  0  0  0
  2  1  1  0  0  0  0
  2 14  1  1  0  0  0
  3  2  1  0  0  0  0
  3  4  2  0  0  0  0
  4 38  1  0  0  0  0
  5  4  1  0  0  0  0
  5  6  1  0  0  0  0
  6 13  1  0  0  0  0
  6 12  1  0  0  0  0
  7 16  1  0  0  0  0
  7  6  1  0  0  0  0
  8  9  1  0  0  0  0
  8  7  1  0  0  0  0
  9 39  1  6  0  0  0
  9  5  1  0  0  0  0
 10  8  2  0  0  0  0
 11 17  1  0  0  0  0
 11  9  1  0  0  0  0
 12 44  1  0  0  0  0
 12 42  1  0  0  0  0
 13 47  1  0  0  0  0
 13 45  1  0  0  0  0
 16 49  1  0  0  0  0
 16 50  1  0  0  0  0
 17 18  1  0  0  0  0
 18 51  1  0  0  0  0
 18 19  2  0  0  0  0
 19 52  1  0  0  0  0
 20 19  1  0  0  0  0
 20 53  1  0  0  0  0
 21 20  2  0  0  0  0
 22 17  2  0  0  0  0
 22 21  1  0  0  0  0
 23  1  1  0  0  0  0
 24 23  1  0  0  0  0
 24 56  1  0  0  0  0
 25 24  2  0  0  0  0
 26 27  2  0  0  0  0
 26 25  1  0  0  0  0
 27 28  1  0  0  0  0
 28 60  1  0  0  0  0
 28 23  2  0  0  0  0
 29  2  1  0  0  0  0
 29 30  2  0  0  0  0
 30 61  1  0  0  0  0
 31 62  1  0  0  0  0
 31 30  1  0  0  0  0
 32 31  2  0  0  0  0
 33 34  2  0  0  0  0
 33 32  1  0  0  0  0
 34 29  1  0  0  0  0
 35 36  2  0  0  0  0
 37  3  1  0  0  0  0
 40 11  1  0  0  0  0
 41 11  1  0  0  0  0
 43 12  1  0  0  0  0
 46 13  1  0  0  0  0
 48 16  1  0  0  0  0
 54 21  1  0  0  0  0
 55 22  1  0  0  0  0
 57 25  1  0  0  0  0
 58 26  1  0  0  0  0
 59 27  1  0  0  0  0
 63 32  1  0  0  0  0
 64 33  1  0  0  0  0
 65 34  1  0  0  0  0
M  RAD  1  36   2
M  END
>  <File Format>
g03

$$$$
