# Supplementary material for: Predicting Absolute Rate Constants for Huisgen Reactions of Unsaturated Iminium Ions with Diazoalkanes
Source: Angew Chem Int Ed Engl. 2020 May 11;59(30):12527–33. doi: 10.1002/anie.202003029 (PMC7383640; doi:10.1002/anie.202003029)
Supplement: Supplementary file 2 — Supplementary [file ANIE-59-12527-s002.zip › geometries/re_ts_b'_to_cis_c'.sdf]

exo_pes_244_178_ts1.log
 OpenBabel02202017043D
Gaussian sw/gaussian//g16/g16 #p opt=(calcfc,ts,noeigentest) freq b3lyp scrf=(sm
 65 68  0  0  1  0  0  0  0  0999 V2000
   -1.8181   -0.4193    0.0336 C   0  0  2  0  0  0  0  0  0  0  0  0
   -0.4865   -0.8420   -0.4799 C   0  0  0  0  0  0  0  0  0  0  0  0
    0.5541   -1.0749    0.4015 C   0  0  0  0  0  0  0  0  0  0  0  0
    1.8370   -1.2305    0.0841 N   0  0  0  0  0  0  0  0  0  0  0  0
    2.8593   -1.6420    1.0892 C   0  0  0  0  0  0  0  0  0  0  0  0
    4.0445   -1.7597    0.2373 N   0  0  0  0  0  0  0  0  0  0  0  0
    3.8451   -1.4715   -1.0710 C   0  0  0  0  0  0  0  0  0  0  0  0
    2.3871   -1.0714   -1.2572 C   0  0  2  0  0  0  0  0  0  0  0  0
    4.6809   -1.4838   -1.9595 O   0  0  0  0  0  0  0  0  0  0  0  0
    2.2889    0.3562   -1.8516 C   0  0  0  0  0  0  0  0  0  0  0  0
    3.0464   -0.5650    2.1610 C   0  0  0  0  0  0  0  0  0  0  0  0
    2.4897   -2.9956    1.7024 C   0  0  0  0  0  0  0  0  0  0  0  0
   -2.9972   -0.9736   -0.7443 C   0  0  1  0  0  0  0  0  0  0  0  0
   -2.4562   -2.7035   -0.9137 N   0  0  0  0  0  0  0  0  0  0  0  0
   -1.3576   -2.9631   -0.8455 N   0  0  0  0  0  0  0  0  0  0  0  0
   -2.9521   -0.7760   -1.8214 H   0  0  0  0  0  0  0  0  0  0  0  0
   -1.9790    1.1125   -0.0403 C   0  0  0  0  0  0  0  0  0  0  0  0
   -1.8954    1.7961   -1.2624 C   0  0  0  0  0  0  0  0  0  0  0  0
   -1.9805    3.1891   -1.2960 C   0  0  0  0  0  0  0  0  0  0  0  0
   -2.1525    3.9129   -0.1110 C   0  0  0  0  0  0  0  0  0  0  0  0
   -2.2464    3.2334    1.1064 C   0  0  0  0  0  0  0  0  0  0  0  0
   -2.1654    1.8375    1.1417 C   0  0  0  0  0  0  0  0  0  0  0  0
   -0.2835   -0.6821   -1.5391 H   0  0  0  0  0  0  0  0  0  0  0  0
   -1.9088   -0.7089    1.0881 H   0  0  0  0  0  0  0  0  0  0  0  0
    5.3469   -2.1024    0.7661 C   0  0  0  0  0  0  0  0  0  0  0  0
    2.7141    1.4326   -0.8858 C   0  0  0  0  0  0  0  0  0  0  0  0
    4.0726    1.7239   -0.6814 C   0  0  0  0  0  0  0  0  0  0  0  0
    4.4624    2.6714    0.2689 C   0  0  0  0  0  0  0  0  0  0  0  0
    3.4989    3.3441    1.0285 C   0  0  0  0  0  0  0  0  0  0  0  0
    2.1432    3.0675    0.8265 C   0  0  0  0  0  0  0  0  0  0  0  0
    1.7557    2.1185   -0.1236 C   0  0  0  0  0  0  0  0  0  0  0  0
   -4.3536   -0.9135   -0.2071 C   0  0  0  0  0  0  0  0  0  0  0  0
   -5.4278   -0.7380   -1.1024 C   0  0  0  0  0  0  0  0  0  0  0  0
   -6.7351   -0.6594   -0.6280 C   0  0  0  0  0  0  0  0  0  0  0  0
   -6.9834   -0.7637    0.7452 C   0  0  0  0  0  0  0  0  0  0  0  0
   -5.9241   -0.9496    1.6436 C   0  0  0  0  0  0  0  0  0  0  0  0
   -4.6163   -1.0259    1.1738 C   0  0  0  0  0  0  0  0  0  0  0  0
    0.3178   -1.1606    1.4660 H   0  0  0  0  0  0  0  0  0  0  0  0
    1.9095   -1.7811   -1.9538 H   0  0  0  0  0  0  0  0  0  0  0  0
    1.2642    0.5432   -2.1960 H   0  0  0  0  0  0  0  0  0  0  0  0
    2.9361    0.3438   -2.7414 H   0  0  0  0  0  0  0  0  0  0  0  0
    3.8075   -0.8854    2.8864 H   0  0  0  0  0  0  0  0  0  0  0  0
    2.1083   -0.4047    2.7111 H   0  0  0  0  0  0  0  0  0  0  0  0
    3.3599    0.3830    1.7055 H   0  0  0  0  0  0  0  0  0  0  0  0
    2.3407   -3.7447    0.9110 H   0  0  0  0  0  0  0  0  0  0  0  0
    3.2895   -3.3381    2.3741 H   0  0  0  0  0  0  0  0  0  0  0  0
    1.5688   -2.9123    2.2970 H   0  0  0  0  0  0  0  0  0  0  0  0
   -1.7505    1.2421   -2.1926 H   0  0  0  0  0  0  0  0  0  0  0  0
   -1.9076    3.7122   -2.2523 H   0  0  0  0  0  0  0  0  0  0  0  0
   -2.2140    5.0033   -0.1380 H   0  0  0  0  0  0  0  0  0  0  0  0
   -2.3822    3.7896    2.0371 H   0  0  0  0  0  0  0  0  0  0  0  0
   -2.2359    1.3102    2.0957 H   0  0  0  0  0  0  0  0  0  0  0  0
    5.7097   -1.3303    1.4627 H   0  0  0  0  0  0  0  0  0  0  0  0
    5.3242   -3.0716    1.2868 H   0  0  0  0  0  0  0  0  0  0  0  0
    6.0399   -2.1682   -0.0820 H   0  0  0  0  0  0  0  0  0  0  0  0
    4.8288    1.2015   -1.2723 H   0  0  0  0  0  0  0  0  0  0  0  0
    5.5238    2.8879    0.4151 H   0  0  0  0  0  0  0  0  0  0  0  0
    3.8048    4.0857    1.7706 H   0  0  0  0  0  0  0  0  0  0  0  0
    1.3816    3.5927    1.4084 H   0  0  0  0  0  0  0  0  0  0  0  0
    0.6960    1.9058   -0.2769 H   0  0  0  0  0  0  0  0  0  0  0  0
   -5.2222   -0.6561   -2.1723 H   0  0  0  0  0  0  0  0  0  0  0  0
   -7.5623   -0.5159   -1.3263 H   0  0  0  0  0  0  0  0  0  0  0  0
   -8.0082   -0.7027    1.1193 H   0  0  0  0  0  0  0  0  0  0  0  0
   -6.1244   -1.0369    2.7136 H   0  0  0  0  0  0  0  0  0  0  0  0
   -3.7981   -1.1823    1.8786 H   0  0  0  0  0  0  0  0  0  0  0  0
  1 24  1  1  0  0  0
  2  1  1  0  0  0  0
  2  3  2  0  0  0  0
  3 38  1  0  0  0  0
  4  3  1  0  0  0  0
  4  5  1  0  0  0  0
  5 12  1  0  0  0  0
  5 11  1  0  0  0  0
  6 25  1  0  0  0  0
  6  5  1  0  0  0  0
  7  6  1  0  0  0  0
  8 39  1  6  0  0  0
  8  7  1  0  0  0  0
  8  4  1  0  0  0  0
  9  7  2  0  0  0  0
 10  8  1  0  0  0  0
 10 26  1  0  0  0  0
 11 43  1  0  0  0  0
 11 42  1  0  0  0  0
 12 47  1  0  0  0  0
 12 46  1  0  0  0  0
 13 16  1  6  0  0  0
 13 32  1  0  0  0  0
 13  1  1  0  0  0  0
 14 15  2  0  0  0  0
 14 13  1  0  0  0  0
 17  1  1  0  0  0  0
 17 22  2  0  0  0  0
 18 17  1  0  0  0  0
 19 18  2  0  0  0  0
 19 20  1  0  0  0  0
 20 21  2  0  0  0  0
 21 22  1  0  0  0  0
 21 51  1  0  0  0  0
 22 52  1  0  0  0  0
 23  2  1  0  0  0  0
 25 54  1  0  0  0  0
 25 53  1  0  0  0  0
 26 27  2  0  0  0  0
 26 31  1  0  0  0  0
 27 28  1  0  0  0  0
 28 57  1  0  0  0  0
 28 29  2  0  0  0  0
 29 58  1  0  0  0  0
 30 29  1  0  0  0  0
 30 59  1  0  0  0  0
 31 30  2  0  0  0  0
 32 37  2  0  0  0  0
 33 34  2  0  0  0  0
 33 32  1  0  0  0  0
 34 35  1  0  0  0  0
 35 63  1  0  0  0  0
 35 36  2  0  0  0  0
 36 64  1  0  0  0  0
 37 36  1  0  0  0  0
 37 65  1  0  0  0  0
 40 10  1  0  0  0  0
 41 10  1  0  0  0  0
 44 11  1  0  0  0  0
 45 12  1  0  0  0  0
 48 18  1  0  0  0  0
 49 19  1  0  0  0  0
 50 20  1  0  0  0  0
 55 25  1  0  0  0  0
 56 27  1  0  0  0  0
 60 31  1  0  0  0  0
 61 33  1  0  0  0  0
 62 34  1  0  0  0  0
M  RAD  1  15   2
M  END
>  <File Format>
g03

$$$$
REDO_6_si_srs_3_n2_ts1.log
 OpenBabel02202017043D
Gaussian sw/gaussian//g16/g16 #p opt=(calcfc,ts,noeigentest) freq b3lyp scrf=(sm
 65 68  0  0  1  0  0  0  0  0999 V2000
   -1.3550   -0.4373    0.1338 C   0  0  2  0  0  0  0  0  0  0  0  0
    0.0635   -0.2794   -0.2865 C   0  0  0  0  0  0  0  0  0  0  0  0
    1.0752   -0.7168    0.5451 C   0  0  0  0  0  0  0  0  0  0  0  0
    2.3894   -0.6865    0.3101 N   0  0  0  0  0  0  0  0  0  0  0  0
    3.3717   -1.4572    1.1244 C   0  0  0  0  0  0  0  0  0  0  0  0
    4.4232   -1.6844    0.1238 N   0  0  0  0  0  0  0  0  0  0  0  0
    4.2563   -1.0060   -1.0403 C   0  0  0  0  0  0  0  0  0  0  0  0
    2.9959   -0.1606   -0.9046 C   0  0  2  0  0  0  0  0  0  0  0  0
    5.0023   -1.0088   -2.0042 O   0  0  0  0  0  0  0  0  0  0  0  0
    3.4116    1.3293   -0.8372 C   0  0  0  0  0  0  0  0  0  0  0  0
    3.8797   -0.6084    2.2954 C   0  0  0  0  0  0  0  0  0  0  0  0
    2.7967   -2.7880    1.6090 C   0  0  0  0  0  0  0  0  0  0  0  0
   -2.2674   -1.0989   -0.8957 C   0  0  1  0  0  0  0  0  0  0  0  0
   -1.2065   -2.4806   -1.4401 N   0  0  0  0  0  0  0  0  0  0  0  0
   -0.0838   -2.4174   -1.3460 N   0  0  0  0  0  0  0  0  0  0  0  0
   -2.2525   -0.6127   -1.8778 H   0  0  0  0  0  0  0  0  0  0  0  0
   -2.0883    0.8946    0.3926 C   0  0  0  0  0  0  0  0  0  0  0  0
   -2.2366    1.8547   -0.6170 C   0  0  0  0  0  0  0  0  0  0  0  0
   -2.9325    3.0382   -0.3643 C   0  0  0  0  0  0  0  0  0  0  0  0
   -3.4798    3.2775    0.8996 C   0  0  0  0  0  0  0  0  0  0  0  0
   -3.3275    2.3243    1.9112 C   0  0  0  0  0  0  0  0  0  0  0  0
   -2.6442    1.1326    1.6558 C   0  0  0  0  0  0  0  0  0  0  0  0
    0.2775    0.3035   -1.1831 H   0  0  0  0  0  0  0  0  0  0  0  0
   -1.3890   -1.0189    1.0632 H   0  0  0  0  0  0  0  0  0  0  0  0
    5.5903   -2.4972    0.3900 C   0  0  0  0  0  0  0  0  0  0  0  0
    2.3032    2.3038   -0.5376 C   0  0  0  0  0  0  0  0  0  0  0  0
    1.9233    2.5636    0.7887 C   0  0  0  0  0  0  0  0  0  0  0  0
    0.9038    3.4755    1.0749 C   0  0  0  0  0  0  0  0  0  0  0  0
    0.2525    4.1467    0.0365 C   0  0  0  0  0  0  0  0  0  0  0  0
    0.6182    3.8918   -1.2887 C   0  0  0  0  0  0  0  0  0  0  0  0
    1.6328    2.9738   -1.5727 C   0  0  0  0  0  0  0  0  0  0  0  0
   -3.5874   -1.6022   -0.5233 C   0  0  0  0  0  0  0  0  0  0  0  0
   -3.8300   -2.2107    0.7253 C   0  0  0  0  0  0  0  0  0  0  0  0
   -5.1044   -2.6718    1.0409 C   0  0  0  0  0  0  0  0  0  0  0  0
   -6.1505   -2.5317    0.1190 C   0  0  0  0  0  0  0  0  0  0  0  0
   -5.9201   -1.9338   -1.1246 C   0  0  0  0  0  0  0  0  0  0  0  0
   -4.6441   -1.4762   -1.4465 C   0  0  0  0  0  0  0  0  0  0  0  0
    0.7866   -1.2004    1.4813 H   0  0  0  0  0  0  0  0  0  0  0  0
    2.3315   -0.3345   -1.7637 H   0  0  0  0  0  0  0  0  0  0  0  0
    3.8717    1.5584   -1.8093 H   0  0  0  0  0  0  0  0  0  0  0  0
    4.1986    1.4239   -0.0739 H   0  0  0  0  0  0  0  0  0  0  0  0
    4.6228   -1.1679    2.8825 H   0  0  0  0  0  0  0  0  0  0  0  0
    3.0420   -0.3522    2.9603 H   0  0  0  0  0  0  0  0  0  0  0  0
    4.3435    0.3180    1.9297 H   0  0  0  0  0  0  0  0  0  0  0  0
    2.3706   -3.3543    0.7677 H   0  0  0  0  0  0  0  0  0  0  0  0
    3.5954   -3.3837    2.0719 H   0  0  0  0  0  0  0  0  0  0  0  0
    2.0251   -2.6349    2.3759 H   0  0  0  0  0  0  0  0  0  0  0  0
   -1.7974    1.6892   -1.6028 H   0  0  0  0  0  0  0  0  0  0  0  0
   -3.0383    3.7815   -1.1578 H   0  0  0  0  0  0  0  0  0  0  0  0
   -4.0220    4.2053    1.0968 H   0  0  0  0  0  0  0  0  0  0  0  0
   -3.7479    2.5041    2.9037 H   0  0  0  0  0  0  0  0  0  0  0  0
   -2.5394    0.3820    2.4425 H   0  0  0  0  0  0  0  0  0  0  0  0
    6.0888   -2.1790    1.3185 H   0  0  0  0  0  0  0  0  0  0  0  0
    5.3324   -3.5648    0.4724 H   0  0  0  0  0  0  0  0  0  0  0  0
    6.2839   -2.3657   -0.4505 H   0  0  0  0  0  0  0  0  0  0  0  0
    2.4389    2.0505    1.6038 H   0  0  0  0  0  0  0  0  0  0  0  0
    0.6198    3.6670    2.1127 H   0  0  0  0  0  0  0  0  0  0  0  0
   -0.5419    4.8616    0.2590 H   0  0  0  0  0  0  0  0  0  0  0  0
    0.1109    4.4118   -2.1054 H   0  0  0  0  0  0  0  0  0  0  0  0
    1.9220    2.7838   -2.6101 H   0  0  0  0  0  0  0  0  0  0  0  0
   -3.0202   -2.3314    1.4466 H   0  0  0  0  0  0  0  0  0  0  0  0
   -5.2880   -3.1451    2.0079 H   0  0  0  0  0  0  0  0  0  0  0  0
   -7.1499   -2.8933    0.3725 H   0  0  0  0  0  0  0  0  0  0  0  0
   -6.7366   -1.8252   -1.8417 H   0  0  0  0  0  0  0  0  0  0  0  0
   -4.4548   -1.0041   -2.4134 H   0  0  0  0  0  0  0  0  0  0  0  0
  1 17  1  0  0  0  0
  1 24  1  1  0  0  0
  2  1  1  0  0  0  0
  2  3  2  0  0  0  0
  3 38  1  0  0  0  0
  4  3  1  0  0  0  0
  4  5  1  0  0  0  0
  5 12  1  0  0  0  0
  5 11  1  0  0  0  0
  6 25  1  0  0  0  0
  6  5  1  0  0  0  0
  7  8  1  0  0  0  0
  7  6  1  0  0  0  0
  8 39  1  6  0  0  0
  8 10  1  0  0  0  0
  8  4  1  0  0  0  0
  9  7  2  0  0  0  0
 10 26  1  0  0  0  0
 10 41  1  0  0  0  0
 11 42  1  0  0  0  0
 11 43  1  0  0  0  0
 12 46  1  0  0  0  0
 12 47  1  0  0  0  0
 13 16  1  6  0  0  0
 13 32  1  0  0  0  0
 13  1  1  0  0  0  0
 14 15  2  0  0  0  0
 14 13  1  0  0  0  0
 17 22  2  0  0  0  0
 18 19  2  0  0  0  0
 18 17  1  0  0  0  0
 19 20  1  0  0  0  0
 20 50  1  0  0  0  0
 20 21  2  0  0  0  0
 21 51  1  0  0  0  0
 22 21  1  0  0  0  0
 22 52  1  0  0  0  0
 23  2  1  0  0  0  0
 25 54  1  0  0  0  0
 25 53  1  0  0  0  0
 26 27  2  0  0  0  0
 27 28  1  0  0  0  0
 27 56  1  0  0  0  0
 28 57  1  0  0  0  0
 29 58  1  0  0  0  0
 29 28  2  0  0  0  0
 30 29  1  0  0  0  0
 31 30  2  0  0  0  0
 31 26  1  0  0  0  0
 32 33  2  0  0  0  0
 33 34  1  0  0  0  0
 33 61  1  0  0  0  0
 34 62  1  0  0  0  0
 35 63  1  0  0  0  0
 35 34  2  0  0  0  0
 36 35  1  0  0  0  0
 37 36  2  0  0  0  0
 37 32  1  0  0  0  0
 40 10  1  0  0  0  0
 44 11  1  0  0  0  0
 45 12  1  0  0  0  0
 48 18  1  0  0  0  0
 49 19  1  0  0  0  0
 55 25  1  0  0  0  0
 59 30  1  0  0  0  0
 60 31  1  0  0  0  0
 64 36  1  0  0  0  0
 65 37  1  0  0  0  0
M  RAD  1  15   2
M  END
>  <File Format>
g03

$$$$
REDO_6_si_srs_8_n2_ts1.log
 OpenBabel02202017043D
Gaussian sw/gaussian//g16/g16 #p opt=(calcfc,ts,noeigentest) freq b3lyp scrf=(sm
 65 68  0  0  1  0  0  0  0  0999 V2000
   -1.7341    0.7990    0.4043 C   0  0  2  0  0  0  0  0  0  0  0  0
   -0.4267    0.1099    0.1232 C   0  0  0  0  0  0  0  0  0  0  0  0
   -0.1341   -1.1667    0.5659 C   0  0  0  0  0  0  0  0  0  0  0  0
    1.0461   -1.7695    0.4223 N   0  0  0  0  0  0  0  0  0  0  0  0
    1.2597   -3.2104    0.7130 C   0  0  0  0  0  0  0  0  0  0  0  0
    2.6143   -3.3922    0.1846 N   0  0  0  0  0  0  0  0  0  0  0  0
    3.1962   -2.2686   -0.3047 C   0  0  0  0  0  0  0  0  0  0  0  0
    2.2247   -1.1119   -0.1233 C   0  0  2  0  0  0  0  0  0  0  0  0
    4.3165   -2.1762   -0.7805 O   0  0  0  0  0  0  0  0  0  0  0  0
    2.7984   -0.0013    0.8046 C   0  0  0  0  0  0  0  0  0  0  0  0
    1.2033   -3.4610    2.2216 C   0  0  0  0  0  0  0  0  0  0  0  0
    0.2506   -4.0743   -0.0474 C   0  0  0  0  0  0  0  0  0  0  0  0
   -2.8819    0.7020   -0.6228 C   0  0  1  0  0  0  0  0  0  0  0  0
   -1.9605    0.0936   -2.1592 N   0  0  0  0  0  0  0  0  0  0  0  0
   -0.9331   -0.3626   -2.0768 N   0  0  0  0  0  0  0  0  0  0  0  0
   -3.1815    1.6596   -1.0578 H   0  0  0  0  0  0  0  0  0  0  0  0
   -1.4695    2.2705    0.7152 C   0  0  0  0  0  0  0  0  0  0  0  0
   -0.9965    3.1374   -0.2813 C   0  0  0  0  0  0  0  0  0  0  0  0
   -0.7027    4.4684    0.0220 C   0  0  0  0  0  0  0  0  0  0  0  0
   -0.8746    4.9463    1.3259 C   0  0  0  0  0  0  0  0  0  0  0  0
   -1.3467    4.0868    2.3221 C   0  0  0  0  0  0  0  0  0  0  0  0
   -1.6455    2.7549    2.0167 C   0  0  0  0  0  0  0  0  0  0  0  0
    0.3797    0.7579   -0.2192 H   0  0  0  0  0  0  0  0  0  0  0  0
   -2.1552    0.3271    1.3052 H   0  0  0  0  0  0  0  0  0  0  0  0
    3.2876   -4.6733    0.2062 C   0  0  0  0  0  0  0  0  0  0  0  0
    3.2142    1.2496    0.0677 C   0  0  0  0  0  0  0  0  0  0  0  0
    2.6467    2.4901    0.3941 C   0  0  0  0  0  0  0  0  0  0  0  0
    3.0154    3.6498   -0.2959 C   0  0  0  0  0  0  0  0  0  0  0  0
    3.9564    3.5821   -1.3267 C   0  0  0  0  0  0  0  0  0  0  0  0
    4.5263    2.3481   -1.6621 C   0  0  0  0  0  0  0  0  0  0  0  0
    4.1589    1.1910   -0.9710 C   0  0  0  0  0  0  0  0  0  0  0  0
   -3.9908   -0.2282   -0.4815 C   0  0  0  0  0  0  0  0  0  0  0  0
   -5.1731    0.0357   -1.2102 C   0  0  0  0  0  0  0  0  0  0  0  0
   -6.2431   -0.8519   -1.1681 C   0  0  0  0  0  0  0  0  0  0  0  0
   -6.1508   -2.0158   -0.3950 C   0  0  0  0  0  0  0  0  0  0  0  0
   -4.9882   -2.2877    0.3386 C   0  0  0  0  0  0  0  0  0  0  0  0
   -3.9147   -1.4041    0.2981 C   0  0  0  0  0  0  0  0  0  0  0  0
   -0.9120   -1.7713    1.0374 H   0  0  0  0  0  0  0  0  0  0  0  0
    1.9892   -0.6876   -1.1128 H   0  0  0  0  0  0  0  0  0  0  0  0
    3.6550   -0.4165    1.3591 H   0  0  0  0  0  0  0  0  0  0  0  0
    2.0364    0.2522    1.5536 H   0  0  0  0  0  0  0  0  0  0  0  0
    1.3964   -4.5200    2.4453 H   0  0  0  0  0  0  0  0  0  0  0  0
    0.2033   -3.2115    2.6059 H   0  0  0  0  0  0  0  0  0  0  0  0
    1.9511   -2.8417    2.7382 H   0  0  0  0  0  0  0  0  0  0  0  0
    0.2992   -3.8572   -1.1245 H   0  0  0  0  0  0  0  0  0  0  0  0
    0.4663   -5.1399    0.1147 H   0  0  0  0  0  0  0  0  0  0  0  0
   -0.7709   -3.8850    0.3118 H   0  0  0  0  0  0  0  0  0  0  0  0
   -0.8493    2.7688   -1.3003 H   0  0  0  0  0  0  0  0  0  0  0  0
   -0.3323    5.1334   -0.7617 H   0  0  0  0  0  0  0  0  0  0  0  0
   -0.6420    5.9870    1.5638 H   0  0  0  0  0  0  0  0  0  0  0  0
   -1.4847    4.4528    3.3425 H   0  0  0  0  0  0  0  0  0  0  0  0
   -2.0129    2.0829    2.7971 H   0  0  0  0  0  0  0  0  0  0  0  0
    3.3557   -5.0678    1.2317 H   0  0  0  0  0  0  0  0  0  0  0  0
    2.7691   -5.4107   -0.4262 H   0  0  0  0  0  0  0  0  0  0  0  0
    4.3013   -4.5208   -0.1854 H   0  0  0  0  0  0  0  0  0  0  0  0
    1.9048    2.5493    1.1946 H   0  0  0  0  0  0  0  0  0  0  0  0
    2.5601    4.6060   -0.0270 H   0  0  0  0  0  0  0  0  0  0  0  0
    4.2450    4.4863   -1.8685 H   0  0  0  0  0  0  0  0  0  0  0  0
    5.2632    2.2872   -2.4673 H   0  0  0  0  0  0  0  0  0  0  0  0
    4.5999    0.2253   -1.2320 H   0  0  0  0  0  0  0  0  0  0  0  0
   -5.2332    0.9453   -1.8124 H   0  0  0  0  0  0  0  0  0  0  0  0
   -7.1531   -0.6387   -1.7328 H   0  0  0  0  0  0  0  0  0  0  0  0
   -6.9921   -2.7119   -0.3570 H   0  0  0  0  0  0  0  0  0  0  0  0
   -4.9265   -3.1915    0.9482 H   0  0  0  0  0  0  0  0  0  0  0  0
   -3.0249   -1.6207    0.8883 H   0  0  0  0  0  0  0  0  0  0  0  0
  1 17  1  0  0  0  0
  1 24  1  1  0  0  0
  2  1  1  0  0  0  0
  2  3  2  0  0  0  0
  3 38  1  0  0  0  0
  4  3  1  0  0  0  0
  4  5  1  0  0  0  0
  5 11  1  0  0  0  0
  6 25  1  0  0  0  0
  6  5  1  0  0  0  0
  7  8  1  0  0  0  0
  7  6  1  0  0  0  0
  8 39  1  6  0  0  0
  8  4  1  0  0  0  0
  8 10  1  0  0  0  0
  9  7  2  0  0  0  0
 10 40  1  0  0  0  0
 10 41  1  0  0  0  0
 11 42  1  0  0  0  0
 11 43  1  0  0  0  0
 11 44  1  0  0  0  0
 12 46  1  0  0  0  0
 12 47  1  0  0  0  0
 12  5  1  0  0  0  0
 13 16  1  6  0  0  0
 13 32  1  0  0  0  0
 13  1  1  0  0  0  0
 14 15  2  0  0  0  0
 14 13  1  0  0  0  0
 17 22  2  0  0  0  0
 18 19  2  0  0  0  0
 18 17  1  0  0  0  0
 19 20  1  0  0  0  0
 20 50  1  0  0  0  0
 20 21  2  0  0  0  0
 21 51  1  0  0  0  0
 22 21  1  0  0  0  0
 22 52  1  0  0  0  0
 23  2  1  0  0  0  0
 25 53  1  0  0  0  0
 26 27  1  0  0  0  0
 26 10  1  0  0  0  0
 27 56  1  0  0  0  0
 28 57  1  0  0  0  0
 28 27  2  0  0  0  0
 29 28  1  0  0  0  0
 30 29  2  0  0  0  0
 30 31  1  0  0  0  0
 31 26  2  0  0  0  0
 32 37  2  0  0  0  0
 33 34  2  0  0  0  0
 33 32  1  0  0  0  0
 34 35  1  0  0  0  0
 35 63  1  0  0  0  0
 35 36  2  0  0  0  0
 36 64  1  0  0  0  0
 37 36  1  0  0  0  0
 37 65  1  0  0  0  0
 45 12  1  0  0  0  0
 48 18  1  0  0  0  0
 49 19  1  0  0  0  0
 54 25  1  0  0  0  0
 55 25  1  0  0  0  0
 58 29  1  0  0  0  0
 59 30  1  0  0  0  0
 60 31  1  0  0  0  0
 61 33  1  0  0  0  0
 62 34  1  0  0  0  0
M  RAD  1  15   2
M  END
>  <File Format>
g03

$$$$
REDO_6_si_srs_9_n2_ts1.log
 OpenBabel02202017043D
Gaussian sw/gaussian//g16/g16 #p opt=(calcfc,ts,noeigentest) freq b3lyp scrf=(sm
 65 68  0  0  1  0  0  0  0  0999 V2000
   -1.5885    0.2556   -0.7325 C   0  0  2  0  0  0  0  0  0  0  0  0
   -0.5705    0.5985   -1.7634 C   0  0  0  0  0  0  0  0  0  0  0  0
    0.7469    0.9923   -1.5819 C   0  0  0  0  0  0  0  0  0  0  0  0
    1.5348    1.0007   -0.5028 N   0  0  0  0  0  0  0  0  0  0  0  0
    2.8498    1.7218   -0.5312 C   0  0  0  0  0  0  0  0  0  0  0  0
    3.2225    1.6652    0.8845 N   0  0  0  0  0  0  0  0  0  0  0  0
    2.3395    1.0286    1.6877 C   0  0  0  0  0  0  0  0  0  0  0  0
    1.2216    0.4713    0.8195 C   0  0  2  0  0  0  0  0  0  0  0  0
    2.4235    0.8703    2.8950 O   0  0  0  0  0  0  0  0  0  0  0  0
    1.1908   -1.0748    0.9142 C   0  0  0  0  0  0  0  0  0  0  0  0
    3.8728    1.0032   -1.4126 C   0  0  0  0  0  0  0  0  0  0  0  0
    2.6488    3.1734   -0.9779 C   0  0  0  0  0  0  0  0  0  0  0  0
   -2.6233   -0.7628   -1.1844 C   0  0  1  0  0  0  0  0  0  0  0  0
   -1.5515   -1.9452   -2.0511 N   0  0  0  0  0  0  0  0  0  0  0  0
   -0.5440   -1.6261   -2.4496 N   0  0  0  0  0  0  0  0  0  0  0  0
   -3.1763   -0.4730   -2.0855 H   0  0  0  0  0  0  0  0  0  0  0  0
   -2.4522    1.4649   -0.3193 C   0  0  0  0  0  0  0  0  0  0  0  0
   -2.5856    1.7723    1.0396 C   0  0  0  0  0  0  0  0  0  0  0  0
   -3.3600    2.8641    1.4427 C   0  0  0  0  0  0  0  0  0  0  0  0
   -4.0174    3.6474    0.4901 C   0  0  0  0  0  0  0  0  0  0  0  0
   -3.8943    3.3357   -0.8685 C   0  0  0  0  0  0  0  0  0  0  0  0
   -3.1168    2.2490   -1.2731 C   0  0  0  0  0  0  0  0  0  0  0  0
   -0.9628    0.8492   -2.7516 H   0  0  0  0  0  0  0  0  0  0  0  0
   -1.1222   -0.1222    0.1765 H   0  0  0  0  0  0  0  0  0  0  0  0
    4.4618    2.2205    1.3845 C   0  0  0  0  0  0  0  0  0  0  0  0
    2.4526   -1.7443    0.4268 C   0  0  0  0  0  0  0  0  0  0  0  0
    2.5150   -2.2901   -0.8640 C   0  0  0  0  0  0  0  0  0  0  0  0
    3.6976   -2.8584   -1.3463 C   0  0  0  0  0  0  0  0  0  0  0  0
    4.8405   -2.8857   -0.5421 C   0  0  0  0  0  0  0  0  0  0  0  0
    4.7884   -2.3514    0.7499 C   0  0  0  0  0  0  0  0  0  0  0  0
    3.6037   -1.7893    1.2314 C   0  0  0  0  0  0  0  0  0  0  0  0
   -3.4321   -1.4713   -0.1952 C   0  0  0  0  0  0  0  0  0  0  0  0
   -2.8816   -1.9085    1.0276 C   0  0  0  0  0  0  0  0  0  0  0  0
   -3.6815   -2.5670    1.9565 C   0  0  0  0  0  0  0  0  0  0  0  0
   -5.0363   -2.7946    1.6794 C   0  0  0  0  0  0  0  0  0  0  0  0
   -5.5902   -2.3720    0.4660 C   0  0  0  0  0  0  0  0  0  0  0  0
   -4.7907   -1.7204   -0.4710 C   0  0  0  0  0  0  0  0  0  0  0  0
    1.2392    1.3751   -2.4790 H   0  0  0  0  0  0  0  0  0  0  0  0
    0.2699    0.8799    1.1913 H   0  0  0  0  0  0  0  0  0  0  0  0
    0.3304   -1.4595    0.3522 H   0  0  0  0  0  0  0  0  0  0  0  0
    1.0140   -1.3004    1.9769 H   0  0  0  0  0  0  0  0  0  0  0  0
    4.8143    1.5706   -1.4300 H   0  0  0  0  0  0  0  0  0  0  0  0
    3.5044    0.9391   -2.4466 H   0  0  0  0  0  0  0  0  0  0  0  0
    4.0697   -0.0087   -1.0392 H   0  0  0  0  0  0  0  0  0  0  0  0
    1.8836    3.6623   -0.3572 H   0  0  0  0  0  0  0  0  0  0  0  0
    3.5929    3.7284   -0.8862 H   0  0  0  0  0  0  0  0  0  0  0  0
    2.3422    3.2185   -2.0323 H   0  0  0  0  0  0  0  0  0  0  0  0
   -2.0784    1.1555    1.7849 H   0  0  0  0  0  0  0  0  0  0  0  0
   -3.4494    3.1002    2.5057 H   0  0  0  0  0  0  0  0  0  0  0  0
   -4.6251    4.4994    0.8043 H   0  0  0  0  0  0  0  0  0  0  0  0
   -4.4060    3.9429   -1.6191 H   0  0  0  0  0  0  0  0  0  0  0  0
   -3.0219    2.0176   -2.3365 H   0  0  0  0  0  0  0  0  0  0  0  0
    5.3301    1.7342    0.9139 H   0  0  0  0  0  0  0  0  0  0  0  0
    4.5187    3.3053    1.2068 H   0  0  0  0  0  0  0  0  0  0  0  0
    4.4920    2.0349    2.4655 H   0  0  0  0  0  0  0  0  0  0  0  0
    1.6291   -2.2620   -1.5015 H   0  0  0  0  0  0  0  0  0  0  0  0
    3.7262   -3.2779   -2.3551 H   0  0  0  0  0  0  0  0  0  0  0  0
    5.7672   -3.3269   -0.9176 H   0  0  0  0  0  0  0  0  0  0  0  0
    5.6749   -2.3762    1.3888 H   0  0  0  0  0  0  0  0  0  0  0  0
    3.5693   -1.3757    2.2414 H   0  0  0  0  0  0  0  0  0  0  0  0
   -1.8236   -1.7485    1.2437 H   0  0  0  0  0  0  0  0  0  0  0  0
   -3.2515   -2.9083    2.9005 H   0  0  0  0  0  0  0  0  0  0  0  0
   -5.6617   -3.3084    2.4133 H   0  0  0  0  0  0  0  0  0  0  0  0
   -6.6458   -2.5522    0.2523 H   0  0  0  0  0  0  0  0  0  0  0  0
   -5.2143   -1.3846   -1.4202 H   0  0  0  0  0  0  0  0  0  0  0  0
  1 17  1  0  0  0  0
  1 24  1  1  0  0  0
  2  3  2  0  0  0  0
  2  1  1  0  0  0  0
  3  4  1  0  0  0  0
  4  8  1  0  0  0  0
  5  4  1  0  0  0  0
  5  6  1  0  0  0  0
  6 25  1  0  0  0  0
  6  7  1  0  0  0  0
  7  9  2  0  0  0  0
  8 10  1  0  0  0  0
  8 39  1  1  0  0  0
  8  7  1  0  0  0  0
 10 41  1  0  0  0  0
 11 44  1  0  0  0  0
 11  5  1  0  0  0  0
 12 46  1  0  0  0  0
 12  5  1  0  0  0  0
 12 45  1  0  0  0  0
 13 16  1  6  0  0  0
 13  1  1  0  0  0  0
 13 32  1  0  0  0  0
 14 13  1  0  0  0  0
 15 14  2  0  0  0  0
 17 18  2  0  0  0  0
 18 19  1  0  0  0  0
 18 48  1  0  0  0  0
 19 49  1  0  0  0  0
 20 50  1  0  0  0  0
 20 19  2  0  0  0  0
 21 20  1  0  0  0  0
 22 21  2  0  0  0  0
 22 17  1  0  0  0  0
 23  2  1  0  0  0  0
 25 55  1  0  0  0  0
 26 10  1  0  0  0  0
 26 31  2  0  0  0  0
 27 26  1  0  0  0  0
 28 27  2  0  0  0  0
 28 29  1  0  0  0  0
 29 30  2  0  0  0  0
 30 31  1  0  0  0  0
 30 59  1  0  0  0  0
 31 60  1  0  0  0  0
 32 33  1  0  0  0  0
 33 61  1  0  0  0  0
 33 34  2  0  0  0  0
 34 62  1  0  0  0  0
 35 34  1  0  0  0  0
 35 63  1  0  0  0  0
 36 35  2  0  0  0  0
 37 32  2  0  0  0  0
 37 36  1  0  0  0  0
 38  3  1  0  0  0  0
 40 10  1  0  0  0  0
 42 11  1  0  0  0  0
 43 11  1  0  0  0  0
 47 12  1  0  0  0  0
 51 21  1  0  0  0  0
 52 22  1  0  0  0  0
 53 25  1  0  0  0  0
 54 25  1  0  0  0  0
 56 27  1  0  0  0  0
 57 28  1  0  0  0  0
 58 29  1  0  0  0  0
 64 36  1  0  0  0  0
 65 37  1  0  0  0  0
M  RAD  1  15   2
M  END
>  <File Format>
g03

$$$$
