# Supplementary material for: Predicting Absolute Rate Constants for Huisgen Reactions of Unsaturated Iminium Ions with Diazoalkanes
Source: Angew Chem Int Ed Engl. 2020 May 11;59(30):12527–33. doi: 10.1002/anie.202003029 (PMC7383640; doi:10.1002/anie.202003029)
Supplement: Supplementary file 2 — Supplementary [file ANIE-59-12527-s002.zip › geometries/re_ts_b'_to_d.sdf]

6_si_srs_9_n2_ts1_cshift_ts1.log
 OpenBabel02202017053D
Gaussian sw/gaussian//g16/g16 #p opt=(calcfc,ts,noeigentest) freq b3lyp scrf=(sm
 63 67  0  0  1  0  0  0  0  0999 V2000
   -1.5941   -0.3220   -0.8015 C   0  0  2  0  0  0  0  0  0  0  0  0
   -0.5740   -0.2409   -1.8734 C   0  0  0  0  0  0  0  0  0  0  0  0
    0.7041    0.2132   -1.7599 C   0  0  0  0  0  0  0  0  0  0  0  0
    1.4164    0.5614   -0.6555 N   0  0  0  0  0  0  0  0  0  0  0  0
    2.6034    1.4469   -0.7610 C   0  0  0  0  0  0  0  0  0  0  0  0
    2.9681    1.5895    0.6524 N   0  0  0  0  0  0  0  0  0  0  0  0
    2.1762    0.9121    1.5156 C   0  0  0  0  0  0  0  0  0  0  0  0
    1.1364    0.1489    0.7082 C   0  0  2  0  0  0  0  0  0  0  0  0
    2.2801    0.8765    2.7327 O   0  0  0  0  0  0  0  0  0  0  0  0
    1.2587   -1.3734    0.9643 C   0  0  0  0  0  0  0  0  0  0  0  0
    3.7438    0.8090   -1.5599 C   0  0  0  0  0  0  0  0  0  0  0  0
    2.1978    2.8012   -1.3548 C   0  0  0  0  0  0  0  0  0  0  0  0
   -2.9872   -0.3965   -1.1585 C   0  0  2  0  0  0  0  0  0  0  0  0
   -3.2614    0.0261   -2.1288 H   0  0  0  0  0  0  0  0  0  0  0  0
   -2.1864    1.0849   -0.2872 C   0  0  1  0  0  0  0  0  0  0  0  0
   -2.5207    1.2306    1.0771 C   0  0  0  0  0  0  0  0  0  0  0  0
   -2.7573    2.4938    1.6007 C   0  0  0  0  0  0  0  0  0  0  0  0
   -2.7029    3.6192    0.7645 C   0  0  0  0  0  0  0  0  0  0  0  0
   -2.4024    3.4801   -0.5967 C   0  0  0  0  0  0  0  0  0  0  0  0
   -2.1424    2.2208   -1.1248 C   0  0  0  0  0  0  0  0  0  0  0  0
   -0.9163   -0.4636   -2.8852 H   0  0  0  0  0  0  0  0  0  0  0  0
   -1.3286   -0.8866    0.0968 H   0  0  0  0  0  0  0  0  0  0  0  0
    4.1151    2.3541    1.0884 C   0  0  0  0  0  0  0  0  0  0  0  0
    2.5637   -1.9576    0.4868 C   0  0  0  0  0  0  0  0  0  0  0  0
    2.6455   -2.5782   -0.7687 C   0  0  0  0  0  0  0  0  0  0  0  0
    3.8651   -3.0609   -1.2520 C   0  0  0  0  0  0  0  0  0  0  0  0
    5.0258   -2.9257   -0.4843 C   0  0  0  0  0  0  0  0  0  0  0  0
    4.9557   -2.3123    0.7713 C   0  0  0  0  0  0  0  0  0  0  0  0
    3.7344   -1.8342    1.2531 C   0  0  0  0  0  0  0  0  0  0  0  0
   -4.0492   -1.0844   -0.4524 C   0  0  0  0  0  0  0  0  0  0  0  0
   -3.8008   -1.9729    0.6170 C   0  0  0  0  0  0  0  0  0  0  0  0
   -4.8587   -2.6268    1.2399 C   0  0  0  0  0  0  0  0  0  0  0  0
   -6.1736   -2.4076    0.8072 C   0  0  0  0  0  0  0  0  0  0  0  0
   -6.4319   -1.5366   -0.2579 C   0  0  0  0  0  0  0  0  0  0  0  0
   -5.3774   -0.8805   -0.8859 C   0  0  0  0  0  0  0  0  0  0  0  0
    1.2575    0.3385   -2.6953 H   0  0  0  0  0  0  0  0  0  0  0  0
    0.1442    0.4799    1.0510 H   0  0  0  0  0  0  0  0  0  0  0  0
    0.4235   -1.8903    0.4719 H   0  0  0  0  0  0  0  0  0  0  0  0
    1.1383   -1.5110    2.0498 H   0  0  0  0  0  0  0  0  0  0  0  0
    4.5996    1.4977   -1.6137 H   0  0  0  0  0  0  0  0  0  0  0  0
    3.4244    0.6014   -2.5912 H   0  0  0  0  0  0  0  0  0  0  0  0
    4.0667   -0.1292   -1.0917 H   0  0  0  0  0  0  0  0  0  0  0  0
    1.3865    3.2472   -0.7604 H   0  0  0  0  0  0  0  0  0  0  0  0
    3.0516    3.4943   -1.3740 H   0  0  0  0  0  0  0  0  0  0  0  0
    1.8487    2.6715   -2.3897 H   0  0  0  0  0  0  0  0  0  0  0  0
   -2.5816    0.3490    1.7178 H   0  0  0  0  0  0  0  0  0  0  0  0
   -2.9918    2.6084    2.6608 H   0  0  0  0  0  0  0  0  0  0  0  0
   -2.8987    4.6111    1.1784 H   0  0  0  0  0  0  0  0  0  0  0  0
   -2.3632    4.3592   -1.2431 H   0  0  0  0  0  0  0  0  0  0  0  0
   -1.8750    2.1038   -2.1760 H   0  0  0  0  0  0  0  0  0  0  0  0
    5.0559    1.8961    0.7436 H   0  0  0  0  0  0  0  0  0  0  0  0
    4.0678    3.3902    0.7204 H   0  0  0  0  0  0  0  0  0  0  0  0
    4.1091    2.3638    2.1858 H   0  0  0  0  0  0  0  0  0  0  0  0
    1.7417   -2.6753   -1.3758 H   0  0  0  0  0  0  0  0  0  0  0  0
    3.9098   -3.5415   -2.2327 H   0  0  0  0  0  0  0  0  0  0  0  0
    5.9811   -3.3002   -0.8604 H   0  0  0  0  0  0  0  0  0  0  0  0
    5.8573   -2.2081    1.3805 H   0  0  0  0  0  0  0  0  0  0  0  0
    3.6852   -1.3532    2.2326 H   0  0  0  0  0  0  0  0  0  0  0  0
   -2.7783   -2.1609    0.9477 H   0  0  0  0  0  0  0  0  0  0  0  0
   -4.6618   -3.3188    2.0615 H   0  0  0  0  0  0  0  0  0  0  0  0
   -7.0002   -2.9254    1.2993 H   0  0  0  0  0  0  0  0  0  0  0  0
   -7.4571   -1.3734   -0.5968 H   0  0  0  0  0  0  0  0  0  0  0  0
   -5.5684   -0.1961   -1.7156 H   0  0  0  0  0  0  0  0  0  0  0  0
  1 15  1  0  0  0  0
  1 22  1  1  0  0  0
  2  3  2  0  0  0  0
  2  1  1  0  0  0  0
  3  4  1  0  0  0  0
  4  8  1  0  0  0  0
  5  4  1  0  0  0  0
  5  6  1  0  0  0  0
  6 23  1  0  0  0  0
  6  7  1  0  0  0  0
  7  9  2  0  0  0  0
  8 10  1  0  0  0  0
  8 37  1  1  0  0  0
  8  7  1  0  0  0  0
 10 39  1  0  0  0  0
 11 42  1  0  0  0  0
 11  5  1  0  0  0  0
 12  5  1  0  0  0  0
 12 43  1  0  0  0  0
 13 14  1  6  0  0  0
 13  1  1  0  0  0  0
 13 30  1  0  0  0  0
 13 15  1  0  0  0  0
 15 20  1  6  0  0  0
 15 16  1  0  0  0  0
 16 17  2  0  0  0  0
 16 46  1  0  0  0  0
 17 47  1  0  0  0  0
 18 48  1  0  0  0  0
 18 17  1  0  0  0  0
 19 18  1  0  0  0  0
 20 19  2  0  0  0  0
 21  2  1  0  0  0  0
 23 53  1  0  0  0  0
 24 10  1  0  0  0  0
 24 29  2  0  0  0  0
 25 24  1  0  0  0  0
 26 25  2  0  0  0  0
 26 27  1  0  0  0  0
 27 28  2  0  0  0  0
 28 29  1  0  0  0  0
 28 57  1  0  0  0  0
 29 58  1  0  0  0  0
 30 31  1  0  0  0  0
 31 59  1  0  0  0  0
 31 32  2  0  0  0  0
 32 60  1  0  0  0  0
 33 32  1  0  0  0  0
 33 61  1  0  0  0  0
 34 33  2  0  0  0  0
 35 30  2  0  0  0  0
 35 34  1  0  0  0  0
 36  3  1  0  0  0  0
 38 10  1  0  0  0  0
 40 11  1  0  0  0  0
 41 11  1  0  0  0  0
 44 12  1  0  0  0  0
 45 12  1  0  0  0  0
 49 19  1  0  0  0  0
 50 20  1  0  0  0  0
 51 23  1  0  0  0  0
 52 23  1  0  0  0  0
 54 25  1  0  0  0  0
 55 26  1  0  0  0  0
 56 27  1  0  0  0  0
 62 34  1  0  0  0  0
 63 35  1  0  0  0  0
M  RAD  1  18   2
M  END
>  <File Format>
g03

$$$$
