# Supplementary material for: Predicting Absolute Rate Constants for Huisgen Reactions of Unsaturated Iminium Ions with Diazoalkanes
Source: Angew Chem Int Ed Engl. 2020 May 11;59(30):12527–33. doi: 10.1002/anie.202003029 (PMC7383640; doi:10.1002/anie.202003029)
Supplement: Supplementary file 2 — Supplementary [file ANIE-59-12527-s002.zip › geometries/re_ts_d+6a_concerted.sdf]

REDO_re_c_10_ts1_rts1.log
 OpenBabel02202017573D
Gaussian sw/gaussian//g16/g16 #p opt=(calcfc,ts,noeigentest) freq b3lyp scrf=(sm
 78 81  0  0  1  0  0  0  0  0999 V2000
    1.5381    0.2690    0.1086 C   0  0  0  0  0  0  0  0  0  0  0  0
    0.2913    0.2247   -0.5733 C   0  0  0  0  0  0  0  0  0  0  0  0
   -0.7479    1.0712   -0.1974 C   0  0  0  0  0  0  0  0  0  0  0  0
   -1.9886    1.0495   -0.6646 N   0  0  0  0  0  0  0  0  0  0  0  0
   -2.9885    2.1010   -0.3171 C   0  0  0  0  0  0  0  0  0  0  0  0
   -4.1040    1.7072   -1.1806 N   0  0  0  0  0  0  0  0  0  0  0  0
   -3.8785    0.6176   -1.9540 C   0  0  0  0  0  0  0  0  0  0  0  0
   -2.4833    0.0906   -1.6453 C   0  0  2  0  0  0  0  0  0  0  0  0
   -4.6579    0.1037   -2.7392 O   0  0  0  0  0  0  0  0  0  0  0  0
   -2.5527   -1.3748   -1.1502 C   0  0  0  0  0  0  0  0  0  0  0  0
   -2.4572    3.4843   -0.7074 C   0  0  0  0  0  0  0  0  0  0  0  0
   -3.3741    2.0367    1.1615 C   0  0  0  0  0  0  0  0  0  0  0  0
    2.7827    1.6446   -0.6626 C   0  0  0  0  0  0  0  0  0  0  0  0
    1.9174    2.3036   -1.4825 N   0  0  0  0  0  0  0  0  0  0  0  0
    0.9130    2.4874   -1.9667 N   0  0  0  0  0  0  0  0  0  0  0  0
    3.4880    1.0598   -1.2652 H   0  0  0  0  0  0  0  0  0  0  0  0
    2.4417   -0.9640    0.1981 C   0  0  0  0  0  0  0  0  0  0  0  0
    0.1214   -0.5184   -1.3489 H   0  0  0  0  0  0  0  0  0  0  0  0
    1.4859    0.7909    1.0687 H   0  0  0  0  0  0  0  0  0  0  0  0
   -5.3750    2.3986   -1.1686 C   0  0  0  0  0  0  0  0  0  0  0  0
   -3.1947   -1.5027    0.2073 C   0  0  0  0  0  0  0  0  0  0  0  0
   -2.4021   -1.5287    1.3650 C   0  0  0  0  0  0  0  0  0  0  0  0
   -2.9896   -1.5727    2.6323 C   0  0  0  0  0  0  0  0  0  0  0  0
   -4.3819   -1.5868    2.7601 C   0  0  0  0  0  0  0  0  0  0  0  0
   -5.1818   -1.5650    1.6123 C   0  0  0  0  0  0  0  0  0  0  0  0
   -4.5920   -1.5245    0.3459 C   0  0  0  0  0  0  0  0  0  0  0  0
    3.3745    2.4131    0.4601 C   0  0  0  0  0  0  0  0  0  0  0  0
    4.6178    2.0013    0.9639 C   0  0  0  0  0  0  0  0  0  0  0  0
    5.1645    2.6387    2.0800 C   0  0  0  0  0  0  0  0  0  0  0  0
    4.4807    3.6929    2.6920 C   0  0  0  0  0  0  0  0  0  0  0  0
    3.2428    4.1088    2.1871 C   0  0  0  0  0  0  0  0  0  0  0  0
    2.6861    3.4700    1.0796 C   0  0  0  0  0  0  0  0  0  0  0  0
    1.6601   -2.0379    0.9621 C   0  0  0  0  0  0  0  0  0  0  0  0
    0.9726   -3.0613    0.2937 C   0  0  0  0  0  0  0  0  0  0  0  0
    0.2249   -3.9998    1.0100 C   0  0  0  0  0  0  0  0  0  0  0  0
    0.1494   -3.9253    2.4040 C   0  0  0  0  0  0  0  0  0  0  0  0
    0.8295   -2.9064    3.0781 C   0  0  0  0  0  0  0  0  0  0  0  0
    1.5799   -1.9701    2.3606 C   0  0  0  0  0  0  0  0  0  0  0  0
    3.0650   -1.5061   -1.0824 C   0  0  0  0  0  0  0  0  0  0  0  0
    4.1553   -2.3824   -0.9354 C   0  0  0  0  0  0  0  0  0  0  0  0
    4.7810   -2.9513   -2.0442 C   0  0  0  0  0  0  0  0  0  0  0  0
    4.3304   -2.6515   -3.3351 C   0  0  0  0  0  0  0  0  0  0  0  0
    3.2543   -1.7783   -3.4972 C   0  0  0  0  0  0  0  0  0  0  0  0
    2.6254   -1.2118   -2.3811 C   0  0  0  0  0  0  0  0  0  0  0  0
   -0.5494    1.8213    0.5737 H   0  0  0  0  0  0  0  0  0  0  0  0
   -1.8716    0.1320   -2.5628 H   0  0  0  0  0  0  0  0  0  0  0  0
   -1.5438   -1.8065   -1.1328 H   0  0  0  0  0  0  0  0  0  0  0  0
   -3.1292   -1.9167   -1.9146 H   0  0  0  0  0  0  0  0  0  0  0  0
   -1.5859    3.7542   -0.0934 H   0  0  0  0  0  0  0  0  0  0  0  0
   -2.1665    3.4970   -1.7679 H   0  0  0  0  0  0  0  0  0  0  0  0
   -3.2299    4.2476   -0.5389 H   0  0  0  0  0  0  0  0  0  0  0  0
   -4.1166    2.8144    1.3903 H   0  0  0  0  0  0  0  0  0  0  0  0
   -3.7937    1.0536    1.4104 H   0  0  0  0  0  0  0  0  0  0  0  0
   -2.4943    2.2220    1.7944 H   0  0  0  0  0  0  0  0  0  0  0  0
    3.2799   -0.6696    0.8475 H   0  0  0  0  0  0  0  0  0  0  0  0
   -6.0039    1.9445   -1.9447 H   0  0  0  0  0  0  0  0  0  0  0  0
   -5.8786    2.2898   -0.1951 H   0  0  0  0  0  0  0  0  0  0  0  0
   -5.2502    3.4695   -1.3893 H   0  0  0  0  0  0  0  0  0  0  0  0
   -1.3149   -1.5187    1.2708 H   0  0  0  0  0  0  0  0  0  0  0  0
   -2.3556   -1.5983    3.5220 H   0  0  0  0  0  0  0  0  0  0  0  0
   -4.8431   -1.6211    3.7503 H   0  0  0  0  0  0  0  0  0  0  0  0
   -6.2708   -1.5833    1.7032 H   0  0  0  0  0  0  0  0  0  0  0  0
   -5.2200   -1.5071   -0.5480 H   0  0  0  0  0  0  0  0  0  0  0  0
    5.1543    1.1832    0.4777 H   0  0  0  0  0  0  0  0  0  0  0  0
    6.1324    2.3131    2.4679 H   0  0  0  0  0  0  0  0  0  0  0  0
    4.9124    4.1940    3.5615 H   0  0  0  0  0  0  0  0  0  0  0  0
    2.7079    4.9353    2.6607 H   0  0  0  0  0  0  0  0  0  0  0  0
    1.7169    3.7964    0.6937 H   0  0  0  0  0  0  0  0  0  0  0  0
    1.0291   -3.1321   -0.7940 H   0  0  0  0  0  0  0  0  0  0  0  0
   -0.3042   -4.7919    0.4747 H   0  0  0  0  0  0  0  0  0  0  0  0
   -0.4381   -4.6576    2.9626 H   0  0  0  0  0  0  0  0  0  0  0  0
    0.7809   -2.8425    4.1681 H   0  0  0  0  0  0  0  0  0  0  0  0
    2.1151   -1.1783    2.8924 H   0  0  0  0  0  0  0  0  0  0  0  0
    4.5118   -2.6241    0.0695 H   0  0  0  0  0  0  0  0  0  0  0  0
    5.6259   -3.6296   -1.9016 H   0  0  0  0  0  0  0  0  0  0  0  0
    4.8184   -3.0943   -4.2067 H   0  0  0  0  0  0  0  0  0  0  0  0
    2.8940   -1.5310   -4.4989 H   0  0  0  0  0  0  0  0  0  0  0  0
    1.7929   -0.5295   -2.5497 H   0  0  0  0  0  0  0  0  0  0  0  0
  1 17  1  0  0  0  0
  1 19  1  0  0  0  0
  2  3  2  0  0  0  0
  2  1  1  0  0  0  0
  3 45  1  0  0  0  0
  4  5  1  0  0  0  0
  4  3  1  0  0  0  0
  5 12  1  0  0  0  0
  6 20  1  0  0  0  0
  6  5  1  0  0  0  0
  7  8  1  0  0  0  0
  7  6  1  0  0  0  0
  8 46  1  6  0  0  0
  8 10  1  0  0  0  0
  8  4  1  0  0  0  0
  9  7  2  0  0  0  0
 10 47  1  0  0  0  0
 10 21  1  0  0  0  0
 11 51  1  0  0  0  0
 11  5  1  0  0  0  0
 11 49  1  0  0  0  0
 12 52  1  0  0  0  0
 12 53  1  0  0  0  0
 12 54  1  0  0  0  0
 13 27  1  0  0  0  0
 14 13  1  0  0  0  0
 15 14  2  0  0  0  0
 16 13  1  0  0  0  0
 17 55  1  0  0  0  0
 17 33  1  0  0  0  0
 18  2  1  0  0  0  0
 20 57  1  0  0  0  0
 21 26  2  0  0  0  0
 21 22  1  0  0  0  0
 22 23  2  0  0  0  0
 23 24  1  0  0  0  0
 23 60  1  0  0  0  0
 24 61  1  0  0  0  0
 25 62  1  0  0  0  0
 25 24  2  0  0  0  0
 26 25  1  0  0  0  0
 27 28  2  0  0  0  0
 27 32  1  0  0  0  0
 28 29  1  0  0  0  0
 29 65  1  0  0  0  0
 29 30  2  0  0  0  0
 30 66  1  0  0  0  0
 31 67  1  0  0  0  0
 31 30  1  0  0  0  0
 32 31  2  0  0  0  0
 33 38  1  0  0  0  0
 34 33  2  0  0  0  0
 34 35  1  0  0  0  0
 35 36  2  0  0  0  0
 36 71  1  0  0  0  0
 36 37  1  0  0  0  0
 37 72  1  0  0  0  0
 38 73  1  0  0  0  0
 38 37  2  0  0  0  0
 39 40  1  0  0  0  0
 39 17  1  0  0  0  0
 40 74  1  0  0  0  0
 41 75  1  0  0  0  0
 41 40  2  0  0  0  0
 42 41  1  0  0  0  0
 43 42  2  0  0  0  0
 43 44  1  0  0  0  0
 44 39  2  0  0  0  0
 48 10  1  0  0  0  0
 50 11  1  0  0  0  0
 56 20  1  0  0  0  0
 58 20  1  0  0  0  0
 59 22  1  0  0  0  0
 63 26  1  0  0  0  0
 64 28  1  0  0  0  0
 68 32  1  0  0  0  0
 69 34  1  0  0  0  0
 70 35  1  0  0  0  0
 76 42  1  0  0  0  0
 77 43  1  0  0  0  0
 78 44  1  0  0  0  0
M  RAD  3   1   2  13   2  15   2
M  END
>  <File Format>
g03

$$$$
