# Supplementary material for: Predicting Absolute Rate Constants for Huisgen Reactions of Unsaturated Iminium Ions with Diazoalkanes
Source: Angew Chem Int Ed Engl. 2020 May 11;59(30):12527–33. doi: 10.1002/anie.202003029 (PMC7383640; doi:10.1002/anie.202003029)
Supplement: Supplementary file 2 — Supplementary [file ANIE-59-12527-s002.zip › geometries/re_ts_d+6a_stepwise.sdf]

REDO_re_c_10_rot1_fr_ts1.log
 OpenBabel02202017573D
Gaussian sw/gaussian//g16/g16 #p opt=(calcfc,ts,noeigentest) freq b3lyp scrf=(sm
 78 81  0  0  1  0  0  0  0  0999 V2000
   -1.3313    0.3925    1.2985 C   0  0  0  0  0  0  0  0  0  0  0  0
   -0.3096   -0.1926    0.4954 C   0  0  0  0  0  0  0  0  0  0  0  0
    0.8532   -0.6510    1.0785 C   0  0  0  0  0  0  0  0  0  0  0  0
    1.8977   -1.1885    0.4478 N   0  0  0  0  0  0  0  0  0  0  0  0
    3.0575   -1.7627    1.1831 C   0  0  0  0  0  0  0  0  0  0  0  0
    3.8453   -2.2977    0.0706 N   0  0  0  0  0  0  0  0  0  0  0  0
    3.3004   -2.1202   -1.1575 C   0  0  0  0  0  0  0  0  0  0  0  0
    2.0023   -1.3396   -0.9969 C   0  0  2  0  0  0  0  0  0  0  0  0
    3.7727   -2.4754   -2.2251 O   0  0  0  0  0  0  0  0  0  0  0  0
    2.0686   -0.0147   -1.7970 C   0  0  0  0  0  0  0  0  0  0  0  0
    2.5898   -2.8889    2.1111 C   0  0  0  0  0  0  0  0  0  0  0  0
    3.8244   -0.6834    1.9497 C   0  0  0  0  0  0  0  0  0  0  0  0
   -2.4700   -1.1270    1.9120 C   0  0  0  0  0  0  0  0  0  0  0  0
   -3.5654   -0.5816    2.5034 N   0  0  0  0  0  0  0  0  0  0  0  0
   -4.4233   -0.0027    2.9328 N   0  0  0  0  0  0  0  0  0  0  0  0
   -1.7926   -1.4741    2.7008 H   0  0  0  0  0  0  0  0  0  0  0  0
   -2.2653    1.4835    0.7541 C   0  0  0  0  0  0  0  0  0  0  0  0
   -0.4580   -0.3034   -0.5741 H   0  0  0  0  0  0  0  0  0  0  0  0
   -0.9935    0.6503    2.3075 H   0  0  0  0  0  0  0  0  0  0  0  0
    5.1399   -2.9138    0.2642 C   0  0  0  0  0  0  0  0  0  0  0  0
    3.0574    0.9682   -1.2239 C   0  0  0  0  0  0  0  0  0  0  0  0
    2.6287    1.9736   -0.3440 C   0  0  0  0  0  0  0  0  0  0  0  0
    3.5480    2.8427    0.2501 C   0  0  0  0  0  0  0  0  0  0  0  0
    4.9131    2.7157   -0.0248 C   0  0  0  0  0  0  0  0  0  0  0  0
    5.3510    1.7199   -0.9049 C   0  0  0  0  0  0  0  0  0  0  0  0
    4.4298    0.8541   -1.5004 C   0  0  0  0  0  0  0  0  0  0  0  0
   -2.7503   -2.1149    0.8326 C   0  0  0  0  0  0  0  0  0  0  0  0
   -1.7305   -3.0239    0.5077 C   0  0  0  0  0  0  0  0  0  0  0  0
   -1.9058   -3.9241   -0.5459 C   0  0  0  0  0  0  0  0  0  0  0  0
   -3.1021   -3.9355   -1.2689 C   0  0  0  0  0  0  0  0  0  0  0  0
   -4.1261   -3.0444   -0.9305 C   0  0  0  0  0  0  0  0  0  0  0  0
   -3.9523   -2.1331    0.1108 C   0  0  0  0  0  0  0  0  0  0  0  0
   -1.3784    2.7020    0.4554 C   0  0  0  0  0  0  0  0  0  0  0  0
   -1.0704    3.1262   -0.8437 C   0  0  0  0  0  0  0  0  0  0  0  0
   -0.2226    4.2192   -1.0540 C   0  0  0  0  0  0  0  0  0  0  0  0
    0.3348    4.9015    0.0294 C   0  0  0  0  0  0  0  0  0  0  0  0
    0.0314    4.4878    1.3310 C   0  0  0  0  0  0  0  0  0  0  0  0
   -0.8189    3.4002    1.5389 C   0  0  0  0  0  0  0  0  0  0  0  0
   -3.2282    1.1002   -0.3582 C   0  0  0  0  0  0  0  0  0  0  0  0
   -4.5907    1.3871   -0.1721 C   0  0  0  0  0  0  0  0  0  0  0  0
   -5.5409    1.0707   -1.1461 C   0  0  0  0  0  0  0  0  0  0  0  0
   -5.1426    0.4600   -2.3381 C   0  0  0  0  0  0  0  0  0  0  0  0
   -3.7897    0.1776   -2.5433 C   0  0  0  0  0  0  0  0  0  0  0  0
   -2.8438    0.4951   -1.5660 C   0  0  0  0  0  0  0  0  0  0  0  0
    0.9601   -0.5724    2.1647 H   0  0  0  0  0  0  0  0  0  0  0  0
    1.1641   -1.9451   -1.3824 H   0  0  0  0  0  0  0  0  0  0  0  0
    1.0696    0.4372   -1.8420 H   0  0  0  0  0  0  0  0  0  0  0  0
    2.3458   -0.3035   -2.8219 H   0  0  0  0  0  0  0  0  0  0  0  0
    1.9421   -2.4895    2.9050 H   0  0  0  0  0  0  0  0  0  0  0  0
    2.0352   -3.6477    1.5394 H   0  0  0  0  0  0  0  0  0  0  0  0
    3.4513   -3.3693    2.5963 H   0  0  0  0  0  0  0  0  0  0  0  0
    4.6703   -1.1320    2.4900 H   0  0  0  0  0  0  0  0  0  0  0  0
    4.2016    0.0860    1.2641 H   0  0  0  0  0  0  0  0  0  0  0  0
    3.1675   -0.2087    2.6924 H   0  0  0  0  0  0  0  0  0  0  0  0
   -2.8920    1.7913    1.6021 H   0  0  0  0  0  0  0  0  0  0  0  0
    5.4721   -3.2978   -0.7085 H   0  0  0  0  0  0  0  0  0  0  0  0
    5.8786   -2.1821    0.6284 H   0  0  0  0  0  0  0  0  0  0  0  0
    5.0816   -3.7482    0.9791 H   0  0  0  0  0  0  0  0  0  0  0  0
    1.5644    2.0757   -0.1239 H   0  0  0  0  0  0  0  0  0  0  0  0
    3.1932    3.6222    0.9287 H   0  0  0  0  0  0  0  0  0  0  0  0
    5.6335    3.3939    0.4394 H   0  0  0  0  0  0  0  0  0  0  0  0
    6.4156    1.6187   -1.1313 H   0  0  0  0  0  0  0  0  0  0  0  0
    4.7761    0.0774   -2.1863 H   0  0  0  0  0  0  0  0  0  0  0  0
   -0.8043   -3.0301    1.0841 H   0  0  0  0  0  0  0  0  0  0  0  0
   -1.1060   -4.6256   -0.7944 H   0  0  0  0  0  0  0  0  0  0  0  0
   -3.2396   -4.6426   -2.0902 H   0  0  0  0  0  0  0  0  0  0  0  0
   -5.0646   -3.0478   -1.4889 H   0  0  0  0  0  0  0  0  0  0  0  0
   -4.7502   -1.4266    0.3450 H   0  0  0  0  0  0  0  0  0  0  0  0
   -1.4988    2.6133   -1.7044 H   0  0  0  0  0  0  0  0  0  0  0  0
    0.0039    4.5348   -2.0753 H   0  0  0  0  0  0  0  0  0  0  0  0
    1.0014    5.7507   -0.1376 H   0  0  0  0  0  0  0  0  0  0  0  0
    0.4546    5.0172    2.1883 H   0  0  0  0  0  0  0  0  0  0  0  0
   -1.0556    3.0885    2.5600 H   0  0  0  0  0  0  0  0  0  0  0  0
   -4.9128    1.8656    0.7566 H   0  0  0  0  0  0  0  0  0  0  0  0
   -6.5944    1.3027   -0.9712 H   0  0  0  0  0  0  0  0  0  0  0  0
   -5.8808    0.2079   -3.1031 H   0  0  0  0  0  0  0  0  0  0  0  0
   -3.4638   -0.3002   -3.4702 H   0  0  0  0  0  0  0  0  0  0  0  0
   -1.7998    0.2618   -1.7655 H   0  0  0  0  0  0  0  0  0  0  0  0
  1 19  1  0  0  0  0
  2  3  2  0  0  0  0
  2  1  1  0  0  0  0
  3 45  1  0  0  0  0
  4  3  1  0  0  0  0
  4  5  1  0  0  0  0
  5 12  1  0  0  0  0
  5 11  1  0  0  0  0
  6 20  1  0  0  0  0
  6  5  1  0  0  0  0
  7  8  1  0  0  0  0
  7  6  1  0  0  0  0
  8 46  1  6  0  0  0
  8  4  1  0  0  0  0
  9  7  2  0  0  0  0
 10 21  1  0  0  0  0
 10  8  1  0  0  0  0
 11 51  1  0  0  0  0
 11 49  1  0  0  0  0
 12 52  1  0  0  0  0
 12 54  1  0  0  0  0
 13 14  1  0  0  0  0
 13 16  1  0  0  0  0
 14 15  1  0  0  0  0
 17  1  1  0  0  0  0
 17 55  1  0  0  0  0
 18  2  1  0  0  0  0
 20 57  1  0  0  0  0
 20 58  1  0  0  0  0
 21 22  1  0  0  0  0
 22 59  1  0  0  0  0
 22 23  2  0  0  0  0
 23 60  1  0  0  0  0
 24 23  1  0  0  0  0
 24 61  1  0  0  0  0
 25 24  2  0  0  0  0
 26 21  2  0  0  0  0
 26 25  1  0  0  0  0
 27 13  1  0  0  0  0
 28 27  1  0  0  0  0
 28 64  1  0  0  0  0
 29 28  2  0  0  0  0
 30 31  2  0  0  0  0
 30 29  1  0  0  0  0
 31 32  1  0  0  0  0
 32 68  1  0  0  0  0
 32 27  2  0  0  0  0
 33 17  1  0  0  0  0
 33 38  2  0  0  0  0
 34 33  1  0  0  0  0
 35 34  2  0  0  0  0
 35 36  1  0  0  0  0
 36 37  2  0  0  0  0
 37 38  1  0  0  0  0
 37 72  1  0  0  0  0
 38 73  1  0  0  0  0
 39 40  1  0  0  0  0
 39 17  1  0  0  0  0
 40 74  1  0  0  0  0
 41 75  1  0  0  0  0
 41 40  2  0  0  0  0
 42 41  1  0  0  0  0
 43 42  2  0  0  0  0
 43 44  1  0  0  0  0
 44 39  2  0  0  0  0
 47 10  1  0  0  0  0
 48 10  1  0  0  0  0
 50 11  1  0  0  0  0
 53 12  1  0  0  0  0
 56 20  1  0  0  0  0
 62 25  1  0  0  0  0
 63 26  1  0  0  0  0
 65 29  1  0  0  0  0
 66 30  1  0  0  0  0
 67 31  1  0  0  0  0
 69 34  1  0  0  0  0
 70 35  1  0  0  0  0
 71 36  1  0  0  0  0
 76 42  1  0  0  0  0
 77 43  1  0  0  0  0
 78 44  1  0  0  0  0
M  RAD  4   1   2  13   2  14   2  15   3
M  END
>  <File Format>
g03

$$$$
REDO_re_c_10_ts1.log
 OpenBabel02202017573D
Gaussian sw/gaussian//g16/g16 #p opt=(calcfc,ts,noeigentest) freq b3lyp scrf=(sm
 78 81  0  0  1  0  0  0  0  0999 V2000
   -1.7422    0.1077   -0.6711 C   0  0  0  0  0  0  0  0  0  0  0  0
   -0.6051    0.1816    0.1759 C   0  0  0  0  0  0  0  0  0  0  0  0
    0.5059    0.9166   -0.1974 C   0  0  0  0  0  0  0  0  0  0  0  0
    1.6504    1.0058    0.4775 N   0  0  0  0  0  0  0  0  0  0  0  0
    2.7838    1.8552    0.0133 C   0  0  0  0  0  0  0  0  0  0  0  0
    3.7134    1.7006    1.1348 N   0  0  0  0  0  0  0  0  0  0  0  0
    3.2782    0.8998    2.1373 C   0  0  0  0  0  0  0  0  0  0  0  0
    1.9148    0.3428    1.7482 C   0  0  2  0  0  0  0  0  0  0  0  0
    3.8779    0.6202    3.1626 O   0  0  0  0  0  0  0  0  0  0  0  0
    1.9626   -1.2058    1.7073 C   0  0  0  0  0  0  0  0  0  0  0  0
    2.3389    3.3130   -0.1297 C   0  0  0  0  0  0  0  0  0  0  0  0
    3.3807    1.3201   -1.2905 C   0  0  0  0  0  0  0  0  0  0  0  0
   -3.0330    1.5766   -0.2104 C   0  0  0  0  0  0  0  0  0  0  0  0
   -3.0017    1.5440    1.1454 N   0  0  0  0  0  0  0  0  0  0  0  0
   -2.6916    1.4277    2.2170 N   0  0  0  0  0  0  0  0  0  0  0  0
   -3.9841    1.1977   -0.5950 H   0  0  0  0  0  0  0  0  0  0  0  0
   -2.6256   -1.1538   -0.6903 C   0  0  0  0  0  0  0  0  0  0  0  0
   -0.5996   -0.3700    1.1114 H   0  0  0  0  0  0  0  0  0  0  0  0
   -1.5921    0.5296   -1.6689 H   0  0  0  0  0  0  0  0  0  0  0  0
    5.0233    2.3148    1.1467 C   0  0  0  0  0  0  0  0  0  0  0  0
    2.8071   -1.7466    0.5823 C   0  0  0  0  0  0  0  0  0  0  0  0
    2.2120   -2.1425   -0.6253 C   0  0  0  0  0  0  0  0  0  0  0  0
    2.9960   -2.5774   -1.6978 C   0  0  0  0  0  0  0  0  0  0  0  0
    4.3883   -2.6217   -1.5780 C   0  0  0  0  0  0  0  0  0  0  0  0
    4.9912   -2.2374   -0.3753 C   0  0  0  0  0  0  0  0  0  0  0  0
    4.2060   -1.8047    0.6965 C   0  0  0  0  0  0  0  0  0  0  0  0
   -2.5085    2.8255   -0.8222 C   0  0  0  0  0  0  0  0  0  0  0  0
   -2.9517    3.1590   -2.1132 C   0  0  0  0  0  0  0  0  0  0  0  0
   -2.4167    4.2666   -2.7709 C   0  0  0  0  0  0  0  0  0  0  0  0
   -1.4432    5.0543   -2.1463 C   0  0  0  0  0  0  0  0  0  0  0  0
   -1.0041    4.7258   -0.8607 C   0  0  0  0  0  0  0  0  0  0  0  0
   -1.5266    3.6117   -0.1989 C   0  0  0  0  0  0  0  0  0  0  0  0
   -1.8064   -2.3047   -1.2925 C   0  0  0  0  0  0  0  0  0  0  0  0
   -1.6473   -3.5462   -0.6628 C   0  0  0  0  0  0  0  0  0  0  0  0
   -0.8891   -4.5611   -1.2588 C   0  0  0  0  0  0  0  0  0  0  0  0
   -0.2813   -4.3558   -2.4979 C   0  0  0  0  0  0  0  0  0  0  0  0
   -0.4483   -3.1271   -3.1460 C   0  0  0  0  0  0  0  0  0  0  0  0
   -1.2023   -2.1162   -2.5494 C   0  0  0  0  0  0  0  0  0  0  0  0
   -3.3023   -1.4196    0.6443 C   0  0  0  0  0  0  0  0  0  0  0  0
   -4.6827   -1.1880    0.7517 C   0  0  0  0  0  0  0  0  0  0  0  0
   -5.3436   -1.2952    1.9790 C   0  0  0  0  0  0  0  0  0  0  0  0
   -4.6304   -1.6435    3.1279 C   0  0  0  0  0  0  0  0  0  0  0  0
   -3.2590   -1.9015    3.0334 C   0  0  0  0  0  0  0  0  0  0  0  0
   -2.6028   -1.7952    1.8052 C   0  0  0  0  0  0  0  0  0  0  0  0
    0.4800    1.4596   -1.1454 H   0  0  0  0  0  0  0  0  0  0  0  0
    1.1679    0.6514    2.5001 H   0  0  0  0  0  0  0  0  0  0  0  0
    0.9438   -1.6068    1.6384 H   0  0  0  0  0  0  0  0  0  0  0  0
    2.3676   -1.5081    2.6847 H   0  0  0  0  0  0  0  0  0  0  0  0
    1.5982    3.4162   -0.9340 H   0  0  0  0  0  0  0  0  0  0  0  0
    1.9006    3.6730    0.8126 H   0  0  0  0  0  0  0  0  0  0  0  0
    3.1988    3.9470   -0.3879 H   0  0  0  0  0  0  0  0  0  0  0  0
    4.2102    1.9628   -1.6185 H   0  0  0  0  0  0  0  0  0  0  0  0
    3.7496    0.2956   -1.1566 H   0  0  0  0  0  0  0  0  0  0  0  0
    2.6197    1.3251   -2.0839 H   0  0  0  0  0  0  0  0  0  0  0  0
   -3.4318   -0.9442   -1.4095 H   0  0  0  0  0  0  0  0  0  0  0  0
    5.4945    2.0671    2.1062 H   0  0  0  0  0  0  0  0  0  0  0  0
    5.6521    1.9259    0.3305 H   0  0  0  0  0  0  0  0  0  0  0  0
    4.9544    3.4094    1.0542 H   0  0  0  0  0  0  0  0  0  0  0  0
    1.1254   -2.1071   -0.7288 H   0  0  0  0  0  0  0  0  0  0  0  0
    2.5130   -2.8837   -2.6284 H   0  0  0  0  0  0  0  0  0  0  0  0
    5.0021   -2.9609   -2.4162 H   0  0  0  0  0  0  0  0  0  0  0  0
    6.0783   -2.2777   -0.2698 H   0  0  0  0  0  0  0  0  0  0  0  0
    4.6803   -1.5061    1.6342 H   0  0  0  0  0  0  0  0  0  0  0  0
   -3.7142    2.5454   -2.5989 H   0  0  0  0  0  0  0  0  0  0  0  0
   -2.7667    4.5197   -3.7744 H   0  0  0  0  0  0  0  0  0  0  0  0
   -1.0312    5.9259   -2.6599 H   0  0  0  0  0  0  0  0  0  0  0  0
   -0.2477    5.3390   -0.3664 H   0  0  0  0  0  0  0  0  0  0  0  0
   -1.1692    3.3675    0.8036 H   0  0  0  0  0  0  0  0  0  0  0  0
   -2.1233   -3.7400    0.2975 H   0  0  0  0  0  0  0  0  0  0  0  0
   -0.7777   -5.5191   -0.7451 H   0  0  0  0  0  0  0  0  0  0  0  0
    0.3152   -5.1465   -2.9589 H   0  0  0  0  0  0  0  0  0  0  0  0
    0.0107   -2.9550   -4.1227 H   0  0  0  0  0  0  0  0  0  0  0  0
   -1.3261   -1.1672   -3.0766 H   0  0  0  0  0  0  0  0  0  0  0  0
   -5.2482   -0.9113   -0.1421 H   0  0  0  0  0  0  0  0  0  0  0  0
   -6.4181   -1.1042    2.0347 H   0  0  0  0  0  0  0  0  0  0  0  0
   -5.1402   -1.7226    4.0910 H   0  0  0  0  0  0  0  0  0  0  0  0
   -2.6929   -2.1872    3.9233 H   0  0  0  0  0  0  0  0  0  0  0  0
   -1.5355   -2.0107    1.7601 H   0  0  0  0  0  0  0  0  0  0  0  0
  1  2  1  0  0  0  0
  2 18  1  0  0  0  0
  3  2  2  0  0  0  0
  3  4  1  0  0  0  0
  4  8  1  0  0  0  0
  5  4  1  0  0  0  0
  5  6  1  0  0  0  0
  6 20  1  0  0  0  0
  6  7  1  0  0  0  0
  7  9  2  0  0  0  0
  8  7  1  0  0  0  0
  8 46  1  1  0  0  0
 10  8  1  0  0  0  0
 10 48  1  0  0  0  0
 11  5  1  0  0  0  0
 11 50  1  0  0  0  0
 12 53  1  0  0  0  0
 12  5  1  0  0  0  0
 13 14  1  0  0  0  0
 14 15  1  0  0  0  0
 16 13  1  0  0  0  0
 17  1  1  0  0  0  0
 17 39  1  0  0  0  0
 19  1  1  0  0  0  0
 20 56  1  0  0  0  0
 21 26  1  0  0  0  0
 21 10  1  0  0  0  0
 22 21  2  0  0  0  0
 23 24  2  0  0  0  0
 23 22  1  0  0  0  0
 24 25  1  0  0  0  0
 25 62  1  0  0  0  0
 25 26  2  0  0  0  0
 26 63  1  0  0  0  0
 27 13  1  0  0  0  0
 27 32  1  0  0  0  0
 28 27  2  0  0  0  0
 29 30  2  0  0  0  0
 29 28  1  0  0  0  0
 30 31  1  0  0  0  0
 31 67  1  0  0  0  0
 31 32  2  0  0  0  0
 32 68  1  0  0  0  0
 33 17  1  0  0  0  0
 33 34  2  0  0  0  0
 34 69  1  0  0  0  0
 35 70  1  0  0  0  0
 35 34  1  0  0  0  0
 36 35  2  0  0  0  0
 37 38  2  0  0  0  0
 37 36  1  0  0  0  0
 38 33  1  0  0  0  0
 39 40  2  0  0  0  0
 39 44  1  0  0  0  0
 40 41  1  0  0  0  0
 41 75  1  0  0  0  0
 41 42  2  0  0  0  0
 42 76  1  0  0  0  0
 43 42  1  0  0  0  0
 43 77  1  0  0  0  0
 44 43  2  0  0  0  0
 45  3  1  0  0  0  0
 47 10  1  0  0  0  0
 49 11  1  0  0  0  0
 51 11  1  0  0  0  0
 52 12  1  0  0  0  0
 54 12  1  0  0  0  0
 55 17  1  0  0  0  0
 57 20  1  0  0  0  0
 58 20  1  0  0  0  0
 59 22  1  0  0  0  0
 60 23  1  0  0  0  0
 61 24  1  0  0  0  0
 64 28  1  0  0  0  0
 65 29  1  0  0  0  0
 66 30  1  0  0  0  0
 71 36  1  0  0  0  0
 72 37  1  0  0  0  0
 73 38  1  0  0  0  0
 74 40  1  0  0  0  0
 78 44  1  0  0  0  0
M  RAD  4   1   2  13   2  14   2  15   3
M  END
>  <File Format>
g03

$$$$
