# Supplementary material for: Predicting Absolute Rate Constants for Huisgen Reactions of Unsaturated Iminium Ions with Diazoalkanes
Source: Angew Chem Int Ed Engl. 2020 May 11;59(30):12527–33. doi: 10.1002/anie.202003029 (PMC7383640; doi:10.1002/anie.202003029)
Supplement: Supplementary file 2 — Supplementary [file ANIE-59-12527-s002.zip › geometries/si_d+6a_concerted_im.sdf]

REDO_2d_endo_1.log
 OpenBabel02202018023D
Gaussian sw/gaussian//g16/g16 #p opt freq b3lyp/def2svp scrf=(smd,solvent=dichlo
 78 83  0  0  1  0  0  0  0  0999 V2000
    1.5606   -0.0670   -1.0422 C   0  0  2  0  0  0  0  0  0  0  0  0
    0.1752   -0.6701   -0.7756 C   0  0  1  0  0  0  0  0  0  0  0  0
   -0.9756    0.2537   -0.9686 C   0  0  0  0  0  0  0  0  0  0  0  0
   -2.2052   -0.0714   -1.1384 N   0  0  0  0  0  0  0  0  0  0  0  0
   -3.2615    1.0003   -1.3633 C   0  0  0  0  0  0  0  0  0  0  0  0
   -4.4390    0.1727   -1.6019 N   0  0  0  0  0  0  0  0  0  0  0  0
   -4.2444   -1.1653   -1.5260 C   0  0  0  0  0  0  0  0  0  0  0  0
   -2.7877   -1.4320   -1.1771 C   0  0  2  0  0  0  0  0  0  0  0  0
   -5.0816   -2.0374   -1.6707 O   0  0  0  0  0  0  0  0  0  0  0  0
   -2.6612   -2.2365    0.1331 C   0  0  0  0  0  0  0  0  0  0  0  0
   -3.4053    1.8593   -0.1109 C   0  0  0  0  0  0  0  0  0  0  0  0
   -2.8955    1.8216   -2.5986 C   0  0  0  0  0  0  0  0  0  0  0  0
    2.3115   -1.3239   -1.5607 C   0  0  2  0  0  0  0  0  0  0  0  0
    1.2235   -2.1993   -2.0735 N   0  0  0  0  0  0  0  0  0  0  0  0
    0.1064   -1.8785   -1.6644 N   0  0  0  0  0  0  0  0  0  0  0  0
    2.9657   -1.0844   -2.4081 H   0  0  0  0  0  0  0  0  0  0  0  0
    2.1764    0.6644    0.1638 C   0  0  0  0  0  0  0  0  0  0  0  0
    0.1094   -1.0501    0.2608 H   0  0  0  0  0  0  0  0  0  0  0  0
    1.4665    0.6339   -1.8849 H   0  0  0  0  0  0  0  0  0  0  0  0
   -5.7474    0.7535   -1.8292 C   0  0  0  0  0  0  0  0  0  0  0  0
   -3.1010   -1.4804    1.3619 C   0  0  0  0  0  0  0  0  0  0  0  0
   -4.4653   -1.2798    1.6332 C   0  0  0  0  0  0  0  0  0  0  0  0
   -4.8675   -0.5158    2.7309 C   0  0  0  0  0  0  0  0  0  0  0  0
   -3.9127    0.0540    3.5804 C   0  0  0  0  0  0  0  0  0  0  0  0
   -2.5539   -0.1565    3.3313 C   0  0  0  0  0  0  0  0  0  0  0  0
   -2.1538   -0.9189    2.2297 C   0  0  0  0  0  0  0  0  0  0  0  0
    3.1160   -2.0972   -0.5322 C   0  0  0  0  0  0  0  0  0  0  0  0
    4.5101   -1.9560   -0.4992 C   0  0  0  0  0  0  0  0  0  0  0  0
    5.2672   -2.6070    0.4772 C   0  0  0  0  0  0  0  0  0  0  0  0
    4.6386   -3.4155    1.4290 C   0  0  0  0  0  0  0  0  0  0  0  0
    3.2501   -3.5761    1.3926 C   0  0  0  0  0  0  0  0  0  0  0  0
    2.4931   -2.9237    0.4159 C   0  0  0  0  0  0  0  0  0  0  0  0
    3.6035    1.1316   -0.0795 C   0  0  0  0  0  0  0  0  0  0  0  0
    4.4938    1.1666    1.0042 C   0  0  0  0  0  0  0  0  0  0  0  0
    5.8145    1.5847    0.8356 C   0  0  0  0  0  0  0  0  0  0  0  0
    6.2691    1.9796   -0.4275 C   0  0  0  0  0  0  0  0  0  0  0  0
    5.3897    1.9562   -1.5129 C   0  0  0  0  0  0  0  0  0  0  0  0
    4.0662    1.5367   -1.3392 C   0  0  0  0  0  0  0  0  0  0  0  0
    1.2708    1.8098    0.6082 C   0  0  0  0  0  0  0  0  0  0  0  0
    0.4755    1.6795    1.7559 C   0  0  0  0  0  0  0  0  0  0  0  0
   -0.4092    2.6945    2.1357 C   0  0  0  0  0  0  0  0  0  0  0  0
   -0.5103    3.8578    1.3691 C   0  0  0  0  0  0  0  0  0  0  0  0
    0.2807    4.0002    0.2228 C   0  0  0  0  0  0  0  0  0  0  0  0
    1.1644    2.9852   -0.1526 C   0  0  0  0  0  0  0  0  0  0  0  0
   -0.7522    1.3244   -0.9584 H   0  0  0  0  0  0  0  0  0  0  0  0
   -2.3054   -1.9905   -1.9888 H   0  0  0  0  0  0  0  0  0  0  0  0
   -1.6304   -2.5954    0.2408 H   0  0  0  0  0  0  0  0  0  0  0  0
   -3.2916   -3.1234   -0.0318 H   0  0  0  0  0  0  0  0  0  0  0  0
   -4.1795    2.6196   -0.2832 H   0  0  0  0  0  0  0  0  0  0  0  0
   -2.4647    2.3807    0.1081 H   0  0  0  0  0  0  0  0  0  0  0  0
   -3.6895    1.2465    0.7541 H   0  0  0  0  0  0  0  0  0  0  0  0
   -2.7310    1.1643   -3.4646 H   0  0  0  0  0  0  0  0  0  0  0  0
   -3.7163    2.5148   -2.8277 H   0  0  0  0  0  0  0  0  0  0  0  0
   -1.9960    2.4261   -2.4163 H   0  0  0  0  0  0  0  0  0  0  0  0
    2.2115   -0.0564    0.9927 H   0  0  0  0  0  0  0  0  0  0  0  0
   -6.1034    1.2884   -0.9349 H   0  0  0  0  0  0  0  0  0  0  0  0
   -5.7300    1.4472   -2.6823 H   0  0  0  0  0  0  0  0  0  0  0  0
   -6.4377   -0.0700   -2.0497 H   0  0  0  0  0  0  0  0  0  0  0  0
   -5.2163   -1.7288    0.9797 H   0  0  0  0  0  0  0  0  0  0  0  0
   -5.9324   -0.3683    2.9273 H   0  0  0  0  0  0  0  0  0  0  0  0
   -4.2278    0.6508    4.4398 H   0  0  0  0  0  0  0  0  0  0  0  0
   -1.8015    0.2693    3.9993 H   0  0  0  0  0  0  0  0  0  0  0  0
   -1.0901   -1.0844    2.0474 H   0  0  0  0  0  0  0  0  0  0  0  0
    5.0025   -1.3190   -1.2363 H   0  0  0  0  0  0  0  0  0  0  0  0
    6.3522   -2.4799    0.4938 H   0  0  0  0  0  0  0  0  0  0  0  0
    5.2298   -3.9257    2.1934 H   0  0  0  0  0  0  0  0  0  0  0  0
    2.7525   -4.2173    2.1242 H   0  0  0  0  0  0  0  0  0  0  0  0
    1.4123   -3.0767    0.3936 H   0  0  0  0  0  0  0  0  0  0  0  0
    4.1462    0.8442    1.9894 H   0  0  0  0  0  0  0  0  0  0  0  0
    6.4946    1.5945    1.6911 H   0  0  0  0  0  0  0  0  0  0  0  0
    7.3043    2.3017   -0.5643 H   0  0  0  0  0  0  0  0  0  0  0  0
    5.7341    2.2620   -2.5040 H   0  0  0  0  0  0  0  0  0  0  0  0
    3.4003    1.5185   -2.2041 H   0  0  0  0  0  0  0  0  0  0  0  0
    0.5476    0.7688    2.3560 H   0  0  0  0  0  0  0  0  0  0  0  0
   -1.0239    2.5708    3.0298 H   0  0  0  0  0  0  0  0  0  0  0  0
   -1.2008    4.6518    1.6626 H   0  0  0  0  0  0  0  0  0  0  0  0
    0.2133    4.9098   -0.3792 H   0  0  0  0  0  0  0  0  0  0  0  0
    1.7835    3.1125   -1.0431 H   0  0  0  0  0  0  0  0  0  0  0  0
  1 19  1  6  0  0  0
  1  2  1  0  0  0  0
  1 17  1  0  0  0  0
  2 18  1  1  0  0  0
  3 45  1  0  0  0  0
  3  2  1  0  0  0  0
  4  3  1  0  0  0  0
  5  4  1  0  0  0  0
  5 11  1  0  0  0  0
  6  7  1  0  0  0  0
  6  5  1  0  0  0  0
  7  8  1  0  0  0  0
  8 46  1  6  0  0  0
  8  4  1  0  0  0  0
  8 10  1  0  0  0  0
  9  7  2  0  0  0  0
 10 47  1  0  0  0  0
 10 21  1  0  0  0  0
 11 50  1  0  0  0  0
 11 51  1  0  0  0  0
 12 54  1  0  0  0  0
 12  5  1  0  0  0  0
 13 16  1  6  0  0  0
 13  1  1  0  0  0  0
 13 27  1  0  0  0  0
 14 15  1  0  0  0  0
 14 13  1  0  0  0  0
 15  2  1  0  0  0  0
 17 39  1  0  0  0  0
 17 55  1  0  0  0  0
 20  6  1  0  0  0  0
 20 56  1  0  0  0  0
 21 22  2  0  0  0  0
 21 26  1  0  0  0  0
 22 23  1  0  0  0  0
 23 60  1  0  0  0  0
 23 24  2  0  0  0  0
 24 61  1  0  0  0  0
 25 24  1  0  0  0  0
 25 62  1  0  0  0  0
 26 25  2  0  0  0  0
 27 28  2  0  0  0  0
 27 32  1  0  0  0  0
 28 29  1  0  0  0  0
 29 65  1  0  0  0  0
 29 30  2  0  0  0  0
 30 66  1  0  0  0  0
 31 30  1  0  0  0  0
 31 67  1  0  0  0  0
 32 31  2  0  0  0  0
 33 17  1  0  0  0  0
 33 34  2  0  0  0  0
 34 69  1  0  0  0  0
 35 34  1  0  0  0  0
 35 70  1  0  0  0  0
 36 35  2  0  0  0  0
 37 38  2  0  0  0  0
 37 36  1  0  0  0  0
 38 33  1  0  0  0  0
 39 40  2  0  0  0  0
 40 41  1  0  0  0  0
 40 74  1  0  0  0  0
 41 75  1  0  0  0  0
 42 76  1  0  0  0  0
 42 41  2  0  0  0  0
 43 42  1  0  0  0  0
 44 43  2  0  0  0  0
 44 39  1  0  0  0  0
 48 10  1  0  0  0  0
 49 11  1  0  0  0  0
 52 12  1  0  0  0  0
 53 12  1  0  0  0  0
 57 20  1  0  0  0  0
 58 20  1  0  0  0  0
 59 22  1  0  0  0  0
 63 26  1  0  0  0  0
 64 28  1  0  0  0  0
 68 32  1  0  0  0  0
 71 36  1  0  0  0  0
 72 37  1  0  0  0  0
 73 38  1  0  0  0  0
 77 43  1  0  0  0  0
 78 44  1  0  0  0  0
M  RAD  3   3   2  14   2  15   2
M  END
>  <File Format>
g03

$$$$
REDO_2d_endo_2_2.log
 OpenBabel02202018023D
Gaussian sw/gaussian//g16/g16 #p opt freq b3lyp scrf=(smd,solvent=dichloromethan
 78 83  0  0  1  0  0  0  0  0999 V2000
   -1.0223   -0.3285   -0.9311 C   0  0  2  0  0  0  0  0  0  0  0  0
    0.2743    0.4046   -0.5271 C   0  0  1  0  0  0  0  0  0  0  0  0
    1.4571   -0.4959   -0.4046 C   0  0  0  0  0  0  0  0  0  0  0  0
    2.7026   -0.2336   -0.5727 N   0  0  0  0  0  0  0  0  0  0  0  0
    3.7516   -1.3358   -0.5244 C   0  0  0  0  0  0  0  0  0  0  0  0
    4.8395   -0.6783   -1.2458 N   0  0  0  0  0  0  0  0  0  0  0  0
    4.6583    0.6451   -1.4968 C   0  0  0  0  0  0  0  0  0  0  0  0
    3.3297    1.0648   -0.8878 C   0  0  2  0  0  0  0  0  0  0  0  0
    5.4339    1.3998   -2.0509 O   0  0  0  0  0  0  0  0  0  0  0  0
    3.6070    1.9490    0.3529 C   0  0  0  0  0  0  0  0  0  0  0  0
    4.1039   -1.6407    0.9322 C   0  0  0  0  0  0  0  0  0  0  0  0
    3.2696   -2.5803   -1.2638 C   0  0  0  0  0  0  0  0  0  0  0  0
   -1.6989    0.7451   -1.8270 C   0  0  2  0  0  0  0  0  0  0  0  0
   -0.5870    1.6638   -2.1995 N   0  0  0  0  0  0  0  0  0  0  0  0
    0.4378    1.4934   -1.5364 N   0  0  0  0  0  0  0  0  0  0  0  0
   -2.0675    0.3065   -2.7635 H   0  0  0  0  0  0  0  0  0  0  0  0
   -1.8367   -0.8512    0.2675 C   0  0  0  0  0  0  0  0  0  0  0  0
    0.1491    0.9066    0.4500 H   0  0  0  0  0  0  0  0  0  0  0  0
   -0.7522   -1.1758   -1.5780 H   0  0  0  0  0  0  0  0  0  0  0  0
    6.0602   -1.3762   -1.5972 C   0  0  0  0  0  0  0  0  0  0  0  0
    2.3922    2.3201    1.1605 C   0  0  0  0  0  0  0  0  0  0  0  0
    1.5691    3.3885    0.7696 C   0  0  0  0  0  0  0  0  0  0  0  0
    0.4257    3.7083    1.5033 C   0  0  0  0  0  0  0  0  0  0  0  0
    0.0865    2.9619    2.6388 C   0  0  0  0  0  0  0  0  0  0  0  0
    0.9070    1.9050    3.0440 C   0  0  0  0  0  0  0  0  0  0  0  0
    2.0543    1.5883    2.3090 C   0  0  0  0  0  0  0  0  0  0  0  0
   -2.8227    1.5468   -1.2031 C   0  0  0  0  0  0  0  0  0  0  0  0
   -2.5692    2.4616   -0.1708 C   0  0  0  0  0  0  0  0  0  0  0  0
   -3.6198    3.1498    0.4402 C   0  0  0  0  0  0  0  0  0  0  0  0
   -4.9368    2.9353    0.0207 C   0  0  0  0  0  0  0  0  0  0  0  0
   -5.1951    2.0351   -1.0175 C   0  0  0  0  0  0  0  0  0  0  0  0
   -4.1429    1.3475   -1.6268 C   0  0  0  0  0  0  0  0  0  0  0  0
   -3.1817   -1.4397   -0.1255 C   0  0  0  0  0  0  0  0  0  0  0  0
   -4.2636   -1.2954    0.7557 C   0  0  0  0  0  0  0  0  0  0  0  0
   -5.5205   -1.8136    0.4401 C   0  0  0  0  0  0  0  0  0  0  0  0
   -5.7164   -2.4909   -0.7685 C   0  0  0  0  0  0  0  0  0  0  0  0
   -4.6447   -2.6465   -1.6513 C   0  0  0  0  0  0  0  0  0  0  0  0
   -3.3868   -2.1247   -1.3311 C   0  0  0  0  0  0  0  0  0  0  0  0
   -0.9875   -1.8211    1.0814 C   0  0  0  0  0  0  0  0  0  0  0  0
   -0.6888   -3.1079    0.6066 C   0  0  0  0  0  0  0  0  0  0  0  0
    0.1897   -3.9394    1.3066 C   0  0  0  0  0  0  0  0  0  0  0  0
    0.7817   -3.4982    2.4964 C   0  0  0  0  0  0  0  0  0  0  0  0
    0.4758   -2.2257    2.9865 C   0  0  0  0  0  0  0  0  0  0  0  0
   -0.4047   -1.3969    2.2830 C   0  0  0  0  0  0  0  0  0  0  0  0
    1.2227   -1.5333   -0.1527 H   0  0  0  0  0  0  0  0  0  0  0  0
    2.6996    1.5989   -1.6060 H   0  0  0  0  0  0  0  0  0  0  0  0
    4.0927    2.8477   -0.0545 H   0  0  0  0  0  0  0  0  0  0  0  0
    4.3427    1.4410    0.9920 H   0  0  0  0  0  0  0  0  0  0  0  0
    4.8583   -2.4392    0.9653 H   0  0  0  0  0  0  0  0  0  0  0  0
    3.2095   -1.9925    1.4670 H   0  0  0  0  0  0  0  0  0  0  0  0
    4.5077   -0.7529    1.4363 H   0  0  0  0  0  0  0  0  0  0  0  0
    2.9189   -2.3233   -2.2737 H   0  0  0  0  0  0  0  0  0  0  0  0
    4.1070   -3.2861   -1.3477 H   0  0  0  0  0  0  0  0  0  0  0  0
    2.4721   -3.0942   -0.7101 H   0  0  0  0  0  0  0  0  0  0  0  0
   -2.0416    0.0101    0.9180 H   0  0  0  0  0  0  0  0  0  0  0  0
    6.4987   -1.8669   -0.7152 H   0  0  0  0  0  0  0  0  0  0  0  0
    5.8830   -2.1316   -2.3778 H   0  0  0  0  0  0  0  0  0  0  0  0
    6.7676   -0.6299   -1.9801 H   0  0  0  0  0  0  0  0  0  0  0  0
    1.8261    3.9680   -0.1201 H   0  0  0  0  0  0  0  0  0  0  0  0
   -0.2044    4.5437    1.1895 H   0  0  0  0  0  0  0  0  0  0  0  0
   -0.8110    3.2110    3.2099 H   0  0  0  0  0  0  0  0  0  0  0  0
    0.6579    1.3300    3.9387 H   0  0  0  0  0  0  0  0  0  0  0  0
    2.6945    0.7623    2.6283 H   0  0  0  0  0  0  0  0  0  0  0  0
   -1.5481    2.6397    0.1675 H   0  0  0  0  0  0  0  0  0  0  0  0
   -3.4072    3.8571    1.2458 H   0  0  0  0  0  0  0  0  0  0  0  0
   -5.7596    3.4717    0.4996 H   0  0  0  0  0  0  0  0  0  0  0  0
   -6.2206    1.8628   -1.3526 H   0  0  0  0  0  0  0  0  0  0  0  0
   -4.3489    0.6339   -2.4271 H   0  0  0  0  0  0  0  0  0  0  0  0
   -4.1183   -0.7534    1.6938 H   0  0  0  0  0  0  0  0  0  0  0  0
   -6.3528   -1.6812    1.1359 H   0  0  0  0  0  0  0  0  0  0  0  0
   -6.7006   -2.8929   -1.0212 H   0  0  0  0  0  0  0  0  0  0  0  0
   -4.7871   -3.1724   -2.5987 H   0  0  0  0  0  0  0  0  0  0  0  0
   -2.5660   -2.2475   -2.0404 H   0  0  0  0  0  0  0  0  0  0  0  0
   -1.1427   -3.4632   -0.3209 H   0  0  0  0  0  0  0  0  0  0  0  0
    0.4128   -4.9378    0.9223 H   0  0  0  0  0  0  0  0  0  0  0  0
    1.4704   -4.1479    3.0416 H   0  0  0  0  0  0  0  0  0  0  0  0
    0.9233   -1.8740    3.9195 H   0  0  0  0  0  0  0  0  0  0  0  0
   -0.6342   -0.3999    2.6638 H   0  0  0  0  0  0  0  0  0  0  0  0
  1 19  1  6  0  0  0
  1  2  1  0  0  0  0
  1 17  1  0  0  0  0
  2  3  1  0  0  0  0
  2 18  1  1  0  0  0
  3 45  1  0  0  0  0
  4  5  1  0  0  0  0
  4  3  1  0  0  0  0
  5 11  1  0  0  0  0
  6  5  1  0  0  0  0
  7  6  1  0  0  0  0
  7  8  1  0  0  0  0
  8 46  1  6  0  0  0
  8  4  1  0  0  0  0
  8 10  1  0  0  0  0
  9  7  2  0  0  0  0
 10 48  1  0  0  0  0
 10 21  1  0  0  0  0
 11 49  1  0  0  0  0
 11 51  1  0  0  0  0
 11 50  1  0  0  0  0
 12 54  1  0  0  0  0
 12  5  1  0  0  0  0
 13 16  1  6  0  0  0
 13 27  1  0  0  0  0
 13  1  1  0  0  0  0
 14 13  1  0  0  0  0
 14 15  1  0  0  0  0
 15  2  1  0  0  0  0
 17 55  1  0  0  0  0
 17 39  1  0  0  0  0
 20  6  1  0  0  0  0
 20 56  1  0  0  0  0
 21 26  1  0  0  0  0
 22 21  2  0  0  0  0
 22 23  1  0  0  0  0
 23 24  2  0  0  0  0
 24 25  1  0  0  0  0
 24 61  1  0  0  0  0
 25 62  1  0  0  0  0
 26 63  1  0  0  0  0
 26 25  2  0  0  0  0
 27 28  1  0  0  0  0
 28 64  1  0  0  0  0
 28 29  2  0  0  0  0
 29 65  1  0  0  0  0
 30 29  1  0  0  0  0
 30 66  1  0  0  0  0
 31 30  2  0  0  0  0
 32 27  2  0  0  0  0
 32 31  1  0  0  0  0
 33 17  1  0  0  0  0
 33 34  2  0  0  0  0
 34 69  1  0  0  0  0
 35 34  1  0  0  0  0
 35 70  1  0  0  0  0
 36 35  2  0  0  0  0
 37 38  2  0  0  0  0
 37 36  1  0  0  0  0
 38 33  1  0  0  0  0
 39 44  1  0  0  0  0
 40 39  2  0  0  0  0
 40 41  1  0  0  0  0
 41 42  2  0  0  0  0
 42 43  1  0  0  0  0
 42 76  1  0  0  0  0
 43 77  1  0  0  0  0
 44 78  1  0  0  0  0
 44 43  2  0  0  0  0
 47 10  1  0  0  0  0
 52 12  1  0  0  0  0
 53 12  1  0  0  0  0
 57 20  1  0  0  0  0
 58 20  1  0  0  0  0
 59 22  1  0  0  0  0
 60 23  1  0  0  0  0
 67 31  1  0  0  0  0
 68 32  1  0  0  0  0
 71 36  1  0  0  0  0
 72 37  1  0  0  0  0
 73 38  1  0  0  0  0
 74 40  1  0  0  0  0
 75 41  1  0  0  0  0
M  RAD  3   3   2  14   2  15   2
M  END
>  <File Format>
g03

$$$$
REDO_2d_endo_3.log
 OpenBabel02202018023D
Gaussian sw/gaussian//g16/g16 #p opt freq b3lyp/def2svp scrf=(smd,solvent=dichlo
 78 83  0  0  1  0  0  0  0  0999 V2000
   -1.2074   -0.6715   -1.1374 C   0  0  2  0  0  0  0  0  0  0  0  0
    0.2119   -0.1236   -1.0412 C   0  0  1  0  0  0  0  0  0  0  0  0
    1.2973   -1.1335   -0.9987 C   0  0  0  0  0  0  0  0  0  0  0  0
    2.5119   -0.8437   -0.7033 N   0  0  0  0  0  0  0  0  0  0  0  0
    3.6460   -1.8383   -0.7087 C   0  0  0  0  0  0  0  0  0  0  0  0
    4.7842   -0.9207   -0.7916 N   0  0  0  0  0  0  0  0  0  0  0  0
    4.4895    0.3866   -0.5782 C   0  0  0  0  0  0  0  0  0  0  0  0
    2.9890    0.5071   -0.3540 C   0  0  2  0  0  0  0  0  0  0  0  0
    5.2701    1.3196   -0.5325 O   0  0  0  0  0  0  0  0  0  0  0  0
    2.6346    0.9194    1.1013 C   0  0  0  0  0  0  0  0  0  0  0  0
    3.6175   -2.6086    0.6134 C   0  0  0  0  0  0  0  0  0  0  0  0
    3.5686   -2.7595   -1.9188 C   0  0  0  0  0  0  0  0  0  0  0  0
   -1.8705    0.3837   -2.0693 C   0  0  2  0  0  0  0  0  0  0  0  0
   -0.7224    0.9750   -2.8022 N   0  0  0  0  0  0  0  0  0  0  0  0
    0.3731    0.7307   -2.3021 N   0  0  0  0  0  0  0  0  0  0  0  0
   -2.5210   -0.0922   -2.8146 H   0  0  0  0  0  0  0  0  0  0  0  0
   -1.8666   -0.9042    0.2300 C   0  0  0  0  0  0  0  0  0  0  0  0
    0.3201    0.5890   -0.2088 H   0  0  0  0  0  0  0  0  0  0  0  0
   -1.1627   -1.6207   -1.6916 H   0  0  0  0  0  0  0  0  0  0  0  0
    6.1426   -1.3954   -0.9710 C   0  0  0  0  0  0  0  0  0  0  0  0
    2.0943    2.3271    1.2066 C   0  0  0  0  0  0  0  0  0  0  0  0
    2.7632    3.4045    0.6034 C   0  0  0  0  0  0  0  0  0  0  0  0
    2.2448    4.6987    0.6928 C   0  0  0  0  0  0  0  0  0  0  0  0
    1.0556    4.9362    1.3916 C   0  0  0  0  0  0  0  0  0  0  0  0
    0.3888    3.8707    2.0024 C   0  0  0  0  0  0  0  0  0  0  0  0
    0.9045    2.5742    1.9062 C   0  0  0  0  0  0  0  0  0  0  0  0
   -2.6531    1.4884   -1.3842 C   0  0  0  0  0  0  0  0  0  0  0  0
   -4.0540    1.4421   -1.3894 C   0  0  0  0  0  0  0  0  0  0  0  0
   -4.7996    2.4089   -0.7112 C   0  0  0  0  0  0  0  0  0  0  0  0
   -4.1512    3.4403   -0.0254 C   0  0  0  0  0  0  0  0  0  0  0  0
   -2.7541    3.5012   -0.0258 C   0  0  0  0  0  0  0  0  0  0  0  0
   -2.0088    2.5318   -0.7015 C   0  0  0  0  0  0  0  0  0  0  0  0
   -3.3114   -1.3739    0.1401 C   0  0  0  0  0  0  0  0  0  0  0  0
   -4.2092   -0.9835    1.1452 C   0  0  0  0  0  0  0  0  0  0  0  0
   -5.5445   -1.3883    1.1131 C   0  0  0  0  0  0  0  0  0  0  0  0
   -6.0072   -2.1968    0.0691 C   0  0  0  0  0  0  0  0  0  0  0  0
   -5.1215   -2.5964   -0.9346 C   0  0  0  0  0  0  0  0  0  0  0  0
   -3.7835   -2.1885   -0.8984 C   0  0  0  0  0  0  0  0  0  0  0  0
   -1.0142   -1.8462    1.0746 C   0  0  0  0  0  0  0  0  0  0  0  0
   -0.8373   -3.1932    0.7175 C   0  0  0  0  0  0  0  0  0  0  0  0
   -0.0291   -4.0337    1.4869 C   0  0  0  0  0  0  0  0  0  0  0  0
    0.6143   -3.5412    2.6286 C   0  0  0  0  0  0  0  0  0  0  0  0
    0.4406   -2.2044    2.9962 C   0  0  0  0  0  0  0  0  0  0  0  0
   -0.3698   -1.3659    2.2236 C   0  0  0  0  0  0  0  0  0  0  0  0
    1.0745   -2.1659   -1.2787 H   0  0  0  0  0  0  0  0  0  0  0  0
    2.5659    1.2136   -1.0787 H   0  0  0  0  0  0  0  0  0  0  0  0
    3.5324    0.8068    1.7292 H   0  0  0  0  0  0  0  0  0  0  0  0
    1.8934    0.2114    1.4947 H   0  0  0  0  0  0  0  0  0  0  0  0
    4.4709   -3.2999    0.6545 H   0  0  0  0  0  0  0  0  0  0  0  0
    2.6893   -3.1921    0.6842 H   0  0  0  0  0  0  0  0  0  0  0  0
    3.6773   -1.9165    1.4649 H   0  0  0  0  0  0  0  0  0  0  0  0
    3.5107   -2.1779   -2.8499 H   0  0  0  0  0  0  0  0  0  0  0  0
    4.4695   -3.3874   -1.9439 H   0  0  0  0  0  0  0  0  0  0  0  0
    2.7062   -3.4361   -1.8457 H   0  0  0  0  0  0  0  0  0  0  0  0
   -1.8785    0.0625    0.7516 H   0  0  0  0  0  0  0  0  0  0  0  0
    6.3835   -2.1773   -0.2352 H   0  0  0  0  0  0  0  0  0  0  0  0
    6.2962   -1.7942   -1.9852 H   0  0  0  0  0  0  0  0  0  0  0  0
    6.8136   -0.5408   -0.8187 H   0  0  0  0  0  0  0  0  0  0  0  0
    3.6966    3.2218    0.0641 H   0  0  0  0  0  0  0  0  0  0  0  0
    2.7737    5.5276    0.2159 H   0  0  0  0  0  0  0  0  0  0  0  0
    0.6516    5.9492    1.4602 H   0  0  0  0  0  0  0  0  0  0  0  0
   -0.5392    4.0453    2.5518 H   0  0  0  0  0  0  0  0  0  0  0  0
    0.3765    1.7433    2.3804 H   0  0  0  0  0  0  0  0  0  0  0  0
   -4.5627    0.6322   -1.9162 H   0  0  0  0  0  0  0  0  0  0  0  0
   -5.8908    2.3542   -0.7185 H   0  0  0  0  0  0  0  0  0  0  0  0
   -4.7331    4.1988    0.5040 H   0  0  0  0  0  0  0  0  0  0  0  0
   -2.2371    4.3071    0.4994 H   0  0  0  0  0  0  0  0  0  0  0  0
   -0.9196    2.6029   -0.6922 H   0  0  0  0  0  0  0  0  0  0  0  0
   -3.8559   -0.3402    1.9554 H   0  0  0  0  0  0  0  0  0  0  0  0
   -6.2290   -1.0652    1.9015 H   0  0  0  0  0  0  0  0  0  0  0  0
   -7.0532   -2.5115    0.0378 H   0  0  0  0  0  0  0  0  0  0  0  0
   -5.4719   -3.2270   -1.7557 H   0  0  0  0  0  0  0  0  0  0  0  0
   -3.1147   -2.5074   -1.6997 H   0  0  0  0  0  0  0  0  0  0  0  0
   -1.3452   -3.5906   -0.1645 H   0  0  0  0  0  0  0  0  0  0  0  0
    0.0959   -5.0800    1.1974 H   0  0  0  0  0  0  0  0  0  0  0  0
    1.2461   -4.1991    3.2299 H   0  0  0  0  0  0  0  0  0  0  0  0
    0.9341   -1.8112    3.8884 H   0  0  0  0  0  0  0  0  0  0  0  0
   -0.5119   -0.3229    2.5161 H   0  0  0  0  0  0  0  0  0  0  0  0
  1 19  1  6  0  0  0
  1  2  1  0  0  0  0
  1 17  1  0  0  0  0
  2  3  1  0  0  0  0
  2 18  1  1  0  0  0
  3  4  1  0  0  0  0
  4  8  1  0  0  0  0
  5  4  1  0  0  0  0
  5 11  1  0  0  0  0
  6  5  1  0  0  0  0
  6  7  1  0  0  0  0
  7  9  2  0  0  0  0
  7  8  1  0  0  0  0
  8 46  1  6  0  0  0
  8 10  1  0  0  0  0
 10 21  1  0  0  0  0
 10 48  1  0  0  0  0
 10 47  1  0  0  0  0
 11 49  1  0  0  0  0
 11 50  1  0  0  0  0
 11 51  1  0  0  0  0
 12 54  1  0  0  0  0
 12  5  1  0  0  0  0
 13 16  1  6  0  0  0
 13 27  1  0  0  0  0
 13  1  1  0  0  0  0
 14 15  1  0  0  0  0
 14 13  1  0  0  0  0
 15  2  1  0  0  0  0
 17 55  1  0  0  0  0
 17 39  1  0  0  0  0
 20 58  1  0  0  0  0
 20  6  1  0  0  0  0
 20 56  1  0  0  0  0
 21 26  2  0  0  0  0
 22 23  2  0  0  0  0
 22 21  1  0  0  0  0
 23 24  1  0  0  0  0
 24 61  1  0  0  0  0
 24 25  2  0  0  0  0
 25 62  1  0  0  0  0
 26 25  1  0  0  0  0
 26 63  1  0  0  0  0
 27 32  1  0  0  0  0
 28 27  2  0  0  0  0
 28 29  1  0  0  0  0
 29 30  2  0  0  0  0
 30 66  1  0  0  0  0
 31 30  1  0  0  0  0
 31 67  1  0  0  0  0
 32 68  1  0  0  0  0
 32 31  2  0  0  0  0
 33 17  1  0  0  0  0
 33 34  2  0  0  0  0
 34 69  1  0  0  0  0
 35 34  1  0  0  0  0
 35 70  1  0  0  0  0
 36 35  2  0  0  0  0
 37 38  2  0  0  0  0
 37 36  1  0  0  0  0
 38 33  1  0  0  0  0
 39 44  1  0  0  0  0
 40 39  2  0  0  0  0
 40 41  1  0  0  0  0
 41 42  2  0  0  0  0
 42 43  1  0  0  0  0
 42 76  1  0  0  0  0
 43 77  1  0  0  0  0
 44 78  1  0  0  0  0
 44 43  2  0  0  0  0
 45  3  1  0  0  0  0
 52 12  1  0  0  0  0
 53 12  1  0  0  0  0
 57 20  1  0  0  0  0
 59 22  1  0  0  0  0
 60 23  1  0  0  0  0
 64 28  1  0  0  0  0
 65 29  1  0  0  0  0
 71 36  1  0  0  0  0
 72 37  1  0  0  0  0
 73 38  1  0  0  0  0
 74 40  1  0  0  0  0
 75 41  1  0  0  0  0
M  RAD  3   3   2  14   2  15   2
M  END
>  <File Format>
g03

$$$$
