# Supplementary material for: Predicting Absolute Rate Constants for Huisgen Reactions of Unsaturated Iminium Ions with Diazoalkanes
Source: Angew Chem Int Ed Engl. 2020 May 11;59(30):12527–33. doi: 10.1002/anie.202003029 (PMC7383640; doi:10.1002/anie.202003029)
Supplement: Supplementary file 2 — Supplementary [file ANIE-59-12527-s002.zip › geometries/si_d+6a_concerted_im_to_cis_e.sdf]

pes_2d_endo_1_239_185_ts1.log
 OpenBabel02202018033D
Gaussian sw/gaussian//g16/g16 #p opt=(calcfc,ts,noeigentest) freq b3lyp scrf=(sm
 78 82  0  0  1  0  0  0  0  0999 V2000
   -1.5519   -0.3704    0.7956 C   0  0  2  0  0  0  0  0  0  0  0  0
   -0.2337   -0.8492    0.3015 C   0  0  0  0  0  0  0  0  0  0  0  0
    0.9120   -0.6379    1.0377 C   0  0  0  0  0  0  0  0  0  0  0  0
    2.1485   -1.0085    0.6937 N   0  0  0  0  0  0  0  0  0  0  0  0
    3.2767   -0.9983    1.6651 C   0  0  0  0  0  0  0  0  0  0  0  0
    4.2907   -1.7393    0.9101 N   0  0  0  0  0  0  0  0  0  0  0  0
    3.8897   -2.1877   -0.3042 C   0  0  0  0  0  0  0  0  0  0  0  0
    2.4755   -1.6815   -0.5535 C   0  0  2  0  0  0  0  0  0  0  0  0
    4.5473   -2.8413   -1.0978 O   0  0  0  0  0  0  0  0  0  0  0  0
    2.4317   -0.7808   -1.8111 C   0  0  0  0  0  0  0  0  0  0  0  0
    3.7254    0.4321    1.9695 C   0  0  0  0  0  0  0  0  0  0  0  0
    2.8938   -1.7552    2.9418 C   0  0  0  0  0  0  0  0  0  0  0  0
   -2.6939   -1.3898    0.8504 C   0  0  2  0  0  0  0  0  0  0  0  0
   -1.7918   -2.7865    1.6315 N   0  0  0  0  0  0  0  0  0  0  0  0
   -0.6863   -2.9430    1.4856 N   0  0  0  0  0  0  0  0  0  0  0  0
   -3.3956   -1.1722    1.6588 H   0  0  0  0  0  0  0  0  0  0  0  0
   -2.1044    0.8395   -0.0588 C   0  0  0  0  0  0  0  0  0  0  0  0
   -0.1576   -1.2367   -0.7126 H   0  0  0  0  0  0  0  0  0  0  0  0
   -1.4273   -0.0225    1.8304 H   0  0  0  0  0  0  0  0  0  0  0  0
    5.6322   -1.9458    1.4104 C   0  0  0  0  0  0  0  0  0  0  0  0
    3.2768    0.4614   -1.6783 C   0  0  0  0  0  0  0  0  0  0  0  0
    4.6649    0.4110   -1.8913 C   0  0  0  0  0  0  0  0  0  0  0  0
    5.4592    1.5435   -1.6961 C   0  0  0  0  0  0  0  0  0  0  0  0
    4.8761    2.7486   -1.2901 C   0  0  0  0  0  0  0  0  0  0  0  0
    3.4951    2.8117   -1.0847 C   0  0  0  0  0  0  0  0  0  0  0  0
    2.7024    1.6756   -1.2736 C   0  0  0  0  0  0  0  0  0  0  0  0
   -3.3635   -1.9722   -0.3069 C   0  0  0  0  0  0  0  0  0  0  0  0
   -4.7317   -2.2973   -0.1730 C   0  0  0  0  0  0  0  0  0  0  0  0
   -5.4455   -2.8164   -1.2485 C   0  0  0  0  0  0  0  0  0  0  0  0
   -4.8015   -3.0248   -2.4735 C   0  0  0  0  0  0  0  0  0  0  0  0
   -3.4424   -2.7167   -2.6186 C   0  0  0  0  0  0  0  0  0  0  0  0
   -2.7247   -2.1979   -1.5455 C   0  0  0  0  0  0  0  0  0  0  0  0
   -3.5078    1.2661    0.3583 C   0  0  0  0  0  0  0  0  0  0  0  0
   -4.5687    1.1648   -0.5516 C   0  0  0  0  0  0  0  0  0  0  0  0
   -5.8642    1.5404   -0.1828 C   0  0  0  0  0  0  0  0  0  0  0  0
   -6.1145    2.0212    1.1050 C   0  0  0  0  0  0  0  0  0  0  0  0
   -5.0599    2.1305    2.0191 C   0  0  0  0  0  0  0  0  0  0  0  0
   -3.7663    1.7597    1.6465 C   0  0  0  0  0  0  0  0  0  0  0  0
   -1.1631    2.0353   -0.0543 C   0  0  0  0  0  0  0  0  0  0  0  0
   -1.0491    2.7943   -1.2288 C   0  0  0  0  0  0  0  0  0  0  0  0
   -0.2700    3.9536   -1.2618 C   0  0  0  0  0  0  0  0  0  0  0  0
    0.4119    4.3722   -0.1160 C   0  0  0  0  0  0  0  0  0  0  0  0
    0.3170    3.6158    1.0557 C   0  0  0  0  0  0  0  0  0  0  0  0
   -0.4659    2.4584    1.0868 C   0  0  0  0  0  0  0  0  0  0  0  0
    0.8228   -0.1689    2.0215 H   0  0  0  0  0  0  0  0  0  0  0  0
    1.8034   -2.5434   -0.7073 H   0  0  0  0  0  0  0  0  0  0  0  0
    1.3890   -0.5075   -2.0221 H   0  0  0  0  0  0  0  0  0  0  0  0
    2.7845   -1.4089   -2.6429 H   0  0  0  0  0  0  0  0  0  0  0  0
    4.5233    0.4310    2.7258 H   0  0  0  0  0  0  0  0  0  0  0  0
    2.8796    1.0104    2.3695 H   0  0  0  0  0  0  0  0  0  0  0  0
    4.0901    0.9248    1.0593 H   0  0  0  0  0  0  0  0  0  0  0  0
    2.5224   -2.7599    2.6920 H   0  0  0  0  0  0  0  0  0  0  0  0
    3.7663   -1.8483    3.6037 H   0  0  0  0  0  0  0  0  0  0  0  0
    2.1155   -1.2129    3.4970 H   0  0  0  0  0  0  0  0  0  0  0  0
   -2.1697    0.4785   -1.0931 H   0  0  0  0  0  0  0  0  0  0  0  0
    6.1496   -0.9854    1.5603 H   0  0  0  0  0  0  0  0  0  0  0  0
    5.6285   -2.5024    2.3602 H   0  0  0  0  0  0  0  0  0  0  0  0
    6.1775   -2.5304    0.6586 H   0  0  0  0  0  0  0  0  0  0  0  0
    5.1243   -0.5279   -2.2072 H   0  0  0  0  0  0  0  0  0  0  0  0
    6.5373    1.4859   -1.8667 H   0  0  0  0  0  0  0  0  0  0  0  0
    5.4955    3.6364   -1.1398 H   0  0  0  0  0  0  0  0  0  0  0  0
    3.0283    3.7475   -0.7721 H   0  0  0  0  0  0  0  0  0  0  0  0
    1.6259    1.7341   -1.0996 H   0  0  0  0  0  0  0  0  0  0  0  0
   -5.2310   -2.1188    0.7819 H   0  0  0  0  0  0  0  0  0  0  0  0
   -6.5054   -3.0541   -1.1371 H   0  0  0  0  0  0  0  0  0  0  0  0
   -5.3603   -3.4289   -3.3210 H   0  0  0  0  0  0  0  0  0  0  0  0
   -2.9431   -2.8823   -3.5755 H   0  0  0  0  0  0  0  0  0  0  0  0
   -1.6703   -1.9646   -1.6757 H   0  0  0  0  0  0  0  0  0  0  0  0
   -4.3781    0.7774   -1.5552 H   0  0  0  0  0  0  0  0  0  0  0  0
   -6.6800    1.4522   -0.9046 H   0  0  0  0  0  0  0  0  0  0  0  0
   -7.1264    2.3131    1.3963 H   0  0  0  0  0  0  0  0  0  0  0  0
   -5.2459    2.5111    3.0266 H   0  0  0  0  0  0  0  0  0  0  0  0
   -2.9490    1.8585    2.3645 H   0  0  0  0  0  0  0  0  0  0  0  0
   -1.5857    2.4753   -2.1262 H   0  0  0  0  0  0  0  0  0  0  0  0
   -0.1936    4.5290   -2.1876 H   0  0  0  0  0  0  0  0  0  0  0  0
    1.0191    5.2801   -0.1371 H   0  0  0  0  0  0  0  0  0  0  0  0
    0.8546    3.9283    1.9543 H   0  0  0  0  0  0  0  0  0  0  0  0
   -0.5293    1.8900    2.0159 H   0  0  0  0  0  0  0  0  0  0  0  0
  1 13  1  0  0  0  0
  1 19  1  1  0  0  0
  2  1  1  0  0  0  0
  2  3  2  0  0  0  0
  3 45  1  0  0  0  0
  4  3  1  0  0  0  0
  4  5  1  0  0  0  0
  5 11  1  0  0  0  0
  5 12  1  0  0  0  0
  6 20  1  0  0  0  0
  6  5  1  0  0  0  0
  7  6  1  0  0  0  0
  8 46  1  6  0  0  0
  8  7  1  0  0  0  0
  8  4  1  0  0  0  0
  9  7  2  0  0  0  0
 10 21  1  0  0  0  0
 10  8  1  0  0  0  0
 11 50  1  0  0  0  0
 11 49  1  0  0  0  0
 12 54  1  0  0  0  0
 12 53  1  0  0  0  0
 13 14  1  0  0  0  0
 13 16  1  1  0  0  0
 15 14  2  0  0  0  0
 17 39  1  0  0  0  0
 17 33  1  0  0  0  0
 17  1  1  0  0  0  0
 18  2  1  0  0  0  0
 20 56  1  0  0  0  0
 20 57  1  0  0  0  0
 21 26  2  0  0  0  0
 22 23  2  0  0  0  0
 22 21  1  0  0  0  0
 23 24  1  0  0  0  0
 24 61  1  0  0  0  0
 24 25  2  0  0  0  0
 25 62  1  0  0  0  0
 26 63  1  0  0  0  0
 26 25  1  0  0  0  0
 27 28  1  0  0  0  0
 27 13  1  0  0  0  0
 28 64  1  0  0  0  0
 29 65  1  0  0  0  0
 29 28  2  0  0  0  0
 30 29  1  0  0  0  0
 31 30  2  0  0  0  0
 31 32  1  0  0  0  0
 32 27  2  0  0  0  0
 33 38  2  0  0  0  0
 34 35  2  0  0  0  0
 34 33  1  0  0  0  0
 35 36  1  0  0  0  0
 36 71  1  0  0  0  0
 36 37  2  0  0  0  0
 37 72  1  0  0  0  0
 38 37  1  0  0  0  0
 38 73  1  0  0  0  0
 39 44  2  0  0  0  0
 40 39  1  0  0  0  0
 41 40  2  0  0  0  0
 41 42  1  0  0  0  0
 42 43  2  0  0  0  0
 43 44  1  0  0  0  0
 43 77  1  0  0  0  0
 44 78  1  0  0  0  0
 47 10  1  0  0  0  0
 48 10  1  0  0  0  0
 51 11  1  0  0  0  0
 52 12  1  0  0  0  0
 55 17  1  0  0  0  0
 58 20  1  0  0  0  0
 59 22  1  0  0  0  0
 60 23  1  0  0  0  0
 66 30  1  0  0  0  0
 67 31  1  0  0  0  0
 68 32  1  0  0  0  0
 69 34  1  0  0  0  0
 70 35  1  0  0  0  0
 74 40  1  0  0  0  0
 75 41  1  0  0  0  0
 76 42  1  0  0  0  0
M  RAD  1  15   2
M  END
>  <File Format>
g03

$$$$
pes_2d_endo_3_240_181_ts1_3.log
 OpenBabel02202018033D
Gaussian sw/gaussian//g16/g16 #p opt=(calcfc,ts,noeigentest) freq b3lyp scrf=(sm
 78 82  0  0  1  0  0  0  0  0999 V2000
   -1.1730   -0.7497   -1.0214 C   0  0  2  0  0  0  0  0  0  0  0  0
    0.2102   -0.2201   -0.8876 C   0  0  0  0  0  0  0  0  0  0  0  0
    1.2894   -1.0740   -1.0008 C   0  0  0  0  0  0  0  0  0  0  0  0
    2.5598   -0.7480   -0.7642 N   0  0  0  0  0  0  0  0  0  0  0  0
    3.6992   -1.6738   -0.9803 C   0  0  0  0  0  0  0  0  0  0  0  0
    4.8254   -0.7422   -0.8551 N   0  0  0  0  0  0  0  0  0  0  0  0
    4.4863    0.5187   -0.4882 C   0  0  0  0  0  0  0  0  0  0  0  0
    2.9758    0.5705   -0.3130 C   0  0  2  0  0  0  0  0  0  0  0  0
    5.2492    1.4520   -0.2932 O   0  0  0  0  0  0  0  0  0  0  0  0
    2.5646    0.8844    1.1536 C   0  0  0  0  0  0  0  0  0  0  0  0
    3.7253   -2.7395    0.1200 C   0  0  0  0  0  0  0  0  0  0  0  0
    3.6523   -2.2978   -2.3750 C   0  0  0  0  0  0  0  0  0  0  0  0
   -2.1690    0.1013   -1.8029 C   0  0  2  0  0  0  0  0  0  0  0  0
   -1.0852    0.5378   -3.2339 N   0  0  0  0  0  0  0  0  0  0  0  0
    0.0371    0.5753   -3.1308 N   0  0  0  0  0  0  0  0  0  0  0  0
   -2.9053   -0.5040   -2.3353 H   0  0  0  0  0  0  0  0  0  0  0  0
   -1.8162   -1.0064    0.4044 C   0  0  0  0  0  0  0  0  0  0  0  0
    0.3512    0.7670   -0.4515 H   0  0  0  0  0  0  0  0  0  0  0  0
   -1.1199   -1.7168   -1.5414 H   0  0  0  0  0  0  0  0  0  0  0  0
    6.1985   -1.1540   -1.0539 C   0  0  0  0  0  0  0  0  0  0  0  0
    2.0467    2.2888    1.3540 C   0  0  0  0  0  0  0  0  0  0  0  0
    2.7901    3.4008    0.9235 C   0  0  0  0  0  0  0  0  0  0  0  0
    2.2985    4.6963    1.1025 C   0  0  0  0  0  0  0  0  0  0  0  0
    1.0592    4.9031    1.7191 C   0  0  0  0  0  0  0  0  0  0  0  0
    0.3141    3.8036    2.1546 C   0  0  0  0  0  0  0  0  0  0  0  0
    0.8039    2.5066    1.9674 C   0  0  0  0  0  0  0  0  0  0  0  0
   -2.7423    1.3627   -1.3462 C   0  0  0  0  0  0  0  0  0  0  0  0
   -4.0734    1.6415   -1.7287 C   0  0  0  0  0  0  0  0  0  0  0  0
   -4.7054    2.8055   -1.3016 C   0  0  0  0  0  0  0  0  0  0  0  0
   -4.0131    3.7147   -0.4939 C   0  0  0  0  0  0  0  0  0  0  0  0
   -2.6893    3.4564   -0.1144 C   0  0  0  0  0  0  0  0  0  0  0  0
   -2.0547    2.2921   -0.5346 C   0  0  0  0  0  0  0  0  0  0  0  0
   -3.2832   -1.4091    0.3540 C   0  0  0  0  0  0  0  0  0  0  0  0
   -4.1862   -0.7779    1.2216 C   0  0  0  0  0  0  0  0  0  0  0  0
   -5.5437   -1.1090    1.2102 C   0  0  0  0  0  0  0  0  0  0  0  0
   -6.0205   -2.0814    0.3264 C   0  0  0  0  0  0  0  0  0  0  0  0
   -5.1293   -2.7184   -0.5427 C   0  0  0  0  0  0  0  0  0  0  0  0
   -3.7721   -2.3856   -0.5280 C   0  0  0  0  0  0  0  0  0  0  0  0
   -0.9566   -1.9850    1.1932 C   0  0  0  0  0  0  0  0  0  0  0  0
   -0.7652   -3.3113    0.7775 C   0  0  0  0  0  0  0  0  0  0  0  0
    0.0714   -4.1689    1.4961 C   0  0  0  0  0  0  0  0  0  0  0  0
    0.7281   -3.7157    2.6457 C   0  0  0  0  0  0  0  0  0  0  0  0
    0.5349   -2.4001    3.0743 C   0  0  0  0  0  0  0  0  0  0  0  0
   -0.3022   -1.5441    2.3518 C   0  0  0  0  0  0  0  0  0  0  0  0
    1.1185   -2.1033   -1.3256 H   0  0  0  0  0  0  0  0  0  0  0  0
    2.5630    1.3359   -0.9906 H   0  0  0  0  0  0  0  0  0  0  0  0
    3.4318    0.7052    1.8094 H   0  0  0  0  0  0  0  0  0  0  0  0
    1.7957    0.1624    1.4574 H   0  0  0  0  0  0  0  0  0  0  0  0
    4.5907   -3.4061   -0.0058 H   0  0  0  0  0  0  0  0  0  0  0  0
    2.8127   -3.3512    0.0714 H   0  0  0  0  0  0  0  0  0  0  0  0
    3.7786   -2.2648    1.1103 H   0  0  0  0  0  0  0  0  0  0  0  0
    3.6023   -1.5131   -3.1441 H   0  0  0  0  0  0  0  0  0  0  0  0
    4.5505   -2.9086   -2.5427 H   0  0  0  0  0  0  0  0  0  0  0  0
    2.7816   -2.9606   -2.4753 H   0  0  0  0  0  0  0  0  0  0  0  0
   -1.7699   -0.0457    0.9321 H   0  0  0  0  0  0  0  0  0  0  0  0
    6.4507   -2.0124   -0.4129 H   0  0  0  0  0  0  0  0  0  0  0  0
    6.3897   -1.4254   -2.1041 H   0  0  0  0  0  0  0  0  0  0  0  0
    6.8410   -0.3061   -0.7844 H   0  0  0  0  0  0  0  0  0  0  0  0
    3.7613    3.2377    0.4486 H   0  0  0  0  0  0  0  0  0  0  0  0
    2.8887    5.5511    0.7620 H   0  0  0  0  0  0  0  0  0  0  0  0
    0.6774    5.9173    1.8605 H   0  0  0  0  0  0  0  0  0  0  0  0
   -0.6526    3.9531    2.6417 H   0  0  0  0  0  0  0  0  0  0  0  0
    0.2156    1.6503    2.3059 H   0  0  0  0  0  0  0  0  0  0  0  0
   -4.6095    0.9208   -2.3506 H   0  0  0  0  0  0  0  0  0  0  0  0
   -5.7384    3.0051   -1.5940 H   0  0  0  0  0  0  0  0  0  0  0  0
   -4.5063    4.6299   -0.1576 H   0  0  0  0  0  0  0  0  0  0  0  0
   -2.1480    4.1677    0.5119 H   0  0  0  0  0  0  0  0  0  0  0  0
   -1.0258    2.1158   -0.2288 H   0  0  0  0  0  0  0  0  0  0  0  0
   -3.8196   -0.0081    1.9054 H   0  0  0  0  0  0  0  0  0  0  0  0
   -6.2317   -0.6001    1.8898 H   0  0  0  0  0  0  0  0  0  0  0  0
   -7.0822   -2.3390    0.3115 H   0  0  0  0  0  0  0  0  0  0  0  0
   -5.4924   -3.4772   -1.2404 H   0  0  0  0  0  0  0  0  0  0  0  0
   -3.0947   -2.8866   -1.2227 H   0  0  0  0  0  0  0  0  0  0  0  0
   -1.2650   -3.6836   -0.1185 H   0  0  0  0  0  0  0  0  0  0  0  0
    0.2112   -5.1981    1.1560 H   0  0  0  0  0  0  0  0  0  0  0  0
    1.3843   -4.3868    3.2051 H   0  0  0  0  0  0  0  0  0  0  0  0
    1.0382   -2.0346    3.9729 H   0  0  0  0  0  0  0  0  0  0  0  0
   -0.4460   -0.5146    2.6879 H   0  0  0  0  0  0  0  0  0  0  0  0
  1 19  1  6  0  0  0
  1  2  1  0  0  0  0
  1 17  1  0  0  0  0
  2 18  1  0  0  0  0
  3  2  2  0  0  0  0
  3  4  1  0  0  0  0
  4  8  1  0  0  0  0
  5  6  1  0  0  0  0
  5  4  1  0  0  0  0
  5 11  1  0  0  0  0
  6  7  1  0  0  0  0
  7  8  1  0  0  0  0
  7  9  2  0  0  0  0
  8 46  1  6  0  0  0
  8 10  1  0  0  0  0
 10 21  1  0  0  0  0
 10 48  1  0  0  0  0
 10 47  1  0  0  0  0
 11 51  1  0  0  0  0
 12  5  1  0  0  0  0
 13 16  1  6  0  0  0
 13 27  1  0  0  0  0
 13  1  1  0  0  0  0
 14 15  2  0  0  0  0
 14 13  1  0  0  0  0
 17 55  1  0  0  0  0
 17 39  1  0  0  0  0
 20  6  1  0  0  0  0
 20 58  1  0  0  0  0
 20 56  1  0  0  0  0
 21 26  2  0  0  0  0
 22 23  2  0  0  0  0
 22 21  1  0  0  0  0
 23 24  1  0  0  0  0
 24 61  1  0  0  0  0
 24 25  2  0  0  0  0
 25 62  1  0  0  0  0
 26 25  1  0  0  0  0
 26 63  1  0  0  0  0
 27 32  1  0  0  0  0
 28 27  2  0  0  0  0
 28 29  1  0  0  0  0
 29 30  2  0  0  0  0
 30 66  1  0  0  0  0
 30 31  1  0  0  0  0
 31 67  1  0  0  0  0
 32 68  1  0  0  0  0
 32 31  2  0  0  0  0
 33 17  1  0  0  0  0
 33 34  2  0  0  0  0
 34 69  1  0  0  0  0
 35 34  1  0  0  0  0
 35 70  1  0  0  0  0
 36 35  2  0  0  0  0
 37 38  2  0  0  0  0
 37 36  1  0  0  0  0
 38 33  1  0  0  0  0
 39 44  1  0  0  0  0
 40 39  2  0  0  0  0
 40 41  1  0  0  0  0
 41 42  2  0  0  0  0
 42 43  1  0  0  0  0
 42 76  1  0  0  0  0
 43 77  1  0  0  0  0
 44 78  1  0  0  0  0
 44 43  2  0  0  0  0
 45  3  1  0  0  0  0
 49 11  1  0  0  0  0
 50 11  1  0  0  0  0
 52 12  1  0  0  0  0
 53 12  1  0  0  0  0
 54 12  1  0  0  0  0
 57 20  1  0  0  0  0
 59 22  1  0  0  0  0
 60 23  1  0  0  0  0
 64 28  1  0  0  0  0
 65 29  1  0  0  0  0
 71 36  1  0  0  0  0
 72 37  1  0  0  0  0
 73 38  1  0  0  0  0
 74 40  1  0  0  0  0
 75 41  1  0  0  0  0
M  RAD  1  15   2
M  END
>  <File Format>
g03

$$$$
