# Supplementary material for: Predicting Absolute Rate Constants for Huisgen Reactions of Unsaturated Iminium Ions with Diazoalkanes
Source: Angew Chem Int Ed Engl. 2020 May 11;59(30):12527–33. doi: 10.1002/anie.202003029 (PMC7383640; doi:10.1002/anie.202003029)
Supplement: Supplementary file 2 — Supplementary [file ANIE-59-12527-s002.zip › geometries/si_d+6a_stepwise_im.sdf]

REDO_si_c_17.log
 OpenBabel02202018023D
Gaussian sw/gaussian//g16/g16 #p opt freq b3lyp/def2svp scrf=(smd,solvent=dichlo
 78 82  0  0  1  0  0  0  0  0999 V2000
    1.7694    0.2443   -0.1202 C   0  0  2  0  0  0  0  0  0  0  0  0
    0.3509    0.3623   -0.5732 C   0  0  0  0  0  0  0  0  0  0  0  0
   -0.6531    0.6831    0.2786 C   0  0  0  0  0  0  0  0  0  0  0  0
   -1.9681    0.8360   -0.0233 N   0  0  0  0  0  0  0  0  0  0  0  0
   -2.9364    1.3953    0.9447 C   0  0  0  0  0  0  0  0  0  0  0  0
   -4.1042    1.5945    0.0792 N   0  0  0  0  0  0  0  0  0  0  0  0
   -3.9131    1.2592   -1.2195 C   0  0  0  0  0  0  0  0  0  0  0  0
   -2.5028    0.7037   -1.3619 C   0  0  2  0  0  0  0  0  0  0  0  0
   -4.7325    1.3404   -2.1225 O   0  0  0  0  0  0  0  0  0  0  0  0
   -2.5460   -0.7415   -1.9192 C   0  0  0  0  0  0  0  0  0  0  0  0
   -2.4504    2.7383    1.5044 C   0  0  0  0  0  0  0  0  0  0  0  0
   -3.2384    0.4000    2.0684 C   0  0  0  0  0  0  0  0  0  0  0  0
    2.5092    1.5387   -0.6283 C   0  0  2  0  0  0  0  0  0  0  0  0
    3.8933    1.6358   -0.1177 N   0  0  0  0  0  0  0  0  0  0  0  0
    4.8628    1.8751    0.3587 N   0  0  0  0  0  0  0  0  0  0  0  0
    2.6597    1.4782   -1.7170 H   0  0  0  0  0  0  0  0  0  0  0  0
    2.4278   -1.0550   -0.6543 C   0  0  0  0  0  0  0  0  0  0  0  0
    0.1682    0.2068   -1.6383 H   0  0  0  0  0  0  0  0  0  0  0  0
    1.8206    0.2722    0.9776 H   0  0  0  0  0  0  0  0  0  0  0  0
   -5.3763    2.0602    0.5823 C   0  0  0  0  0  0  0  0  0  0  0  0
   -3.1821   -1.7149   -0.9604 C   0  0  0  0  0  0  0  0  0  0  0  0
   -4.5793   -1.8204   -0.8591 C   0  0  0  0  0  0  0  0  0  0  0  0
   -5.1651   -2.6639    0.0887 C   0  0  0  0  0  0  0  0  0  0  0  0
   -4.3614   -3.4192    0.9495 C   0  0  0  0  0  0  0  0  0  0  0  0
   -2.9697   -3.3276    0.8511 C   0  0  0  0  0  0  0  0  0  0  0  0
   -2.3862   -2.4805   -0.0953 C   0  0  0  0  0  0  0  0  0  0  0  0
    1.8396    2.8337   -0.2223 C   0  0  0  0  0  0  0  0  0  0  0  0
    1.2537    3.6328   -1.2092 C   0  0  0  0  0  0  0  0  0  0  0  0
    0.5369    4.7733   -0.8380 C   0  0  0  0  0  0  0  0  0  0  0  0
    0.4213    5.1208    0.5109 C   0  0  0  0  0  0  0  0  0  0  0  0
    1.0223    4.3270    1.4947 C   0  0  0  0  0  0  0  0  0  0  0  0
    1.7293    3.1812    1.1305 C   0  0  0  0  0  0  0  0  0  0  0  0
    3.9166   -1.0904   -0.3570 C   0  0  0  0  0  0  0  0  0  0  0  0
    4.8406   -0.9008   -1.3978 C   0  0  0  0  0  0  0  0  0  0  0  0
    6.2061   -0.7793   -1.1286 C   0  0  0  0  0  0  0  0  0  0  0  0
    6.6647   -0.8508    0.1894 C   0  0  0  0  0  0  0  0  0  0  0  0
    5.7553   -1.0834    1.2315 C   0  0  0  0  0  0  0  0  0  0  0  0
    4.3947   -1.2123    0.9595 C   0  0  0  0  0  0  0  0  0  0  0  0
    1.7066   -2.2998   -0.1585 C   0  0  0  0  0  0  0  0  0  0  0  0
    1.5126   -3.3717   -1.0415 C   0  0  0  0  0  0  0  0  0  0  0  0
    0.9038   -4.5550   -0.6139 C   0  0  0  0  0  0  0  0  0  0  0  0
    0.4805   -4.6857    0.7113 C   0  0  0  0  0  0  0  0  0  0  0  0
    0.6599   -3.6203    1.5988 C   0  0  0  0  0  0  0  0  0  0  0  0
    1.2623   -2.4364    1.1660 C   0  0  0  0  0  0  0  0  0  0  0  0
   -0.4131    0.8377    1.3342 H   0  0  0  0  0  0  0  0  0  0  0  0
   -1.9407    1.3344   -2.0764 H   0  0  0  0  0  0  0  0  0  0  0  0
   -1.5255   -1.0663   -2.1615 H   0  0  0  0  0  0  0  0  0  0  0  0
   -3.1119   -0.6882   -2.8617 H   0  0  0  0  0  0  0  0  0  0  0  0
   -1.5566    2.5991    2.1283 H   0  0  0  0  0  0  0  0  0  0  0  0
   -2.2033    3.4256    0.6826 H   0  0  0  0  0  0  0  0  0  0  0  0
   -3.2250    3.1979    2.1354 H   0  0  0  0  0  0  0  0  0  0  0  0
   -3.9403    0.8320    2.7968 H   0  0  0  0  0  0  0  0  0  0  0  0
   -3.6659   -0.5244    1.6584 H   0  0  0  0  0  0  0  0  0  0  0  0
   -2.3099    0.1519    2.6033 H   0  0  0  0  0  0  0  0  0  0  0  0
    2.3178   -1.0305   -1.7487 H   0  0  0  0  0  0  0  0  0  0  0  0
   -6.0531    2.1646   -0.2754 H   0  0  0  0  0  0  0  0  0  0  0  0
   -5.8121    1.3398    1.2930 H   0  0  0  0  0  0  0  0  0  0  0  0
   -5.2783    3.0365    1.0817 H   0  0  0  0  0  0  0  0  0  0  0  0
   -5.2103   -1.2297   -1.5270 H   0  0  0  0  0  0  0  0  0  0  0  0
   -6.2542   -2.7339    0.1533 H   0  0  0  0  0  0  0  0  0  0  0  0
   -4.8186   -4.0804    1.6901 H   0  0  0  0  0  0  0  0  0  0  0  0
   -2.3314   -3.9165    1.5133 H   0  0  0  0  0  0  0  0  0  0  0  0
   -1.2988   -2.4074   -0.1595 H   0  0  0  0  0  0  0  0  0  0  0  0
    1.3432    3.3532   -2.2611 H   0  0  0  0  0  0  0  0  0  0  0  0
    0.0691    5.3921   -1.6070 H   0  0  0  0  0  0  0  0  0  0  0  0
   -0.1381    6.0141    0.7981 H   0  0  0  0  0  0  0  0  0  0  0  0
    0.9350    4.5990    2.5488 H   0  0  0  0  0  0  0  0  0  0  0  0
    2.1922    2.5557    1.8983 H   0  0  0  0  0  0  0  0  0  0  0  0
    4.4786   -0.8238   -2.4263 H   0  0  0  0  0  0  0  0  0  0  0  0
    6.9112   -0.6173   -1.9473 H   0  0  0  0  0  0  0  0  0  0  0  0
    7.7296   -0.7400    0.4073 H   0  0  0  0  0  0  0  0  0  0  0  0
    6.1139   -1.1575    2.2609 H   0  0  0  0  0  0  0  0  0  0  0  0
    3.6944   -1.3791    1.7798 H   0  0  0  0  0  0  0  0  0  0  0  0
    1.8467   -3.2767   -2.0783 H   0  0  0  0  0  0  0  0  0  0  0  0
    0.7586   -5.3762   -1.3202 H   0  0  0  0  0  0  0  0  0  0  0  0
    0.0024   -5.6084    1.0483 H   0  0  0  0  0  0  0  0  0  0  0  0
    0.3197   -3.7062    2.6337 H   0  0  0  0  0  0  0  0  0  0  0  0
    1.3772   -1.6113    1.8713 H   0  0  0  0  0  0  0  0  0  0  0  0
  1 19  1  1  0  0  0
  2  1  1  0  0  0  0
  2  3  2  0  0  0  0
  3 45  1  0  0  0  0
  4  3  1  0  0  0  0
  4  5  1  0  0  0  0
  5 11  1  0  0  0  0
  5 12  1  0  0  0  0
  6 20  1  0  0  0  0
  6  5  1  0  0  0  0
  7  6  1  0  0  0  0
  8 46  1  6  0  0  0
  8  7  1  0  0  0  0
  8  4  1  0  0  0  0
  9  7  2  0  0  0  0
 10  8  1  0  0  0  0
 10 21  1  0  0  0  0
 11 49  1  0  0  0  0
 11 51  1  0  0  0  0
 12 54  1  0  0  0  0
 12 52  1  0  0  0  0
 13 16  1  6  0  0  0
 13 27  1  0  0  0  0
 13  1  1  0  0  0  0
 13 14  1  0  0  0  0
 14 15  1  0  0  0  0
 17 33  1  0  0  0  0
 17 39  1  0  0  0  0
 17  1  1  0  0  0  0
 18  2  1  0  0  0  0
 20 58  1  0  0  0  0
 20 57  1  0  0  0  0
 21 22  2  0  0  0  0
 21 26  1  0  0  0  0
 22 23  1  0  0  0  0
 23 60  1  0  0  0  0
 23 24  2  0  0  0  0
 24 61  1  0  0  0  0
 25 24  1  0  0  0  0
 25 62  1  0  0  0  0
 26 25  2  0  0  0  0
 27 32  2  0  0  0  0
 28 29  2  0  0  0  0
 28 27  1  0  0  0  0
 29 30  1  0  0  0  0
 30 66  1  0  0  0  0
 30 31  2  0  0  0  0
 31 67  1  0  0  0  0
 32 31  1  0  0  0  0
 32 68  1  0  0  0  0
 33 38  2  0  0  0  0
 34 35  2  0  0  0  0
 34 33  1  0  0  0  0
 35 36  1  0  0  0  0
 36 71  1  0  0  0  0
 36 37  2  0  0  0  0
 37 72  1  0  0  0  0
 38 37  1  0  0  0  0
 38 73  1  0  0  0  0
 39 44  2  0  0  0  0
 40 41  2  0  0  0  0
 40 39  1  0  0  0  0
 41 42  1  0  0  0  0
 42 76  1  0  0  0  0
 42 43  2  0  0  0  0
 43 77  1  0  0  0  0
 44 43  1  0  0  0  0
 44 78  1  0  0  0  0
 47 10  1  0  0  0  0
 48 10  1  0  0  0  0
 50 11  1  0  0  0  0
 53 12  1  0  0  0  0
 55 17  1  0  0  0  0
 56 20  1  0  0  0  0
 59 22  1  0  0  0  0
 63 26  1  0  0  0  0
 64 28  1  0  0  0  0
 65 29  1  0  0  0  0
 69 34  1  0  0  0  0
 70 35  1  0  0  0  0
 74 40  1  0  0  0  0
 75 41  1  0  0  0  0
M  RAD  2  14   2  15   3
M  END
>  <File Format>
g03

$$$$
REDO_si_c_18.log
 OpenBabel02202018023D
Gaussian sw/gaussian//g16/g16 #p opt freq b3lyp/def2svp scrf=(smd,solvent=dichlo
 78 82  0  0  1  0  0  0  0  0999 V2000
   -1.6229    0.1849   -0.3161 C   0  0  2  0  0  0  0  0  0  0  0  0
   -0.2221    0.1145    0.2026 C   0  0  0  0  0  0  0  0  0  0  0  0
    0.8136    0.7047   -0.4417 C   0  0  0  0  0  0  0  0  0  0  0  0
    2.1146    0.7110   -0.0513 N   0  0  0  0  0  0  0  0  0  0  0  0
    3.1270    1.5699   -0.7021 C   0  0  0  0  0  0  0  0  0  0  0  0
    4.2653    1.3873    0.2050 N   0  0  0  0  0  0  0  0  0  0  0  0
    4.0173    0.5937    1.2748 C   0  0  0  0  0  0  0  0  0  0  0  0
    2.5873    0.0821    1.1640 C   0  0  2  0  0  0  0  0  0  0  0  0
    4.8037    0.2985    2.1624 O   0  0  0  0  0  0  0  0  0  0  0  0
    2.5641   -1.4671    1.1642 C   0  0  0  0  0  0  0  0  0  0  0  0
    2.6805    3.0374   -0.7155 C   0  0  0  0  0  0  0  0  0  0  0  0
    3.4562    1.0725   -2.1123 C   0  0  0  0  0  0  0  0  0  0  0  0
   -2.3726    1.1764    0.6366 C   0  0  2  0  0  0  0  0  0  0  0  0
   -3.8105    1.3573    0.2984 N   0  0  0  0  0  0  0  0  0  0  0  0
   -4.8514    1.6634    0.0881 N   0  0  0  0  0  0  0  0  0  0  0  0
   -2.4324    0.7645    1.6542 H   0  0  0  0  0  0  0  0  0  0  0  0
   -2.2790   -1.2279   -0.4851 C   0  0  0  0  0  0  0  0  0  0  0  0
   -0.0747   -0.4030    1.1505 H   0  0  0  0  0  0  0  0  0  0  0  0
   -1.6176    0.6665   -1.3027 H   0  0  0  0  0  0  0  0  0  0  0  0
    5.5626    1.9741   -0.0439 C   0  0  0  0  0  0  0  0  0  0  0  0
    3.1812   -2.0540   -0.0790 C   0  0  0  0  0  0  0  0  0  0  0  0
    2.3757   -2.4033   -1.1736 C   0  0  0  0  0  0  0  0  0  0  0  0
    2.9431   -2.8760   -2.3603 C   0  0  0  0  0  0  0  0  0  0  0  0
    4.3313   -3.0030   -2.4719 C   0  0  0  0  0  0  0  0  0  0  0  0
    5.1448   -2.6602   -1.3865 C   0  0  0  0  0  0  0  0  0  0  0  0
    4.5737   -2.1908   -0.2004 C   0  0  0  0  0  0  0  0  0  0  0  0
   -1.7876    2.5726    0.6392 C   0  0  0  0  0  0  0  0  0  0  0  0
   -1.1889    3.0572    1.8073 C   0  0  0  0  0  0  0  0  0  0  0  0
   -0.5498    4.2993    1.7917 C   0  0  0  0  0  0  0  0  0  0  0  0
   -0.5256    5.0607    0.6194 C   0  0  0  0  0  0  0  0  0  0  0  0
   -1.1416    4.5811   -0.5421 C   0  0  0  0  0  0  0  0  0  0  0  0
   -1.7701    3.3354   -0.5359 C   0  0  0  0  0  0  0  0  0  0  0  0
   -2.0528   -2.1202    0.7206 C   0  0  0  0  0  0  0  0  0  0  0  0
   -2.6397   -1.8795    1.9751 C   0  0  0  0  0  0  0  0  0  0  0  0
   -2.3266   -2.6756    3.0808 C   0  0  0  0  0  0  0  0  0  0  0  0
   -1.4190   -3.7313    2.9548 C   0  0  0  0  0  0  0  0  0  0  0  0
   -0.8324   -3.9874    1.7123 C   0  0  0  0  0  0  0  0  0  0  0  0
   -1.1494   -3.1886    0.6103 C   0  0  0  0  0  0  0  0  0  0  0  0
   -3.7066   -1.1031   -1.0010 C   0  0  0  0  0  0  0  0  0  0  0  0
   -4.8333   -1.5689   -0.3066 C   0  0  0  0  0  0  0  0  0  0  0  0
   -6.1223   -1.2945   -0.7720 C   0  0  0  0  0  0  0  0  0  0  0  0
   -6.3089   -0.5668   -1.9506 C   0  0  0  0  0  0  0  0  0  0  0  0
   -5.1928   -0.1537   -2.6887 C   0  0  0  0  0  0  0  0  0  0  0  0
   -3.9090   -0.4272   -2.2212 C   0  0  0  0  0  0  0  0  0  0  0  0
    0.6205    1.2349   -1.3790 H   0  0  0  0  0  0  0  0  0  0  0  0
    2.0152    0.4352    2.0431 H   0  0  0  0  0  0  0  0  0  0  0  0
    1.5297   -1.8175    1.2733 H   0  0  0  0  0  0  0  0  0  0  0  0
    3.1158   -1.7791    2.0638 H   0  0  0  0  0  0  0  0  0  0  0  0
    1.7936    3.1660   -1.3519 H   0  0  0  0  0  0  0  0  0  0  0  0
    2.4341    3.3684    0.3041 H   0  0  0  0  0  0  0  0  0  0  0  0
    3.4747    3.6821   -1.1192 H   0  0  0  0  0  0  0  0  0  0  0  0
    4.2101    1.7166   -2.5883 H   0  0  0  0  0  0  0  0  0  0  0  0
    3.8319    0.0410   -2.0761 H   0  0  0  0  0  0  0  0  0  0  0  0
    2.5521    1.0994   -2.7384 H   0  0  0  0  0  0  0  0  0  0  0  0
   -1.6870   -1.6620   -1.3046 H   0  0  0  0  0  0  0  0  0  0  0  0
    6.2042    1.7346    0.8137 H   0  0  0  0  0  0  0  0  0  0  0  0
    6.0209    1.5594   -0.9560 H   0  0  0  0  0  0  0  0  0  0  0  0
    5.4959    3.0681   -0.1463 H   0  0  0  0  0  0  0  0  0  0  0  0
    1.2919   -2.2954   -1.0915 H   0  0  0  0  0  0  0  0  0  0  0  0
    2.2994   -3.1446   -3.2021 H   0  0  0  0  0  0  0  0  0  0  0  0
    4.7778   -3.3717   -3.3988 H   0  0  0  0  0  0  0  0  0  0  0  0
    6.2305   -2.7617   -1.4627 H   0  0  0  0  0  0  0  0  0  0  0  0
    5.2128   -1.9207    0.6434 H   0  0  0  0  0  0  0  0  0  0  0  0
   -1.2052    2.4561    2.7188 H   0  0  0  0  0  0  0  0  0  0  0  0
   -0.0699    4.6722    2.6992 H   0  0  0  0  0  0  0  0  0  0  0  0
   -0.0271    6.0326    0.6104 H   0  0  0  0  0  0  0  0  0  0  0  0
   -1.1286    5.1772   -1.4572 H   0  0  0  0  0  0  0  0  0  0  0  0
   -2.2439    2.9590   -1.4463 H   0  0  0  0  0  0  0  0  0  0  0  0
   -3.3596   -1.0692    2.1016 H   0  0  0  0  0  0  0  0  0  0  0  0
   -2.7966   -2.4689    4.0455 H   0  0  0  0  0  0  0  0  0  0  0  0
   -1.1719   -4.3512    3.8200 H   0  0  0  0  0  0  0  0  0  0  0  0
   -0.1202   -4.8083    1.5988 H   0  0  0  0  0  0  0  0  0  0  0  0
   -0.6756   -3.3882   -0.3539 H   0  0  0  0  0  0  0  0  0  0  0  0
   -4.7127   -2.1360    0.6152 H   0  0  0  0  0  0  0  0  0  0  0  0
   -6.9868   -1.6490   -0.2056 H   0  0  0  0  0  0  0  0  0  0  0  0
   -7.3174   -0.3414   -2.3050 H   0  0  0  0  0  0  0  0  0  0  0  0
   -5.3265    0.3850   -3.6299 H   0  0  0  0  0  0  0  0  0  0  0  0
   -3.0468   -0.0956   -2.8052 H   0  0  0  0  0  0  0  0  0  0  0  0
  1 19  1  6  0  0  0
  1  2  1  0  0  0  0
  1 13  1  0  0  0  0
  2 18  1  0  0  0  0
  3  4  1  0  0  0  0
  3  2  2  0  0  0  0
  4  8  1  0  0  0  0
  5  4  1  0  0  0  0
  5  6  1  0  0  0  0
  6  7  1  0  0  0  0
  7  9  2  0  0  0  0
  8 10  1  0  0  0  0
  8  7  1  0  0  0  0
  8 46  1  1  0  0  0
 10 47  1  0  0  0  0
 10 48  1  0  0  0  0
 11  5  1  0  0  0  0
 11 50  1  0  0  0  0
 12 53  1  0  0  0  0
 12  5  1  0  0  0  0
 13 27  1  0  0  0  0
 13 16  1  1  0  0  0
 14 13  1  0  0  0  0
 15 14  1  0  0  0  0
 17  1  1  0  0  0  0
 17 33  1  0  0  0  0
 20  6  1  0  0  0  0
 20 56  1  0  0  0  0
 21 10  1  0  0  0  0
 22 59  1  0  0  0  0
 22 21  2  0  0  0  0
 23 22  1  0  0  0  0
 24 23  2  0  0  0  0
 24 25  1  0  0  0  0
 25 26  2  0  0  0  0
 26 21  1  0  0  0  0
 26 63  1  0  0  0  0
 27 28  2  0  0  0  0
 28 64  1  0  0  0  0
 29 28  1  0  0  0  0
 29 65  1  0  0  0  0
 30 29  2  0  0  0  0
 31 32  2  0  0  0  0
 31 30  1  0  0  0  0
 32 27  1  0  0  0  0
 33 34  1  0  0  0  0
 34 69  1  0  0  0  0
 34 35  2  0  0  0  0
 35 70  1  0  0  0  0
 36 35  1  0  0  0  0
 36 71  1  0  0  0  0
 37 36  2  0  0  0  0
 38 33  2  0  0  0  0
 38 37  1  0  0  0  0
 39 17  1  0  0  0  0
 39 40  2  0  0  0  0
 40 74  1  0  0  0  0
 41 40  1  0  0  0  0
 41 75  1  0  0  0  0
 42 41  2  0  0  0  0
 43 44  2  0  0  0  0
 43 42  1  0  0  0  0
 44 39  1  0  0  0  0
 45  3  1  0  0  0  0
 49 11  1  0  0  0  0
 51 11  1  0  0  0  0
 52 12  1  0  0  0  0
 54 12  1  0  0  0  0
 55 17  1  0  0  0  0
 57 20  1  0  0  0  0
 58 20  1  0  0  0  0
 60 23  1  0  0  0  0
 61 24  1  0  0  0  0
 62 25  1  0  0  0  0
 66 30  1  0  0  0  0
 67 31  1  0  0  0  0
 68 32  1  0  0  0  0
 72 37  1  0  0  0  0
 73 38  1  0  0  0  0
 76 42  1  0  0  0  0
 77 43  1  0  0  0  0
 78 44  1  0  0  0  0
M  RAD  2  14   2  15   3
M  END
>  <File Format>
g03

$$$$
REDO_si_c_21.log
 OpenBabel02202018023D
Gaussian sw/gaussian//g16/g16 #p opt freq b3lyp/def2svp scrf=(smd,solvent=dichlo
 78 82  0  0  1  0  0  0  0  0999 V2000
   -1.6683    0.2487   -0.4410 C   0  0  2  0  0  0  0  0  0  0  0  0
   -0.2747    0.2672    0.0906 C   0  0  0  0  0  0  0  0  0  0  0  0
    0.7658    0.7253   -0.6469 C   0  0  0  0  0  0  0  0  0  0  0  0
    2.0683    0.7860   -0.2648 N   0  0  0  0  0  0  0  0  0  0  0  0
    3.0923    1.4807   -1.0747 C   0  0  0  0  0  0  0  0  0  0  0  0
    4.2229    1.4884   -0.1402 N   0  0  0  0  0  0  0  0  0  0  0  0
    3.9653    0.9303    1.0671 C   0  0  0  0  0  0  0  0  0  0  0  0
    2.5347    0.4091    1.0537 C   0  0  2  0  0  0  0  0  0  0  0  0
    4.7451    0.8206    2.0016 O   0  0  0  0  0  0  0  0  0  0  0  0
    2.5122   -1.1082    1.3694 C   0  0  0  0  0  0  0  0  0  0  0  0
    2.6629    2.9158   -1.4051 C   0  0  0  0  0  0  0  0  0  0  0  0
    3.4249    0.6928   -2.3453 C   0  0  0  0  0  0  0  0  0  0  0  0
   -2.5261    1.2816    0.3942 C   0  0  2  0  0  0  0  0  0  0  0  0
   -3.7923    1.5833   -0.2833 N   0  0  0  0  0  0  0  0  0  0  0  0
   -4.6696    1.9804   -0.8291 N   0  0  0  0  0  0  0  0  0  0  0  0
   -2.8622    0.8408    1.3414 H   0  0  0  0  0  0  0  0  0  0  0  0
   -2.2826   -1.1939   -0.5145 C   0  0  0  0  0  0  0  0  0  0  0  0
   -0.1260   -0.0902    1.1080 H   0  0  0  0  0  0  0  0  0  0  0  0
   -1.6629    0.6452   -1.4673 H   0  0  0  0  0  0  0  0  0  0  0  0
    5.5207    2.0196   -0.4898 C   0  0  0  0  0  0  0  0  0  0  0  0
    3.1137   -1.9384    0.2654 C   0  0  0  0  0  0  0  0  0  0  0  0
    4.5049   -2.0928    0.1508 C   0  0  0  0  0  0  0  0  0  0  0  0
    5.0590   -2.7971   -0.9220 C   0  0  0  0  0  0  0  0  0  0  0  0
    4.2295   -3.3611   -1.8973 C   0  0  0  0  0  0  0  0  0  0  0  0
    2.8424   -3.2194   -1.7887 C   0  0  0  0  0  0  0  0  0  0  0  0
    2.2920   -2.5121   -0.7164 C   0  0  0  0  0  0  0  0  0  0  0  0
   -1.8437    2.6105    0.6362 C   0  0  0  0  0  0  0  0  0  0  0  0
   -1.5074    3.4532   -0.4308 C   0  0  0  0  0  0  0  0  0  0  0  0
   -0.7790    4.6176   -0.1877 C   0  0  0  0  0  0  0  0  0  0  0  0
   -0.3819    4.9375    1.1161 C   0  0  0  0  0  0  0  0  0  0  0  0
   -0.7251    4.0977    2.1793 C   0  0  0  0  0  0  0  0  0  0  0  0
   -1.4646    2.9361    1.9430 C   0  0  0  0  0  0  0  0  0  0  0  0
   -1.8885   -2.1287    0.6192 C   0  0  0  0  0  0  0  0  0  0  0  0
   -1.3520   -3.3810    0.2801 C   0  0  0  0  0  0  0  0  0  0  0  0
   -0.9456   -4.2897    1.2606 C   0  0  0  0  0  0  0  0  0  0  0  0
   -1.0686   -3.9609    2.6128 C   0  0  0  0  0  0  0  0  0  0  0  0
   -1.6045   -2.7202    2.9695 C   0  0  0  0  0  0  0  0  0  0  0  0
   -2.0110   -1.8160    1.9838 C   0  0  0  0  0  0  0  0  0  0  0  0
   -3.7708   -1.1259   -0.8105 C   0  0  0  0  0  0  0  0  0  0  0  0
   -4.1793   -0.8901   -2.1351 C   0  0  0  0  0  0  0  0  0  0  0  0
   -5.5170   -0.6398   -2.4352 C   0  0  0  0  0  0  0  0  0  0  0  0
   -6.4780   -0.6435   -1.4140 C   0  0  0  0  0  0  0  0  0  0  0  0
   -6.0926   -0.9321   -0.1024 C   0  0  0  0  0  0  0  0  0  0  0  0
   -4.7491   -1.1727    0.1977 C   0  0  0  0  0  0  0  0  0  0  0  0
    0.5761    1.0832   -1.6631 H   0  0  0  0  0  0  0  0  0  0  0  0
    1.9592    0.9329    1.8402 H   0  0  0  0  0  0  0  0  0  0  0  0
    1.4806   -1.4287    1.5623 H   0  0  0  0  0  0  0  0  0  0  0  0
    3.0760   -1.2292    2.3067 H   0  0  0  0  0  0  0  0  0  0  0  0
    1.7869    2.9160   -2.0689 H   0  0  0  0  0  0  0  0  0  0  0  0
    2.4094    3.4588   -0.4827 H   0  0  0  0  0  0  0  0  0  0  0  0
    3.4711    3.4498   -1.9253 H   0  0  0  0  0  0  0  0  0  0  0  0
    4.1821    1.2191   -2.9452 H   0  0  0  0  0  0  0  0  0  0  0  0
    3.7983   -0.3077   -2.0889 H   0  0  0  0  0  0  0  0  0  0  0  0
    2.5221    0.5862   -2.9645 H   0  0  0  0  0  0  0  0  0  0  0  0
   -1.8077   -1.6085   -1.4143 H   0  0  0  0  0  0  0  0  0  0  0  0
    6.1687    1.9124    0.3895 H   0  0  0  0  0  0  0  0  0  0  0  0
    5.9664    1.4633   -1.3296 H   0  0  0  0  0  0  0  0  0  0  0  0
    5.4611    3.0852   -0.7612 H   0  0  0  0  0  0  0  0  0  0  0  0
    5.1567   -1.6515    0.9085 H   0  0  0  0  0  0  0  0  0  0  0  0
    6.1439   -2.9086   -0.9953 H   0  0  0  0  0  0  0  0  0  0  0  0
    4.6630   -3.9128   -2.7353 H   0  0  0  0  0  0  0  0  0  0  0  0
    2.1858   -3.6612   -2.5430 H   0  0  0  0  0  0  0  0  0  0  0  0
    1.2089   -2.3983   -0.6345 H   0  0  0  0  0  0  0  0  0  0  0  0
   -1.8058    3.2003   -1.4518 H   0  0  0  0  0  0  0  0  0  0  0  0
   -0.5146    5.2750   -1.0187 H   0  0  0  0  0  0  0  0  0  0  0  0
    0.1934    5.8472    1.3033 H   0  0  0  0  0  0  0  0  0  0  0  0
   -0.4195    4.3469    3.1978 H   0  0  0  0  0  0  0  0  0  0  0  0
   -1.7306    2.2719    2.7685 H   0  0  0  0  0  0  0  0  0  0  0  0
   -1.2415   -3.6426   -0.7754 H   0  0  0  0  0  0  0  0  0  0  0  0
   -0.5240   -5.2534    0.9646 H   0  0  0  0  0  0  0  0  0  0  0  0
   -0.7467   -4.6646    3.3842 H   0  0  0  0  0  0  0  0  0  0  0  0
   -1.7052   -2.4492    4.0234 H   0  0  0  0  0  0  0  0  0  0  0  0
   -2.4152   -0.8554    2.3047 H   0  0  0  0  0  0  0  0  0  0  0  0
   -3.4298   -0.8749   -2.9309 H   0  0  0  0  0  0  0  0  0  0  0  0
   -5.8165   -0.4385   -3.4665 H   0  0  0  0  0  0  0  0  0  0  0  0
   -7.5257   -0.4392   -1.6468 H   0  0  0  0  0  0  0  0  0  0  0  0
   -6.8394   -0.9614    0.6945 H   0  0  0  0  0  0  0  0  0  0  0  0
   -4.4608   -1.3903    1.2265 H   0  0  0  0  0  0  0  0  0  0  0  0
  1 19  1  6  0  0  0
  1  2  1  0  0  0  0
  1 13  1  0  0  0  0
  2 18  1  0  0  0  0
  3  4  1  0  0  0  0
  3  2  2  0  0  0  0
  4  8  1  0  0  0  0
  5  4  1  0  0  0  0
  5  6  1  0  0  0  0
  6  7  1  0  0  0  0
  7  9  2  0  0  0  0
  8  7  1  0  0  0  0
  8 10  1  0  0  0  0
  8 46  1  1  0  0  0
 10 47  1  0  0  0  0
 10 48  1  0  0  0  0
 11  5  1  0  0  0  0
 11 50  1  0  0  0  0
 12 53  1  0  0  0  0
 12  5  1  0  0  0  0
 13 27  1  0  0  0  0
 13 16  1  1  0  0  0
 14 13  1  0  0  0  0
 15 14  1  0  0  0  0
 17  1  1  0  0  0  0
 17 33  1  0  0  0  0
 20  6  1  0  0  0  0
 20 56  1  0  0  0  0
 21 10  1  0  0  0  0
 22 21  1  0  0  0  0
 22 59  1  0  0  0  0
 23 22  2  0  0  0  0
 24 25  2  0  0  0  0
 24 23  1  0  0  0  0
 25 26  1  0  0  0  0
 26 63  1  0  0  0  0
 26 21  2  0  0  0  0
 27 32  2  0  0  0  0
 28 29  2  0  0  0  0
 28 27  1  0  0  0  0
 29 30  1  0  0  0  0
 30 66  1  0  0  0  0
 30 31  2  0  0  0  0
 31 67  1  0  0  0  0
 32 31  1  0  0  0  0
 32 68  1  0  0  0  0
 33 38  1  0  0  0  0
 34 33  2  0  0  0  0
 34 35  1  0  0  0  0
 35 36  2  0  0  0  0
 36 37  1  0  0  0  0
 36 71  1  0  0  0  0
 37 72  1  0  0  0  0
 38 73  1  0  0  0  0
 38 37  2  0  0  0  0
 39 17  1  0  0  0  0
 39 44  2  0  0  0  0
 40 39  1  0  0  0  0
 41 40  2  0  0  0  0
 41 42  1  0  0  0  0
 42 43  2  0  0  0  0
 43 44  1  0  0  0  0
 43 77  1  0  0  0  0
 44 78  1  0  0  0  0
 45  3  1  0  0  0  0
 49 11  1  0  0  0  0
 51 11  1  0  0  0  0
 52 12  1  0  0  0  0
 54 12  1  0  0  0  0
 55 17  1  0  0  0  0
 57 20  1  0  0  0  0
 58 20  1  0  0  0  0
 60 23  1  0  0  0  0
 61 24  1  0  0  0  0
 62 25  1  0  0  0  0
 64 28  1  0  0  0  0
 65 29  1  0  0  0  0
 69 34  1  0  0  0  0
 70 35  1  0  0  0  0
 74 40  1  0  0  0  0
 75 41  1  0  0  0  0
 76 42  1  0  0  0  0
M  RAD  2  14   2  15   3
M  END
>  <File Format>
g03

$$$$
REDO_si_c_25.log
 OpenBabel02202018023D
Gaussian sw/gaussian//g16/g16 #p opt freq b3lyp/def2svp scrf=(smd,solvent=dichlo
 78 82  0  0  1  0  0  0  0  0999 V2000
    1.6344    0.7173    0.2921 C   0  0  2  0  0  0  0  0  0  0  0  0
    0.2894    0.8505   -0.3547 C   0  0  0  0  0  0  0  0  0  0  0  0
   -0.7902    1.2734    0.3480 C   0  0  0  0  0  0  0  0  0  0  0  0
   -2.0598    1.4317   -0.1124 N   0  0  0  0  0  0  0  0  0  0  0  0
   -3.1157    2.0760    0.6991 C   0  0  0  0  0  0  0  0  0  0  0  0
   -4.1693    2.2474   -0.3078 N   0  0  0  0  0  0  0  0  0  0  0  0
   -3.8391    1.8264   -1.5524 C   0  0  0  0  0  0  0  0  0  0  0  0
   -2.4399    1.2285   -1.4938 C   0  0  2  0  0  0  0  0  0  0  0  0
   -4.5443    1.8697   -2.5496 O   0  0  0  0  0  0  0  0  0  0  0  0
   -2.4698   -0.2450   -1.9704 C   0  0  0  0  0  0  0  0  0  0  0  0
   -2.6612    3.4417    1.2296 C   0  0  0  0  0  0  0  0  0  0  0  0
   -3.5770    1.1629    1.8392 C   0  0  0  0  0  0  0  0  0  0  0  0
    2.7074    1.5387   -0.4946 C   0  0  2  0  0  0  0  0  0  0  0  0
    2.7975    1.0453   -1.8701 N   0  0  0  0  0  0  0  0  0  0  0  0
    2.8043    0.7881   -2.9426 N   0  0  0  0  0  0  0  0  0  0  0  0
    2.2842    2.5433   -0.6697 H   0  0  0  0  0  0  0  0  0  0  0  0
    2.1363   -0.7319    0.6224 C   0  0  0  0  0  0  0  0  0  0  0  0
    0.1926    0.5842   -1.4076 H   0  0  0  0  0  0  0  0  0  0  0  0
    1.6104    1.2684    1.2421 H   0  0  0  0  0  0  0  0  0  0  0  0
   -5.4769    2.7743    0.0122 C   0  0  0  0  0  0  0  0  0  0  0  0
   -3.2548   -1.1360   -1.0431 C   0  0  0  0  0  0  0  0  0  0  0  0
   -4.6520   -1.2327   -1.1504 C   0  0  0  0  0  0  0  0  0  0  0  0
   -5.3880   -1.9940   -0.2382 C   0  0  0  0  0  0  0  0  0  0  0  0
   -4.7364   -2.6742    0.7960 C   0  0  0  0  0  0  0  0  0  0  0  0
   -3.3454   -2.5878    0.9097 C   0  0  0  0  0  0  0  0  0  0  0  0
   -2.6128   -1.8215   -0.0008 C   0  0  0  0  0  0  0  0  0  0  0  0
    4.0946    1.6495    0.1137 C   0  0  0  0  0  0  0  0  0  0  0  0
    4.1738    2.2914    1.3578 C   0  0  0  0  0  0  0  0  0  0  0  0
    5.4086    2.4233    1.9940 C   0  0  0  0  0  0  0  0  0  0  0  0
    6.5684    1.9253    1.3912 C   0  0  0  0  0  0  0  0  0  0  0  0
    6.4887    1.3001    0.1453 C   0  0  0  0  0  0  0  0  0  0  0  0
    5.2544    1.1613   -0.4964 C   0  0  0  0  0  0  0  0  0  0  0  0
    1.2037   -1.4172    1.6195 C   0  0  0  0  0  0  0  0  0  0  0  0
    0.7630   -2.7368    1.4461 C   0  0  0  0  0  0  0  0  0  0  0  0
   -0.0597   -3.3530    2.3955 C   0  0  0  0  0  0  0  0  0  0  0  0
   -0.4629   -2.6596    3.5379 C   0  0  0  0  0  0  0  0  0  0  0  0
   -0.0194   -1.3473    3.7315 C   0  0  0  0  0  0  0  0  0  0  0  0
    0.8085   -0.7390    2.7862 C   0  0  0  0  0  0  0  0  0  0  0  0
    2.4252   -1.5082   -0.6447 C   0  0  0  0  0  0  0  0  0  0  0  0
    1.4075   -1.8462   -1.5568 C   0  0  0  0  0  0  0  0  0  0  0  0
    1.7188   -2.4039   -2.7963 C   0  0  0  0  0  0  0  0  0  0  0  0
    3.0531   -2.6612   -3.1396 C   0  0  0  0  0  0  0  0  0  0  0  0
    4.0671   -2.3944   -2.2160 C   0  0  0  0  0  0  0  0  0  0  0  0
    3.7514   -1.8286   -0.9776 C   0  0  0  0  0  0  0  0  0  0  0  0
   -0.6646    1.5094    1.4083 H   0  0  0  0  0  0  0  0  0  0  0  0
   -1.7784    1.7982   -2.1742 H   0  0  0  0  0  0  0  0  0  0  0  0
   -1.4418   -0.6155   -2.0736 H   0  0  0  0  0  0  0  0  0  0  0  0
   -2.9175   -0.2312   -2.9754 H   0  0  0  0  0  0  0  0  0  0  0  0
   -1.8546    3.3258    1.9674 H   0  0  0  0  0  0  0  0  0  0  0  0
   -2.3021    4.0714    0.4018 H   0  0  0  0  0  0  0  0  0  0  0  0
   -3.4930    3.9556    1.7324 H   0  0  0  0  0  0  0  0  0  0  0  0
   -4.3309    1.6655    2.4633 H   0  0  0  0  0  0  0  0  0  0  0  0
   -4.0007    0.2328    1.4386 H   0  0  0  0  0  0  0  0  0  0  0  0
   -2.7218    0.9080    2.4824 H   0  0  0  0  0  0  0  0  0  0  0  0
    3.0995   -0.5992    1.1404 H   0  0  0  0  0  0  0  0  0  0  0  0
   -6.0469    2.8338   -0.9238 H   0  0  0  0  0  0  0  0  0  0  0  0
   -6.0131    2.1136    0.7120 H   0  0  0  0  0  0  0  0  0  0  0  0
   -5.4098    3.7806    0.4538 H   0  0  0  0  0  0  0  0  0  0  0  0
   -5.1642   -0.6973   -1.9531 H   0  0  0  0  0  0  0  0  0  0  0  0
   -6.4747   -2.0580   -0.3374 H   0  0  0  0  0  0  0  0  0  0  0  0
   -5.3108   -3.2708    1.5093 H   0  0  0  0  0  0  0  0  0  0  0  0
   -2.8250   -3.1110    1.7144 H   0  0  0  0  0  0  0  0  0  0  0  0
   -1.5289   -1.7448    0.1090 H   0  0  0  0  0  0  0  0  0  0  0  0
    3.2732    2.6909    1.8293 H   0  0  0  0  0  0  0  0  0  0  0  0
    5.4634    2.9220    2.9641 H   0  0  0  0  0  0  0  0  0  0  0  0
    7.5337    2.0297    1.8916 H   0  0  0  0  0  0  0  0  0  0  0  0
    7.3894    0.9132   -0.3361 H   0  0  0  0  0  0  0  0  0  0  0  0
    5.2158    0.6633   -1.4660 H   0  0  0  0  0  0  0  0  0  0  0  0
    1.0663   -3.3020    0.5650 H   0  0  0  0  0  0  0  0  0  0  0  0
   -0.3880   -4.3826    2.2336 H   0  0  0  0  0  0  0  0  0  0  0  0
   -1.1127   -3.1376    4.2749 H   0  0  0  0  0  0  0  0  0  0  0  0
   -0.3137   -0.7950    4.6275 H   0  0  0  0  0  0  0  0  0  0  0  0
    1.1583    0.2786    2.9720 H   0  0  0  0  0  0  0  0  0  0  0  0
    0.3661   -1.6605   -1.2971 H   0  0  0  0  0  0  0  0  0  0  0  0
    0.9172   -2.6411   -3.4999 H   0  0  0  0  0  0  0  0  0  0  0  0
    3.2957   -3.0888   -4.1153 H   0  0  0  0  0  0  0  0  0  0  0  0
    5.1076   -2.6204   -2.4610 H   0  0  0  0  0  0  0  0  0  0  0  0
    4.5469   -1.6078   -0.2630 H   0  0  0  0  0  0  0  0  0  0  0  0
  1 17  1  0  0  0  0
  1 19  1  1  0  0  0
  2  1  1  0  0  0  0
  2  3  2  0  0  0  0
  3 45  1  0  0  0  0
  4  3  1  0  0  0  0
  4  5  1  0  0  0  0
  5 11  1  0  0  0  0
  5 12  1  0  0  0  0
  6 20  1  0  0  0  0
  6  5  1  0  0  0  0
  7  8  1  0  0  0  0
  7  6  1  0  0  0  0
  8 46  1  6  0  0  0
  8  4  1  0  0  0  0
  9  7  2  0  0  0  0
 10  8  1  0  0  0  0
 10 21  1  0  0  0  0
 11 51  1  0  0  0  0
 11 49  1  0  0  0  0
 12 52  1  0  0  0  0
 12 54  1  0  0  0  0
 13 16  1  6  0  0  0
 13 27  1  0  0  0  0
 13  1  1  0  0  0  0
 14 13  1  0  0  0  0
 15 14  1  0  0  0  0
 17 55  1  0  0  0  0
 17 33  1  0  0  0  0
 18  2  1  0  0  0  0
 20 58  1  0  0  0  0
 20 57  1  0  0  0  0
 21 26  1  0  0  0  0
 22 21  2  0  0  0  0
 22 23  1  0  0  0  0
 23 24  2  0  0  0  0
 24 25  1  0  0  0  0
 24 61  1  0  0  0  0
 25 62  1  0  0  0  0
 26 63  1  0  0  0  0
 26 25  2  0  0  0  0
 27 28  1  0  0  0  0
 28 64  1  0  0  0  0
 28 29  2  0  0  0  0
 29 65  1  0  0  0  0
 30 66  1  0  0  0  0
 30 29  1  0  0  0  0
 31 30  2  0  0  0  0
 32 27  2  0  0  0  0
 32 31  1  0  0  0  0
 33 38  1  0  0  0  0
 34 33  2  0  0  0  0
 34 35  1  0  0  0  0
 35 36  2  0  0  0  0
 36 37  1  0  0  0  0
 36 71  1  0  0  0  0
 37 72  1  0  0  0  0
 38 73  1  0  0  0  0
 38 37  2  0  0  0  0
 39 17  1  0  0  0  0
 40 74  1  0  0  0  0
 40 39  2  0  0  0  0
 41 40  1  0  0  0  0
 42 41  2  0  0  0  0
 42 43  1  0  0  0  0
 43 44  2  0  0  0  0
 44 39  1  0  0  0  0
 44 78  1  0  0  0  0
 47 10  1  0  0  0  0
 48 10  1  0  0  0  0
 50 11  1  0  0  0  0
 53 12  1  0  0  0  0
 56 20  1  0  0  0  0
 59 22  1  0  0  0  0
 60 23  1  0  0  0  0
 67 31  1  0  0  0  0
 68 32  1  0  0  0  0
 69 34  1  0  0  0  0
 70 35  1  0  0  0  0
 75 41  1  0  0  0  0
 76 42  1  0  0  0  0
 77 43  1  0  0  0  0
M  RAD  2  14   2  15   3
M  END
>  <File Format>
g03

$$$$
REDO_si_c_27.log
 OpenBabel02202018023D
Gaussian sw/gaussian//g16/g16 #p opt freq b3lyp/def2svp scrf=(smd,solvent=dichlo
 78 82  0  0  1  0  0  0  0  0999 V2000
    1.6881   -0.3770   -0.4646 C   0  0  2  0  0  0  0  0  0  0  0  0
    0.1951   -0.3144   -0.3956 C   0  0  0  0  0  0  0  0  0  0  0  0
   -0.5848   -1.2877   -0.9264 C   0  0  0  0  0  0  0  0  0  0  0  0
   -1.9436   -1.3425   -0.9010 N   0  0  0  0  0  0  0  0  0  0  0  0
   -2.6875   -2.5747   -1.2351 C   0  0  0  0  0  0  0  0  0  0  0  0
   -4.0303   -2.2168   -0.7683 N   0  0  0  0  0  0  0  0  0  0  0  0
   -4.1169   -1.0091   -0.1507 C   0  0  0  0  0  0  0  0  0  0  0  0
   -2.7532   -0.3405   -0.2399 C   0  0  2  0  0  0  0  0  0  0  0  0
   -5.1183   -0.5256    0.3528 O   0  0  0  0  0  0  0  0  0  0  0  0
   -2.8268    0.9996   -1.0167 C   0  0  0  0  0  0  0  0  0  0  0  0
   -2.1531   -3.7824   -0.4538 C   0  0  0  0  0  0  0  0  0  0  0  0
   -2.6677   -2.8330   -2.7443 C   0  0  0  0  0  0  0  0  0  0  0  0
    2.1669   -0.7692    0.9716 C   0  0  2  0  0  0  0  0  0  0  0  0
    3.6517   -0.8601    1.0962 N   0  0  0  0  0  0  0  0  0  0  0  0
    4.7120   -1.0852    1.3126 N   0  0  0  0  0  0  0  0  0  0  0  0
    1.9332    0.0267    1.6908 H   0  0  0  0  0  0  0  0  0  0  0  0
    2.3282    0.9192   -1.0647 C   0  0  0  0  0  0  0  0  0  0  0  0
   -0.2409    0.5260    0.1447 H   0  0  0  0  0  0  0  0  0  0  0  0
    1.9786   -1.2161   -1.1105 H   0  0  0  0  0  0  0  0  0  0  0  0
   -5.1651   -3.1011   -0.9069 C   0  0  0  0  0  0  0  0  0  0  0  0
   -3.3028    2.1553   -0.1739 C   0  0  0  0  0  0  0  0  0  0  0  0
   -2.4231    2.7716    0.7309 C   0  0  0  0  0  0  0  0  0  0  0  0
   -2.8480    3.8321    1.5354 C   0  0  0  0  0  0  0  0  0  0  0  0
   -4.1641    4.2968    1.4454 C   0  0  0  0  0  0  0  0  0  0  0  0
   -5.0487    3.6918    0.5464 C   0  0  0  0  0  0  0  0  0  0  0  0
   -4.6208    2.6281   -0.2530 C   0  0  0  0  0  0  0  0  0  0  0  0
    1.6445   -2.1026    1.4585 C   0  0  0  0  0  0  0  0  0  0  0  0
    1.9372   -3.2841    0.7640 C   0  0  0  0  0  0  0  0  0  0  0  0
    1.3753   -4.4893    1.1861 C   0  0  0  0  0  0  0  0  0  0  0  0
    0.5187   -4.5144    2.2928 C   0  0  0  0  0  0  0  0  0  0  0  0
    0.2323   -3.3345    2.9856 C   0  0  0  0  0  0  0  0  0  0  0  0
    0.8027   -2.1270    2.5761 C   0  0  0  0  0  0  0  0  0  0  0  0
    1.7806    2.2057   -0.4739 C   0  0  0  0  0  0  0  0  0  0  0  0
    1.9704    2.5831    0.8673 C   0  0  0  0  0  0  0  0  0  0  0  0
    1.4233    3.7698    1.3654 C   0  0  0  0  0  0  0  0  0  0  0  0
    0.6782    4.6074    0.5312 C   0  0  0  0  0  0  0  0  0  0  0  0
    0.4789    4.2452   -0.8032 C   0  0  0  0  0  0  0  0  0  0  0  0
    1.0237    3.0564   -1.2950 C   0  0  0  0  0  0  0  0  0  0  0  0
    3.8458    0.7925   -1.1125 C   0  0  0  0  0  0  0  0  0  0  0  0
    4.7235    1.6503   -0.4326 C   0  0  0  0  0  0  0  0  0  0  0  0
    6.0957    1.3882   -0.4010 C   0  0  0  0  0  0  0  0  0  0  0  0
    6.6189    0.2757   -1.0665 C   0  0  0  0  0  0  0  0  0  0  0  0
    5.7630   -0.5493   -1.8067 C   0  0  0  0  0  0  0  0  0  0  0  0
    4.3951   -0.2865   -1.8341 C   0  0  0  0  0  0  0  0  0  0  0  0
   -0.1083   -2.1285   -1.4392 H   0  0  0  0  0  0  0  0  0  0  0  0
   -2.3761   -0.1436    0.7811 H   0  0  0  0  0  0  0  0  0  0  0  0
   -3.4761    0.8618   -1.8943 H   0  0  0  0  0  0  0  0  0  0  0  0
   -1.8161    1.2168   -1.3914 H   0  0  0  0  0  0  0  0  0  0  0  0
   -1.1263   -4.0238   -0.7611 H   0  0  0  0  0  0  0  0  0  0  0  0
   -2.1562   -3.5679    0.6249 H   0  0  0  0  0  0  0  0  0  0  0  0
   -2.7728   -4.6707   -0.6442 H   0  0  0  0  0  0  0  0  0  0  0  0
   -3.2294   -3.7440   -2.9982 H   0  0  0  0  0  0  0  0  0  0  0  0
   -3.1046   -1.9786   -3.2818 H   0  0  0  0  0  0  0  0  0  0  0  0
   -1.6307   -2.9722   -3.0852 H   0  0  0  0  0  0  0  0  0  0  0  0
    1.9778    0.8888   -2.1072 H   0  0  0  0  0  0  0  0  0  0  0  0
   -6.0391   -2.5845   -0.4899 H   0  0  0  0  0  0  0  0  0  0  0  0
   -5.3605   -3.3365   -1.9648 H   0  0  0  0  0  0  0  0  0  0  0  0
   -5.0154   -4.0441   -0.3570 H   0  0  0  0  0  0  0  0  0  0  0  0
   -1.3885    2.4267    0.7954 H   0  0  0  0  0  0  0  0  0  0  0  0
   -2.1452    4.3018    2.2282 H   0  0  0  0  0  0  0  0  0  0  0  0
   -4.4983    5.1286    2.0707 H   0  0  0  0  0  0  0  0  0  0  0  0
   -6.0789    4.0488    0.4686 H   0  0  0  0  0  0  0  0  0  0  0  0
   -5.3187    2.1500   -0.9438 H   0  0  0  0  0  0  0  0  0  0  0  0
    2.6000   -3.2651   -0.1053 H   0  0  0  0  0  0  0  0  0  0  0  0
    1.6027   -5.4118    0.6474 H   0  0  0  0  0  0  0  0  0  0  0  0
    0.0741   -5.4584    2.6161 H   0  0  0  0  0  0  0  0  0  0  0  0
   -0.4363   -3.3521    3.8491 H   0  0  0  0  0  0  0  0  0  0  0  0
    0.5799   -1.2001    3.1097 H   0  0  0  0  0  0  0  0  0  0  0  0
    2.5725    1.9679    1.5373 H   0  0  0  0  0  0  0  0  0  0  0  0
    1.5879    4.0423    2.4108 H   0  0  0  0  0  0  0  0  0  0  0  0
    0.2502    5.5340    0.9205 H   0  0  0  0  0  0  0  0  0  0  0  0
   -0.1097    4.8862   -1.4638 H   0  0  0  0  0  0  0  0  0  0  0  0
    0.8591    2.7780   -2.3392 H   0  0  0  0  0  0  0  0  0  0  0  0
    4.3380    2.5209    0.0962 H   0  0  0  0  0  0  0  0  0  0  0  0
    6.7596    2.0564    0.1527 H   0  0  0  0  0  0  0  0  0  0  0  0
    7.6901    0.0645   -1.0282 H   0  0  0  0  0  0  0  0  0  0  0  0
    6.1651   -1.4014   -2.3600 H   0  0  0  0  0  0  0  0  0  0  0  0
    3.7365   -0.9401   -2.4111 H   0  0  0  0  0  0  0  0  0  0  0  0
  1 19  1  6  0  0  0
  1  2  1  0  0  0  0
  1 13  1  0  0  0  0
  2 18  1  0  0  0  0
  3  4  1  0  0  0  0
  3  2  2  0  0  0  0
  4  8  1  0  0  0  0
  5  4  1  0  0  0  0
  5  6  1  0  0  0  0
  5 11  1  0  0  0  0
  6  7  1  0  0  0  0
  7  9  2  0  0  0  0
  8  7  1  0  0  0  0
  8 46  1  1  0  0  0
 10  8  1  0  0  0  0
 10 21  1  0  0  0  0
 11 50  1  0  0  0  0
 12  5  1  0  0  0  0
 13 14  1  0  0  0  0
 13 27  1  0  0  0  0
 13 16  1  1  0  0  0
 14 15  1  0  0  0  0
 17 33  1  0  0  0  0
 17  1  1  0  0  0  0
 20  6  1  0  0  0  0
 20 56  1  0  0  0  0
 20 58  1  0  0  0  0
 21 22  1  0  0  0  0
 22 59  1  0  0  0  0
 22 23  2  0  0  0  0
 23 60  1  0  0  0  0
 24 23  1  0  0  0  0
 24 61  1  0  0  0  0
 25 24  2  0  0  0  0
 26 21  2  0  0  0  0
 26 25  1  0  0  0  0
 27 32  2  0  0  0  0
 28 29  2  0  0  0  0
 28 27  1  0  0  0  0
 29 30  1  0  0  0  0
 30 66  1  0  0  0  0
 30 31  2  0  0  0  0
 31 67  1  0  0  0  0
 32 31  1  0  0  0  0
 32 68  1  0  0  0  0
 33 34  2  0  0  0  0
 34 35  1  0  0  0  0
 34 69  1  0  0  0  0
 35 70  1  0  0  0  0
 36 71  1  0  0  0  0
 36 35  2  0  0  0  0
 37 36  1  0  0  0  0
 38 37  2  0  0  0  0
 38 33  1  0  0  0  0
 39 17  1  0  0  0  0
 39 40  2  0  0  0  0
 40 41  1  0  0  0  0
 40 74  1  0  0  0  0
 41 75  1  0  0  0  0
 42 76  1  0  0  0  0
 42 41  2  0  0  0  0
 43 42  1  0  0  0  0
 44 43  2  0  0  0  0
 44 39  1  0  0  0  0
 45  3  1  0  0  0  0
 47 10  1  0  0  0  0
 48 10  1  0  0  0  0
 49 11  1  0  0  0  0
 51 11  1  0  0  0  0
 52 12  1  0  0  0  0
 53 12  1  0  0  0  0
 54 12  1  0  0  0  0
 55 17  1  0  0  0  0
 57 20  1  0  0  0  0
 62 25  1  0  0  0  0
 63 26  1  0  0  0  0
 64 28  1  0  0  0  0
 65 29  1  0  0  0  0
 72 37  1  0  0  0  0
 73 38  1  0  0  0  0
 77 43  1  0  0  0  0
 78 44  1  0  0  0  0
M  RAD  2  14   2  15   3
M  END
>  <File Format>
g03

$$$$
REDO_si_c_38.log
 OpenBabel02202018023D
Gaussian sw/gaussian//g16/g16 #p opt freq b3lyp/def2svp scrf=(smd,solvent=dichlo
 78 82  0  0  1  0  0  0  0  0999 V2000
   -1.8233    0.3081   -0.8232 C   0  0  2  0  0  0  0  0  0  0  0  0
   -0.3434    0.5269   -0.9950 C   0  0  0  0  0  0  0  0  0  0  0  0
    0.5527    0.5110    0.0216 C   0  0  0  0  0  0  0  0  0  0  0  0
    1.8837    0.8051    0.0266 N   0  0  0  0  0  0  0  0  0  0  0  0
    2.6517    1.4290   -1.0708 C   0  0  0  0  0  0  0  0  0  0  0  0
    3.9478    1.6494   -0.4101 N   0  0  0  0  0  0  0  0  0  0  0  0
    3.9996    1.2643    0.8864 C   0  0  0  0  0  0  0  0  0  0  0  0
    2.6538    0.6625    1.2520 C   0  0  2  0  0  0  0  0  0  0  0  0
    4.9613    1.3474    1.6368 O   0  0  0  0  0  0  0  0  0  0  0  0
    2.8136   -0.7932    1.7441 C   0  0  0  0  0  0  0  0  0  0  0  0
    2.0433    2.7780   -1.4770 C   0  0  0  0  0  0  0  0  0  0  0  0
    2.8233    0.4892   -2.2696 C   0  0  0  0  0  0  0  0  0  0  0  0
   -2.3909    1.1711    0.3577 C   0  0  2  0  0  0  0  0  0  0  0  0
   -3.8544    1.3609    0.1863 N   0  0  0  0  0  0  0  0  0  0  0  0
   -4.8955    1.7127    0.0577 N   0  0  0  0  0  0  0  0  0  0  0  0
   -2.3521    0.6331    1.3120 H   0  0  0  0  0  0  0  0  0  0  0  0
   -2.2854   -1.1922   -0.7974 C   0  0  0  0  0  0  0  0  0  0  0  0
   -0.0412    0.7853   -2.0082 H   0  0  0  0  0  0  0  0  0  0  0  0
   -2.2930    0.7311   -1.7230 H   0  0  0  0  0  0  0  0  0  0  0  0
    5.0949    2.1930   -1.1014 C   0  0  0  0  0  0  0  0  0  0  0  0
    3.3217   -1.7155    0.6652 C   0  0  0  0  0  0  0  0  0  0  0  0
    4.6926   -1.8096    0.3753 C   0  0  0  0  0  0  0  0  0  0  0  0
    5.1449   -2.6038   -0.6826 C   0  0  0  0  0  0  0  0  0  0  0  0
    4.2328   -3.3199   -1.4657 C   0  0  0  0  0  0  0  0  0  0  0  0
    2.8661   -3.2363   -1.1819 C   0  0  0  0  0  0  0  0  0  0  0  0
    2.4174   -2.4370   -0.1276 C   0  0  0  0  0  0  0  0  0  0  0  0
   -1.8183    2.5629    0.5069 C   0  0  0  0  0  0  0  0  0  0  0  0
   -1.8133    3.4545   -0.5741 C   0  0  0  0  0  0  0  0  0  0  0  0
   -1.2070    4.7022   -0.4359 C   0  0  0  0  0  0  0  0  0  0  0  0
   -0.6017    5.0581    0.7759 C   0  0  0  0  0  0  0  0  0  0  0  0
   -0.6153    4.1698    1.8547 C   0  0  0  0  0  0  0  0  0  0  0  0
   -1.2333    2.9231    1.7258 C   0  0  0  0  0  0  0  0  0  0  0  0
   -1.5540   -2.1501    0.1300 C   0  0  0  0  0  0  0  0  0  0  0  0
   -1.1852   -3.4010   -0.3931 C   0  0  0  0  0  0  0  0  0  0  0  0
   -0.5700   -4.3718    0.4004 C   0  0  0  0  0  0  0  0  0  0  0  0
   -0.2981   -4.1075    1.7451 C   0  0  0  0  0  0  0  0  0  0  0  0
   -0.6539   -2.8682    2.2828 C   0  0  0  0  0  0  0  0  0  0  0  0
   -1.2807   -1.9046    1.4861 C   0  0  0  0  0  0  0  0  0  0  0  0
   -3.7999   -1.2499   -0.6591 C   0  0  0  0  0  0  0  0  0  0  0  0
   -4.4383   -1.4955    0.5686 C   0  0  0  0  0  0  0  0  0  0  0  0
   -5.8241   -1.3642    0.6892 C   0  0  0  0  0  0  0  0  0  0  0  0
   -6.5924   -0.9890   -0.4159 C   0  0  0  0  0  0  0  0  0  0  0  0
   -5.9719   -0.7911   -1.6580 C   0  0  0  0  0  0  0  0  0  0  0  0
   -4.5913   -0.9324   -1.7784 C   0  0  0  0  0  0  0  0  0  0  0  0
    0.2005    0.2425    1.0209 H   0  0  0  0  0  0  0  0  0  0  0  0
    2.2159    1.2612    2.0719 H   0  0  0  0  0  0  0  0  0  0  0  0
    1.8390   -1.1458    2.1124 H   0  0  0  0  0  0  0  0  0  0  0  0
    3.5039   -0.7645    2.6011 H   0  0  0  0  0  0  0  0  0  0  0  0
    1.0405    2.6515   -1.9023 H   0  0  0  0  0  0  0  0  0  0  0  0
    1.9690    3.4347   -0.5980 H   0  0  0  0  0  0  0  0  0  0  0  0
    2.6698    3.2669   -2.2368 H   0  0  0  0  0  0  0  0  0  0  0  0
    3.4054    0.9830   -3.0616 H   0  0  0  0  0  0  0  0  0  0  0  0
    3.3426   -0.4277   -1.9618 H   0  0  0  0  0  0  0  0  0  0  0  0
    1.8499    0.2129   -2.6943 H   0  0  0  0  0  0  0  0  0  0  0  0
   -2.0517   -1.5305   -1.8166 H   0  0  0  0  0  0  0  0  0  0  0  0
    5.8987    2.3104   -0.3634 H   0  0  0  0  0  0  0  0  0  0  0  0
    5.4420    1.5148   -1.8972 H   0  0  0  0  0  0  0  0  0  0  0  0
    4.8702    3.1753   -1.5445 H   0  0  0  0  0  0  0  0  0  0  0  0
    5.4079   -1.2473    0.9798 H   0  0  0  0  0  0  0  0  0  0  0  0
    6.2155   -2.6659   -0.8947 H   0  0  0  0  0  0  0  0  0  0  0  0
    4.5873   -3.9425   -2.2912 H   0  0  0  0  0  0  0  0  0  0  0  0
    2.1438   -3.7922   -1.7852 H   0  0  0  0  0  0  0  0  0  0  0  0
    1.3499   -2.3662    0.0807 H   0  0  0  0  0  0  0  0  0  0  0  0
   -2.2750    3.1694   -1.5229 H   0  0  0  0  0  0  0  0  0  0  0  0
   -1.1992    5.3979   -1.2778 H   0  0  0  0  0  0  0  0  0  0  0  0
   -0.1206    6.0334    0.8788 H   0  0  0  0  0  0  0  0  0  0  0  0
   -0.1458    4.4466    2.8011 H   0  0  0  0  0  0  0  0  0  0  0  0
   -1.2444    2.2233    2.5649 H   0  0  0  0  0  0  0  0  0  0  0  0
   -1.3876   -3.6160   -1.4457 H   0  0  0  0  0  0  0  0  0  0  0  0
   -0.2920   -5.3333   -0.0378 H   0  0  0  0  0  0  0  0  0  0  0  0
    0.1923   -4.8588    2.3683 H   0  0  0  0  0  0  0  0  0  0  0  0
   -0.4466   -2.6461    3.3323 H   0  0  0  0  0  0  0  0  0  0  0  0
   -1.5487   -0.9565    1.9522 H   0  0  0  0  0  0  0  0  0  0  0  0
   -3.8493   -1.7782    1.4417 H   0  0  0  0  0  0  0  0  0  0  0  0
   -6.3038   -1.5450    1.6540 H   0  0  0  0  0  0  0  0  0  0  0  0
   -7.6739   -0.8687   -0.3186 H   0  0  0  0  0  0  0  0  0  0  0  0
   -6.5712   -0.5235   -2.5315 H   0  0  0  0  0  0  0  0  0  0  0  0
   -4.1086   -0.7657   -2.7451 H   0  0  0  0  0  0  0  0  0  0  0  0
  1 19  1  6  0  0  0
  1 17  1  0  0  0  0
  1 13  1  0  0  0  0
  2  1  1  0  0  0  0
  2  3  2  0  0  0  0
  3  4  1  0  0  0  0
  3 45  1  0  0  0  0
  4  8  1  0  0  0  0
  5  6  1  0  0  0  0
  5  4  1  0  0  0  0
  6  7  1  0  0  0  0
  7  8  1  0  0  0  0
  7  9  2  0  0  0  0
  8 10  1  0  0  0  0
  8 46  1  1  0  0  0
 10 47  1  0  0  0  0
 10 48  1  0  0  0  0
 11  5  1  0  0  0  0
 11 50  1  0  0  0  0
 12 53  1  0  0  0  0
 12  5  1  0  0  0  0
 13 27  1  0  0  0  0
 13 16  1  1  0  0  0
 14 13  1  0  0  0  0
 15 14  1  0  0  0  0
 17 39  1  0  0  0  0
 17 33  1  0  0  0  0
 18  2  1  0  0  0  0
 20  6  1  0  0  0  0
 20 56  1  0  0  0  0
 21 10  1  0  0  0  0
 22 21  1  0  0  0  0
 22 59  1  0  0  0  0
 23 22  2  0  0  0  0
 24 25  2  0  0  0  0
 24 23  1  0  0  0  0
 25 26  1  0  0  0  0
 26 63  1  0  0  0  0
 26 21  2  0  0  0  0
 27 32  2  0  0  0  0
 28 29  2  0  0  0  0
 28 27  1  0  0  0  0
 29 30  1  0  0  0  0
 30 66  1  0  0  0  0
 30 31  2  0  0  0  0
 31 67  1  0  0  0  0
 32 31  1  0  0  0  0
 32 68  1  0  0  0  0
 33 38  1  0  0  0  0
 34 33  2  0  0  0  0
 34 35  1  0  0  0  0
 35 36  2  0  0  0  0
 36 37  1  0  0  0  0
 36 71  1  0  0  0  0
 37 72  1  0  0  0  0
 38 73  1  0  0  0  0
 38 37  2  0  0  0  0
 39 40  2  0  0  0  0
 40 41  1  0  0  0  0
 40 74  1  0  0  0  0
 41 75  1  0  0  0  0
 42 76  1  0  0  0  0
 42 41  2  0  0  0  0
 43 42  1  0  0  0  0
 44 43  2  0  0  0  0
 44 39  1  0  0  0  0
 49 11  1  0  0  0  0
 51 11  1  0  0  0  0
 52 12  1  0  0  0  0
 54 12  1  0  0  0  0
 55 17  1  0  0  0  0
 57 20  1  0  0  0  0
 58 20  1  0  0  0  0
 60 23  1  0  0  0  0
 61 24  1  0  0  0  0
 62 25  1  0  0  0  0
 64 28  1  0  0  0  0
 65 29  1  0  0  0  0
 69 34  1  0  0  0  0
 70 35  1  0  0  0  0
 77 43  1  0  0  0  0
 78 44  1  0  0  0  0
M  RAD  2  14   2  15   3
M  END
>  <File Format>
g03

$$$$
