# Supplementary material for: Predicting Absolute Rate Constants for Huisgen Reactions of Unsaturated Iminium Ions with Diazoalkanes
Source: Angew Chem Int Ed Engl. 2020 May 11;59(30):12527–33. doi: 10.1002/anie.202003029 (PMC7383640; doi:10.1002/anie.202003029)
Supplement: Supplementary file 2 — Supplementary [file ANIE-59-12527-s002.zip › geometries/si_d+6a_stepwise_im_to_trans_e.sdf]

REDO_si_c_17_cts1.log
 OpenBabel02202018023D
Gaussian sw/gaussian//g16/g16 #p opt=(calcfc,ts,noeigentest) freq b3lyp scrf=(sm
 78 82  0  0  1  0  0  0  0  0999 V2000
   -1.7351    0.1794    0.1305 C   0  0  2  0  0  0  0  0  0  0  0  0
   -0.3132    0.3188    0.6013 C   0  0  0  0  0  0  0  0  0  0  0  0
    0.6859    0.7002   -0.2312 C   0  0  0  0  0  0  0  0  0  0  0  0
    1.9940    0.8781    0.0838 N   0  0  0  0  0  0  0  0  0  0  0  0
    2.9484    1.5107   -0.8529 C   0  0  0  0  0  0  0  0  0  0  0  0
    4.1060    1.7054    0.0270 N   0  0  0  0  0  0  0  0  0  0  0  0
    3.9218    1.3023    1.3073 C   0  0  0  0  0  0  0  0  0  0  0  0
    2.5262    0.7038    1.4187 C   0  0  2  0  0  0  0  0  0  0  0  0
    4.7369    1.3624    2.2158 O   0  0  0  0  0  0  0  0  0  0  0  0
    2.6031   -0.7624    1.9137 C   0  0  0  0  0  0  0  0  0  0  0  0
    2.4214    2.8623   -1.3527 C   0  0  0  0  0  0  0  0  0  0  0  0
    3.2886    0.5786   -2.0190 C   0  0  0  0  0  0  0  0  0  0  0  0
   -2.4147    1.4473    0.6605 C   0  0  2  0  0  0  0  0  0  0  0  0
   -3.9877    1.4754    0.2474 N   0  0  0  0  0  0  0  0  0  0  0  0
   -4.9666    1.8086   -0.1409 N   0  0  0  0  0  0  0  0  0  0  0  0
   -2.5332    1.4158    1.7516 H   0  0  0  0  0  0  0  0  0  0  0  0
   -2.3717   -1.1345    0.6525 C   0  0  0  0  0  0  0  0  0  0  0  0
   -0.1360    0.1256    1.6608 H   0  0  0  0  0  0  0  0  0  0  0  0
   -1.7739    0.2035   -0.9666 H   0  0  0  0  0  0  0  0  0  0  0  0
    5.3668    2.2265   -0.4496 C   0  0  0  0  0  0  0  0  0  0  0  0
    3.2594   -1.6776    0.9124 C   0  0  0  0  0  0  0  0  0  0  0  0
    4.6583   -1.7482    0.8061 C   0  0  0  0  0  0  0  0  0  0  0  0
    5.2608   -2.5357   -0.1788 C   0  0  0  0  0  0  0  0  0  0  0  0
    4.4724   -3.2686   -1.0725 C   0  0  0  0  0  0  0  0  0  0  0  0
    3.0791   -3.2113   -0.9699 C   0  0  0  0  0  0  0  0  0  0  0  0
    2.4790   -2.4200    0.0136 C   0  0  0  0  0  0  0  0  0  0  0  0
   -1.9204    2.7710    0.1654 C   0  0  0  0  0  0  0  0  0  0  0  0
   -1.6214    3.7739    1.0976 C   0  0  0  0  0  0  0  0  0  0  0  0
   -1.1006    4.9946    0.6628 C   0  0  0  0  0  0  0  0  0  0  0  0
   -0.9014    5.2225   -0.7016 C   0  0  0  0  0  0  0  0  0  0  0  0
   -1.2230    4.2291   -1.6357 C   0  0  0  0  0  0  0  0  0  0  0  0
   -1.7306    3.0051   -1.2062 C   0  0  0  0  0  0  0  0  0  0  0  0
   -3.8598   -1.1955    0.3559 C   0  0  0  0  0  0  0  0  0  0  0  0
   -4.7874   -1.1020    1.4077 C   0  0  0  0  0  0  0  0  0  0  0  0
   -6.1569   -1.0233    1.1472 C   0  0  0  0  0  0  0  0  0  0  0  0
   -6.6173   -1.0401   -0.1725 C   0  0  0  0  0  0  0  0  0  0  0  0
   -5.7037   -1.1783   -1.2274 C   0  0  0  0  0  0  0  0  0  0  0  0
   -4.3384   -1.2654   -0.9650 C   0  0  0  0  0  0  0  0  0  0  0  0
   -1.6275   -2.3605    0.1435 C   0  0  0  0  0  0  0  0  0  0  0  0
   -1.3893   -3.4277    1.0213 C   0  0  0  0  0  0  0  0  0  0  0  0
   -0.7528   -4.5922    0.5824 C   0  0  0  0  0  0  0  0  0  0  0  0
   -0.3456   -4.7084   -0.7492 C   0  0  0  0  0  0  0  0  0  0  0  0
   -0.5704   -3.6478   -1.6322 C   0  0  0  0  0  0  0  0  0  0  0  0
   -1.2009   -2.4829   -1.1883 C   0  0  0  0  0  0  0  0  0  0  0  0
    0.4465    0.8884   -1.2812 H   0  0  0  0  0  0  0  0  0  0  0  0
    1.9444    1.2885    2.1562 H   0  0  0  0  0  0  0  0  0  0  0  0
    1.5908   -1.1210    2.1422 H   0  0  0  0  0  0  0  0  0  0  0  0
    3.1689   -0.7372    2.8574 H   0  0  0  0  0  0  0  0  0  0  0  0
    1.5383    2.7242   -1.9923 H   0  0  0  0  0  0  0  0  0  0  0  0
    2.1442    3.5008   -0.5010 H   0  0  0  0  0  0  0  0  0  0  0  0
    3.1856    3.3781   -1.9520 H   0  0  0  0  0  0  0  0  0  0  0  0
    3.9797    1.0674   -2.7215 H   0  0  0  0  0  0  0  0  0  0  0  0
    3.7450   -0.3489   -1.6486 H   0  0  0  0  0  0  0  0  0  0  0  0
    2.3725    0.3241   -2.5720 H   0  0  0  0  0  0  0  0  0  0  0  0
   -2.2617   -1.1202    1.7469 H   0  0  0  0  0  0  0  0  0  0  0  0
    6.0351    2.3187    0.4160 H   0  0  0  0  0  0  0  0  0  0  0  0
    5.8285    1.5460   -1.1830 H   0  0  0  0  0  0  0  0  0  0  0  0
    5.2429    3.2173   -0.9132 H   0  0  0  0  0  0  0  0  0  0  0  0
    5.2772   -1.1749    1.5001 H   0  0  0  0  0  0  0  0  0  0  0  0
    6.3510   -2.5795   -0.2468 H   0  0  0  0  0  0  0  0  0  0  0  0
    4.9430   -3.8859   -1.8421 H   0  0  0  0  0  0  0  0  0  0  0  0
    2.4526   -3.7835   -1.6579 H   0  0  0  0  0  0  0  0  0  0  0  0
    1.3905   -2.3728    0.0819 H   0  0  0  0  0  0  0  0  0  0  0  0
   -1.7803    3.5882    2.1624 H   0  0  0  0  0  0  0  0  0  0  0  0
   -0.8536    5.7698    1.3913 H   0  0  0  0  0  0  0  0  0  0  0  0
   -0.4977    6.1789   -1.0417 H   0  0  0  0  0  0  0  0  0  0  0  0
   -1.0733    4.4112   -2.7021 H   0  0  0  0  0  0  0  0  0  0  0  0
   -1.9780    2.2307   -1.9355 H   0  0  0  0  0  0  0  0  0  0  0  0
   -4.4255   -1.0652    2.4385 H   0  0  0  0  0  0  0  0  0  0  0  0
   -6.8653   -0.9353    1.9743 H   0  0  0  0  0  0  0  0  0  0  0  0
   -7.6867   -0.9614   -0.3820 H   0  0  0  0  0  0  0  0  0  0  0  0
   -6.0629   -1.2111   -2.2586 H   0  0  0  0  0  0  0  0  0  0  0  0
   -3.6345   -1.3604   -1.7936 H   0  0  0  0  0  0  0  0  0  0  0  0
   -1.7099   -3.3439    2.0633 H   0  0  0  0  0  0  0  0  0  0  0  0
   -0.5730   -5.4099    1.2848 H   0  0  0  0  0  0  0  0  0  0  0  0
    0.1549   -5.6159   -1.0950 H   0  0  0  0  0  0  0  0  0  0  0  0
   -0.2443   -3.7228   -2.6725 H   0  0  0  0  0  0  0  0  0  0  0  0
   -1.3514   -1.6610   -1.8910 H   0  0  0  0  0  0  0  0  0  0  0  0
  1 19  1  6  0  0  0
  1  2  1  0  0  0  0
  1 17  1  0  0  0  0
  1 13  1  0  0  0  0
  2 18  1  0  0  0  0
  3  4  1  0  0  0  0
  3  2  2  0  0  0  0
  4  8  1  0  0  0  0
  5  6  1  0  0  0  0
  5  4  1  0  0  0  0
  6  7  1  0  0  0  0
  7  8  1  0  0  0  0
  7  9  2  0  0  0  0
  8 10  1  0  0  0  0
  8 46  1  1  0  0  0
 10 47  1  0  0  0  0
 10 48  1  0  0  0  0
 11  5  1  0  0  0  0
 11 50  1  0  0  0  0
 12 53  1  0  0  0  0
 12  5  1  0  0  0  0
 13 16  1  1  0  0  0
 14 13  1  0  0  0  0
 15 14  1  0  0  0  0
 17 55  1  0  0  0  0
 20  6  1  0  0  0  0
 20 56  1  0  0  0  0
 21 10  1  0  0  0  0
 22 21  1  0  0  0  0
 22 59  1  0  0  0  0
 23 22  2  0  0  0  0
 24 25  2  0  0  0  0
 24 23  1  0  0  0  0
 25 26  1  0  0  0  0
 26 63  1  0  0  0  0
 26 21  2  0  0  0  0
 27 13  1  0  0  0  0
 27 28  2  0  0  0  0
 28 64  1  0  0  0  0
 29 28  1  0  0  0  0
 29 65  1  0  0  0  0
 30 29  2  0  0  0  0
 31 32  2  0  0  0  0
 31 30  1  0  0  0  0
 32 27  1  0  0  0  0
 33 17  1  0  0  0  0
 33 34  2  0  0  0  0
 34 69  1  0  0  0  0
 35 34  1  0  0  0  0
 35 70  1  0  0  0  0
 36 35  2  0  0  0  0
 37 38  2  0  0  0  0
 37 36  1  0  0  0  0
 38 33  1  0  0  0  0
 39 17  1  0  0  0  0
 39 40  2  0  0  0  0
 40 74  1  0  0  0  0
 41 40  1  0  0  0  0
 41 75  1  0  0  0  0
 42 41  2  0  0  0  0
 43 44  2  0  0  0  0
 43 42  1  0  0  0  0
 44 39  1  0  0  0  0
 45  3  1  0  0  0  0
 49 11  1  0  0  0  0
 51 11  1  0  0  0  0
 52 12  1  0  0  0  0
 54 12  1  0  0  0  0
 57 20  1  0  0  0  0
 58 20  1  0  0  0  0
 60 23  1  0  0  0  0
 61 24  1  0  0  0  0
 62 25  1  0  0  0  0
 66 30  1  0  0  0  0
 67 31  1  0  0  0  0
 68 32  1  0  0  0  0
 71 36  1  0  0  0  0
 72 37  1  0  0  0  0
 73 38  1  0  0  0  0
 76 42  1  0  0  0  0
 77 43  1  0  0  0  0
 78 44  1  0  0  0  0
M  RAD  2  14   2  15   3
M  END
>  <File Format>
g03

$$$$
REDO_si_c_18_cts1.log
 OpenBabel02202018023D
Gaussian sw/gaussian//g16/g16 #p opt=(calcfc,ts,noeigentest) freq b3lyp scrf=(sm
 78 82  0  0  1  0  0  0  0  0999 V2000
   -1.5982    0.1384   -0.3273 C   0  0  2  0  0  0  0  0  0  0  0  0
   -0.1958    0.0949    0.2123 C   0  0  0  0  0  0  0  0  0  0  0  0
    0.8335    0.7149   -0.4143 C   0  0  0  0  0  0  0  0  0  0  0  0
    2.1308    0.7413   -0.0128 N   0  0  0  0  0  0  0  0  0  0  0  0
    3.1269    1.6397   -0.6343 C   0  0  0  0  0  0  0  0  0  0  0  0
    4.2621    1.4630    0.2778 N   0  0  0  0  0  0  0  0  0  0  0  0
    4.0259    0.6356    1.3246 C   0  0  0  0  0  0  0  0  0  0  0  0
    2.6090    0.0938    1.1903 C   0  0  2  0  0  0  0  0  0  0  0  0
    4.8135    0.3355    2.2094 O   0  0  0  0  0  0  0  0  0  0  0  0
    2.6212   -1.4549    1.1497 C   0  0  0  0  0  0  0  0  0  0  0  0
    2.6440    3.0956   -0.6169 C   0  0  0  0  0  0  0  0  0  0  0  0
    3.4788    1.1851   -2.0539 C   0  0  0  0  0  0  0  0  0  0  0  0
   -2.3258    1.1020    0.6161 C   0  0  2  0  0  0  0  0  0  0  0  0
   -3.8975    1.1890    0.2921 N   0  0  0  0  0  0  0  0  0  0  0  0
   -4.9360    1.5501    0.1917 N   0  0  0  0  0  0  0  0  0  0  0  0
   -2.3926    0.7088    1.6387 H   0  0  0  0  0  0  0  0  0  0  0  0
   -2.2294   -1.2862   -0.5024 C   0  0  0  0  0  0  0  0  0  0  0  0
   -0.0500   -0.4311    1.1554 H   0  0  0  0  0  0  0  0  0  0  0  0
   -1.5796    0.6100   -1.3176 H   0  0  0  0  0  0  0  0  0  0  0  0
    5.5478    2.0839    0.0527 C   0  0  0  0  0  0  0  0  0  0  0  0
    3.2627   -1.9939   -0.1027 C   0  0  0  0  0  0  0  0  0  0  0  0
    2.4748   -2.3360   -1.2124 C   0  0  0  0  0  0  0  0  0  0  0  0
    3.0632   -2.7619   -2.4066 C   0  0  0  0  0  0  0  0  0  0  0  0
    4.4551   -2.8486   -2.5106 C   0  0  0  0  0  0  0  0  0  0  0  0
    5.2511   -2.5136   -1.4100 C   0  0  0  0  0  0  0  0  0  0  0  0
    4.6591   -2.0911   -0.2165 C   0  0  0  0  0  0  0  0  0  0  0  0
   -1.8848    2.5349    0.5786 C   0  0  0  0  0  0  0  0  0  0  0  0
   -1.4978    3.1553    1.7741 C   0  0  0  0  0  0  0  0  0  0  0  0
   -1.0030    4.4608    1.7502 C   0  0  0  0  0  0  0  0  0  0  0  0
   -0.9186    5.1543    0.5394 C   0  0  0  0  0  0  0  0  0  0  0  0
   -1.3297    4.5433   -0.6520 C   0  0  0  0  0  0  0  0  0  0  0  0
   -1.8097    3.2349   -0.6362 C   0  0  0  0  0  0  0  0  0  0  0  0
   -1.9748   -2.1844    0.6931 C   0  0  0  0  0  0  0  0  0  0  0  0
   -2.5563   -1.9700    1.9550 C   0  0  0  0  0  0  0  0  0  0  0  0
   -2.2136   -2.7699    3.0492 C   0  0  0  0  0  0  0  0  0  0  0  0
   -1.2818   -3.8020    2.9049 C   0  0  0  0  0  0  0  0  0  0  0  0
   -0.7005   -4.0316    1.6550 C   0  0  0  0  0  0  0  0  0  0  0  0
   -1.0469   -3.2294    0.5644 C   0  0  0  0  0  0  0  0  0  0  0  0
   -3.6653   -1.1796   -0.9983 C   0  0  0  0  0  0  0  0  0  0  0  0
   -4.7714   -1.7003   -0.3073 C   0  0  0  0  0  0  0  0  0  0  0  0
   -6.0719   -1.4460   -0.7486 C   0  0  0  0  0  0  0  0  0  0  0  0
   -6.2919   -0.6870   -1.9023 C   0  0  0  0  0  0  0  0  0  0  0  0
   -5.1968   -0.2260   -2.6432 C   0  0  0  0  0  0  0  0  0  0  0  0
   -3.9007   -0.4773   -2.1990 C   0  0  0  0  0  0  0  0  0  0  0  0
    0.6383    1.2566   -1.3446 H   0  0  0  0  0  0  0  0  0  0  0  0
    2.0224    0.4106    2.0737 H   0  0  0  0  0  0  0  0  0  0  0  0
    1.5938   -1.8306    1.2389 H   0  0  0  0  0  0  0  0  0  0  0  0
    3.1711   -1.7786    2.0463 H   0  0  0  0  0  0  0  0  0  0  0  0
    1.7650    3.2187   -1.2654 H   0  0  0  0  0  0  0  0  0  0  0  0
    2.3718    3.3940    0.4064 H   0  0  0  0  0  0  0  0  0  0  0  0
    3.4280    3.7706   -0.9901 H   0  0  0  0  0  0  0  0  0  0  0  0
    4.2142    1.8634   -2.5109 H   0  0  0  0  0  0  0  0  0  0  0  0
    3.8867    0.1654   -2.0396 H   0  0  0  0  0  0  0  0  0  0  0  0
    2.5771    1.1978   -2.6838 H   0  0  0  0  0  0  0  0  0  0  0  0
   -1.6401   -1.7042   -1.3323 H   0  0  0  0  0  0  0  0  0  0  0  0
    6.1859    1.8444    0.9129 H   0  0  0  0  0  0  0  0  0  0  0  0
    6.0251    1.6958   -0.8614 H   0  0  0  0  0  0  0  0  0  0  0  0
    5.4565    3.1776   -0.0316 H   0  0  0  0  0  0  0  0  0  0  0  0
    1.3878   -2.2598   -1.1361 H   0  0  0  0  0  0  0  0  0  0  0  0
    2.4330   -3.0252   -3.2602 H   0  0  0  0  0  0  0  0  0  0  0  0
    4.9180   -3.1802   -3.4435 H   0  0  0  0  0  0  0  0  0  0  0  0
    6.3397   -2.5841   -1.4803 H   0  0  0  0  0  0  0  0  0  0  0  0
    5.2848   -1.8268    0.6391 H   0  0  0  0  0  0  0  0  0  0  0  0
   -1.5645    2.6061    2.7159 H   0  0  0  0  0  0  0  0  0  0  0  0
   -0.6857    4.9378    2.6800 H   0  0  0  0  0  0  0  0  0  0  0  0
   -0.5355    6.1772    0.5224 H   0  0  0  0  0  0  0  0  0  0  0  0
   -1.2727    5.0895   -1.5960 H   0  0  0  0  0  0  0  0  0  0  0  0
   -2.1296    2.7591   -1.5661 H   0  0  0  0  0  0  0  0  0  0  0  0
   -3.2976   -1.1821    2.0986 H   0  0  0  0  0  0  0  0  0  0  0  0
   -2.6800   -2.5849    4.0201 H   0  0  0  0  0  0  0  0  0  0  0  0
   -1.0126   -4.4244    3.7617 H   0  0  0  0  0  0  0  0  0  0  0  0
    0.0301   -4.8340    1.5265 H   0  0  0  0  0  0  0  0  0  0  0  0
   -0.5766   -3.4068   -0.4060 H   0  0  0  0  0  0  0  0  0  0  0  0
   -4.6235   -2.2912    0.5954 H   0  0  0  0  0  0  0  0  0  0  0  0
   -6.9199   -1.8398   -0.1834 H   0  0  0  0  0  0  0  0  0  0  0  0
   -7.3105   -0.4769   -2.2368 H   0  0  0  0  0  0  0  0  0  0  0  0
   -5.3569    0.3346   -3.5672 H   0  0  0  0  0  0  0  0  0  0  0  0
   -3.0554   -0.1083   -2.7848 H   0  0  0  0  0  0  0  0  0  0  0  0
  1 19  1  6  0  0  0
  1  2  1  0  0  0  0
  1 13  1  0  0  0  0
  2 18  1  0  0  0  0
  3  4  1  0  0  0  0
  3  2  2  0  0  0  0
  4  8  1  0  0  0  0
  5 11  1  0  0  0  0
  5  4  1  0  0  0  0
  5  6  1  0  0  0  0
  6  7  1  0  0  0  0
  7  9  2  0  0  0  0
  8  7  1  0  0  0  0
  8 46  1  1  0  0  0
 10  8  1  0  0  0  0
 10 47  1  0  0  0  0
 10 48  1  0  0  0  0
 11 50  1  0  0  0  0
 12 53  1  0  0  0  0
 12  5  1  0  0  0  0
 13 16  1  1  0  0  0
 14 13  1  0  0  0  0
 15 14  1  0  0  0  0
 17  1  1  0  0  0  0
 17 33  1  0  0  0  0
 20  6  1  0  0  0  0
 20 56  1  0  0  0  0
 21 10  1  0  0  0  0
 22 59  1  0  0  0  0
 22 21  2  0  0  0  0
 23 22  1  0  0  0  0
 24 23  2  0  0  0  0
 24 25  1  0  0  0  0
 25 26  2  0  0  0  0
 26 21  1  0  0  0  0
 26 63  1  0  0  0  0
 27 13  1  0  0  0  0
 27 28  2  0  0  0  0
 28 64  1  0  0  0  0
 29 28  1  0  0  0  0
 29 65  1  0  0  0  0
 30 29  2  0  0  0  0
 31 32  2  0  0  0  0
 31 30  1  0  0  0  0
 32 27  1  0  0  0  0
 33 34  1  0  0  0  0
 34 69  1  0  0  0  0
 34 35  2  0  0  0  0
 35 70  1  0  0  0  0
 36 35  1  0  0  0  0
 36 71  1  0  0  0  0
 37 36  2  0  0  0  0
 38 33  2  0  0  0  0
 38 37  1  0  0  0  0
 39 17  1  0  0  0  0
 39 40  2  0  0  0  0
 40 74  1  0  0  0  0
 41 40  1  0  0  0  0
 41 75  1  0  0  0  0
 42 41  2  0  0  0  0
 43 44  2  0  0  0  0
 43 42  1  0  0  0  0
 44 39  1  0  0  0  0
 45  3  1  0  0  0  0
 49 11  1  0  0  0  0
 51 11  1  0  0  0  0
 52 12  1  0  0  0  0
 54 12  1  0  0  0  0
 55 17  1  0  0  0  0
 57 20  1  0  0  0  0
 58 20  1  0  0  0  0
 60 23  1  0  0  0  0
 61 24  1  0  0  0  0
 62 25  1  0  0  0  0
 66 30  1  0  0  0  0
 67 31  1  0  0  0  0
 68 32  1  0  0  0  0
 72 37  1  0  0  0  0
 73 38  1  0  0  0  0
 76 42  1  0  0  0  0
 77 43  1  0  0  0  0
 78 44  1  0  0  0  0
M  RAD  2  14   2  15   3
M  END
>  <File Format>
g03

$$$$
REDO_si_c_27_cts1.log
 OpenBabel02202018023D
Gaussian sw/gaussian//g16/g16 #p opt=(calcfc,ts,noeigentest) freq b3lyp scrf=(sm
 78 82  0  0  1  0  0  0  0  0999 V2000
    1.6672   -0.3214   -0.5097 C   0  0  2  0  0  0  0  0  0  0  0  0
    0.1662   -0.2719   -0.4385 C   0  0  0  0  0  0  0  0  0  0  0  0
   -0.6012   -1.2704   -0.9405 C   0  0  0  0  0  0  0  0  0  0  0  0
   -1.9575   -1.3564   -0.8925 N   0  0  0  0  0  0  0  0  0  0  0  0
   -2.6715   -2.6198   -1.1752 C   0  0  0  0  0  0  0  0  0  0  0  0
   -4.0124   -2.2903   -0.6833 N   0  0  0  0  0  0  0  0  0  0  0  0
   -4.1207   -1.0708   -0.0930 C   0  0  0  0  0  0  0  0  0  0  0  0
   -2.7783   -0.3669   -0.2258 C   0  0  2  0  0  0  0  0  0  0  0  0
   -5.1247   -0.6042    0.4214 O   0  0  0  0  0  0  0  0  0  0  0  0
   -2.9037    0.9608   -1.0165 C   0  0  0  0  0  0  0  0  0  0  0  0
   -2.0803   -3.7895   -0.3772 C   0  0  0  0  0  0  0  0  0  0  0  0
   -2.6803   -2.9170   -2.6770 C   0  0  0  0  0  0  0  0  0  0  0  0
    2.0848   -0.7333    0.9065 C   0  0  2  0  0  0  0  0  0  0  0  0
    3.6896   -0.7290    1.0814 N   0  0  0  0  0  0  0  0  0  0  0  0
    4.7151   -0.9574    1.4205 N   0  0  0  0  0  0  0  0  0  0  0  0
    1.8363    0.0268    1.6569 H   0  0  0  0  0  0  0  0  0  0  0  0
    2.3054    0.9880   -1.0818 C   0  0  0  0  0  0  0  0  0  0  0  0
   -0.2749    0.5698    0.0948 H   0  0  0  0  0  0  0  0  0  0  0  0
    1.9586   -1.1427   -1.1768 H   0  0  0  0  0  0  0  0  0  0  0  0
   -5.1225   -3.2115   -0.7729 C   0  0  0  0  0  0  0  0  0  0  0  0
   -3.3885    2.1137   -0.1745 C   0  0  0  0  0  0  0  0  0  0  0  0
   -2.5002    2.7696    0.6932 C   0  0  0  0  0  0  0  0  0  0  0  0
   -2.9327    3.8262    1.4988 C   0  0  0  0  0  0  0  0  0  0  0  0
   -4.2654    4.2472    1.4469 C   0  0  0  0  0  0  0  0  0  0  0  0
   -5.1586    3.6031    0.5843 C   0  0  0  0  0  0  0  0  0  0  0  0
   -4.7228    2.5435   -0.2162 C   0  0  0  0  0  0  0  0  0  0  0  0
    1.6992   -2.1142    1.3441 C   0  0  0  0  0  0  0  0  0  0  0  0
    2.0292   -3.2365    0.5683 C   0  0  0  0  0  0  0  0  0  0  0  0
    1.6016   -4.5021    0.9657 C   0  0  0  0  0  0  0  0  0  0  0  0
    0.8389   -4.6509    2.1309 C   0  0  0  0  0  0  0  0  0  0  0  0
    0.5161   -3.5340    2.9070 C   0  0  0  0  0  0  0  0  0  0  0  0
    0.9555   -2.2658    2.5219 C   0  0  0  0  0  0  0  0  0  0  0  0
    1.7357    2.2625   -0.4856 C   0  0  0  0  0  0  0  0  0  0  0  0
    1.9036    2.6279    0.8618 C   0  0  0  0  0  0  0  0  0  0  0  0
    1.3351    3.8025    1.3647 C   0  0  0  0  0  0  0  0  0  0  0  0
    0.5909    4.6400    0.5293 C   0  0  0  0  0  0  0  0  0  0  0  0
    0.4140    4.2897   -0.8113 C   0  0  0  0  0  0  0  0  0  0  0  0
    0.9797    3.1126   -1.3080 C   0  0  0  0  0  0  0  0  0  0  0  0
    3.8253    0.8729   -1.0938 C   0  0  0  0  0  0  0  0  0  0  0  0
    4.6801    1.7563   -0.4155 C   0  0  0  0  0  0  0  0  0  0  0  0
    6.0539    1.5119   -0.3529 C   0  0  0  0  0  0  0  0  0  0  0  0
    6.6034    0.3931   -0.9866 C   0  0  0  0  0  0  0  0  0  0  0  0
    5.7732   -0.4550   -1.7296 C   0  0  0  0  0  0  0  0  0  0  0  0
    4.4030   -0.2114   -1.7871 C   0  0  0  0  0  0  0  0  0  0  0  0
   -0.1136   -2.1116   -1.4422 H   0  0  0  0  0  0  0  0  0  0  0  0
   -2.3816   -0.1462    0.7830 H   0  0  0  0  0  0  0  0  0  0  0  0
   -3.5698    0.7962   -1.8766 H   0  0  0  0  0  0  0  0  0  0  0  0
   -1.9077    1.1984   -1.4171 H   0  0  0  0  0  0  0  0  0  0  0  0
   -1.0552   -4.0092   -0.7062 H   0  0  0  0  0  0  0  0  0  0  0  0
   -2.0614   -3.5469    0.6954 H   0  0  0  0  0  0  0  0  0  0  0  0
   -2.6776   -4.7006   -0.5269 H   0  0  0  0  0  0  0  0  0  0  0  0
   -3.2165   -3.8527   -2.8934 H   0  0  0  0  0  0  0  0  0  0  0  0
   -3.1592   -2.0922   -3.2247 H   0  0  0  0  0  0  0  0  0  0  0  0
   -1.6477   -3.0295   -3.0404 H   0  0  0  0  0  0  0  0  0  0  0  0
    1.9789    0.9687   -2.1324 H   0  0  0  0  0  0  0  0  0  0  0  0
   -6.0002   -2.7142   -0.3407 H   0  0  0  0  0  0  0  0  0  0  0  0
   -5.3402   -3.4736   -1.8201 H   0  0  0  0  0  0  0  0  0  0  0  0
   -4.9274   -4.1384   -0.2101 H   0  0  0  0  0  0  0  0  0  0  0  0
   -1.4532    2.4597    0.7273 H   0  0  0  0  0  0  0  0  0  0  0  0
   -2.2232    4.3269    2.1624 H   0  0  0  0  0  0  0  0  0  0  0  0
   -4.6060    5.0756    2.0733 H   0  0  0  0  0  0  0  0  0  0  0  0
   -6.2019    3.9261    0.5361 H   0  0  0  0  0  0  0  0  0  0  0  0
   -5.4269    2.0345   -0.8780 H   0  0  0  0  0  0  0  0  0  0  0  0
    2.6232   -3.1205   -0.3410 H   0  0  0  0  0  0  0  0  0  0  0  0
    1.8604   -5.3766    0.3648 H   0  0  0  0  0  0  0  0  0  0  0  0
    0.4986   -5.6433    2.4355 H   0  0  0  0  0  0  0  0  0  0  0  0
   -0.0772   -3.6493    3.8166 H   0  0  0  0  0  0  0  0  0  0  0  0
    0.7048   -1.3875    3.1210 H   0  0  0  0  0  0  0  0  0  0  0  0
    2.5042    2.0139    1.5339 H   0  0  0  0  0  0  0  0  0  0  0  0
    1.4825    4.0660    2.4149 H   0  0  0  0  0  0  0  0  0  0  0  0
    0.1469    5.5574    0.9224 H   0  0  0  0  0  0  0  0  0  0  0  0
   -0.1730    4.9307   -1.4733 H   0  0  0  0  0  0  0  0  0  0  0  0
    0.8326    2.8438   -2.3572 H   0  0  0  0  0  0  0  0  0  0  0  0
    4.2738    2.6318    0.0889 H   0  0  0  0  0  0  0  0  0  0  0  0
    6.6990    2.1985    0.2005 H   0  0  0  0  0  0  0  0  0  0  0  0
    7.6761    0.1960   -0.9232 H   0  0  0  0  0  0  0  0  0  0  0  0
    6.1969   -1.3111   -2.2600 H   0  0  0  0  0  0  0  0  0  0  0  0
    3.7647   -0.8830   -2.3659 H   0  0  0  0  0  0  0  0  0  0  0  0
  1 19  1  6  0  0  0
  1  2  1  0  0  0  0
  1 13  1  0  0  0  0
  2 18  1  0  0  0  0
  3  4  1  0  0  0  0
  3  2  2  0  0  0  0
  4  8  1  0  0  0  0
  5  4  1  0  0  0  0
  5  6  1  0  0  0  0
  5 11  1  0  0  0  0
  6  7  1  0  0  0  0
  7  9  2  0  0  0  0
  8  7  1  0  0  0  0
  8 46  1  1  0  0  0
 10  8  1  0  0  0  0
 10 21  1  0  0  0  0
 11 50  1  0  0  0  0
 12  5  1  0  0  0  0
 13 14  1  0  0  0  0
 13 27  1  0  0  0  0
 13 16  1  1  0  0  0
 14 15  1  0  0  0  0
 17  1  1  0  0  0  0
 17 33  1  0  0  0  0
 20  6  1  0  0  0  0
 20 56  1  0  0  0  0
 20 58  1  0  0  0  0
 21 22  1  0  0  0  0
 22 59  1  0  0  0  0
 22 23  2  0  0  0  0
 23 60  1  0  0  0  0
 24 23  1  0  0  0  0
 24 61  1  0  0  0  0
 25 24  2  0  0  0  0
 26 21  2  0  0  0  0
 26 25  1  0  0  0  0
 27 32  2  0  0  0  0
 28 29  2  0  0  0  0
 28 27  1  0  0  0  0
 29 30  1  0  0  0  0
 30 66  1  0  0  0  0
 30 31  2  0  0  0  0
 31 67  1  0  0  0  0
 32 31  1  0  0  0  0
 32 68  1  0  0  0  0
 33 34  2  0  0  0  0
 34 35  1  0  0  0  0
 34 69  1  0  0  0  0
 35 70  1  0  0  0  0
 36 71  1  0  0  0  0
 36 35  2  0  0  0  0
 37 36  1  0  0  0  0
 38 37  2  0  0  0  0
 38 33  1  0  0  0  0
 39 17  1  0  0  0  0
 39 40  2  0  0  0  0
 40 41  1  0  0  0  0
 40 74  1  0  0  0  0
 41 75  1  0  0  0  0
 42 76  1  0  0  0  0
 42 41  2  0  0  0  0
 43 42  1  0  0  0  0
 44 43  2  0  0  0  0
 44 39  1  0  0  0  0
 45  3  1  0  0  0  0
 47 10  1  0  0  0  0
 48 10  1  0  0  0  0
 49 11  1  0  0  0  0
 51 11  1  0  0  0  0
 52 12  1  0  0  0  0
 53 12  1  0  0  0  0
 54 12  1  0  0  0  0
 55 17  1  0  0  0  0
 57 20  1  0  0  0  0
 62 25  1  0  0  0  0
 63 26  1  0  0  0  0
 64 28  1  0  0  0  0
 65 29  1  0  0  0  0
 72 37  1  0  0  0  0
 73 38  1  0  0  0  0
 77 43  1  0  0  0  0
 78 44  1  0  0  0  0
M  RAD  2  14   2  15   3
M  END
>  <File Format>
g03

$$$$
