# Supplementary material for: Predicting Absolute Rate Constants for Huisgen Reactions of Unsaturated Iminium Ions with Diazoalkanes
Source: Angew Chem Int Ed Engl. 2020 May 11;59(30):12527–33. doi: 10.1002/anie.202003029 (PMC7383640; doi:10.1002/anie.202003029)
Supplement: Supplementary file 2 — Supplementary [file ANIE-59-12527-s002.zip › geometries/si_ts_1a+6_concerted.sdf]

REDO_a_ss_7_ts1_rts_1.log
 OpenBabel02202017073D
Gaussian sw/gaussian//g16/g16 #p opt=(calcfc,ts,noeigentest) freq b3lyp scrf=(sm
 65 67  0  0  1  0  0  0  0  0999 V2000
    2.5988   -1.5602   -0.5927 C   0  0  0  0  0  0  0  0  0  0  0  0
    1.5767    0.1283   -0.5586 C   0  0  0  0  0  0  0  0  0  0  0  0
    0.3347   -0.0952    0.1271 C   0  0  0  0  0  0  0  0  0  0  0  0
   -0.7489   -0.6751   -0.5262 C   0  0  0  0  0  0  0  0  0  0  0  0
   -1.9550   -0.8768   -0.0191 N   0  0  0  0  0  0  0  0  0  0  0  0
   -3.0062   -1.6425   -0.7524 C   0  0  0  0  0  0  0  0  0  0  0  0
   -4.0521   -1.7121    0.2696 N   0  0  0  0  0  0  0  0  0  0  0  0
   -3.7438   -1.1261    1.4517 C   0  0  0  0  0  0  0  0  0  0  0  0
   -2.3615   -0.4975    1.3296 C   0  0  2  0  0  0  0  0  0  0  0  0
   -4.4534   -1.0562    2.4412 O   0  0  0  0  0  0  0  0  0  0  0  0
   -2.4389    1.0260    1.5930 C   0  0  0  0  0  0  0  0  0  0  0  0
   -2.4925   -3.0424   -1.1024 C   0  0  0  0  0  0  0  0  0  0  0  0
   -3.4778   -0.8813   -1.9914 C   0  0  0  0  0  0  0  0  0  0  0  0
    2.2972   -2.0038   -1.5513 H   0  0  0  0  0  0  0  0  0  0  0  0
    1.5006    0.1614   -1.6502 H   0  0  0  0  0  0  0  0  0  0  0  0
   -5.3448   -2.3109    0.0144 C   0  0  0  0  0  0  0  0  0  0  0  0
   -3.1800    1.7699    0.5116 C   0  0  0  0  0  0  0  0  0  0  0  0
   -2.4756    2.3838   -0.5351 C   0  0  0  0  0  0  0  0  0  0  0  0
   -3.1550    3.0087   -1.5848 C   0  0  0  0  0  0  0  0  0  0  0  0
   -4.5530    3.0260   -1.6028 C   0  0  0  0  0  0  0  0  0  0  0  0
   -5.2655    2.4224   -0.5610 C   0  0  0  0  0  0  0  0  0  0  0  0
   -4.5839    1.8004    0.4884 C   0  0  0  0  0  0  0  0  0  0  0  0
    2.5279    1.1238   -0.0032 C   0  0  0  0  0  0  0  0  0  0  0  0
    2.6372    1.3579    1.3793 C   0  0  0  0  0  0  0  0  0  0  0  0
    3.5700    2.2707    1.8721 C   0  0  0  0  0  0  0  0  0  0  0  0
    4.4149    2.9576    0.9937 C   0  0  0  0  0  0  0  0  0  0  0  0
    4.3189    2.7281   -0.3822 C   0  0  0  0  0  0  0  0  0  0  0  0
    3.3838    1.8169   -0.8750 C   0  0  0  0  0  0  0  0  0  0  0  0
    1.9488   -2.2523    0.4111 N   0  0  0  0  0  0  0  0  0  0  0  0
    1.0431   -2.3074    1.0934 N   0  0  0  0  0  0  0  0  0  0  0  0
    4.0559   -1.3452   -0.4539 C   0  0  0  0  0  0  0  0  0  0  0  0
    4.6626   -1.1855    0.8020 C   0  0  0  0  0  0  0  0  0  0  0  0
    6.0192   -0.8758    0.8851 C   0  0  0  0  0  0  0  0  0  0  0  0
    6.7783   -0.7157   -0.2801 C   0  0  0  0  0  0  0  0  0  0  0  0
    6.1776   -0.8778   -1.5317 C   0  0  0  0  0  0  0  0  0  0  0  0
    4.8206   -1.1936   -1.6200 C   0  0  0  0  0  0  0  0  0  0  0  0
    0.2141    0.2789    1.1408 H   0  0  0  0  0  0  0  0  0  0  0  0
   -0.6134   -1.0160   -1.5573 H   0  0  0  0  0  0  0  0  0  0  0  0
   -1.6830   -0.9575    2.0682 H   0  0  0  0  0  0  0  0  0  0  0  0
   -1.4263    1.4330    1.7075 H   0  0  0  0  0  0  0  0  0  0  0  0
   -2.9459    1.1288    2.5640 H   0  0  0  0  0  0  0  0  0  0  0  0
   -1.6868   -2.9876   -1.8481 H   0  0  0  0  0  0  0  0  0  0  0  0
   -2.1173   -3.5469   -0.1998 H   0  0  0  0  0  0  0  0  0  0  0  0
   -3.3036   -3.6435   -1.5367 H   0  0  0  0  0  0  0  0  0  0  0  0
   -4.2470   -1.4622   -2.5200 H   0  0  0  0  0  0  0  0  0  0  0  0
   -3.8930    0.0953   -1.7110 H   0  0  0  0  0  0  0  0  0  0  0  0
   -2.6386   -0.7282   -2.6849 H   0  0  0  0  0  0  0  0  0  0  0  0
   -5.9092   -2.2896    0.9551 H   0  0  0  0  0  0  0  0  0  0  0  0
   -5.9021   -1.7433   -0.7474 H   0  0  0  0  0  0  0  0  0  0  0  0
   -5.2443   -3.3545   -0.3195 H   0  0  0  0  0  0  0  0  0  0  0  0
   -1.3826    2.3664   -0.5261 H   0  0  0  0  0  0  0  0  0  0  0  0
   -2.5909    3.4841   -2.3913 H   0  0  0  0  0  0  0  0  0  0  0  0
   -5.0862    3.5136   -2.4228 H   0  0  0  0  0  0  0  0  0  0  0  0
   -6.3584    2.4383   -0.5639 H   0  0  0  0  0  0  0  0  0  0  0  0
   -5.1441    1.3296    1.2994 H   0  0  0  0  0  0  0  0  0  0  0  0
    2.0017    0.8129    2.0800 H   0  0  0  0  0  0  0  0  0  0  0  0
    3.6439    2.4418    2.9487 H   0  0  0  0  0  0  0  0  0  0  0  0
    5.1482    3.6687    1.3818 H   0  0  0  0  0  0  0  0  0  0  0  0
    4.9773    3.2585   -1.0742 H   0  0  0  0  0  0  0  0  0  0  0  0
    3.3141    1.6334   -1.9498 H   0  0  0  0  0  0  0  0  0  0  0  0
    4.0728   -1.3007    1.7138 H   0  0  0  0  0  0  0  0  0  0  0  0
    6.4865   -0.7524    1.8647 H   0  0  0  0  0  0  0  0  0  0  0  0
    7.8401   -0.4683   -0.2104 H   0  0  0  0  0  0  0  0  0  0  0  0
    6.7670   -0.7590   -2.4437 H   0  0  0  0  0  0  0  0  0  0  0  0
    4.3467   -1.3172   -2.5967 H   0  0  0  0  0  0  0  0  0  0  0  0
  1 31  1  0  0  0  0
  1 29  1  0  0  0  0
  2 23  1  0  0  0  0
  2  3  1  0  0  0  0
  3 37  1  0  0  0  0
  4  5  1  0  0  0  0
  4  3  2  0  0  0  0
  5  9  1  0  0  0  0
  6  5  1  0  0  0  0
  6  7  1  0  0  0  0
  7  8  1  0  0  0  0
  8 10  2  0  0  0  0
  9  8  1  0  0  0  0
  9 11  1  0  0  0  0
  9 39  1  1  0  0  0
 11 40  1  0  0  0  0
 11 41  1  0  0  0  0
 12  6  1  0  0  0  0
 12 43  1  0  0  0  0
 13 46  1  0  0  0  0
 13  6  1  0  0  0  0
 14  1  1  0  0  0  0
 15  2  1  0  0  0  0
 16  7  1  0  0  0  0
 16 48  1  0  0  0  0
 17 11  1  0  0  0  0
 18 51  1  0  0  0  0
 18 17  2  0  0  0  0
 19 18  1  0  0  0  0
 20 19  2  0  0  0  0
 20 21  1  0  0  0  0
 21 22  2  0  0  0  0
 22 17  1  0  0  0  0
 22 55  1  0  0  0  0
 23 24  2  0  0  0  0
 24 25  1  0  0  0  0
 24 56  1  0  0  0  0
 25 57  1  0  0  0  0
 26 58  1  0  0  0  0
 26 25  2  0  0  0  0
 27 26  1  0  0  0  0
 28 27  2  0  0  0  0
 28 23  1  0  0  0  0
 29 30  2  0  0  0  0
 31 32  2  0  0  0  0
 32 33  1  0  0  0  0
 32 61  1  0  0  0  0
 33 62  1  0  0  0  0
 34 63  1  0  0  0  0
 34 33  2  0  0  0  0
 35 34  1  0  0  0  0
 36 35  2  0  0  0  0
 36 31  1  0  0  0  0
 38  4  1  0  0  0  0
 42 12  1  0  0  0  0
 44 12  1  0  0  0  0
 45 13  1  0  0  0  0
 47 13  1  0  0  0  0
 49 16  1  0  0  0  0
 50 16  1  0  0  0  0
 52 19  1  0  0  0  0
 53 20  1  0  0  0  0
 54 21  1  0  0  0  0
 59 27  1  0  0  0  0
 60 28  1  0  0  0  0
 64 35  1  0  0  0  0
 65 36  1  0  0  0  0
M  RAD  3   1   2   2   2  30   2
M  END
>  <File Format>
g03

$$$$
REDO_a_ss_7_ts1_rts_2.log
 OpenBabel02202017073D
Gaussian sw/gaussian//g16/g16 #p opt=(calcfc,ts,noeigentest) freq b3lyp scrf=(sm
 65 68  0  0  1  0  0  0  0  0999 V2000
    2.8382   -1.3363   -1.3123 C   0  0  2  0  0  0  0  0  0  0  0  0
    1.6502    0.1837   -1.2028 C   0  0  1  0  0  0  0  0  0  0  0  0
    0.5151   -0.1506   -0.3949 C   0  0  0  0  0  0  0  0  0  0  0  0
   -0.6820   -0.5394   -0.9742 C   0  0  0  0  0  0  0  0  0  0  0  0
   -1.8185   -0.8243   -0.3391 N   0  0  0  0  0  0  0  0  0  0  0  0
   -3.0258   -1.3077   -1.0655 C   0  0  0  0  0  0  0  0  0  0  0  0
   -3.9051   -1.6366    0.0590 N   0  0  0  0  0  0  0  0  0  0  0  0
   -3.3715   -1.4273    1.2863 C   0  0  0  0  0  0  0  0  0  0  0  0
   -1.9755   -0.8432    1.1086 C   0  0  2  0  0  0  0  0  0  0  0  0
   -3.9134   -1.6204    2.3626 O   0  0  0  0  0  0  0  0  0  0  0  0
   -1.8827    0.5340    1.8099 C   0  0  0  0  0  0  0  0  0  0  0  0
   -2.6998   -2.5618   -1.8827 C   0  0  0  0  0  0  0  0  0  0  0  0
   -3.6217   -0.2021   -1.9387 C   0  0  0  0  0  0  0  0  0  0  0  0
    3.3397   -1.1743   -2.2725 H   0  0  0  0  0  0  0  0  0  0  0  0
    1.4250    0.2346   -2.2744 H   0  0  0  0  0  0  0  0  0  0  0  0
   -5.2657   -2.0911   -0.1289 C   0  0  0  0  0  0  0  0  0  0  0  0
   -2.7134    1.5921    1.1304 C   0  0  0  0  0  0  0  0  0  0  0  0
   -2.1306    2.4558    0.1909 C   0  0  0  0  0  0  0  0  0  0  0  0
   -2.9076    3.3884   -0.5021 C   0  0  0  0  0  0  0  0  0  0  0  0
   -4.2835    3.4683   -0.2660 C   0  0  0  0  0  0  0  0  0  0  0  0
   -4.8743    2.6157    0.6727 C   0  0  0  0  0  0  0  0  0  0  0  0
   -4.0947    1.6859    1.3658 C   0  0  0  0  0  0  0  0  0  0  0  0
    2.6114    1.2387   -0.7720 C   0  0  0  0  0  0  0  0  0  0  0  0
    2.7961    1.5819    0.5779 C   0  0  0  0  0  0  0  0  0  0  0  0
    3.7432    2.5402    0.9393 C   0  0  0  0  0  0  0  0  0  0  0  0
    4.5186    3.1713   -0.0395 C   0  0  0  0  0  0  0  0  0  0  0  0
    4.3387    2.8410   -1.3860 C   0  0  0  0  0  0  0  0  0  0  0  0
    3.3945    1.8784   -1.7476 C   0  0  0  0  0  0  0  0  0  0  0  0
    1.9272   -2.3582   -1.4106 N   0  0  0  0  0  0  0  0  0  0  0  0
    0.9021   -2.8094   -1.2777 N   0  0  0  0  0  0  0  0  0  0  0  0
    3.7414   -1.4229   -0.1318 C   0  0  0  0  0  0  0  0  0  0  0  0
    3.2893   -1.8958    1.1100 C   0  0  0  0  0  0  0  0  0  0  0  0
    4.1314   -1.8424    2.2211 C   0  0  0  0  0  0  0  0  0  0  0  0
    5.4214   -1.3131    2.1023 C   0  0  0  0  0  0  0  0  0  0  0  0
    5.8728   -0.8454    0.8646 C   0  0  0  0  0  0  0  0  0  0  0  0
    5.0383   -0.9035   -0.2523 C   0  0  0  0  0  0  0  0  0  0  0  0
    0.5975   -0.0766    0.6880 H   0  0  0  0  0  0  0  0  0  0  0  0
   -0.7353   -0.5824   -2.0657 H   0  0  0  0  0  0  0  0  0  0  0  0
   -1.2374   -1.5260    1.5650 H   0  0  0  0  0  0  0  0  0  0  0  0
   -0.8341    0.8527    1.8635 H   0  0  0  0  0  0  0  0  0  0  0  0
   -2.2261    0.3624    2.8411 H   0  0  0  0  0  0  0  0  0  0  0  0
   -2.0128   -2.3231   -2.7068 H   0  0  0  0  0  0  0  0  0  0  0  0
   -2.2395   -3.3280   -1.2420 H   0  0  0  0  0  0  0  0  0  0  0  0
   -3.6176   -2.9714   -2.3278 H   0  0  0  0  0  0  0  0  0  0  0  0
   -4.5007   -0.5771   -2.4825 H   0  0  0  0  0  0  0  0  0  0  0  0
   -3.9183    0.6577   -1.3241 H   0  0  0  0  0  0  0  0  0  0  0  0
   -2.8845    0.1310   -2.6836 H   0  0  0  0  0  0  0  0  0  0  0  0
   -5.6860   -2.2929    0.8644 H   0  0  0  0  0  0  0  0  0  0  0  0
   -5.8765   -1.3199   -0.6242 H   0  0  0  0  0  0  0  0  0  0  0  0
   -5.3015   -3.0143   -0.7271 H   0  0  0  0  0  0  0  0  0  0  0  0
   -1.0563    2.3918   -0.0008 H   0  0  0  0  0  0  0  0  0  0  0  0
   -2.4371    4.0551   -1.2294 H   0  0  0  0  0  0  0  0  0  0  0  0
   -4.8930    4.1964   -0.8071 H   0  0  0  0  0  0  0  0  0  0  0  0
   -5.9479    2.6768    0.8687 H   0  0  0  0  0  0  0  0  0  0  0  0
   -4.5600    1.0211    2.0972 H   0  0  0  0  0  0  0  0  0  0  0  0
    2.2076    1.0955    1.3564 H   0  0  0  0  0  0  0  0  0  0  0  0
    3.8787    2.7944    1.9931 H   0  0  0  0  0  0  0  0  0  0  0  0
    5.2600    3.9208    0.2475 H   0  0  0  0  0  0  0  0  0  0  0  0
    4.9358    3.3333   -2.1573 H   0  0  0  0  0  0  0  0  0  0  0  0
    3.2594    1.6149   -2.8001 H   0  0  0  0  0  0  0  0  0  0  0  0
    2.2808   -2.3026    1.2145 H   0  0  0  0  0  0  0  0  0  0  0  0
    3.7777   -2.2134    3.1857 H   0  0  0  0  0  0  0  0  0  0  0  0
    6.0761   -1.2691    2.9758 H   0  0  0  0  0  0  0  0  0  0  0  0
    6.8791   -0.4322    0.7665 H   0  0  0  0  0  0  0  0  0  0  0  0
    5.3828   -0.5291   -1.2181 H   0  0  0  0  0  0  0  0  0  0  0  0
  1 14  1  6  0  0  0
  1  2  1  0  0  0  0
  1 31  1  0  0  0  0
  2 15  1  6  0  0  0
  2 23  1  0  0  0  0
  2  3  1  0  0  0  0
  3 37  1  0  0  0  0
  4  3  2  0  0  0  0
  4  5  1  0  0  0  0
  5  9  1  0  0  0  0
  6  5  1  0  0  0  0
  6  7  1  0  0  0  0
  7  8  1  0  0  0  0
  8 10  2  0  0  0  0
  9  8  1  0  0  0  0
  9 39  1  1  0  0  0
  9 11  1  0  0  0  0
 11 40  1  0  0  0  0
 11 41  1  0  0  0  0
 12 43  1  0  0  0  0
 12  6  1  0  0  0  0
 13 46  1  0  0  0  0
 13  6  1  0  0  0  0
 16  7  1  0  0  0  0
 16 48  1  0  0  0  0
 17 22  1  0  0  0  0
 17 11  1  0  0  0  0
 18 17  2  0  0  0  0
 19 20  2  0  0  0  0
 19 18  1  0  0  0  0
 20 21  1  0  0  0  0
 21 54  1  0  0  0  0
 21 22  2  0  0  0  0
 22 55  1  0  0  0  0
 23 24  2  0  0  0  0
 24 25  1  0  0  0  0
 24 56  1  0  0  0  0
 25 57  1  0  0  0  0
 26 58  1  0  0  0  0
 26 25  2  0  0  0  0
 27 26  1  0  0  0  0
 28 27  2  0  0  0  0
 28 23  1  0  0  0  0
 29  1  1  0  0  0  0
 29 30  2  0  0  0  0
 31 32  1  0  0  0  0
 32 61  1  0  0  0  0
 32 33  2  0  0  0  0
 33 62  1  0  0  0  0
 34 33  1  0  0  0  0
 34 63  1  0  0  0  0
 35 34  2  0  0  0  0
 36 31  2  0  0  0  0
 36 35  1  0  0  0  0
 38  4  1  0  0  0  0
 42 12  1  0  0  0  0
 44 12  1  0  0  0  0
 45 13  1  0  0  0  0
 47 13  1  0  0  0  0
 49 16  1  0  0  0  0
 50 16  1  0  0  0  0
 51 18  1  0  0  0  0
 52 19  1  0  0  0  0
 53 20  1  0  0  0  0
 59 27  1  0  0  0  0
 60 28  1  0  0  0  0
 64 35  1  0  0  0  0
 65 36  1  0  0  0  0
M  RAD  1  30   2
M  END
>  <File Format>
g03

$$$$
