# Supplementary material for: Predicting Absolute Rate Constants for Huisgen Reactions of Unsaturated Iminium Ions with Diazoalkanes
Source: Angew Chem Int Ed Engl. 2020 May 11;59(30):12527–33. doi: 10.1002/anie.202003029 (PMC7383640; doi:10.1002/anie.202003029)
Supplement: Supplementary file 2 — Supplementary [file ANIE-59-12527-s002.zip › geometries/si_ts_1a+6_stepwise.sdf]

REDO_a_ss_5_ts1.log
 OpenBabel02202017073D
Gaussian sw/gaussian//g16/g16 #p opt=(calcfc,ts,noeigentest) freq b3lyp scrf=(sm
 65 68  0  0  1  0  0  0  0  0999 V2000
   -3.0669   -0.1401   -0.7973 C   0  0  2  0  0  0  0  0  0  0  0  0
   -1.6626    0.6197    0.3564 C   0  0  1  0  0  0  0  0  0  0  0  0
   -0.6113   -0.3600    0.3864 C   0  0  0  0  0  0  0  0  0  0  0  0
    0.6305   -0.1684   -0.1812 C   0  0  0  0  0  0  0  0  0  0  0  0
    1.6902   -0.9903   -0.2157 N   0  0  0  0  0  0  0  0  0  0  0  0
    1.7493   -2.4153    0.2029 C   0  0  0  0  0  0  0  0  0  0  0  0
    3.0458   -2.8095   -0.3713 N   0  0  0  0  0  0  0  0  0  0  0  0
    3.7683   -1.7927   -0.9049 C   0  0  0  0  0  0  0  0  0  0  0  0
    2.9863   -0.5098   -0.6880 C   0  0  2  0  0  0  0  0  0  0  0  0
    4.8730   -1.8680   -1.4166 O   0  0  0  0  0  0  0  0  0  0  0  0
    3.7484    0.3886    0.3147 C   0  0  0  0  0  0  0  0  0  0  0  0
    0.6315   -3.2476   -0.4256 C   0  0  0  0  0  0  0  0  0  0  0  0
    1.7681   -2.5353    1.7319 C   0  0  0  0  0  0  0  0  0  0  0  0
   -2.6072   -0.1017   -1.7912 H   0  0  0  0  0  0  0  0  0  0  0  0
   -2.2910    0.5914    1.2543 H   0  0  0  0  0  0  0  0  0  0  0  0
    3.5418   -4.1681   -0.3245 C   0  0  0  0  0  0  0  0  0  0  0  0
    3.0216    1.6607    0.6624 C   0  0  0  0  0  0  0  0  0  0  0  0
    2.2940    1.7642    1.8570 C   0  0  0  0  0  0  0  0  0  0  0  0
    1.5751    2.9247    2.1586 C   0  0  0  0  0  0  0  0  0  0  0  0
    1.5713    3.9985    1.2646 C   0  0  0  0  0  0  0  0  0  0  0  0
    2.2901    3.9053    0.0681 C   0  0  0  0  0  0  0  0  0  0  0  0
    3.0098    2.7457   -0.2289 C   0  0  0  0  0  0  0  0  0  0  0  0
   -1.4913    1.9981   -0.1695 C   0  0  0  0  0  0  0  0  0  0  0  0
   -1.9046    3.0812    0.6266 C   0  0  0  0  0  0  0  0  0  0  0  0
   -1.7816    4.3931    0.1644 C   0  0  0  0  0  0  0  0  0  0  0  0
   -1.2601    4.6408   -1.1075 C   0  0  0  0  0  0  0  0  0  0  0  0
   -0.8698    3.5700   -1.9197 C   0  0  0  0  0  0  0  0  0  0  0  0
   -0.9899    2.2592   -1.4592 C   0  0  0  0  0  0  0  0  0  0  0  0
   -4.0446    0.8058   -0.7096 N   0  0  0  0  0  0  0  0  0  0  0  0
   -4.6986    1.6826   -0.4640 N   0  0  0  0  0  0  0  0  0  0  0  0
   -3.4432   -1.4848   -0.2877 C   0  0  0  0  0  0  0  0  0  0  0  0
   -4.2240   -1.6369    0.8692 C   0  0  0  0  0  0  0  0  0  0  0  0
   -4.4791   -2.9127    1.3721 C   0  0  0  0  0  0  0  0  0  0  0  0
   -3.9519   -4.0407    0.7320 C   0  0  0  0  0  0  0  0  0  0  0  0
   -3.1739   -3.8890   -0.4191 C   0  0  0  0  0  0  0  0  0  0  0  0
   -2.9210   -2.6146   -0.9321 C   0  0  0  0  0  0  0  0  0  0  0  0
   -0.8314   -1.2677    0.9450 H   0  0  0  0  0  0  0  0  0  0  0  0
    0.8382    0.7980   -0.6434 H   0  0  0  0  0  0  0  0  0  0  0  0
    2.8653    0.0265   -1.6420 H   0  0  0  0  0  0  0  0  0  0  0  0
    4.7193    0.6104   -0.1542 H   0  0  0  0  0  0  0  0  0  0  0  0
    3.9446   -0.1969    1.2251 H   0  0  0  0  0  0  0  0  0  0  0  0
   -0.3481   -2.9934   -0.0098 H   0  0  0  0  0  0  0  0  0  0  0  0
    0.6113   -3.0982   -1.5151 H   0  0  0  0  0  0  0  0  0  0  0  0
    0.8078   -4.3119   -0.2169 H   0  0  0  0  0  0  0  0  0  0  0  0
    1.8511   -3.5898    2.0326 H   0  0  0  0  0  0  0  0  0  0  0  0
    2.6213   -1.9797    2.1462 H   0  0  0  0  0  0  0  0  0  0  0  0
    0.8407   -2.1343    2.1633 H   0  0  0  0  0  0  0  0  0  0  0  0
    4.5836   -4.1498   -0.6697 H   0  0  0  0  0  0  0  0  0  0  0  0
    3.5123   -4.5652    0.7015 H   0  0  0  0  0  0  0  0  0  0  0  0
    2.9641   -4.8369   -0.9818 H   0  0  0  0  0  0  0  0  0  0  0  0
    2.2908    0.9235    2.5557 H   0  0  0  0  0  0  0  0  0  0  0  0
    1.0129    2.9882    3.0937 H   0  0  0  0  0  0  0  0  0  0  0  0
    1.0063    4.9038    1.4955 H   0  0  0  0  0  0  0  0  0  0  0  0
    2.2896    4.7410   -0.6359 H   0  0  0  0  0  0  0  0  0  0  0  0
    3.5716    2.6787   -1.1649 H   0  0  0  0  0  0  0  0  0  0  0  0
   -2.3123    2.8885    1.6215 H   0  0  0  0  0  0  0  0  0  0  0  0
   -2.0976    5.2236    0.7998 H   0  0  0  0  0  0  0  0  0  0  0  0
   -1.1665    5.6663   -1.4722 H   0  0  0  0  0  0  0  0  0  0  0  0
   -0.4780    3.7575   -2.9221 H   0  0  0  0  0  0  0  0  0  0  0  0
   -0.7162    1.4316   -2.1167 H   0  0  0  0  0  0  0  0  0  0  0  0
   -4.6312   -0.7594    1.3787 H   0  0  0  0  0  0  0  0  0  0  0  0
   -5.0895   -3.0275    2.2707 H   0  0  0  0  0  0  0  0  0  0  0  0
   -4.1505   -5.0381    1.1311 H   0  0  0  0  0  0  0  0  0  0  0  0
   -2.7608   -4.7657   -0.9230 H   0  0  0  0  0  0  0  0  0  0  0  0
   -2.3145   -2.4920   -1.8316 H   0  0  0  0  0  0  0  0  0  0  0  0
  1 14  1  6  0  0  0
  1 29  1  0  0  0  0
  1 31  1  0  0  0  0
  1  2  1  0  0  0  0
  2  3  1  0  0  0  0
  2 15  1  1  0  0  0
  3 37  1  0  0  0  0
  4  3  2  0  0  0  0
  5  4  1  0  0  0  0
  5  6  1  0  0  0  0
  6 13  1  0  0  0  0
  7 16  1  0  0  0  0
  7  6  1  0  0  0  0
  8  9  1  0  0  0  0
  8  7  1  0  0  0  0
  9 39  1  6  0  0  0
  9  5  1  0  0  0  0
  9 11  1  0  0  0  0
 10  8  2  0  0  0  0
 11 17  1  0  0  0  0
 11 41  1  0  0  0  0
 12 44  1  0  0  0  0
 12 42  1  0  0  0  0
 12  6  1  0  0  0  0
 13 45  1  0  0  0  0
 13 46  1  0  0  0  0
 13 47  1  0  0  0  0
 16 49  1  0  0  0  0
 17 18  2  0  0  0  0
 18 19  1  0  0  0  0
 18 51  1  0  0  0  0
 19 52  1  0  0  0  0
 20 53  1  0  0  0  0
 20 19  2  0  0  0  0
 21 20  1  0  0  0  0
 22 21  2  0  0  0  0
 22 17  1  0  0  0  0
 23  2  1  0  0  0  0
 23 24  2  0  0  0  0
 24 56  1  0  0  0  0
 25 24  1  0  0  0  0
 25 57  1  0  0  0  0
 26 25  2  0  0  0  0
 27 28  2  0  0  0  0
 27 26  1  0  0  0  0
 28 23  1  0  0  0  0
 29 30  1  0  0  0  0
 31 32  2  0  0  0  0
 32 33  1  0  0  0  0
 32 61  1  0  0  0  0
 33 62  1  0  0  0  0
 34 63  1  0  0  0  0
 34 33  2  0  0  0  0
 35 34  1  0  0  0  0
 36 35  2  0  0  0  0
 36 31  1  0  0  0  0
 38  4  1  0  0  0  0
 40 11  1  0  0  0  0
 43 12  1  0  0  0  0
 48 16  1  0  0  0  0
 50 16  1  0  0  0  0
 54 21  1  0  0  0  0
 55 22  1  0  0  0  0
 58 26  1  0  0  0  0
 59 27  1  0  0  0  0
 60 28  1  0  0  0  0
 64 35  1  0  0  0  0
 65 36  1  0  0  0  0
M  RAD  2  29   2  30   3
M  END
>  <File Format>
g03

$$$$
REDO_a_ss_7_ts1.log
 OpenBabel02202017073D
Gaussian sw/gaussian//g16/g16 #p opt=(calcfc,ts,noeigentest) freq b3lyp scrf=(sm
 65 68  0  0  1  0  0  0  0  0999 V2000
   -3.2282    1.0334    0.4792 C   0  0  2  0  0  0  0  0  0  0  0  0
   -2.1994   -0.4533   -0.2439 C   0  0  1  0  0  0  0  0  0  0  0  0
   -0.9036   -0.3470    0.3607 C   0  0  0  0  0  0  0  0  0  0  0  0
    0.1044    0.3478   -0.2714 C   0  0  0  0  0  0  0  0  0  0  0  0
    1.3586    0.5128    0.1626 N   0  0  0  0  0  0  0  0  0  0  0  0
    2.3603    1.3166   -0.5909 C   0  0  0  0  0  0  0  0  0  0  0  0
    3.4690    1.3355    0.3675 N   0  0  0  0  0  0  0  0  0  0  0  0
    3.2394    0.6690    1.5241 C   0  0  0  0  0  0  0  0  0  0  0  0
    1.8600    0.0286    1.4403 C   0  0  2  0  0  0  0  0  0  0  0  0
    4.0082    0.5485    2.4647 O   0  0  0  0  0  0  0  0  0  0  0  0
    1.9768   -1.5090    1.5848 C   0  0  0  0  0  0  0  0  0  0  0  0
    1.8426    2.7352   -0.8406 C   0  0  0  0  0  0  0  0  0  0  0  0
    2.7557    0.6248   -1.8976 C   0  0  0  0  0  0  0  0  0  0  0  0
   -3.2765    0.7632    1.5404 H   0  0  0  0  0  0  0  0  0  0  0  0
   -2.2354   -0.1273   -1.2896 H   0  0  0  0  0  0  0  0  0  0  0  0
    4.7316    1.9802    0.0806 C   0  0  0  0  0  0  0  0  0  0  0  0
    2.6799   -2.1618    0.4226 C   0  0  0  0  0  0  0  0  0  0  0  0
    1.9403   -2.7121   -0.6348 C   0  0  0  0  0  0  0  0  0  0  0  0
    2.5828   -3.2552   -1.7512 C   0  0  0  0  0  0  0  0  0  0  0  0
    3.9790   -3.2517   -1.8274 C   0  0  0  0  0  0  0  0  0  0  0  0
    4.7269   -2.7097   -0.7765 C   0  0  0  0  0  0  0  0  0  0  0  0
    4.0821   -2.1710    0.3400 C   0  0  0  0  0  0  0  0  0  0  0  0
   -3.0634   -1.6309    0.0274 C   0  0  0  0  0  0  0  0  0  0  0  0
   -3.1389   -2.2212    1.3030 C   0  0  0  0  0  0  0  0  0  0  0  0
   -3.9736   -3.3148    1.5260 C   0  0  0  0  0  0  0  0  0  0  0  0
   -4.7469   -3.8380    0.4814 C   0  0  0  0  0  0  0  0  0  0  0  0
   -4.6838   -3.2576   -0.7871 C   0  0  0  0  0  0  0  0  0  0  0  0
   -3.8522   -2.1568   -1.0115 C   0  0  0  0  0  0  0  0  0  0  0  0
   -4.4678    0.8771   -0.0705 N   0  0  0  0  0  0  0  0  0  0  0  0
   -5.3913    0.5732   -0.6265 N   0  0  0  0  0  0  0  0  0  0  0  0
   -2.5605    2.3210    0.1569 C   0  0  0  0  0  0  0  0  0  0  0  0
   -2.6701    2.9100   -1.1127 C   0  0  0  0  0  0  0  0  0  0  0  0
   -1.9840    4.0926   -1.3916 C   0  0  0  0  0  0  0  0  0  0  0  0
   -1.1805    4.6883   -0.4126 C   0  0  0  0  0  0  0  0  0  0  0  0
   -1.0599    4.0940    0.8465 C   0  0  0  0  0  0  0  0  0  0  0  0
   -1.7448    2.9112    1.1332 C   0  0  0  0  0  0  0  0  0  0  0  0
   -0.7348   -0.8145    1.3300 H   0  0  0  0  0  0  0  0  0  0  0  0
   -0.1115    0.8043   -1.2416 H   0  0  0  0  0  0  0  0  0  0  0  0
    1.2326    0.4118    2.2640 H   0  0  0  0  0  0  0  0  0  0  0  0
    0.9770   -1.9428    1.7122 H   0  0  0  0  0  0  0  0  0  0  0  0
    2.5288   -1.6745    2.5223 H   0  0  0  0  0  0  0  0  0  0  0  0
    0.9609    2.7218   -1.4954 H   0  0  0  0  0  0  0  0  0  0  0  0
    1.5708    3.2134    0.1100 H   0  0  0  0  0  0  0  0  0  0  0  0
    2.6156    3.3381   -1.3378 H   0  0  0  0  0  0  0  0  0  0  0  0
    3.4819    1.2387   -2.4496 H   0  0  0  0  0  0  0  0  0  0  0  0
    3.1956   -0.3601   -1.6979 H   0  0  0  0  0  0  0  0  0  0  0  0
    1.8703    0.4960   -2.5368 H   0  0  0  0  0  0  0  0  0  0  0  0
    5.3654    1.8744    0.9701 H   0  0  0  0  0  0  0  0  0  0  0  0
    5.2365    1.5031   -0.7742 H   0  0  0  0  0  0  0  0  0  0  0  0
    4.5960    3.0506   -0.1368 H   0  0  0  0  0  0  0  0  0  0  0  0
    0.8485   -2.7081   -0.5825 H   0  0  0  0  0  0  0  0  0  0  0  0
    1.9910   -3.6815   -2.5654 H   0  0  0  0  0  0  0  0  0  0  0  0
    4.4833   -3.6742   -2.7000 H   0  0  0  0  0  0  0  0  0  0  0  0
    5.8188   -2.7093   -0.8248 H   0  0  0  0  0  0  0  0  0  0  0  0
    4.6700   -1.7483    1.1580 H   0  0  0  0  0  0  0  0  0  0  0  0
   -2.5472   -1.8199    2.1287 H   0  0  0  0  0  0  0  0  0  0  0  0
   -4.0236   -3.7641    2.5206 H   0  0  0  0  0  0  0  0  0  0  0  0
   -5.3982   -4.6969    0.6603 H   0  0  0  0  0  0  0  0  0  0  0  0
   -5.2842   -3.6596   -1.6064 H   0  0  0  0  0  0  0  0  0  0  0  0
   -3.7997   -1.7062   -2.0054 H   0  0  0  0  0  0  0  0  0  0  0  0
   -3.2968    2.4503   -1.8814 H   0  0  0  0  0  0  0  0  0  0  0  0
   -2.0785    4.5520   -2.3781 H   0  0  0  0  0  0  0  0  0  0  0  0
   -0.6447    5.6140   -0.6345 H   0  0  0  0  0  0  0  0  0  0  0  0
   -0.4310    4.5532    1.6123 H   0  0  0  0  0  0  0  0  0  0  0  0
   -1.6567    2.4477    2.1181 H   0  0  0  0  0  0  0  0  0  0  0  0
  1 14  1  1  0  0  0
  2 15  1  6  0  0  0
  2 23  1  0  0  0  0
  2  3  1  0  0  0  0
  2  1  1  0  0  0  0
  3 37  1  0  0  0  0
  4  5  1  0  0  0  0
  4  3  2  0  0  0  0
  5  9  1  0  0  0  0
  6  5  1  0  0  0  0
  6  7  1  0  0  0  0
  7  8  1  0  0  0  0
  8 10  2  0  0  0  0
  9  8  1  0  0  0  0
  9 11  1  0  0  0  0
  9 39  1  1  0  0  0
 11 40  1  0  0  0  0
 11 41  1  0  0  0  0
 12  6  1  0  0  0  0
 12 43  1  0  0  0  0
 13 46  1  0  0  0  0
 13  6  1  0  0  0  0
 16  7  1  0  0  0  0
 16 48  1  0  0  0  0
 17 11  1  0  0  0  0
 18 51  1  0  0  0  0
 18 17  2  0  0  0  0
 19 18  1  0  0  0  0
 20 19  2  0  0  0  0
 20 21  1  0  0  0  0
 21 22  2  0  0  0  0
 22 17  1  0  0  0  0
 22 55  1  0  0  0  0
 23 24  2  0  0  0  0
 24 25  1  0  0  0  0
 24 56  1  0  0  0  0
 25 57  1  0  0  0  0
 26 58  1  0  0  0  0
 26 25  2  0  0  0  0
 27 26  1  0  0  0  0
 28 27  2  0  0  0  0
 28 23  1  0  0  0  0
 29  1  1  0  0  0  0
 30 29  1  0  0  0  0
 31  1  1  0  0  0  0
 31 36  2  0  0  0  0
 32 31  1  0  0  0  0
 33 32  2  0  0  0  0
 33 34  1  0  0  0  0
 34 35  2  0  0  0  0
 35 36  1  0  0  0  0
 35 64  1  0  0  0  0
 36 65  1  0  0  0  0
 38  4  1  0  0  0  0
 42 12  1  0  0  0  0
 44 12  1  0  0  0  0
 45 13  1  0  0  0  0
 47 13  1  0  0  0  0
 49 16  1  0  0  0  0
 50 16  1  0  0  0  0
 52 19  1  0  0  0  0
 53 20  1  0  0  0  0
 54 21  1  0  0  0  0
 59 27  1  0  0  0  0
 60 28  1  0  0  0  0
 61 32  1  0  0  0  0
 62 33  1  0  0  0  0
 63 34  1  0  0  0  0
M  RAD  2  29   2  30   3
M  END
>  <File Format>
g03

$$$$
REDO_REDO_a_ss_54_ts1.log
 OpenBabel02202017073D
Gaussian sw/gaussian//g16/g16 #p opt=(calcfc,ts,noeigentest) freq b3lyp/def2svp 
 65 67  0  0  1  0  0  0  0  0999 V2000
   -2.7770    1.4458    0.4322 C   0  0  0  0  0  0  0  0  0  0  0  0
   -2.4323   -0.3329   -0.4031 C   0  0  0  0  0  0  0  0  0  0  0  0
   -1.1564   -0.7953    0.0552 C   0  0  0  0  0  0  0  0  0  0  0  0
   -0.0528   -0.6671   -0.7619 C   0  0  0  0  0  0  0  0  0  0  0  0
    1.1692   -1.2041   -0.6446 N   0  0  0  0  0  0  0  0  0  0  0  0
    1.6097   -2.1896    0.3807 C   0  0  0  0  0  0  0  0  0  0  0  0
    2.9370   -2.5487   -0.1373 N   0  0  0  0  0  0  0  0  0  0  0  0
    3.2794   -1.9598   -1.3072 C   0  0  0  0  0  0  0  0  0  0  0  0
    2.1683   -0.9997   -1.6950 C   0  0  2  0  0  0  0  0  0  0  0  0
    4.3139   -2.1226   -1.9349 O   0  0  0  0  0  0  0  0  0  0  0  0
    2.6968    0.4463   -1.7962 C   0  0  0  0  0  0  0  0  0  0  0  0
    0.7076   -3.4300    0.3818 C   0  0  0  0  0  0  0  0  0  0  0  0
    1.7264   -1.5533    1.7683 C   0  0  0  0  0  0  0  0  0  0  0  0
   -2.8689    1.1674    1.4883 H   0  0  0  0  0  0  0  0  0  0  0  0
   -2.4358    0.0285   -1.4366 H   0  0  0  0  0  0  0  0  0  0  0  0
    3.8247   -3.4513    0.5627 C   0  0  0  0  0  0  0  0  0  0  0  0
    3.2484    0.9555   -0.4889 C   0  0  0  0  0  0  0  0  0  0  0  0
    2.4237    1.6723    0.3885 C   0  0  0  0  0  0  0  0  0  0  0  0
    2.8917    2.0839    1.6389 C   0  0  0  0  0  0  0  0  0  0  0  0
    4.1972    1.7764    2.0336 C   0  0  0  0  0  0  0  0  0  0  0  0
    5.0307    1.0627    1.1655 C   0  0  0  0  0  0  0  0  0  0  0  0
    4.5604    0.6568   -0.0865 C   0  0  0  0  0  0  0  0  0  0  0  0
   -3.6647   -1.0800   -0.0453 C   0  0  0  0  0  0  0  0  0  0  0  0
   -4.6847   -1.2175   -1.0045 C   0  0  0  0  0  0  0  0  0  0  0  0
   -5.8596   -1.9105   -0.6998 C   0  0  0  0  0  0  0  0  0  0  0  0
   -6.0345   -2.4648    0.5699 C   0  0  0  0  0  0  0  0  0  0  0  0
   -5.0286   -2.3260    1.5355 C   0  0  0  0  0  0  0  0  0  0  0  0
   -3.8533   -1.6414    1.2320 C   0  0  0  0  0  0  0  0  0  0  0  0
   -4.0101    1.7635   -0.0527 N   0  0  0  0  0  0  0  0  0  0  0  0
   -5.0002    1.8561   -0.5693 N   0  0  0  0  0  0  0  0  0  0  0  0
   -1.7287    2.4546    0.1073 C   0  0  0  0  0  0  0  0  0  0  0  0
   -0.9927    3.0334    1.1522 C   0  0  0  0  0  0  0  0  0  0  0  0
   -0.0423    4.0173    0.8725 C   0  0  0  0  0  0  0  0  0  0  0  0
    0.1910    4.4142   -0.4472 C   0  0  0  0  0  0  0  0  0  0  0  0
   -0.5273    3.8229   -1.4923 C   0  0  0  0  0  0  0  0  0  0  0  0
   -1.4876    2.8473   -1.2190 C   0  0  0  0  0  0  0  0  0  0  0  0
   -1.1063   -1.3367    0.9973 H   0  0  0  0  0  0  0  0  0  0  0  0
   -0.1752   -0.0798   -1.6781 H   0  0  0  0  0  0  0  0  0  0  0  0
    1.7626   -1.3009   -2.6751 H   0  0  0  0  0  0  0  0  0  0  0  0
    1.8768    1.0933   -2.1430 H   0  0  0  0  0  0  0  0  0  0  0  0
    3.4702    0.4407   -2.5789 H   0  0  0  0  0  0  0  0  0  0  0  0
   -0.2982   -3.2038    0.7551 H   0  0  0  0  0  0  0  0  0  0  0  0
    0.6261   -3.8389   -0.6359 H   0  0  0  0  0  0  0  0  0  0  0  0
    1.1391   -4.1980    1.0390 H   0  0  0  0  0  0  0  0  0  0  0  0
    2.0253   -2.3128    2.5048 H   0  0  0  0  0  0  0  0  0  0  0  0
    2.4732   -0.7495    1.7579 H   0  0  0  0  0  0  0  0  0  0  0  0
    0.7642   -1.1349    2.0914 H   0  0  0  0  0  0  0  0  0  0  0  0
    4.7188   -3.5801   -0.0604 H   0  0  0  0  0  0  0  0  0  0  0  0
    4.1276   -3.0360    1.5365 H   0  0  0  0  0  0  0  0  0  0  0  0
    3.3566   -4.4344    0.7225 H   0  0  0  0  0  0  0  0  0  0  0  0
    1.4017    1.9050    0.0888 H   0  0  0  0  0  0  0  0  0  0  0  0
    2.2324    2.6429    2.3071 H   0  0  0  0  0  0  0  0  0  0  0  0
    4.5664    2.0950    3.0118 H   0  0  0  0  0  0  0  0  0  0  0  0
    6.0546    0.8227    1.4634 H   0  0  0  0  0  0  0  0  0  0  0  0
    5.2119    0.0933   -0.7577 H   0  0  0  0  0  0  0  0  0  0  0  0
   -4.5462   -0.7875   -1.9995 H   0  0  0  0  0  0  0  0  0  0  0  0
   -6.6397   -2.0146   -1.4574 H   0  0  0  0  0  0  0  0  0  0  0  0
   -6.9534   -3.0044    0.8113 H   0  0  0  0  0  0  0  0  0  0  0  0
   -5.1640   -2.7551    2.5310 H   0  0  0  0  0  0  0  0  0  0  0  0
   -3.0805   -1.5328    1.9965 H   0  0  0  0  0  0  0  0  0  0  0  0
   -1.1813    2.7236    2.1826 H   0  0  0  0  0  0  0  0  0  0  0  0
    0.5214    4.4734    1.6887 H   0  0  0  0  0  0  0  0  0  0  0  0
    0.9388    5.1805   -0.6630 H   0  0  0  0  0  0  0  0  0  0  0  0
   -0.3434    4.1272   -2.5252 H   0  0  0  0  0  0  0  0  0  0  0  0
   -2.0598    2.3992   -2.0351 H   0  0  0  0  0  0  0  0  0  0  0  0
  1 14  1  0  0  0  0
  2 23  1  0  0  0  0
  2  3  1  0  0  0  0
  3 37  1  0  0  0  0
  4  5  1  0  0  0  0
  4  3  2  0  0  0  0
  5  6  1  0  0  0  0
  6 12  1  0  0  0  0
  6 13  1  0  0  0  0
  7  6  1  0  0  0  0
  7 16  1  0  0  0  0
  8  7  1  0  0  0  0
  9 39  1  6  0  0  0
  9  8  1  0  0  0  0
  9  5  1  0  0  0  0
 10  8  2  0  0  0  0
 11  9  1  0  0  0  0
 11 17  1  0  0  0  0
 12 42  1  0  0  0  0
 12 44  1  0  0  0  0
 13 47  1  0  0  0  0
 13 45  1  0  0  0  0
 15  2  1  0  0  0  0
 16 50  1  0  0  0  0
 16 49  1  0  0  0  0
 17 22  2  0  0  0  0
 17 18  1  0  0  0  0
 18 19  2  0  0  0  0
 19 20  1  0  0  0  0
 19 52  1  0  0  0  0
 20 53  1  0  0  0  0
 21 54  1  0  0  0  0
 21 20  2  0  0  0  0
 22 21  1  0  0  0  0
 23 28  2  0  0  0  0
 24 25  2  0  0  0  0
 24 23  1  0  0  0  0
 25 26  1  0  0  0  0
 26 58  1  0  0  0  0
 26 27  2  0  0  0  0
 27 59  1  0  0  0  0
 28 27  1  0  0  0  0
 28 60  1  0  0  0  0
 29  1  1  0  0  0  0
 30 29  1  0  0  0  0
 31  1  1  0  0  0  0
 31 32  2  0  0  0  0
 32 61  1  0  0  0  0
 33 32  1  0  0  0  0
 33 62  1  0  0  0  0
 34 33  2  0  0  0  0
 35 36  2  0  0  0  0
 35 34  1  0  0  0  0
 36 31  1  0  0  0  0
 38  4  1  0  0  0  0
 40 11  1  0  0  0  0
 41 11  1  0  0  0  0
 43 12  1  0  0  0  0
 46 13  1  0  0  0  0
 48 16  1  0  0  0  0
 51 18  1  0  0  0  0
 55 22  1  0  0  0  0
 56 24  1  0  0  0  0
 57 25  1  0  0  0  0
 63 34  1  0  0  0  0
 64 35  1  0  0  0  0
 65 36  1  0  0  0  0
M  RAD  4   1   2   2   2  29   2  30   3
M  END
>  <File Format>
g03

$$$$
REDO_REDO_a_ss_56_ts1.log
 OpenBabel02202017073D
Gaussian sw/gaussian//g16/g16 #p opt=(calcfc,ts,noeigentest) freq b3lyp/def2svp 
 65 68  0  0  1  0  0  0  0  0999 V2000
   -2.3867    0.1883    1.5344 C   0  0  2  0  0  0  0  0  0  0  0  0
   -1.9311   -0.4082   -0.2584 C   0  0  1  0  0  0  0  0  0  0  0  0
   -0.7230   -1.1687   -0.0954 C   0  0  0  0  0  0  0  0  0  0  0  0
    0.4958   -0.5774   -0.3380 C   0  0  0  0  0  0  0  0  0  0  0  0
    1.7357   -1.0811   -0.2297 N   0  0  0  0  0  0  0  0  0  0  0  0
    2.0882   -2.4375    0.2657 C   0  0  0  0  0  0  0  0  0  0  0  0
    3.5556   -2.3568    0.2639 N   0  0  0  0  0  0  0  0  0  0  0  0
    4.0617   -1.2439   -0.3181 C   0  0  0  0  0  0  0  0  0  0  0  0
    2.8962   -0.3990   -0.8118 C   0  0  2  0  0  0  0  0  0  0  0  0
    5.2401   -0.9545   -0.4448 O   0  0  0  0  0  0  0  0  0  0  0  0
    3.0766    1.0822   -0.4563 C   0  0  0  0  0  0  0  0  0  0  0  0
    1.6113   -3.5211   -0.7107 C   0  0  0  0  0  0  0  0  0  0  0  0
    1.5825   -2.6713    1.6916 C   0  0  0  0  0  0  0  0  0  0  0  0
   -2.4281   -0.7763    2.0545 H   0  0  0  0  0  0  0  0  0  0  0  0
   -1.7840    0.5846   -0.6984 H   0  0  0  0  0  0  0  0  0  0  0  0
    4.3991   -3.4011    0.8048 C   0  0  0  0  0  0  0  0  0  0  0  0
    2.2271    2.0453   -1.2559 C   0  0  0  0  0  0  0  0  0  0  0  0
    1.3041    2.8861   -0.6187 C   0  0  0  0  0  0  0  0  0  0  0  0
    0.4966    3.7581   -1.3558 C   0  0  0  0  0  0  0  0  0  0  0  0
    0.6027    3.8032   -2.7485 C   0  0  0  0  0  0  0  0  0  0  0  0
    1.5283    2.9761   -3.3954 C   0  0  0  0  0  0  0  0  0  0  0  0
    2.3338    2.1075   -2.6551 C   0  0  0  0  0  0  0  0  0  0  0  0
   -3.1767   -1.0695   -0.7262 C   0  0  0  0  0  0  0  0  0  0  0  0
   -4.0505   -0.3593   -1.5690 C   0  0  0  0  0  0  0  0  0  0  0  0
   -5.2407   -0.9415   -2.0142 C   0  0  0  0  0  0  0  0  0  0  0  0
   -5.5787   -2.2349   -1.6112 C   0  0  0  0  0  0  0  0  0  0  0  0
   -4.7205   -2.9468   -0.7628 C   0  0  0  0  0  0  0  0  0  0  0  0
   -3.5295   -2.3712   -0.3236 C   0  0  0  0  0  0  0  0  0  0  0  0
   -3.6588    0.6772    1.4370 N   0  0  0  0  0  0  0  0  0  0  0  0
   -4.6769    1.0308    1.1349 N   0  0  0  0  0  0  0  0  0  0  0  0
   -1.3859    1.1605    2.0509 C   0  0  0  0  0  0  0  0  0  0  0  0
   -1.5393    2.5489    1.9050 C   0  0  0  0  0  0  0  0  0  0  0  0
   -0.5611    3.4114    2.4003 C   0  0  0  0  0  0  0  0  0  0  0  0
    0.5850    2.8991    3.0191 C   0  0  0  0  0  0  0  0  0  0  0  0
    0.7501    1.5168    3.1422 C   0  0  0  0  0  0  0  0  0  0  0  0
   -0.2341    0.6474    2.6660 C   0  0  0  0  0  0  0  0  0  0  0  0
   -0.8049   -2.2066    0.2191 H   0  0  0  0  0  0  0  0  0  0  0  0
    0.4800    0.4515   -0.7014 H   0  0  0  0  0  0  0  0  0  0  0  0
    2.8774   -0.5002   -1.9129 H   0  0  0  0  0  0  0  0  0  0  0  0
    4.1421    1.2901   -0.6468 H   0  0  0  0  0  0  0  0  0  0  0  0
    2.9048    1.2171    0.6224 H   0  0  0  0  0  0  0  0  0  0  0  0
    0.5150   -3.5472   -0.7693 H   0  0  0  0  0  0  0  0  0  0  0  0
    2.0145   -3.3280   -1.7157 H   0  0  0  0  0  0  0  0  0  0  0  0
    1.9541   -4.5110   -0.3766 H   0  0  0  0  0  0  0  0  0  0  0  0
    1.9449   -3.6425    2.0565 H   0  0  0  0  0  0  0  0  0  0  0  0
    1.9533   -1.8796    2.3580 H   0  0  0  0  0  0  0  0  0  0  0  0
    0.4875   -2.6951    1.7344 H   0  0  0  0  0  0  0  0  0  0  0  0
    5.4358   -3.1594    0.5377 H   0  0  0  0  0  0  0  0  0  0  0  0
    4.3215   -3.4584    1.9021 H   0  0  0  0  0  0  0  0  0  0  0  0
    4.1397   -4.3821    0.3785 H   0  0  0  0  0  0  0  0  0  0  0  0
    1.2095    2.8472    0.4669 H   0  0  0  0  0  0  0  0  0  0  0  0
   -0.2181    4.4021   -0.8369 H   0  0  0  0  0  0  0  0  0  0  0  0
   -0.0278    4.4815   -3.3288 H   0  0  0  0  0  0  0  0  0  0  0  0
    1.6253    3.0103   -4.4836 H   0  0  0  0  0  0  0  0  0  0  0  0
    3.0560    1.4693   -3.1719 H   0  0  0  0  0  0  0  0  0  0  0  0
   -3.7850    0.6530   -1.8838 H   0  0  0  0  0  0  0  0  0  0  0  0
   -5.9056   -0.3797   -2.6744 H   0  0  0  0  0  0  0  0  0  0  0  0
   -6.5102   -2.6911   -1.9546 H   0  0  0  0  0  0  0  0  0  0  0  0
   -4.9837   -3.9580   -0.4434 H   0  0  0  0  0  0  0  0  0  0  0  0
   -2.8731   -2.9372    0.3409 H   0  0  0  0  0  0  0  0  0  0  0  0
   -2.4251    2.9644    1.4179 H   0  0  0  0  0  0  0  0  0  0  0  0
   -0.6911    4.4907    2.2949 H   0  0  0  0  0  0  0  0  0  0  0  0
    1.3502    3.5789    3.4005 H   0  0  0  0  0  0  0  0  0  0  0  0
    1.6435    1.1101    3.6215 H   0  0  0  0  0  0  0  0  0  0  0  0
   -0.1173   -0.4311    2.7789 H   0  0  0  0  0  0  0  0  0  0  0  0
  1 31  1  0  0  0  0
  1 14  1  1  0  0  0
  2 15  1  6  0  0  0
  2  3  1  0  0  0  0
  2  1  1  0  0  0  0
  3 37  1  0  0  0  0
  4  5  1  0  0  0  0
  4  3  2  0  0  0  0
  5  6  1  0  0  0  0
  6 13  1  0  0  0  0
  7  6  1  0  0  0  0
  7 16  1  0  0  0  0
  8  7  1  0  0  0  0
  9 39  1  6  0  0  0
  9 11  1  0  0  0  0
  9  8  1  0  0  0  0
  9  5  1  0  0  0  0
 10  8  2  0  0  0  0
 11 41  1  0  0  0  0
 12 44  1  0  0  0  0
 12  6  1  0  0  0  0
 13 47  1  0  0  0  0
 13 45  1  0  0  0  0
 13 46  1  0  0  0  0
 16 49  1  0  0  0  0
 17 18  1  0  0  0  0
 17 11  1  0  0  0  0
 18 51  1  0  0  0  0
 19 52  1  0  0  0  0
 19 18  2  0  0  0  0
 20 19  1  0  0  0  0
 21 20  2  0  0  0  0
 21 22  1  0  0  0  0
 22 17  2  0  0  0  0
 23 28  1  0  0  0  0
 23  2  1  0  0  0  0
 24 23  2  0  0  0  0
 25 26  2  0  0  0  0
 25 24  1  0  0  0  0
 26 27  1  0  0  0  0
 27 59  1  0  0  0  0
 27 28  2  0  0  0  0
 28 60  1  0  0  0  0
 29  1  1  0  0  0  0
 30 29  1  0  0  0  0
 31 36  1  0  0  0  0
 32 31  2  0  0  0  0
 32 33  1  0  0  0  0
 33 34  2  0  0  0  0
 34 35  1  0  0  0  0
 34 63  1  0  0  0  0
 35 64  1  0  0  0  0
 36 65  1  0  0  0  0
 36 35  2  0  0  0  0
 38  4  1  0  0  0  0
 40 11  1  0  0  0  0
 42 12  1  0  0  0  0
 43 12  1  0  0  0  0
 48 16  1  0  0  0  0
 50 16  1  0  0  0  0
 53 20  1  0  0  0  0
 54 21  1  0  0  0  0
 55 22  1  0  0  0  0
 56 24  1  0  0  0  0
 57 25  1  0  0  0  0
 58 26  1  0  0  0  0
 61 32  1  0  0  0  0
 62 33  1  0  0  0  0
M  RAD  2  29   2  30   3
M  END
>  <File Format>
g03

$$$$
REDO_REDO_a_ss_57_ts1.log
 OpenBabel02202017073D
Gaussian sw/gaussian//g16/g16 #p opt=(calcfc,ts,noeigentest) freq b3lyp/def2svp 
 65 68  0  0  1  0  0  0  0  0999 V2000
    1.5814    2.3894   -0.7212 C   0  0  2  0  0  0  0  0  0  0  0  0
    1.6374    0.7746    0.3502 C   0  0  1  0  0  0  0  0  0  0  0  0
    0.5179   -0.0153   -0.0685 C   0  0  0  0  0  0  0  0  0  0  0  0
   -0.6946    0.1065    0.5730 C   0  0  0  0  0  0  0  0  0  0  0  0
   -1.8208   -0.5696    0.3071 N   0  0  0  0  0  0  0  0  0  0  0  0
   -3.1060   -0.3305    1.0160 C   0  0  0  0  0  0  0  0  0  0  0  0
   -4.0602   -0.7071   -0.0374 N   0  0  0  0  0  0  0  0  0  0  0  0
   -3.5013   -1.3252   -1.1093 C   0  0  0  0  0  0  0  0  0  0  0  0
   -2.0044   -1.4431   -0.8449 C   0  0  2  0  0  0  0  0  0  0  0  0
   -4.0824   -1.7650   -2.0870 O   0  0  0  0  0  0  0  0  0  0  0  0
   -1.6571   -2.9380   -0.6259 C   0  0  0  0  0  0  0  0  0  0  0  0
   -3.2907    1.1310    1.4148 C   0  0  0  0  0  0  0  0  0  0  0  0
   -3.2258   -1.2488    2.2392 C   0  0  0  0  0  0  0  0  0  0  0  0
    1.7868    1.9973   -1.7242 H   0  0  0  0  0  0  0  0  0  0  0  0
    1.5018    1.2704    1.3185 H   0  0  0  0  0  0  0  0  0  0  0  0
   -5.4889   -0.5277    0.0998 C   0  0  0  0  0  0  0  0  0  0  0  0
   -0.2343   -3.1981   -0.2092 C   0  0  0  0  0  0  0  0  0  0  0  0
    0.1274   -3.1653    1.1459 C   0  0  0  0  0  0  0  0  0  0  0  0
    1.4608   -3.3227    1.5331 C   0  0  0  0  0  0  0  0  0  0  0  0
    2.4525   -3.5251    0.5687 C   0  0  0  0  0  0  0  0  0  0  0  0
    2.0998   -3.5821   -0.7833 C   0  0  0  0  0  0  0  0  0  0  0  0
    0.7666   -3.4194   -1.1678 C   0  0  0  0  0  0  0  0  0  0  0  0
    3.0200    0.2685    0.1462 C   0  0  0  0  0  0  0  0  0  0  0  0
    3.9744    0.4372    1.1640 C   0  0  0  0  0  0  0  0  0  0  0  0
    5.2767   -0.0449    1.0044 C   0  0  0  0  0  0  0  0  0  0  0  0
    5.6443   -0.6854   -0.1812 C   0  0  0  0  0  0  0  0  0  0  0  0
    4.7045   -0.8422   -1.2080 C   0  0  0  0  0  0  0  0  0  0  0  0
    3.4029   -0.3719   -1.0454 C   0  0  0  0  0  0  0  0  0  0  0  0
    2.6662    3.1017   -0.2976 N   0  0  0  0  0  0  0  0  0  0  0  0
    3.5795    3.5151    0.2026 N   0  0  0  0  0  0  0  0  0  0  0  0
    0.2760    3.0765   -0.5404 C   0  0  0  0  0  0  0  0  0  0  0  0
   -0.7281    2.8581   -1.4948 C   0  0  0  0  0  0  0  0  0  0  0  0
   -1.9850    3.4441   -1.3310 C   0  0  0  0  0  0  0  0  0  0  0  0
   -2.2467    4.2435   -0.2144 C   0  0  0  0  0  0  0  0  0  0  0  0
   -1.2507    4.4473    0.7474 C   0  0  0  0  0  0  0  0  0  0  0  0
    0.0068    3.8631    0.5907 C   0  0  0  0  0  0  0  0  0  0  0  0
    0.6508   -0.7267   -0.8815 H   0  0  0  0  0  0  0  0  0  0  0  0
   -0.7674    0.8131    1.4023 H   0  0  0  0  0  0  0  0  0  0  0  0
   -1.4377   -1.0511   -1.7029 H   0  0  0  0  0  0  0  0  0  0  0  0
   -1.8793   -3.4411   -1.5785 H   0  0  0  0  0  0  0  0  0  0  0  0
   -2.3484   -3.3440    0.1269 H   0  0  0  0  0  0  0  0  0  0  0  0
   -2.5862    1.4196    2.2065 H   0  0  0  0  0  0  0  0  0  0  0  0
   -3.1546    1.7918    0.5495 H   0  0  0  0  0  0  0  0  0  0  0  0
   -4.3019    1.2740    1.8201 H   0  0  0  0  0  0  0  0  0  0  0  0
   -4.1891   -1.0905    2.7460 H   0  0  0  0  0  0  0  0  0  0  0  0
   -3.1520   -2.3047    1.9461 H   0  0  0  0  0  0  0  0  0  0  0  0
   -2.4217   -1.0191    2.9537 H   0  0  0  0  0  0  0  0  0  0  0  0
   -5.9707   -1.0474   -0.7384 H   0  0  0  0  0  0  0  0  0  0  0  0
   -5.8526   -0.9594    1.0451 H   0  0  0  0  0  0  0  0  0  0  0  0
   -5.7697    0.5369    0.0653 H   0  0  0  0  0  0  0  0  0  0  0  0
   -0.6440   -3.0013    1.9020 H   0  0  0  0  0  0  0  0  0  0  0  0
    1.7275   -3.2848    2.5924 H   0  0  0  0  0  0  0  0  0  0  0  0
    3.4973   -3.6369    0.8682 H   0  0  0  0  0  0  0  0  0  0  0  0
    2.8689   -3.7469   -1.5417 H   0  0  0  0  0  0  0  0  0  0  0  0
    0.4961   -3.4563   -2.2269 H   0  0  0  0  0  0  0  0  0  0  0  0
    3.6865    0.9356    2.0927 H   0  0  0  0  0  0  0  0  0  0  0  0
    6.0051    0.0834    1.8085 H   0  0  0  0  0  0  0  0  0  0  0  0
    6.6625   -1.0607   -0.3090 H   0  0  0  0  0  0  0  0  0  0  0  0
    4.9887   -1.3406   -2.1378 H   0  0  0  0  0  0  0  0  0  0  0  0
    2.6776   -0.5051   -1.8508 H   0  0  0  0  0  0  0  0  0  0  0  0
   -0.5173    2.2384   -2.3690 H   0  0  0  0  0  0  0  0  0  0  0  0
   -2.7620    3.2753   -2.0799 H   0  0  0  0  0  0  0  0  0  0  0  0
   -3.2295    4.7032   -0.0886 H   0  0  0  0  0  0  0  0  0  0  0  0
   -1.4545    5.0652    1.6247 H   0  0  0  0  0  0  0  0  0  0  0  0
    0.7806    4.0264    1.3455 H   0  0  0  0  0  0  0  0  0  0  0  0
  1 14  1  6  0  0  0
  1 31  1  0  0  0  0
  1 29  1  0  0  0  0
  1  2  1  0  0  0  0
  2 15  1  1  0  0  0
  3  2  1  0  0  0  0
  3  4  2  0  0  0  0
  4 38  1  0  0  0  0
  5  4  1  0  0  0  0
  5  6  1  0  0  0  0
  6 12  1  0  0  0  0
  6 13  1  0  0  0  0
  7 16  1  0  0  0  0
  7  6  1  0  0  0  0
  8  9  1  0  0  0  0
  8  7  1  0  0  0  0
  9 39  1  6  0  0  0
  9 11  1  0  0  0  0
  9  5  1  0  0  0  0
 10  8  2  0  0  0  0
 11 17  1  0  0  0  0
 11 41  1  0  0  0  0
 12 44  1  0  0  0  0
 12 42  1  0  0  0  0
 13 45  1  0  0  0  0
 13 47  1  0  0  0  0
 16 49  1  0  0  0  0
 17 18  2  0  0  0  0
 18 19  1  0  0  0  0
 18 51  1  0  0  0  0
 19 52  1  0  0  0  0
 20 53  1  0  0  0  0
 20 19  2  0  0  0  0
 21 20  1  0  0  0  0
 22 21  2  0  0  0  0
 22 17  1  0  0  0  0
 23  2  1  0  0  0  0
 23 24  2  0  0  0  0
 24 56  1  0  0  0  0
 25 24  1  0  0  0  0
 25 57  1  0  0  0  0
 26 25  2  0  0  0  0
 27 28  2  0  0  0  0
 27 26  1  0  0  0  0
 28 23  1  0  0  0  0
 29 30  1  0  0  0  0
 31 36  2  0  0  0  0
 32 33  2  0  0  0  0
 32 31  1  0  0  0  0
 33 34  1  0  0  0  0
 34 63  1  0  0  0  0
 34 35  2  0  0  0  0
 35 64  1  0  0  0  0
 36 35  1  0  0  0  0
 36 65  1  0  0  0  0
 37  3  1  0  0  0  0
 40 11  1  0  0  0  0
 43 12  1  0  0  0  0
 46 13  1  0  0  0  0
 48 16  1  0  0  0  0
 50 16  1  0  0  0  0
 54 21  1  0  0  0  0
 55 22  1  0  0  0  0
 58 26  1  0  0  0  0
 59 27  1  0  0  0  0
 60 28  1  0  0  0  0
 61 32  1  0  0  0  0
 62 33  1  0  0  0  0
M  RAD  2  29   2  30   3
M  END
>  <File Format>
g03

$$$$
