# Supplementary material for: Predicting Absolute Rate Constants for Huisgen Reactions of Unsaturated Iminium Ions with Diazoalkanes
Source: Angew Chem Int Ed Engl. 2020 May 11;59(30):12527–33. doi: 10.1002/anie.202003029 (PMC7383640; doi:10.1002/anie.202003029)
Supplement: Supplementary file 2 — Supplementary [file ANIE-59-12527-s002.zip › geometries/si_ts_a''_to_trans_c''.sdf]

a_ss_12_cp_ts1.log
 OpenBabel02202017093D
Gaussian sw/gaussian//g16/g16 #p opt=(calcfc,ts,noeigentest) freq b3lyp scrf=(sm
 65 68  0  0  1  0  0  0  0  0999 V2000
   -3.1382    0.2988   -0.4707 C   0  0  2  0  0  0  0  0  0  0  0  0
   -2.0359    0.9384    0.4066 C   0  0  1  0  0  0  0  0  0  0  0  0
   -0.9517   -0.1121    0.4047 C   0  0  0  0  0  0  0  0  0  0  0  0
    0.0640   -0.0944   -0.5009 C   0  0  0  0  0  0  0  0  0  0  0  0
    1.1197   -0.9284   -0.6466 N   0  0  0  0  0  0  0  0  0  0  0  0
    1.4192   -2.1127    0.1878 C   0  0  0  0  0  0  0  0  0  0  0  0
    2.6745   -2.5708   -0.4251 N   0  0  0  0  0  0  0  0  0  0  0  0
    3.1205   -1.8098   -1.4520 C   0  0  0  0  0  0  0  0  0  0  0  0
    2.1234   -0.6845   -1.6762 C   0  0  2  0  0  0  0  0  0  0  0  0
    4.1497   -1.9729   -2.0902 O   0  0  0  0  0  0  0  0  0  0  0  0
    2.8015    0.7016   -1.6153 C   0  0  0  0  0  0  0  0  0  0  0  0
    0.3340   -3.1857    0.0358 C   0  0  0  0  0  0  0  0  0  0  0  0
    1.6578   -1.7329    1.6541 C   0  0  0  0  0  0  0  0  0  0  0  0
   -2.8777    0.2925   -1.5344 H   0  0  0  0  0  0  0  0  0  0  0  0
   -2.4366    1.0201    1.4270 H   0  0  0  0  0  0  0  0  0  0  0  0
    3.4202   -3.7031    0.0782 C   0  0  0  0  0  0  0  0  0  0  0  0
    3.2824    1.0612   -0.2319 C   0  0  0  0  0  0  0  0  0  0  0  0
    2.5090    1.8882    0.5970 C   0  0  0  0  0  0  0  0  0  0  0  0
    2.9042    2.1590    1.9098 C   0  0  0  0  0  0  0  0  0  0  0  0
    4.0848    1.6058    2.4149 C   0  0  0  0  0  0  0  0  0  0  0  0
    4.8697    0.7881    1.5945 C   0  0  0  0  0  0  0  0  0  0  0  0
    4.4719    0.5191    0.2820 C   0  0  0  0  0  0  0  0  0  0  0  0
   -1.5870    2.3169   -0.0370 C   0  0  0  0  0  0  0  0  0  0  0  0
   -1.0834    3.1889    0.9419 C   0  0  0  0  0  0  0  0  0  0  0  0
   -0.5764    4.4403    0.5915 C   0  0  0  0  0  0  0  0  0  0  0  0
   -0.5684    4.8440   -0.7488 C   0  0  0  0  0  0  0  0  0  0  0  0
   -1.0741    3.9883   -1.7290 C   0  0  0  0  0  0  0  0  0  0  0  0
   -1.5805    2.7316   -1.3761 C   0  0  0  0  0  0  0  0  0  0  0  0
   -4.3517    1.3364   -0.4696 N   0  0  0  0  0  0  0  0  0  0  0  0
   -5.0372    2.1437   -0.1563 N   0  0  0  0  0  0  0  0  0  0  0  0
   -3.7150   -1.0110   -0.0252 C   0  0  0  0  0  0  0  0  0  0  0  0
   -4.1910   -1.1855    1.2834 C   0  0  0  0  0  0  0  0  0  0  0  0
   -4.6694   -2.4319    1.6858 C   0  0  0  0  0  0  0  0  0  0  0  0
   -4.6688   -3.5064    0.7884 C   0  0  0  0  0  0  0  0  0  0  0  0
   -4.1991   -3.3320   -0.5169 C   0  0  0  0  0  0  0  0  0  0  0  0
   -3.7305   -2.0830   -0.9282 C   0  0  0  0  0  0  0  0  0  0  0  0
   -1.0596   -0.8978    1.1482 H   0  0  0  0  0  0  0  0  0  0  0  0
    0.0801    0.7236   -1.2254 H   0  0  0  0  0  0  0  0  0  0  0  0
    1.6940   -0.8120   -2.6865 H   0  0  0  0  0  0  0  0  0  0  0  0
    2.0931    1.4605   -1.9791 H   0  0  0  0  0  0  0  0  0  0  0  0
    3.6371    0.6653   -2.3312 H   0  0  0  0  0  0  0  0  0  0  0  0
   -0.6298   -2.8340    0.4249 H   0  0  0  0  0  0  0  0  0  0  0  0
    0.2113   -3.4482   -1.0254 H   0  0  0  0  0  0  0  0  0  0  0  0
    0.6091   -4.0904    0.5965 H   0  0  0  0  0  0  0  0  0  0  0  0
    1.9259   -2.6266    2.2359 H   0  0  0  0  0  0  0  0  0  0  0  0
    2.4735   -1.0008    1.7265 H   0  0  0  0  0  0  0  0  0  0  0  0
    0.7556   -1.3012    2.1046 H   0  0  0  0  0  0  0  0  0  0  0  0
    4.2539   -3.8828   -0.6124 H   0  0  0  0  0  0  0  0  0  0  0  0
    3.8303   -3.5027    1.0811 H   0  0  0  0  0  0  0  0  0  0  0  0
    2.7922   -4.6053    0.1246 H   0  0  0  0  0  0  0  0  0  0  0  0
    1.5834    2.3218    0.2129 H   0  0  0  0  0  0  0  0  0  0  0  0
    2.2858    2.8047    2.5389 H   0  0  0  0  0  0  0  0  0  0  0  0
    4.3960    1.8153    3.4414 H   0  0  0  0  0  0  0  0  0  0  0  0
    5.7987    0.3585    1.9782 H   0  0  0  0  0  0  0  0  0  0  0  0
    5.0870   -0.1220   -0.3536 H   0  0  0  0  0  0  0  0  0  0  0  0
   -1.0787    2.8718    1.9880 H   0  0  0  0  0  0  0  0  0  0  0  0
   -0.1853    5.1038    1.3665 H   0  0  0  0  0  0  0  0  0  0  0  0
   -0.1713    5.8234   -1.0257 H   0  0  0  0  0  0  0  0  0  0  0  0
   -1.0754    4.2948   -2.7777 H   0  0  0  0  0  0  0  0  0  0  0  0
   -1.9596    2.0808   -2.1663 H   0  0  0  0  0  0  0  0  0  0  0  0
   -4.1891   -0.3492    1.9861 H   0  0  0  0  0  0  0  0  0  0  0  0
   -5.0420   -2.5671    2.7034 H   0  0  0  0  0  0  0  0  0  0  0  0
   -5.0387   -4.4831    1.1090 H   0  0  0  0  0  0  0  0  0  0  0  0
   -4.1989   -4.1698   -1.2175 H   0  0  0  0  0  0  0  0  0  0  0  0
   -3.3573   -1.9389   -1.9446 H   0  0  0  0  0  0  0  0  0  0  0  0
  1 14  1  6  0  0  0
  1 29  1  0  0  0  0
  1 31  1  0  0  0  0
  1  2  1  0  0  0  0
  2 15  1  1  0  0  0
  3  2  1  0  0  0  0
  3 37  1  0  0  0  0
  4  3  2  0  0  0  0
  5  4  1  0  0  0  0
  5  6  1  0  0  0  0
  6 13  1  0  0  0  0
  7 16  1  0  0  0  0
  7  6  1  0  0  0  0
  8  7  1  0  0  0  0
  9 39  1  6  0  0  0
  9 11  1  0  0  0  0
  9  8  1  0  0  0  0
  9  5  1  0  0  0  0
 10  8  2  0  0  0  0
 11 17  1  0  0  0  0
 12  6  1  0  0  0  0
 12 42  1  0  0  0  0
 12 44  1  0  0  0  0
 13 46  1  0  0  0  0
 13 47  1  0  0  0  0
 13 45  1  0  0  0  0
 16 50  1  0  0  0  0
 16 49  1  0  0  0  0
 17 22  2  0  0  0  0
 17 18  1  0  0  0  0
 18 19  2  0  0  0  0
 19 20  1  0  0  0  0
 19 52  1  0  0  0  0
 20 53  1  0  0  0  0
 21 54  1  0  0  0  0
 21 20  2  0  0  0  0
 22 21  1  0  0  0  0
 23  2  1  0  0  0  0
 23 24  2  0  0  0  0
 24 56  1  0  0  0  0
 25 24  1  0  0  0  0
 25 57  1  0  0  0  0
 26 25  2  0  0  0  0
 27 28  2  0  0  0  0
 27 26  1  0  0  0  0
 28 23  1  0  0  0  0
 29 30  1  0  0  0  0
 31 32  2  0  0  0  0
 32 33  1  0  0  0  0
 32 61  1  0  0  0  0
 33 62  1  0  0  0  0
 34 63  1  0  0  0  0
 34 33  2  0  0  0  0
 35 34  1  0  0  0  0
 36 35  2  0  0  0  0
 36 31  1  0  0  0  0
 38  4  1  0  0  0  0
 40 11  1  0  0  0  0
 41 11  1  0  0  0  0
 43 12  1  0  0  0  0
 48 16  1  0  0  0  0
 51 18  1  0  0  0  0
 55 22  1  0  0  0  0
 58 26  1  0  0  0  0
 59 27  1  0  0  0  0
 60 28  1  0  0  0  0
 64 35  1  0  0  0  0
 65 36  1  0  0  0  0
M  RAD  2  29   2  30   3
M  END
>  <File Format>
g03

$$$$
a_ss_20_cp_ts1.log
 OpenBabel02202017093D
Gaussian sw/gaussian//g16/g16 #p opt=(calcfc,ts,noeigentest) freq b3lyp scrf=(sm
 65 68  0  0  1  0  0  0  0  0999 V2000
   -2.0068   -1.6195   -0.8157 C   0  0  2  0  0  0  0  0  0  0  0  0
   -1.9199   -0.8340    0.5241 C   0  0  1  0  0  0  0  0  0  0  0  0
   -0.5751   -0.1826    0.3938 C   0  0  0  0  0  0  0  0  0  0  0  0
    0.5611   -0.7705    0.8643 C   0  0  0  0  0  0  0  0  0  0  0  0
    1.8124   -0.2760    0.7496 N   0  0  0  0  0  0  0  0  0  0  0  0
    3.0232   -1.0292    1.1412 C   0  0  0  0  0  0  0  0  0  0  0  0
    4.0676   -0.1828    0.5524 N   0  0  0  0  0  0  0  0  0  0  0  0
    3.6157    0.9446   -0.0508 C   0  0  0  0  0  0  0  0  0  0  0  0
    2.1005    0.9764    0.0800 C   0  0  2  0  0  0  0  0  0  0  0  0
    4.2980    1.8064   -0.5855 O   0  0  0  0  0  0  0  0  0  0  0  0
    1.5999    2.2309    0.8524 C   0  0  0  0  0  0  0  0  0  0  0  0
    3.0364   -2.4262    0.5147 C   0  0  0  0  0  0  0  0  0  0  0  0
    3.1547   -1.0956    2.6659 C   0  0  0  0  0  0  0  0  0  0  0  0
   -2.0424   -0.9458   -1.6790 H   0  0  0  0  0  0  0  0  0  0  0  0
   -1.9191   -1.5673    1.3413 H   0  0  0  0  0  0  0  0  0  0  0  0
    5.4737   -0.5094    0.6401 C   0  0  0  0  0  0  0  0  0  0  0  0
    0.9676    3.2786   -0.0318 C   0  0  0  0  0  0  0  0  0  0  0  0
   -0.3659    3.6675    0.1656 C   0  0  0  0  0  0  0  0  0  0  0  0
   -0.9632    4.6255   -0.6608 C   0  0  0  0  0  0  0  0  0  0  0  0
   -0.2332    5.2047   -1.7026 C   0  0  0  0  0  0  0  0  0  0  0  0
    1.0964    4.8197   -1.9114 C   0  0  0  0  0  0  0  0  0  0  0  0
    1.6922    3.8645   -1.0838 C   0  0  0  0  0  0  0  0  0  0  0  0
   -3.0715    0.1331    0.7125 C   0  0  0  0  0  0  0  0  0  0  0  0
   -3.2572    1.2175   -0.1604 C   0  0  0  0  0  0  0  0  0  0  0  0
   -4.3282    2.0954    0.0186 C   0  0  0  0  0  0  0  0  0  0  0  0
   -5.2290    1.9005    1.0714 C   0  0  0  0  0  0  0  0  0  0  0  0
   -5.0538    0.8219    1.9421 C   0  0  0  0  0  0  0  0  0  0  0  0
   -3.9818   -0.0578    1.7611 C   0  0  0  0  0  0  0  0  0  0  0  0
   -3.5125   -2.2234   -0.8711 N   0  0  0  0  0  0  0  0  0  0  0  0
   -4.4950   -2.5666   -0.4996 N   0  0  0  0  0  0  0  0  0  0  0  0
   -1.0988   -2.7883   -1.0279 C   0  0  0  0  0  0  0  0  0  0  0  0
   -0.3062   -2.8283   -2.1829 C   0  0  0  0  0  0  0  0  0  0  0  0
    0.5970   -3.8761   -2.3714 C   0  0  0  0  0  0  0  0  0  0  0  0
    0.6966   -4.8924   -1.4164 C   0  0  0  0  0  0  0  0  0  0  0  0
   -0.1075   -4.8630   -0.2708 C   0  0  0  0  0  0  0  0  0  0  0  0
   -1.0023   -3.8121   -0.0725 C   0  0  0  0  0  0  0  0  0  0  0  0
   -0.5375    0.7495   -0.1700 H   0  0  0  0  0  0  0  0  0  0  0  0
    0.4896   -1.7268    1.3886 H   0  0  0  0  0  0  0  0  0  0  0  0
    1.6597    0.9723   -0.9336 H   0  0  0  0  0  0  0  0  0  0  0  0
    2.4470    2.6659    1.4065 H   0  0  0  0  0  0  0  0  0  0  0  0
    0.8707    1.9001    1.6036 H   0  0  0  0  0  0  0  0  0  0  0  0
    2.2135   -3.0375    0.9105 H   0  0  0  0  0  0  0  0  0  0  0  0
    2.9321   -2.3552   -0.5776 H   0  0  0  0  0  0  0  0  0  0  0  0
    3.9768   -2.9436    0.7530 H   0  0  0  0  0  0  0  0  0  0  0  0
    4.0680   -1.6331    2.9600 H   0  0  0  0  0  0  0  0  0  0  0  0
    3.1824   -0.0804    3.0886 H   0  0  0  0  0  0  0  0  0  0  0  0
    2.2944   -1.6333    3.0910 H   0  0  0  0  0  0  0  0  0  0  0  0
    6.0335    0.3094    0.1705 H   0  0  0  0  0  0  0  0  0  0  0  0
    5.7960   -0.6067    1.6884 H   0  0  0  0  0  0  0  0  0  0  0  0
    5.7029   -1.4472    0.1098 H   0  0  0  0  0  0  0  0  0  0  0  0
   -0.9430    3.2131    0.9752 H   0  0  0  0  0  0  0  0  0  0  0  0
   -2.0023    4.9178   -0.4884 H   0  0  0  0  0  0  0  0  0  0  0  0
   -0.6971    5.9535   -2.3498 H   0  0  0  0  0  0  0  0  0  0  0  0
    1.6739    5.2687   -2.7239 H   0  0  0  0  0  0  0  0  0  0  0  0
    2.7287    3.5570   -1.2464 H   0  0  0  0  0  0  0  0  0  0  0  0
   -2.5577    1.3856   -0.9828 H   0  0  0  0  0  0  0  0  0  0  0  0
   -4.4585    2.9364   -0.6667 H   0  0  0  0  0  0  0  0  0  0  0  0
   -6.0653    2.5896    1.2118 H   0  0  0  0  0  0  0  0  0  0  0  0
   -5.7530    0.6626    2.7666 H   0  0  0  0  0  0  0  0  0  0  0  0
   -3.8475   -0.9001    2.4449 H   0  0  0  0  0  0  0  0  0  0  0  0
   -0.3884   -2.0289   -2.9229 H   0  0  0  0  0  0  0  0  0  0  0  0
    1.2232   -3.8986   -3.2659 H   0  0  0  0  0  0  0  0  0  0  0  0
    1.4028   -5.7126   -1.5650 H   0  0  0  0  0  0  0  0  0  0  0  0
   -0.0340   -5.6613    0.4710 H   0  0  0  0  0  0  0  0  0  0  0  0
   -1.6271   -3.7869    0.8237 H   0  0  0  0  0  0  0  0  0  0  0  0
  1 14  1  6  0  0  0
  1  2  1  0  0  0  0
  2 23  1  0  0  0  0
  2 15  1  1  0  0  0
  3  2  1  0  0  0  0
  3  4  2  0  0  0  0
  4 38  1  0  0  0  0
  5  4  1  0  0  0  0
  5  6  1  0  0  0  0
  6 13  1  0  0  0  0
  7 16  1  0  0  0  0
  7  6  1  0  0  0  0
  8  9  1  0  0  0  0
  8  7  1  0  0  0  0
  9 39  1  6  0  0  0
  9  5  1  0  0  0  0
  9 11  1  0  0  0  0
 10  8  2  0  0  0  0
 11 40  1  0  0  0  0
 11 41  1  0  0  0  0
 12 44  1  0  0  0  0
 12 42  1  0  0  0  0
 12  6  1  0  0  0  0
 13 45  1  0  0  0  0
 13 46  1  0  0  0  0
 13 47  1  0  0  0  0
 16 49  1  0  0  0  0
 17 18  1  0  0  0  0
 17 11  1  0  0  0  0
 18 51  1  0  0  0  0
 19 52  1  0  0  0  0
 19 18  2  0  0  0  0
 20 19  1  0  0  0  0
 21 20  2  0  0  0  0
 21 22  1  0  0  0  0
 22 17  2  0  0  0  0
 23 28  2  0  0  0  0
 24 25  2  0  0  0  0
 24 23  1  0  0  0  0
 25 26  1  0  0  0  0
 26 58  1  0  0  0  0
 26 27  2  0  0  0  0
 27 59  1  0  0  0  0
 28 27  1  0  0  0  0
 28 60  1  0  0  0  0
 29  1  1  0  0  0  0
 29 30  1  0  0  0  0
 31  1  1  0  0  0  0
 31 36  2  0  0  0  0
 32 31  1  0  0  0  0
 33 32  2  0  0  0  0
 33 34  1  0  0  0  0
 34 35  2  0  0  0  0
 35 36  1  0  0  0  0
 35 64  1  0  0  0  0
 36 65  1  0  0  0  0
 37  3  1  0  0  0  0
 43 12  1  0  0  0  0
 48 16  1  0  0  0  0
 50 16  1  0  0  0  0
 53 20  1  0  0  0  0
 54 21  1  0  0  0  0
 55 22  1  0  0  0  0
 56 24  1  0  0  0  0
 57 25  1  0  0  0  0
 61 32  1  0  0  0  0
 62 33  1  0  0  0  0
 63 34  1  0  0  0  0
M  RAD  2  29   2  30   3
M  END
>  <File Format>
g03

$$$$
a_ss_7_cp_ts1.log
 OpenBabel02202017093D
Gaussian sw/gaussian//g16/g16 #p opt=(calcfc,ts,noeigentest) freq b3lyp scrf=(sm
 65 68  0  0  1  0  0  0  0  0999 V2000
   -2.9652    0.8476    0.4746 C   0  0  2  0  0  0  0  0  0  0  0  0
   -2.2768   -0.3733   -0.2072 C   0  0  1  0  0  0  0  0  0  0  0  0
   -0.9027   -0.2999    0.3860 C   0  0  0  0  0  0  0  0  0  0  0  0
    0.1068    0.3491   -0.2600 C   0  0  0  0  0  0  0  0  0  0  0  0
    1.3706    0.5289    0.1751 N   0  0  0  0  0  0  0  0  0  0  0  0
    2.3345    1.3934   -0.5484 C   0  0  0  0  0  0  0  0  0  0  0  0
    3.4511    1.4101    0.4015 N   0  0  0  0  0  0  0  0  0  0  0  0
    3.2384    0.7153    1.5449 C   0  0  0  0  0  0  0  0  0  0  0  0
    1.8666    0.0595    1.4547 C   0  0  2  0  0  0  0  0  0  0  0  0
    4.0154    0.5888    2.4787 O   0  0  0  0  0  0  0  0  0  0  0  0
    1.9931   -1.4771    1.5987 C   0  0  0  0  0  0  0  0  0  0  0  0
    1.7655    2.8046   -0.7356 C   0  0  0  0  0  0  0  0  0  0  0  0
    2.7470    0.7730   -1.8853 C   0  0  0  0  0  0  0  0  0  0  0  0
   -3.0558    0.7075    1.5577 H   0  0  0  0  0  0  0  0  0  0  0  0
   -2.2407   -0.1717   -1.2855 H   0  0  0  0  0  0  0  0  0  0  0  0
    4.7006    2.0815    0.1212 C   0  0  0  0  0  0  0  0  0  0  0  0
    2.7005   -2.1155    0.4310 C   0  0  0  0  0  0  0  0  0  0  0  0
    1.9651   -2.6623   -0.6314 C   0  0  0  0  0  0  0  0  0  0  0  0
    2.6110   -3.1886   -1.7537 C   0  0  0  0  0  0  0  0  0  0  0  0
    4.0070   -3.1720   -1.8316 C   0  0  0  0  0  0  0  0  0  0  0  0
    4.7510   -2.6330   -0.7765 C   0  0  0  0  0  0  0  0  0  0  0  0
    4.1025   -2.1105    0.3457 C   0  0  0  0  0  0  0  0  0  0  0  0
   -3.0180   -1.6718    0.0311 C   0  0  0  0  0  0  0  0  0  0  0  0
   -3.1224   -2.2243    1.3171 C   0  0  0  0  0  0  0  0  0  0  0  0
   -3.8350   -3.4072    1.5235 C   0  0  0  0  0  0  0  0  0  0  0  0
   -4.4528   -4.0532    0.4469 C   0  0  0  0  0  0  0  0  0  0  0  0
   -4.3552   -3.5091   -0.8363 C   0  0  0  0  0  0  0  0  0  0  0  0
   -3.6433   -2.3232   -1.0416 C   0  0  0  0  0  0  0  0  0  0  0  0
   -4.5309    0.7524    0.0583 N   0  0  0  0  0  0  0  0  0  0  0  0
   -5.4120    0.4050   -0.5120 N   0  0  0  0  0  0  0  0  0  0  0  0
   -2.5216    2.2261    0.1011 C   0  0  0  0  0  0  0  0  0  0  0  0
   -2.4656    2.6302   -1.2417 C   0  0  0  0  0  0  0  0  0  0  0  0
   -1.9955    3.9026   -1.5652 C   0  0  0  0  0  0  0  0  0  0  0  0
   -1.5740    4.7725   -0.5528 C   0  0  0  0  0  0  0  0  0  0  0  0
   -1.6354    4.3740    0.7858 C   0  0  0  0  0  0  0  0  0  0  0  0
   -2.1166    3.1054    1.1149 C   0  0  0  0  0  0  0  0  0  0  0  0
   -0.7676   -0.7177    1.3834 H   0  0  0  0  0  0  0  0  0  0  0  0
   -0.0991    0.7828   -1.2422 H   0  0  0  0  0  0  0  0  0  0  0  0
    1.2343    0.4356    2.2800 H   0  0  0  0  0  0  0  0  0  0  0  0
    0.9940   -1.9152    1.7209 H   0  0  0  0  0  0  0  0  0  0  0  0
    2.5450   -1.6463    2.5356 H   0  0  0  0  0  0  0  0  0  0  0  0
    0.8878    2.7870   -1.3964 H   0  0  0  0  0  0  0  0  0  0  0  0
    1.4683    3.2263    0.2356 H   0  0  0  0  0  0  0  0  0  0  0  0
    2.5149    3.4634   -1.1973 H   0  0  0  0  0  0  0  0  0  0  0  0
    3.4649    1.4230   -2.4063 H   0  0  0  0  0  0  0  0  0  0  0  0
    3.2013   -0.2142   -1.7281 H   0  0  0  0  0  0  0  0  0  0  0  0
    1.8665    0.6610   -2.5345 H   0  0  0  0  0  0  0  0  0  0  0  0
    5.3336    1.9869    1.0127 H   0  0  0  0  0  0  0  0  0  0  0  0
    5.2195    1.6184   -0.7330 H   0  0  0  0  0  0  0  0  0  0  0  0
    4.5431    3.1495   -0.0940 H   0  0  0  0  0  0  0  0  0  0  0  0
    0.8734   -2.6687   -0.5775 H   0  0  0  0  0  0  0  0  0  0  0  0
    2.0219   -3.6129   -2.5710 H   0  0  0  0  0  0  0  0  0  0  0  0
    4.5141   -3.5826   -2.7084 H   0  0  0  0  0  0  0  0  0  0  0  0
    5.8429   -2.6225   -0.8257 H   0  0  0  0  0  0  0  0  0  0  0  0
    4.6874   -1.6894    1.1666 H   0  0  0  0  0  0  0  0  0  0  0  0
   -2.6465   -1.7285    2.1668 H   0  0  0  0  0  0  0  0  0  0  0  0
   -3.9084   -3.8273    2.5295 H   0  0  0  0  0  0  0  0  0  0  0  0
   -5.0088   -4.9796    0.6098 H   0  0  0  0  0  0  0  0  0  0  0  0
   -4.8347   -4.0078   -1.6820 H   0  0  0  0  0  0  0  0  0  0  0  0
   -3.5678   -1.8986   -2.0462 H   0  0  0  0  0  0  0  0  0  0  0  0
   -2.7909    1.9540   -2.0356 H   0  0  0  0  0  0  0  0  0  0  0  0
   -1.9542    4.2165   -2.6104 H   0  0  0  0  0  0  0  0  0  0  0  0
   -1.1979    5.7655   -0.8098 H   0  0  0  0  0  0  0  0  0  0  0  0
   -1.3079    5.0524    1.5765 H   0  0  0  0  0  0  0  0  0  0  0  0
   -2.1641    2.7859    2.1585 H   0  0  0  0  0  0  0  0  0  0  0  0
  1 14  1  1  0  0  0
  2 15  1  6  0  0  0
  2 23  1  0  0  0  0
  2  3  1  0  0  0  0
  2  1  1  0  0  0  0
  3 37  1  0  0  0  0
  4  5  1  0  0  0  0
  4  3  2  0  0  0  0
  5  9  1  0  0  0  0
  6  5  1  0  0  0  0
  6  7  1  0  0  0  0
  7  8  1  0  0  0  0
  8 10  2  0  0  0  0
  9  8  1  0  0  0  0
  9 11  1  0  0  0  0
  9 39  1  1  0  0  0
 11 40  1  0  0  0  0
 11 41  1  0  0  0  0
 12  6  1  0  0  0  0
 12 43  1  0  0  0  0
 13 46  1  0  0  0  0
 13  6  1  0  0  0  0
 16  7  1  0  0  0  0
 16 48  1  0  0  0  0
 17 11  1  0  0  0  0
 18 51  1  0  0  0  0
 18 17  2  0  0  0  0
 19 18  1  0  0  0  0
 20 19  2  0  0  0  0
 20 21  1  0  0  0  0
 21 22  2  0  0  0  0
 22 17  1  0  0  0  0
 22 55  1  0  0  0  0
 23 24  2  0  0  0  0
 24 25  1  0  0  0  0
 24 56  1  0  0  0  0
 25 57  1  0  0  0  0
 26 58  1  0  0  0  0
 26 25  2  0  0  0  0
 27 26  1  0  0  0  0
 28 27  2  0  0  0  0
 28 23  1  0  0  0  0
 29  1  1  0  0  0  0
 30 29  1  0  0  0  0
 31  1  1  0  0  0  0
 31 36  2  0  0  0  0
 32 31  1  0  0  0  0
 33 32  2  0  0  0  0
 33 34  1  0  0  0  0
 34 35  2  0  0  0  0
 35 36  1  0  0  0  0
 35 64  1  0  0  0  0
 36 65  1  0  0  0  0
 38  4  1  0  0  0  0
 42 12  1  0  0  0  0
 44 12  1  0  0  0  0
 45 13  1  0  0  0  0
 47 13  1  0  0  0  0
 49 16  1  0  0  0  0
 50 16  1  0  0  0  0
 52 19  1  0  0  0  0
 53 20  1  0  0  0  0
 54 21  1  0  0  0  0
 59 27  1  0  0  0  0
 60 28  1  0  0  0  0
 61 32  1  0  0  0  0
 62 33  1  0  0  0  0
 63 34  1  0  0  0  0
M  RAD  2  29   2  30   3
M  END
>  <File Format>
g03

$$$$
REDO_REDO_a_ss_54_frozen.log
 OpenBabel02202017093D
Gaussian sw/gaussian//g16/g16 #p opt=(calcfc,ts,noeigentest) freq b3lyp/def2svp 
 65 68  0  0  1  0  0  0  0  0999 V2000
    2.5208    1.2004   -0.4524 C   0  0  2  0  0  0  0  0  0  0  0  0
    2.4327   -0.1294    0.3309 C   0  0  1  0  0  0  0  0  0  0  0  0
    1.1234   -0.7367   -0.0967 C   0  0  0  0  0  0  0  0  0  0  0  0
    0.0542   -0.7465    0.7409 C   0  0  0  0  0  0  0  0  0  0  0  0
   -1.1785   -1.2966    0.5923 N   0  0  0  0  0  0  0  0  0  0  0  0
   -1.6206   -2.1742   -0.5133 C   0  0  0  0  0  0  0  0  0  0  0  0
   -2.9523   -2.5717   -0.0329 N   0  0  0  0  0  0  0  0  0  0  0  0
   -3.3026   -2.0604    1.1707 C   0  0  0  0  0  0  0  0  0  0  0  0
   -2.1748   -1.1597    1.6457 C   0  0  2  0  0  0  0  0  0  0  0  0
   -4.3519   -2.2487    1.7685 O   0  0  0  0  0  0  0  0  0  0  0  0
   -2.6755    0.2844    1.8742 C   0  0  0  0  0  0  0  0  0  0  0  0
   -0.7243   -3.4132   -0.6375 C   0  0  0  0  0  0  0  0  0  0  0  0
   -1.7382   -1.4133   -1.8389 C   0  0  0  0  0  0  0  0  0  0  0  0
    2.5581    1.0330   -1.5355 H   0  0  0  0  0  0  0  0  0  0  0  0
    2.3942    0.1139    1.4000 H   0  0  0  0  0  0  0  0  0  0  0  0
   -3.8450   -3.4009   -0.8111 C   0  0  0  0  0  0  0  0  0  0  0  0
   -3.1747    0.9371    0.6098 C   0  0  0  0  0  0  0  0  0  0  0  0
   -2.3230    1.7452   -0.1574 C   0  0  0  0  0  0  0  0  0  0  0  0
   -2.7517    2.2901   -1.3707 C   0  0  0  0  0  0  0  0  0  0  0  0
   -4.0423    2.0292   -1.8403 C   0  0  0  0  0  0  0  0  0  0  0  0
   -4.9023    1.2265   -1.0829 C   0  0  0  0  0  0  0  0  0  0  0  0
   -4.4721    0.6871    0.1324 C   0  0  0  0  0  0  0  0  0  0  0  0
    3.6353   -1.0251    0.0841 C   0  0  0  0  0  0  0  0  0  0  0  0
    4.4378   -1.4262    1.1611 C   0  0  0  0  0  0  0  0  0  0  0  0
    5.5462   -2.2522    0.9532 C   0  0  0  0  0  0  0  0  0  0  0  0
    5.8671   -2.6826   -0.3374 C   0  0  0  0  0  0  0  0  0  0  0  0
    5.0737   -2.2842   -1.4185 C   0  0  0  0  0  0  0  0  0  0  0  0
    3.9647   -1.4614   -1.2091 C   0  0  0  0  0  0  0  0  0  0  0  0
    4.0192    1.7458   -0.2175 N   0  0  0  0  0  0  0  0  0  0  0  0
    4.9925    2.0853    0.1717 N   0  0  0  0  0  0  0  0  0  0  0  0
    1.6368    2.3456   -0.0784 C   0  0  0  0  0  0  0  0  0  0  0  0
    1.0872    3.1340   -1.1001 C   0  0  0  0  0  0  0  0  0  0  0  0
    0.2710    4.2199   -0.7813 C   0  0  0  0  0  0  0  0  0  0  0  0
    0.0045    4.5225    0.5570 C   0  0  0  0  0  0  0  0  0  0  0  0
    0.5567    3.7409    1.5791 C   0  0  0  0  0  0  0  0  0  0  0  0
    1.3745    2.6563    1.2661 C   0  0  0  0  0  0  0  0  0  0  0  0
    1.0973   -1.1766   -1.0928 H   0  0  0  0  0  0  0  0  0  0  0  0
    0.1713   -0.2451    1.7075 H   0  0  0  0  0  0  0  0  0  0  0  0
   -1.7951   -1.5509    2.6062 H   0  0  0  0  0  0  0  0  0  0  0  0
   -1.8538    0.8734    2.3091 H   0  0  0  0  0  0  0  0  0  0  0  0
   -3.4740    0.2236    2.6295 H   0  0  0  0  0  0  0  0  0  0  0  0
    0.2950   -3.1436   -0.9410 H   0  0  0  0  0  0  0  0  0  0  0  0
   -0.6770   -3.9402    0.3269 H   0  0  0  0  0  0  0  0  0  0  0  0
   -1.1275   -4.0978   -1.3972 H   0  0  0  0  0  0  0  0  0  0  0  0
   -2.0485   -2.0954   -2.6439 H   0  0  0  0  0  0  0  0  0  0  0  0
   -2.4765   -0.6060   -1.7490 H   0  0  0  0  0  0  0  0  0  0  0  0
   -0.7735   -0.9744   -2.1247 H   0  0  0  0  0  0  0  0  0  0  0  0
   -4.7258   -3.6100   -0.1906 H   0  0  0  0  0  0  0  0  0  0  0  0
   -4.1731   -2.8859   -1.7283 H   0  0  0  0  0  0  0  0  0  0  0  0
   -3.3685   -4.3532   -1.0884 H   0  0  0  0  0  0  0  0  0  0  0  0
   -1.3110    1.9436    0.1975 H   0  0  0  0  0  0  0  0  0  0  0  0
   -2.0725    2.9184   -1.9512 H   0  0  0  0  0  0  0  0  0  0  0  0
   -4.3792    2.4524   -2.7900 H   0  0  0  0  0  0  0  0  0  0  0  0
   -5.9153    1.0214   -1.4387 H   0  0  0  0  0  0  0  0  0  0  0  0
   -5.1445    0.0554    0.7167 H   0  0  0  0  0  0  0  0  0  0  0  0
    4.1905   -1.0885    2.1713 H   0  0  0  0  0  0  0  0  0  0  0  0
    6.1613   -2.5587    1.8028 H   0  0  0  0  0  0  0  0  0  0  0  0
    6.7337   -3.3274   -0.5016 H   0  0  0  0  0  0  0  0  0  0  0  0
    5.3187   -2.6171   -2.4300 H   0  0  0  0  0  0  0  0  0  0  0  0
    3.3500   -1.1593   -2.0611 H   0  0  0  0  0  0  0  0  0  0  0  0
    1.2953    2.8888   -2.1440 H   0  0  0  0  0  0  0  0  0  0  0  0
   -0.1606    4.8285   -1.5783 H   0  0  0  0  0  0  0  0  0  0  0  0
   -0.6379    5.3698    0.8068 H   0  0  0  0  0  0  0  0  0  0  0  0
    0.3493    3.9796    2.6243 H   0  0  0  0  0  0  0  0  0  0  0  0
    1.8123    2.0599    2.0685 H   0  0  0  0  0  0  0  0  0  0  0  0
  1 14  1  6  0  0  0
  1 29  1  0  0  0  0
  1 31  1  0  0  0  0
  1  2  1  0  0  0  0
  2 15  1  1  0  0  0
  3  2  1  0  0  0  0
  3  4  2  0  0  0  0
  4 38  1  0  0  0  0
  5  4  1  0  0  0  0
  5  9  1  0  0  0  0
  6  7  1  0  0  0  0
  6  5  1  0  0  0  0
  7  8  1  0  0  0  0
  8  9  1  0  0  0  0
  8 10  2  0  0  0  0
  9 11  1  0  0  0  0
  9 39  1  1  0  0  0
 11 40  1  0  0  0  0
 11 41  1  0  0  0  0
 12  6  1  0  0  0  0
 12 43  1  0  0  0  0
 13 46  1  0  0  0  0
 13  6  1  0  0  0  0
 16 48  1  0  0  0  0
 16  7  1  0  0  0  0
 17 11  1  0  0  0  0
 18 51  1  0  0  0  0
 18 17  2  0  0  0  0
 19 18  1  0  0  0  0
 20 19  2  0  0  0  0
 20 21  1  0  0  0  0
 21 22  2  0  0  0  0
 22 17  1  0  0  0  0
 22 55  1  0  0  0  0
 23  2  1  0  0  0  0
 23 24  2  0  0  0  0
 24 56  1  0  0  0  0
 25 24  1  0  0  0  0
 25 57  1  0  0  0  0
 26 25  2  0  0  0  0
 27 28  2  0  0  0  0
 27 26  1  0  0  0  0
 28 23  1  0  0  0  0
 29 30  1  0  0  0  0
 31 36  2  0  0  0  0
 32 33  2  0  0  0  0
 32 31  1  0  0  0  0
 33 34  1  0  0  0  0
 34 63  1  0  0  0  0
 34 35  2  0  0  0  0
 35 64  1  0  0  0  0
 36 35  1  0  0  0  0
 36 65  1  0  0  0  0
 37  3  1  0  0  0  0
 42 12  1  0  0  0  0
 44 12  1  0  0  0  0
 45 13  1  0  0  0  0
 47 13  1  0  0  0  0
 49 16  1  0  0  0  0
 50 16  1  0  0  0  0
 52 19  1  0  0  0  0
 53 20  1  0  0  0  0
 54 21  1  0  0  0  0
 58 26  1  0  0  0  0
 59 27  1  0  0  0  0
 60 28  1  0  0  0  0
 61 32  1  0  0  0  0
 62 33  1  0  0  0  0
M  RAD  2  29   2  30   3
M  END
>  <File Format>
g03

$$$$
REDO_REDO_a_ss_57_frozen.log
 OpenBabel02202017093D
Gaussian sw/gaussian//g16/g16 #p opt=(calcfc,ts,noeigentest) freq b3lyp/def2svp 
 65 68  0  0  1  0  0  0  0  0999 V2000
    1.3029    2.2013   -0.6746 C   0  0  2  0  0  0  0  0  0  0  0  0
    1.5722    0.9818    0.2610 C   0  0  1  0  0  0  0  0  0  0  0  0
    0.4636    0.0527   -0.1272 C   0  0  0  0  0  0  0  0  0  0  0  0
   -0.7352    0.0740    0.5189 C   0  0  0  0  0  0  0  0  0  0  0  0
   -1.8250   -0.6835    0.2589 N   0  0  0  0  0  0  0  0  0  0  0  0
   -3.1406   -0.4332    0.8966 C   0  0  0  0  0  0  0  0  0  0  0  0
   -4.0438   -0.9941   -0.1180 N   0  0  0  0  0  0  0  0  0  0  0  0
   -3.4202   -1.6526   -1.1278 C   0  0  0  0  0  0  0  0  0  0  0  0
   -1.9240   -1.6257   -0.8424 C   0  0  2  0  0  0  0  0  0  0  0  0
   -3.9508   -2.2211   -2.0680 O   0  0  0  0  0  0  0  0  0  0  0  0
   -1.4576   -3.0702   -0.5302 C   0  0  0  0  0  0  0  0  0  0  0  0
   -3.4174    1.0586    1.0872 C   0  0  0  0  0  0  0  0  0  0  0  0
   -3.2480   -1.1934    2.2240 C   0  0  0  0  0  0  0  0  0  0  0  0
    1.4284    1.9422   -1.7319 H   0  0  0  0  0  0  0  0  0  0  0  0
    1.4488    1.3302    1.2948 H   0  0  0  0  0  0  0  0  0  0  0  0
   -5.4838   -0.9191   -0.0107 C   0  0  0  0  0  0  0  0  0  0  0  0
   -0.0121   -3.1897   -0.1272 C   0  0  0  0  0  0  0  0  0  0  0  0
    0.3636   -3.0830    1.2202 C   0  0  0  0  0  0  0  0  0  0  0  0
    1.7104   -3.1148    1.5912 C   0  0  0  0  0  0  0  0  0  0  0  0
    2.7033   -3.2610    0.6179 C   0  0  0  0  0  0  0  0  0  0  0  0
    2.3392   -3.3884   -0.7262 C   0  0  0  0  0  0  0  0  0  0  0  0
    0.9919   -3.3537   -1.0941 C   0  0  0  0  0  0  0  0  0  0  0  0
    2.9606    0.4025    0.0937 C   0  0  0  0  0  0  0  0  0  0  0  0
    3.8225    0.3283    1.1958 C   0  0  0  0  0  0  0  0  0  0  0  0
    5.1017   -0.2201    1.0621 C   0  0  0  0  0  0  0  0  0  0  0  0
    5.5346   -0.6918   -0.1801 C   0  0  0  0  0  0  0  0  0  0  0  0
    4.6823   -0.6142   -1.2868 C   0  0  0  0  0  0  0  0  0  0  0  0
    3.4029   -0.0730   -1.1497 C   0  0  0  0  0  0  0  0  0  0  0  0
    2.5564    3.1891   -0.4690 N   0  0  0  0  0  0  0  0  0  0  0  0
    3.4571    3.5823    0.0404 N   0  0  0  0  0  0  0  0  0  0  0  0
    0.0837    3.0369   -0.4302 C   0  0  0  0  0  0  0  0  0  0  0  0
   -0.8284    3.2293   -1.4766 C   0  0  0  0  0  0  0  0  0  0  0  0
   -1.9971    3.9610   -1.2567 C   0  0  0  0  0  0  0  0  0  0  0  0
   -2.2481    4.5154    0.0021 C   0  0  0  0  0  0  0  0  0  0  0  0
   -1.3309    4.3367    1.0441 C   0  0  0  0  0  0  0  0  0  0  0  0
   -0.1682    3.5960    0.8320 C   0  0  0  0  0  0  0  0  0  0  0  0
    0.6507   -0.6201   -0.9631 H   0  0  0  0  0  0  0  0  0  0  0  0
   -0.8624    0.7736    1.3476 H   0  0  0  0  0  0  0  0  0  0  0  0
   -1.3830   -1.2423   -1.7227 H   0  0  0  0  0  0  0  0  0  0  0  0
   -1.6556   -3.6582   -1.4389 H   0  0  0  0  0  0  0  0  0  0  0  0
   -2.1033   -3.4682    0.2672 H   0  0  0  0  0  0  0  0  0  0  0  0
   -2.7589    1.4942    1.8503 H   0  0  0  0  0  0  0  0  0  0  0  0
   -3.2794    1.6011    0.1414 H   0  0  0  0  0  0  0  0  0  0  0  0
   -4.4506    1.2014    1.4335 H   0  0  0  0  0  0  0  0  0  0  0  0
   -4.2311   -1.0349    2.6916 H   0  0  0  0  0  0  0  0  0  0  0  0
   -3.1013   -2.2705    2.0608 H   0  0  0  0  0  0  0  0  0  0  0  0
   -2.4767   -0.8316    2.9201 H   0  0  0  0  0  0  0  0  0  0  0  0
   -5.9084   -1.5501   -0.8023 H   0  0  0  0  0  0  0  0  0  0  0  0
   -5.8272   -1.2918    0.9667 H   0  0  0  0  0  0  0  0  0  0  0  0
   -5.8502    0.1111   -0.1453 H   0  0  0  0  0  0  0  0  0  0  0  0
   -0.4093   -2.9603    1.9830 H   0  0  0  0  0  0  0  0  0  0  0  0
    1.9871   -3.0208    2.6445 H   0  0  0  0  0  0  0  0  0  0  0  0
    3.7573   -3.2733    0.9038 H   0  0  0  0  0  0  0  0  0  0  0  0
    3.1099   -3.5095   -1.4909 H   0  0  0  0  0  0  0  0  0  0  0  0
    0.7118   -3.4471   -2.1473 H   0  0  0  0  0  0  0  0  0  0  0  0
    3.4844    0.6955    2.1682 H   0  0  0  0  0  0  0  0  0  0  0  0
    5.7615   -0.2767    1.9313 H   0  0  0  0  0  0  0  0  0  0  0  0
    6.5344   -1.1194   -0.2870 H   0  0  0  0  0  0  0  0  0  0  0  0
    5.0134   -0.9842   -2.2601 H   0  0  0  0  0  0  0  0  0  0  0  0
    2.7395   -0.0321   -2.0178 H   0  0  0  0  0  0  0  0  0  0  0  0
   -0.6265    2.7901   -2.4561 H   0  0  0  0  0  0  0  0  0  0  0  0
   -2.7126    4.0988   -2.0702 H   0  0  0  0  0  0  0  0  0  0  0  0
   -3.1617    5.0892    0.1734 H   0  0  0  0  0  0  0  0  0  0  0  0
   -1.5238    4.7745    2.0258 H   0  0  0  0  0  0  0  0  0  0  0  0
    0.5462    3.4576    1.6474 H   0  0  0  0  0  0  0  0  0  0  0  0
  1 14  1  6  0  0  0
  1 29  1  0  0  0  0
  1 31  1  0  0  0  0
  1  2  1  0  0  0  0
  2 15  1  1  0  0  0
  3  2  1  0  0  0  0
  3  4  2  0  0  0  0
  4 38  1  0  0  0  0
  5  4  1  0  0  0  0
  5  6  1  0  0  0  0
  6 12  1  0  0  0  0
  6 13  1  0  0  0  0
  7 16  1  0  0  0  0
  7  6  1  0  0  0  0
  8  9  1  0  0  0  0
  8  7  1  0  0  0  0
  9 39  1  6  0  0  0
  9 11  1  0  0  0  0
  9  5  1  0  0  0  0
 10  8  2  0  0  0  0
 11 17  1  0  0  0  0
 11 41  1  0  0  0  0
 12 44  1  0  0  0  0
 12 42  1  0  0  0  0
 13 45  1  0  0  0  0
 13 47  1  0  0  0  0
 16 49  1  0  0  0  0
 17 18  2  0  0  0  0
 18 19  1  0  0  0  0
 18 51  1  0  0  0  0
 19 52  1  0  0  0  0
 20 53  1  0  0  0  0
 20 19  2  0  0  0  0
 21 20  1  0  0  0  0
 22 21  2  0  0  0  0
 22 17  1  0  0  0  0
 23  2  1  0  0  0  0
 23 24  2  0  0  0  0
 24 56  1  0  0  0  0
 25 24  1  0  0  0  0
 25 57  1  0  0  0  0
 26 25  2  0  0  0  0
 27 28  2  0  0  0  0
 27 26  1  0  0  0  0
 28 23  1  0  0  0  0
 29 30  1  0  0  0  0
 31 36  2  0  0  0  0
 32 33  2  0  0  0  0
 32 31  1  0  0  0  0
 33 34  1  0  0  0  0
 34 63  1  0  0  0  0
 34 35  2  0  0  0  0
 35 64  1  0  0  0  0
 36 35  1  0  0  0  0
 36 65  1  0  0  0  0
 37  3  1  0  0  0  0
 40 11  1  0  0  0  0
 43 12  1  0  0  0  0
 46 13  1  0  0  0  0
 48 16  1  0  0  0  0
 50 16  1  0  0  0  0
 54 21  1  0  0  0  0
 55 22  1  0  0  0  0
 58 26  1  0  0  0  0
 59 27  1  0  0  0  0
 60 28  1  0  0  0  0
 61 32  1  0  0  0  0
 62 33  1  0  0  0  0
M  RAD  2  29   2  30   3
M  END
>  <File Format>
g03

$$$$
