# Supplementary material for: Predicting Absolute Rate Constants for Huisgen Reactions of Unsaturated Iminium Ions with Diazoalkanes
Source: Angew Chem Int Ed Engl. 2020 May 11;59(30):12527–33. doi: 10.1002/anie.202003029 (PMC7383640; doi:10.1002/anie.202003029)
Supplement: Supplementary file 2 — Supplementary [file ANIE-59-12527-s002.zip › geometries/si_ts_b''_to_cis_c''.sdf]

pes_d_endo_233_187_ts1.log
 OpenBabel02202017093D
Gaussian sw/gaussian//g16/g16 #p opt=(calcfc,ts,noeigentest) freq b3lyp scrf=(sm
 65 68  0  0  1  0  0  0  0  0999 V2000
    1.7654   -0.2236   -1.2728 C   0  0  2  0  0  0  0  0  0  0  0  0
    0.6121   -0.7257   -0.4830 C   0  0  0  0  0  0  0  0  0  0  0  0
   -0.6384   -0.7681   -1.0607 C   0  0  0  0  0  0  0  0  0  0  0  0
   -1.7902   -1.0382   -0.4423 N   0  0  0  0  0  0  0  0  0  0  0  0
   -3.0624   -1.2401   -1.1895 C   0  0  0  0  0  0  0  0  0  0  0  0
   -3.9675   -1.5959   -0.0935 N   0  0  0  0  0  0  0  0  0  0  0  0
   -3.3946   -1.6412    1.1328 C   0  0  0  0  0  0  0  0  0  0  0  0
   -1.9293   -1.2489    0.9919 C   0  0  2  0  0  0  0  0  0  0  0  0
   -3.9455   -1.9053    2.1892 O   0  0  0  0  0  0  0  0  0  0  0  0
   -1.6165   -0.0169    1.8775 C   0  0  0  0  0  0  0  0  0  0  0  0
   -3.5081    0.0484   -1.8843 C   0  0  0  0  0  0  0  0  0  0  0  0
   -2.9246   -2.4014   -2.1789 C   0  0  0  0  0  0  0  0  0  0  0  0
    3.0826   -1.0012   -1.1853 C   0  0  2  0  0  0  0  0  0  0  0  0
    2.4253   -2.6534   -1.5070 N   0  0  0  0  0  0  0  0  0  0  0  0
    1.3785   -2.9607   -1.2286 N   0  0  0  0  0  0  0  0  0  0  0  0
    3.6906   -0.8437   -2.0813 H   0  0  0  0  0  0  0  0  0  0  0  0
    2.1824    1.2281   -0.9608 C   0  0  0  0  0  0  0  0  0  0  0  0
    2.2520    1.7094    0.3544 C   0  0  0  0  0  0  0  0  0  0  0  0
    2.6132    3.0349    0.5996 C   0  0  0  0  0  0  0  0  0  0  0  0
    2.9169    3.8919   -0.4645 C   0  0  0  0  0  0  0  0  0  0  0  0
    2.8567    3.4145   -1.7760 C   0  0  0  0  0  0  0  0  0  0  0  0
    2.4938    2.0867   -2.0229 C   0  0  0  0  0  0  0  0  0  0  0  0
   -5.3782   -1.8421   -0.3002 C   0  0  0  0  0  0  0  0  0  0  0  0
   -2.2667    1.2465    1.3744 C   0  0  0  0  0  0  0  0  0  0  0  0
   -1.5499    2.1355    0.5590 C   0  0  0  0  0  0  0  0  0  0  0  0
   -2.1645    3.2713    0.0248 C   0  0  0  0  0  0  0  0  0  0  0  0
   -3.5106    3.5335    0.2979 C   0  0  0  0  0  0  0  0  0  0  0  0
   -4.2333    2.6572    1.1147 C   0  0  0  0  0  0  0  0  0  0  0  0
   -3.6157    1.5233    1.6494 C   0  0  0  0  0  0  0  0  0  0  0  0
    3.9109   -1.1415    0.0165 C   0  0  0  0  0  0  0  0  0  0  0  0
    3.3873   -1.4301    1.2948 C   0  0  0  0  0  0  0  0  0  0  0  0
    4.2351   -1.5142    2.3943 C   0  0  0  0  0  0  0  0  0  0  0  0
    5.6131   -1.3111    2.2388 C   0  0  0  0  0  0  0  0  0  0  0  0
    6.1462   -1.0380    0.9755 C   0  0  0  0  0  0  0  0  0  0  0  0
    5.3022   -0.9654   -0.1308 C   0  0  0  0  0  0  0  0  0  0  0  0
    1.4813   -0.2437   -2.3336 H   0  0  0  0  0  0  0  0  0  0  0  0
    0.7159   -0.8582    0.5912 H   0  0  0  0  0  0  0  0  0  0  0  0
   -0.7183   -0.5764   -2.1350 H   0  0  0  0  0  0  0  0  0  0  0  0
   -1.2991   -2.0937    1.3204 H   0  0  0  0  0  0  0  0  0  0  0  0
   -0.5301    0.1199    1.9503 H   0  0  0  0  0  0  0  0  0  0  0  0
   -1.9820   -0.2784    2.8818 H   0  0  0  0  0  0  0  0  0  0  0  0
   -4.4621   -0.1155   -2.4059 H   0  0  0  0  0  0  0  0  0  0  0  0
   -2.7680    0.3548   -2.6373 H   0  0  0  0  0  0  0  0  0  0  0  0
   -3.6319    0.8577   -1.1531 H   0  0  0  0  0  0  0  0  0  0  0  0
   -2.5900   -3.3094   -1.6559 H   0  0  0  0  0  0  0  0  0  0  0  0
   -3.8898   -2.6027   -2.6650 H   0  0  0  0  0  0  0  0  0  0  0  0
   -2.2009   -2.1551   -2.9689 H   0  0  0  0  0  0  0  0  0  0  0  0
    2.0158    1.0527    1.1922 H   0  0  0  0  0  0  0  0  0  0  0  0
    2.6539    3.4013    1.6280 H   0  0  0  0  0  0  0  0  0  0  0  0
    3.1982    4.9295   -0.2697 H   0  0  0  0  0  0  0  0  0  0  0  0
    3.0912    4.0759   -2.6135 H   0  0  0  0  0  0  0  0  0  0  0  0
    2.4424    1.7157   -3.0498 H   0  0  0  0  0  0  0  0  0  0  0  0
   -5.8946   -0.9340   -0.6495 H   0  0  0  0  0  0  0  0  0  0  0  0
   -5.5407   -2.6491   -1.0306 H   0  0  0  0  0  0  0  0  0  0  0  0
   -5.8053   -2.1427    0.6648 H   0  0  0  0  0  0  0  0  0  0  0  0
   -0.4994    1.9334    0.3401 H   0  0  0  0  0  0  0  0  0  0  0  0
   -1.5881    3.9529   -0.6061 H   0  0  0  0  0  0  0  0  0  0  0  0
   -3.9939    4.4207   -0.1189 H   0  0  0  0  0  0  0  0  0  0  0  0
   -5.2838    2.8593    1.3394 H   0  0  0  0  0  0  0  0  0  0  0  0
   -4.1842    0.8418    2.2866 H   0  0  0  0  0  0  0  0  0  0  0  0
    2.3222   -1.6117    1.4289 H   0  0  0  0  0  0  0  0  0  0  0  0
    3.8237   -1.7416    3.3799 H   0  0  0  0  0  0  0  0  0  0  0  0
    6.2731   -1.3734    3.1073 H   0  0  0  0  0  0  0  0  0  0  0  0
    7.2204   -0.8851    0.8527 H   0  0  0  0  0  0  0  0  0  0  0  0
    5.7120   -0.7543   -1.1212 H   0  0  0  0  0  0  0  0  0  0  0  0
  1 36  1  6  0  0  0
  1 13  1  0  0  0  0
  1 17  1  0  0  0  0
  1  2  1  0  0  0  0
  2 37  1  0  0  0  0
  3  2  2  0  0  0  0
  3  4  1  0  0  0  0
  4  8  1  0  0  0  0
  5  4  1  0  0  0  0
  5  6  1  0  0  0  0
  6  7  1  0  0  0  0
  7  9  2  0  0  0  0
  8  7  1  0  0  0  0
  8 39  1  1  0  0  0
  8 10  1  0  0  0  0
 10 40  1  0  0  0  0
 10 41  1  0  0  0  0
 11  5  1  0  0  0  0
 11 44  1  0  0  0  0
 12 45  1  0  0  0  0
 12  5  1  0  0  0  0
 13 16  1  6  0  0  0
 13 30  1  0  0  0  0
 14 15  2  0  0  0  0
 14 13  1  0  0  0  0
 17 18  2  0  0  0  0
 18 19  1  0  0  0  0
 18 48  1  0  0  0  0
 19 49  1  0  0  0  0
 20 50  1  0  0  0  0
 20 19  2  0  0  0  0
 21 20  1  0  0  0  0
 22 21  2  0  0  0  0
 22 17  1  0  0  0  0
 23  6  1  0  0  0  0
 23 55  1  0  0  0  0
 24 29  1  0  0  0  0
 24 10  1  0  0  0  0
 25 24  2  0  0  0  0
 26 27  2  0  0  0  0
 26 25  1  0  0  0  0
 27 28  1  0  0  0  0
 28 59  1  0  0  0  0
 28 29  2  0  0  0  0
 29 60  1  0  0  0  0
 30 31  1  0  0  0  0
 31 61  1  0  0  0  0
 31 32  2  0  0  0  0
 32 62  1  0  0  0  0
 33 32  1  0  0  0  0
 33 63  1  0  0  0  0
 34 33  2  0  0  0  0
 35 30  2  0  0  0  0
 35 34  1  0  0  0  0
 38  3  1  0  0  0  0
 42 11  1  0  0  0  0
 43 11  1  0  0  0  0
 46 12  1  0  0  0  0
 47 12  1  0  0  0  0
 51 21  1  0  0  0  0
 52 22  1  0  0  0  0
 53 23  1  0  0  0  0
 54 23  1  0  0  0  0
 56 25  1  0  0  0  0
 57 26  1  0  0  0  0
 58 27  1  0  0  0  0
 64 34  1  0  0  0  0
 65 35  1  0  0  0  0
M  RAD  1  15   2
M  END
>  <File Format>
g03

$$$$
REDO_d_sss_4_n2_ts1.log
 OpenBabel02202017093D
Gaussian sw/gaussian//g16/g16 #p opt=(calcfc,ts,noeigentest) freq b3lyp scrf=(sm
 65 68  0  0  1  0  0  0  0  0999 V2000
   -1.7360    0.1670    0.1304 C   0  0  2  0  0  0  0  0  0  0  0  0
   -0.3710    0.0859   -0.4682 C   0  0  0  0  0  0  0  0  0  0  0  0
    0.6138   -0.7350    0.0585 C   0  0  0  0  0  0  0  0  0  0  0  0
    1.8726   -0.8116   -0.3611 N   0  0  0  0  0  0  0  0  0  0  0  0
    2.8195   -1.8473    0.1484 C   0  0  0  0  0  0  0  0  0  0  0  0
    3.9695   -1.6156   -0.7279 N   0  0  0  0  0  0  0  0  0  0  0  0
    3.8159   -0.6162   -1.6296 C   0  0  0  0  0  0  0  0  0  0  0  0
    2.4413    0.0076   -1.4262 C   0  0  2  0  0  0  0  0  0  0  0  0
    4.6386   -0.2329   -2.4444 O   0  0  0  0  0  0  0  0  0  0  0  0
    2.5795    1.5170   -1.1057 C   0  0  0  0  0  0  0  0  0  0  0  0
    3.1723   -1.5997    1.6164 C   0  0  0  0  0  0  0  0  0  0  0  0
    2.2421   -3.2497   -0.0642 C   0  0  0  0  0  0  0  0  0  0  0  0
   -2.4847   -1.1631    0.1687 C   0  0  2  0  0  0  0  0  0  0  0  0
   -2.1687   -1.7599   -1.5389 N   0  0  0  0  0  0  0  0  0  0  0  0
   -1.1960   -1.4715   -2.0371 N   0  0  0  0  0  0  0  0  0  0  0  0
   -1.8696   -1.9545    0.6144 H   0  0  0  0  0  0  0  0  0  0  0  0
   -2.5291    1.3683   -0.3435 C   0  0  0  0  0  0  0  0  0  0  0  0
   -2.6486    1.6727   -1.7080 C   0  0  0  0  0  0  0  0  0  0  0  0
   -3.4249    2.7573   -2.1242 C   0  0  0  0  0  0  0  0  0  0  0  0
   -4.0853    3.5536   -1.1829 C   0  0  0  0  0  0  0  0  0  0  0  0
   -3.9592    3.2641    0.1785 C   0  0  0  0  0  0  0  0  0  0  0  0
   -3.1849    2.1777    0.5933 C   0  0  0  0  0  0  0  0  0  0  0  0
    5.2072   -2.3536   -0.5941 C   0  0  0  0  0  0  0  0  0  0  0  0
    3.1783    1.7764    0.2527 C   0  0  0  0  0  0  0  0  0  0  0  0
    2.3469    2.0037    1.3598 C   0  0  0  0  0  0  0  0  0  0  0  0
    2.8864    2.1688    2.6385 C   0  0  0  0  0  0  0  0  0  0  0  0
    4.2705    2.1071    2.8277 C   0  0  0  0  0  0  0  0  0  0  0  0
    5.1096    1.8875    1.7300 C   0  0  0  0  0  0  0  0  0  0  0  0
    4.5674    1.7243    0.4523 C   0  0  0  0  0  0  0  0  0  0  0  0
   -3.8971   -1.3038    0.5238 C   0  0  0  0  0  0  0  0  0  0  0  0
   -4.9217   -0.5571   -0.0955 C   0  0  0  0  0  0  0  0  0  0  0  0
   -6.2471   -0.7420    0.2878 C   0  0  0  0  0  0  0  0  0  0  0  0
   -6.5699   -1.6606    1.2949 C   0  0  0  0  0  0  0  0  0  0  0  0
   -5.5643   -2.4161    1.9069 C   0  0  0  0  0  0  0  0  0  0  0  0
   -4.2382   -2.2503    1.5123 C   0  0  0  0  0  0  0  0  0  0  0  0
   -1.6033    0.2623    1.2325 H   0  0  0  0  0  0  0  0  0  0  0  0
   -0.1050    0.8530   -1.1916 H   0  0  0  0  0  0  0  0  0  0  0  0
    0.3551   -1.4104    0.8793 H   0  0  0  0  0  0  0  0  0  0  0  0
    1.8497   -0.1100   -2.3498 H   0  0  0  0  0  0  0  0  0  0  0  0
    1.6009    2.0066   -1.1886 H   0  0  0  0  0  0  0  0  0  0  0  0
    3.2167    1.9249   -1.9044 H   0  0  0  0  0  0  0  0  0  0  0  0
    3.8695   -2.3726    1.9706 H   0  0  0  0  0  0  0  0  0  0  0  0
    2.2676   -1.6557    2.2386 H   0  0  0  0  0  0  0  0  0  0  0  0
    3.6341   -0.6126    1.7433 H   0  0  0  0  0  0  0  0  0  0  0  0
    1.9587   -3.3916   -1.1174 H   0  0  0  0  0  0  0  0  0  0  0  0
    2.9862   -4.0097    0.2126 H   0  0  0  0  0  0  0  0  0  0  0  0
    1.3602   -3.4075    0.5731 H   0  0  0  0  0  0  0  0  0  0  0  0
   -2.1467    1.0586   -2.4582 H   0  0  0  0  0  0  0  0  0  0  0  0
   -3.5140    2.9808   -3.1901 H   0  0  0  0  0  0  0  0  0  0  0  0
   -4.6920    4.4013   -1.5104 H   0  0  0  0  0  0  0  0  0  0  0  0
   -4.4653    3.8849    0.9217 H   0  0  0  0  0  0  0  0  0  0  0  0
   -3.0945    1.9481    1.6582 H   0  0  0  0  0  0  0  0  0  0  0  0
    5.8809   -2.0136   -1.3905 H   0  0  0  0  0  0  0  0  0  0  0  0
    5.6823   -2.1598    0.3805 H   0  0  0  0  0  0  0  0  0  0  0  0
    5.0419   -3.4362   -0.7029 H   0  0  0  0  0  0  0  0  0  0  0  0
    1.2645    2.0469    1.2131 H   0  0  0  0  0  0  0  0  0  0  0  0
    2.2244    2.3470    3.4898 H   0  0  0  0  0  0  0  0  0  0  0  0
    4.6950    2.2353    3.8266 H   0  0  0  0  0  0  0  0  0  0  0  0
    6.1928    1.8457    1.8692 H   0  0  0  0  0  0  0  0  0  0  0  0
    5.2260    1.5514   -0.4021 H   0  0  0  0  0  0  0  0  0  0  0  0
   -4.6836    0.1436   -0.8933 H   0  0  0  0  0  0  0  0  0  0  0  0
   -7.0367   -0.1685   -0.2025 H   0  0  0  0  0  0  0  0  0  0  0  0
   -7.6119   -1.7954    1.5949 H   0  0  0  0  0  0  0  0  0  0  0  0
   -5.8160   -3.1402    2.6846 H   0  0  0  0  0  0  0  0  0  0  0  0
   -3.4489   -2.8455    1.9778 H   0  0  0  0  0  0  0  0  0  0  0  0
  1 13  1  0  0  0  0
  1 36  1  1  0  0  0
  2  3  2  0  0  0  0
  2  1  1  0  0  0  0
  3 38  1  0  0  0  0
  4  3  1  0  0  0  0
  4  5  1  0  0  0  0
  5 11  1  0  0  0  0
  6 23  1  0  0  0  0
  6  5  1  0  0  0  0
  7  8  1  0  0  0  0
  7  6  1  0  0  0  0
  8 39  1  6  0  0  0
  8 10  1  0  0  0  0
  8  4  1  0  0  0  0
  9  7  2  0  0  0  0
 10 24  1  0  0  0  0
 11 44  1  0  0  0  0
 11 42  1  0  0  0  0
 11 43  1  0  0  0  0
 12  5  1  0  0  0  0
 12 46  1  0  0  0  0
 12 47  1  0  0  0  0
 13 30  1  0  0  0  0
 13 16  1  1  0  0  0
 14 13  1  0  0  0  0
 15 14  2  0  0  0  0
 17  1  1  0  0  0  0
 17 22  2  0  0  0  0
 18 17  1  0  0  0  0
 19 18  2  0  0  0  0
 19 20  1  0  0  0  0
 20 21  2  0  0  0  0
 21 22  1  0  0  0  0
 21 51  1  0  0  0  0
 22 52  1  0  0  0  0
 23 54  1  0  0  0  0
 24 29  2  0  0  0  0
 24 25  1  0  0  0  0
 25 26  2  0  0  0  0
 26 27  1  0  0  0  0
 26 57  1  0  0  0  0
 27 58  1  0  0  0  0
 28 59  1  0  0  0  0
 28 27  2  0  0  0  0
 29 28  1  0  0  0  0
 30 35  2  0  0  0  0
 31 32  2  0  0  0  0
 31 30  1  0  0  0  0
 32 33  1  0  0  0  0
 33 63  1  0  0  0  0
 33 34  2  0  0  0  0
 34 64  1  0  0  0  0
 35 34  1  0  0  0  0
 35 65  1  0  0  0  0
 37  2  1  0  0  0  0
 40 10  1  0  0  0  0
 41 10  1  0  0  0  0
 45 12  1  0  0  0  0
 48 18  1  0  0  0  0
 49 19  1  0  0  0  0
 50 20  1  0  0  0  0
 53 23  1  0  0  0  0
 55 23  1  0  0  0  0
 56 25  1  0  0  0  0
 60 29  1  0  0  0  0
 61 31  1  0  0  0  0
 62 32  1  0  0  0  0
M  RAD  1  15   2
M  END
>  <File Format>
g03

$$$$
REDO_d_sss_5_n2_ts1.log
 OpenBabel02202017093D
Gaussian sw/gaussian//g16/g16 #p opt=(calcfc,ts,noeigentest) freq b3lyp scrf=(sm
 65 68  0  0  1  0  0  0  0  0999 V2000
    1.3043   -0.2330   -0.3048 C   0  0  2  0  0  0  0  0  0  0  0  0
   -0.1247   -0.0484    0.0868 C   0  0  0  0  0  0  0  0  0  0  0  0
   -1.1383   -0.8211   -0.4603 C   0  0  0  0  0  0  0  0  0  0  0  0
   -2.4398   -0.7174   -0.2016 N   0  0  0  0  0  0  0  0  0  0  0  0
   -3.4461   -1.6933   -0.7124 C   0  0  0  0  0  0  0  0  0  0  0  0
   -4.5087   -1.5243    0.2854 N   0  0  0  0  0  0  0  0  0  0  0  0
   -4.3237   -0.4897    1.1448 C   0  0  0  0  0  0  0  0  0  0  0  0
   -3.0302    0.2151    0.7542 C   0  0  2  0  0  0  0  0  0  0  0  0
   -5.0753   -0.1325    2.0346 O   0  0  0  0  0  0  0  0  0  0  0  0
   -3.3865    1.6141    0.1910 C   0  0  0  0  0  0  0  0  0  0  0  0
   -3.9096   -1.2852   -2.1157 C   0  0  0  0  0  0  0  0  0  0  0  0
   -2.9129   -3.1254   -0.6963 C   0  0  0  0  0  0  0  0  0  0  0  0
    1.8807   -1.6028    0.0460 C   0  0  2  0  0  0  0  0  0  0  0  0
    1.2433   -1.7868    1.7733 N   0  0  0  0  0  0  0  0  0  0  0  0
    0.2500   -1.3043    2.0191 N   0  0  0  0  0  0  0  0  0  0  0  0
    1.2381   -2.4122   -0.3210 H   0  0  0  0  0  0  0  0  0  0  0  0
    2.1669    0.9685    0.0244 C   0  0  0  0  0  0  0  0  0  0  0  0
    2.1469    1.5539    1.2984 C   0  0  0  0  0  0  0  0  0  0  0  0
    2.9603    2.6529    1.5847 C   0  0  0  0  0  0  0  0  0  0  0  0
    3.7980    3.1849    0.5992 C   0  0  0  0  0  0  0  0  0  0  0  0
    3.8158    2.6123   -0.6757 C   0  0  0  0  0  0  0  0  0  0  0  0
    3.0040    1.5111   -0.9587 C   0  0  0  0  0  0  0  0  0  0  0  0
   -5.6994   -2.3472    0.3041 C   0  0  0  0  0  0  0  0  0  0  0  0
   -2.2104    2.4181   -0.2954 C   0  0  0  0  0  0  0  0  0  0  0  0
   -1.4829    3.2295    0.5894 C   0  0  0  0  0  0  0  0  0  0  0  0
   -0.3379    3.9054    0.1601 C   0  0  0  0  0  0  0  0  0  0  0  0
    0.0936    3.7834   -1.1646 C   0  0  0  0  0  0  0  0  0  0  0  0
   -0.6352    2.9939   -2.0593 C   0  0  0  0  0  0  0  0  0  0  0  0
   -1.7800    2.3186   -1.6271 C   0  0  0  0  0  0  0  0  0  0  0  0
    3.2967   -1.9560   -0.0414 C   0  0  0  0  0  0  0  0  0  0  0  0
    3.6374   -3.1429   -0.7246 C   0  0  0  0  0  0  0  0  0  0  0  0
    4.9701   -3.5266   -0.8578 C   0  0  0  0  0  0  0  0  0  0  0  0
    5.9779   -2.7452   -0.2828 C   0  0  0  0  0  0  0  0  0  0  0  0
    5.6500   -1.5828    0.4267 C   0  0  0  0  0  0  0  0  0  0  0  0
    4.3216   -1.1839    0.5461 C   0  0  0  0  0  0  0  0  0  0  0  0
    1.3209   -0.3692   -1.4097 H   0  0  0  0  0  0  0  0  0  0  0  0
   -0.3711    0.8698    0.6134 H   0  0  0  0  0  0  0  0  0  0  0  0
   -0.8687   -1.6260   -1.1491 H   0  0  0  0  0  0  0  0  0  0  0  0
   -2.3741    0.3140    1.6314 H   0  0  0  0  0  0  0  0  0  0  0  0
   -3.8990    2.1373    1.0116 H   0  0  0  0  0  0  0  0  0  0  0  0
   -4.1167    1.4787   -0.6205 H   0  0  0  0  0  0  0  0  0  0  0  0
   -4.6713   -1.9859   -2.4875 H   0  0  0  0  0  0  0  0  0  0  0  0
   -3.0560   -1.3087   -2.8092 H   0  0  0  0  0  0  0  0  0  0  0  0
   -4.3346   -0.2719   -2.1063 H   0  0  0  0  0  0  0  0  0  0  0  0
   -2.5200   -3.3818    0.2984 H   0  0  0  0  0  0  0  0  0  0  0  0
   -3.7268   -3.8193   -0.9475 H   0  0  0  0  0  0  0  0  0  0  0  0
   -2.1270   -3.2681   -1.4505 H   0  0  0  0  0  0  0  0  0  0  0  0
    1.4974    1.1544    2.0794 H   0  0  0  0  0  0  0  0  0  0  0  0
    2.9362    3.0979    2.5823 H   0  0  0  0  0  0  0  0  0  0  0  0
    4.4314    4.0464    0.8241 H   0  0  0  0  0  0  0  0  0  0  0  0
    4.4623    3.0246   -1.4541 H   0  0  0  0  0  0  0  0  0  0  0  0
    3.0207    1.0643   -1.9561 H   0  0  0  0  0  0  0  0  0  0  0  0
   -6.1761   -2.3714   -0.6876 H   0  0  0  0  0  0  0  0  0  0  0  0
   -5.4757   -3.3790    0.6177 H   0  0  0  0  0  0  0  0  0  0  0  0
   -6.3972   -1.9027    1.0252 H   0  0  0  0  0  0  0  0  0  0  0  0
   -1.8129    3.3204    1.6280 H   0  0  0  0  0  0  0  0  0  0  0  0
    0.2239    4.5258    0.8620 H   0  0  0  0  0  0  0  0  0  0  0  0
    0.9947    4.3034   -1.4969 H   0  0  0  0  0  0  0  0  0  0  0  0
   -0.3083    2.9013   -3.0981 H   0  0  0  0  0  0  0  0  0  0  0  0
   -2.3435    1.6969   -2.3276 H   0  0  0  0  0  0  0  0  0  0  0  0
    2.8443   -3.7541   -1.1623 H   0  0  0  0  0  0  0  0  0  0  0  0
    5.2241   -4.4387   -1.4023 H   0  0  0  0  0  0  0  0  0  0  0  0
    7.0234   -3.0482   -0.3778 H   0  0  0  0  0  0  0  0  0  0  0  0
    6.4376   -0.9860    0.8917 H   0  0  0  0  0  0  0  0  0  0  0  0
    4.0751   -0.2907    1.1170 H   0  0  0  0  0  0  0  0  0  0  0  0
  1 36  1  6  0  0  0
  1 17  1  0  0  0  0
  1 13  1  0  0  0  0
  1  2  1  0  0  0  0
  2 37  1  0  0  0  0
  3  4  1  0  0  0  0
  3  2  2  0  0  0  0
  4  8  1  0  0  0  0
  5 12  1  0  0  0  0
  5  4  1  0  0  0  0
  5  6  1  0  0  0  0
  6 23  1  0  0  0  0
  6  7  1  0  0  0  0
  7  9  2  0  0  0  0
  8  7  1  0  0  0  0
  8 39  1  1  0  0  0
 10  8  1  0  0  0  0
 10 40  1  0  0  0  0
 11 44  1  0  0  0  0
 11  5  1  0  0  0  0
 12 45  1  0  0  0  0
 13 16  1  6  0  0  0
 13 14  1  0  0  0  0
 14 15  2  0  0  0  0
 17 18  2  0  0  0  0
 18 19  1  0  0  0  0
 18 48  1  0  0  0  0
 19 49  1  0  0  0  0
 20 50  1  0  0  0  0
 20 19  2  0  0  0  0
 21 20  1  0  0  0  0
 22 21  2  0  0  0  0
 22 17  1  0  0  0  0
 23 54  1  0  0  0  0
 23 55  1  0  0  0  0
 24 10  1  0  0  0  0
 24 25  2  0  0  0  0
 25 56  1  0  0  0  0
 26 25  1  0  0  0  0
 26 57  1  0  0  0  0
 27 26  2  0  0  0  0
 28 29  2  0  0  0  0
 28 27  1  0  0  0  0
 29 24  1  0  0  0  0
 30 13  1  0  0  0  0
 30 35  2  0  0  0  0
 31 30  1  0  0  0  0
 32 31  2  0  0  0  0
 32 33  1  0  0  0  0
 33 34  2  0  0  0  0
 34 35  1  0  0  0  0
 34 64  1  0  0  0  0
 35 65  1  0  0  0  0
 38  3  1  0  0  0  0
 41 10  1  0  0  0  0
 42 11  1  0  0  0  0
 43 11  1  0  0  0  0
 46 12  1  0  0  0  0
 47 12  1  0  0  0  0
 51 21  1  0  0  0  0
 52 22  1  0  0  0  0
 53 23  1  0  0  0  0
 58 27  1  0  0  0  0
 59 28  1  0  0  0  0
 60 29  1  0  0  0  0
 61 31  1  0  0  0  0
 62 32  1  0  0  0  0
 63 33  1  0  0  0  0
M  RAD  1  15   2
M  END
>  <File Format>
g03

$$$$
REDO_d_sss_9_n2_ts1.log
 OpenBabel02202017093D
Gaussian sw/gaussian//g16/g16 #p opt=(calcfc,ts,noeigentest) freq b3lyp scrf=(sm
 65 68  0  0  1  0  0  0  0  0999 V2000
   -1.5245   -0.4273    0.5819 C   0  0  2  0  0  0  0  0  0  0  0  0
   -0.0554   -0.3697    0.3368 C   0  0  0  0  0  0  0  0  0  0  0  0
    0.7974   -1.4394    0.5614 C   0  0  0  0  0  0  0  0  0  0  0  0
    2.1145   -1.4014    0.3751 N   0  0  0  0  0  0  0  0  0  0  0  0
    2.9980   -2.5924    0.4954 C   0  0  0  0  0  0  0  0  0  0  0  0
    4.2432   -2.0603   -0.0665 N   0  0  0  0  0  0  0  0  0  0  0  0
    4.2023   -0.7511   -0.4172 C   0  0  0  0  0  0  0  0  0  0  0  0
    2.8196   -0.2124   -0.0861 C   0  0  2  0  0  0  0  0  0  0  0  0
    5.1155   -0.0918   -0.8874 O   0  0  0  0  0  0  0  0  0  0  0  0
    2.8793    0.9421    0.9565 C   0  0  0  0  0  0  0  0  0  0  0  0
    3.1611   -2.9793    1.9668 C   0  0  0  0  0  0  0  0  0  0  0  0
    2.4703   -3.7561   -0.3454 C   0  0  0  0  0  0  0  0  0  0  0  0
   -2.2626   -1.4922   -0.2280 C   0  0  2  0  0  0  0  0  0  0  0  0
   -1.5147   -1.2157   -1.8848 N   0  0  0  0  0  0  0  0  0  0  0  0
   -0.4517   -0.8386   -1.9455 N   0  0  0  0  0  0  0  0  0  0  0  0
   -1.7934   -2.4781   -0.1168 H   0  0  0  0  0  0  0  0  0  0  0  0
   -2.1671    0.9458    0.6202 C   0  0  0  0  0  0  0  0  0  0  0  0
   -3.0667    1.2673    1.6453 C   0  0  0  0  0  0  0  0  0  0  0  0
   -3.6932    2.5156    1.6776 C   0  0  0  0  0  0  0  0  0  0  0  0
   -3.4262    3.4590    0.6813 C   0  0  0  0  0  0  0  0  0  0  0  0
   -2.5234    3.1493   -0.3407 C   0  0  0  0  0  0  0  0  0  0  0  0
   -1.8953    1.9016   -0.3705 C   0  0  0  0  0  0  0  0  0  0  0  0
    5.4359   -2.8672   -0.2153 C   0  0  0  0  0  0  0  0  0  0  0  0
    2.5575    2.2956    0.3676 C   0  0  0  0  0  0  0  0  0  0  0  0
    3.2995    2.7973   -0.7153 C   0  0  0  0  0  0  0  0  0  0  0  0
    2.9837    4.0360   -1.2784 C   0  0  0  0  0  0  0  0  0  0  0  0
    1.9213    4.7925   -0.7695 C   0  0  0  0  0  0  0  0  0  0  0  0
    1.1785    4.3022    0.3077 C   0  0  0  0  0  0  0  0  0  0  0  0
    1.4958    3.0612    0.8706 C   0  0  0  0  0  0  0  0  0  0  0  0
   -3.7199   -1.5852   -0.3227 C   0  0  0  0  0  0  0  0  0  0  0  0
   -4.5310   -0.4997   -0.7159 C   0  0  0  0  0  0  0  0  0  0  0  0
   -5.9126   -0.6533   -0.7880 C   0  0  0  0  0  0  0  0  0  0  0  0
   -6.5049   -1.8799   -0.4608 C   0  0  0  0  0  0  0  0  0  0  0  0
   -5.7101   -2.9667   -0.0824 C   0  0  0  0  0  0  0  0  0  0  0  0
   -4.3247   -2.8251   -0.0301 C   0  0  0  0  0  0  0  0  0  0  0  0
   -1.6762   -0.9069    1.5756 H   0  0  0  0  0  0  0  0  0  0  0  0
    0.3627    0.6193    0.1639 H   0  0  0  0  0  0  0  0  0  0  0  0
    0.3915   -2.4019    0.8855 H   0  0  0  0  0  0  0  0  0  0  0  0
    2.3472    0.1488   -1.0143 H   0  0  0  0  0  0  0  0  0  0  0  0
    3.8855    0.9564    1.4041 H   0  0  0  0  0  0  0  0  0  0  0  0
    2.1795    0.7171    1.7723 H   0  0  0  0  0  0  0  0  0  0  0  0
    3.8410   -3.8372    2.0686 H   0  0  0  0  0  0  0  0  0  0  0  0
    2.1869   -3.2663    2.3882 H   0  0  0  0  0  0  0  0  0  0  0  0
    3.5641   -2.1322    2.5407 H   0  0  0  0  0  0  0  0  0  0  0  0
    2.3253   -3.4383   -1.3884 H   0  0  0  0  0  0  0  0  0  0  0  0
    3.1854   -4.5903   -0.3210 H   0  0  0  0  0  0  0  0  0  0  0  0
    1.5175   -4.1293    0.0557 H   0  0  0  0  0  0  0  0  0  0  0  0
   -3.2848    0.5298    2.4220 H   0  0  0  0  0  0  0  0  0  0  0  0
   -4.3920    2.7510    2.4839 H   0  0  0  0  0  0  0  0  0  0  0  0
   -3.9158    4.4356    0.7040 H   0  0  0  0  0  0  0  0  0  0  0  0
   -2.3013    3.8834   -1.1187 H   0  0  0  0  0  0  0  0  0  0  0  0
   -1.1943    1.6800   -1.1773 H   0  0  0  0  0  0  0  0  0  0  0  0
    5.7358   -3.3123    0.7457 H   0  0  0  0  0  0  0  0  0  0  0  0
    5.2882   -3.6729   -0.9514 H   0  0  0  0  0  0  0  0  0  0  0  0
    6.2383   -2.2074   -0.5685 H   0  0  0  0  0  0  0  0  0  0  0  0
    4.1262    2.2021   -1.1126 H   0  0  0  0  0  0  0  0  0  0  0  0
    3.5703    4.4140   -2.1198 H   0  0  0  0  0  0  0  0  0  0  0  0
    1.6743    5.7606   -1.2126 H   0  0  0  0  0  0  0  0  0  0  0  0
    0.3443    4.8819    0.7105 H   0  0  0  0  0  0  0  0  0  0  0  0
    0.9067    2.6797    1.7087 H   0  0  0  0  0  0  0  0  0  0  0  0
   -4.0782    0.4510   -0.9918 H   0  0  0  0  0  0  0  0  0  0  0  0
   -6.5343    0.1874   -1.1033 H   0  0  0  0  0  0  0  0  0  0  0  0
   -7.5907   -1.9910   -0.5132 H   0  0  0  0  0  0  0  0  0  0  0  0
   -6.1705   -3.9266    0.1614 H   0  0  0  0  0  0  0  0  0  0  0  0
   -3.6972   -3.6740    0.2519 H   0  0  0  0  0  0  0  0  0  0  0  0
  1 17  1  0  0  0  0
  1 36  1  1  0  0  0
  2  3  2  0  0  0  0
  2  1  1  0  0  0  0
  3 38  1  0  0  0  0
  4  5  1  0  0  0  0
  4  3  1  0  0  0  0
  5 11  1  0  0  0  0
  6  5  1  0  0  0  0
  7  8  1  0  0  0  0
  7  6  1  0  0  0  0
  8 39  1  6  0  0  0
  8  4  1  0  0  0  0
  8 10  1  0  0  0  0
  9  7  2  0  0  0  0
 10 40  1  0  0  0  0
 10 41  1  0  0  0  0
 11 42  1  0  0  0  0
 11 43  1  0  0  0  0
 11 44  1  0  0  0  0
 12 46  1  0  0  0  0
 12 47  1  0  0  0  0
 12  5  1  0  0  0  0
 13 16  1  1  0  0  0
 13  1  1  0  0  0  0
 14 13  1  0  0  0  0
 15 14  2  0  0  0  0
 17 18  2  0  0  0  0
 18 19  1  0  0  0  0
 18 48  1  0  0  0  0
 19 49  1  0  0  0  0
 20 50  1  0  0  0  0
 20 19  2  0  0  0  0
 21 20  1  0  0  0  0
 22 21  2  0  0  0  0
 22 17  1  0  0  0  0
 23  6  1  0  0  0  0
 23 53  1  0  0  0  0
 24 29  1  0  0  0  0
 24 10  1  0  0  0  0
 25 24  2  0  0  0  0
 26 27  2  0  0  0  0
 26 25  1  0  0  0  0
 27 28  1  0  0  0  0
 28 59  1  0  0  0  0
 28 29  2  0  0  0  0
 29 60  1  0  0  0  0
 30 13  1  0  0  0  0
 30 35  2  0  0  0  0
 31 30  1  0  0  0  0
 32 31  2  0  0  0  0
 32 33  1  0  0  0  0
 33 34  2  0  0  0  0
 34 35  1  0  0  0  0
 34 64  1  0  0  0  0
 35 65  1  0  0  0  0
 37  2  1  0  0  0  0
 45 12  1  0  0  0  0
 51 21  1  0  0  0  0
 52 22  1  0  0  0  0
 54 23  1  0  0  0  0
 55 23  1  0  0  0  0
 56 25  1  0  0  0  0
 57 26  1  0  0  0  0
 58 27  1  0  0  0  0
 61 31  1  0  0  0  0
 62 32  1  0  0  0  0
 63 33  1  0  0  0  0
M  RAD  1  15   2
M  END
>  <File Format>
g03

$$$$
