# Supplementary material for: Predicting Absolute Rate Constants for Huisgen Reactions of Unsaturated Iminium Ions with Diazoalkanes
Source: Angew Chem Int Ed Engl. 2020 May 11;59(30):12527–33. doi: 10.1002/anie.202003029 (PMC7383640; doi:10.1002/anie.202003029)
Supplement: Supplementary file 2 — Supplementary [file ANIE-59-12527-s002.zip › geometries/si_ts_b''_to_d.sdf]

pes_d_endo_233_187_ts1_cshift_ts1.log
 OpenBabel02202017093D
Gaussian sw/gaussian//g16/g16 #p opt=(calcfc,ts,noeigentest) freq b3lyp scrf=(sm
 63 66  0  0  1  0  0  0  0  0999 V2000
   -1.8788   -0.1521    1.4385 C   0  0  2  0  0  0  0  0  0  0  0  0
   -0.7478   -0.7373    0.6977 C   0  0  0  0  0  0  0  0  0  0  0  0
    0.4943   -0.7130    1.2551 C   0  0  0  0  0  0  0  0  0  0  0  0
    1.6552   -1.0703    0.6612 N   0  0  0  0  0  0  0  0  0  0  0  0
    2.9270   -1.1930    1.4114 C   0  0  0  0  0  0  0  0  0  0  0  0
    3.8113   -1.7158    0.3641 N   0  0  0  0  0  0  0  0  0  0  0  0
    3.2196   -1.9057   -0.8394 C   0  0  0  0  0  0  0  0  0  0  0  0
    1.7637   -1.4724   -0.7277 C   0  0  2  0  0  0  0  0  0  0  0  0
    3.7529   -2.3145   -1.8596 O   0  0  0  0  0  0  0  0  0  0  0  0
    1.4500   -0.3670   -1.7680 C   0  0  0  0  0  0  0  0  0  0  0  0
    3.4139    0.1690    1.9164 C   0  0  0  0  0  0  0  0  0  0  0  0
    2.7953   -2.2007    2.5593 C   0  0  0  0  0  0  0  0  0  0  0  0
   -3.2914   -0.4534    1.3125 C   0  0  0  0  0  0  0  0  0  0  0  0
   -3.8964   -0.0773    2.1402 H   0  0  0  0  0  0  0  0  0  0  0  0
   -2.4045    1.2683    0.8442 C   0  0  0  0  0  0  0  0  0  0  0  0
   -2.4121    1.5002   -0.5437 C   0  0  0  0  0  0  0  0  0  0  0  0
   -2.5965    2.7917   -1.0248 C   0  0  0  0  0  0  0  0  0  0  0  0
   -2.7986    3.8525   -0.1303 C   0  0  0  0  0  0  0  0  0  0  0  0
   -2.8254    3.6182    1.2494 C   0  0  0  0  0  0  0  0  0  0  0  0
   -2.6460    2.3262    1.7395 C   0  0  0  0  0  0  0  0  0  0  0  0
    5.2211   -1.9520    0.5811 C   0  0  0  0  0  0  0  0  0  0  0  0
    2.1285    0.9411   -1.4519 C   0  0  0  0  0  0  0  0  0  0  0  0
    1.4415    1.9467   -0.7548 C   0  0  0  0  0  0  0  0  0  0  0  0
    2.0835    3.1332   -0.3899 C   0  0  0  0  0  0  0  0  0  0  0  0
    3.4291    3.3307   -0.7156 C   0  0  0  0  0  0  0  0  0  0  0  0
    4.1232    2.3373   -1.4147 C   0  0  0  0  0  0  0  0  0  0  0  0
    3.4773    1.1531   -1.7806 C   0  0  0  0  0  0  0  0  0  0  0  0
   -4.0476   -1.1526    0.3048 C   0  0  0  0  0  0  0  0  0  0  0  0
   -3.4773   -1.9842   -0.6895 C   0  0  0  0  0  0  0  0  0  0  0  0
   -4.2950   -2.6556   -1.5919 C   0  0  0  0  0  0  0  0  0  0  0  0
   -5.6868   -2.5071   -1.5299 C   0  0  0  0  0  0  0  0  0  0  0  0
   -6.2686   -1.6951   -0.5480 C   0  0  0  0  0  0  0  0  0  0  0  0
   -5.4587   -1.0293    0.3638 C   0  0  0  0  0  0  0  0  0  0  0  0
   -1.6165    0.0584    2.4811 H   0  0  0  0  0  0  0  0  0  0  0  0
   -0.8791   -1.0423   -0.3359 H   0  0  0  0  0  0  0  0  0  0  0  0
    0.5967   -0.3666    2.2878 H   0  0  0  0  0  0  0  0  0  0  0  0
    1.1176   -2.3441   -0.9413 H   0  0  0  0  0  0  0  0  0  0  0  0
    0.3643   -0.2207   -1.8332 H   0  0  0  0  0  0  0  0  0  0  0  0
    1.7872   -0.7637   -2.7374 H   0  0  0  0  0  0  0  0  0  0  0  0
    4.3617    0.0614    2.4639 H   0  0  0  0  0  0  0  0  0  0  0  0
    2.6787    0.6025    2.6095 H   0  0  0  0  0  0  0  0  0  0  0  0
    3.5599    0.8606    1.0762 H   0  0  0  0  0  0  0  0  0  0  0  0
    2.4335   -3.1669    2.1777 H   0  0  0  0  0  0  0  0  0  0  0  0
    3.7661   -2.3526    3.0530 H   0  0  0  0  0  0  0  0  0  0  0  0
    2.0917   -1.8306    3.3192 H   0  0  0  0  0  0  0  0  0  0  0  0
   -2.2648    0.6732   -1.2396 H   0  0  0  0  0  0  0  0  0  0  0  0
   -2.5859    2.9759   -2.1009 H   0  0  0  0  0  0  0  0  0  0  0  0
   -2.9440    4.8653   -0.5130 H   0  0  0  0  0  0  0  0  0  0  0  0
   -2.9879    4.4442    1.9450 H   0  0  0  0  0  0  0  0  0  0  0  0
   -2.6679    2.1335    2.8147 H   0  0  0  0  0  0  0  0  0  0  0  0
    5.7560   -1.0124    0.7931 H   0  0  0  0  0  0  0  0  0  0  0  0
    5.3865   -2.6511    1.4148 H   0  0  0  0  0  0  0  0  0  0  0  0
    5.6284   -2.3902   -0.3389 H   0  0  0  0  0  0  0  0  0  0  0  0
    0.3925    1.7934   -0.4931 H   0  0  0  0  0  0  0  0  0  0  0  0
    1.5302    3.9056    0.1507 H   0  0  0  0  0  0  0  0  0  0  0  0
    3.9345    4.2569   -0.4305 H   0  0  0  0  0  0  0  0  0  0  0  0
    5.1734    2.4863   -1.6788 H   0  0  0  0  0  0  0  0  0  0  0  0
    4.0239    0.3792   -2.3247 H   0  0  0  0  0  0  0  0  0  0  0  0
   -2.4006   -2.1267   -0.7385 H   0  0  0  0  0  0  0  0  0  0  0  0
   -3.8483   -3.3029   -2.3494 H   0  0  0  0  0  0  0  0  0  0  0  0
   -6.3215   -3.0324   -2.2475 H   0  0  0  0  0  0  0  0  0  0  0  0
   -7.3539   -1.5872   -0.4970 H   0  0  0  0  0  0  0  0  0  0  0  0
   -5.9038   -0.3958    1.1346 H   0  0  0  0  0  0  0  0  0  0  0  0
  1 34  1  1  0  0  0
  2  3  2  0  0  0  0
  2  1  1  0  0  0  0
  3 36  1  0  0  0  0
  4  3  1  0  0  0  0
  4  5  1  0  0  0  0
  5 11  1  0  0  0  0
  5 12  1  0  0  0  0
  6 21  1  0  0  0  0
  6  5  1  0  0  0  0
  7  8  1  0  0  0  0
  7  6  1  0  0  0  0
  8 37  1  6  0  0  0
  8  4  1  0  0  0  0
  9  7  2  0  0  0  0
 10 22  1  0  0  0  0
 10  8  1  0  0  0  0
 11 40  1  0  0  0  0
 11 41  1  0  0  0  0
 12 44  1  0  0  0  0
 12 45  1  0  0  0  0
 13  1  1  0  0  0  0
 13 14  1  0  0  0  0
 15  1  1  0  0  0  0
 15 20  2  0  0  0  0
 16 15  1  0  0  0  0
 17 16  2  0  0  0  0
 17 18  1  0  0  0  0
 18 19  2  0  0  0  0
 19 20  1  0  0  0  0
 19 49  1  0  0  0  0
 20 50  1  0  0  0  0
 21 51  1  0  0  0  0
 21 52  1  0  0  0  0
 22 23  1  0  0  0  0
 23 54  1  0  0  0  0
 23 24  2  0  0  0  0
 24 55  1  0  0  0  0
 25 56  1  0  0  0  0
 25 24  1  0  0  0  0
 26 25  2  0  0  0  0
 27 22  2  0  0  0  0
 27 26  1  0  0  0  0
 28 33  1  0  0  0  0
 28 13  1  0  0  0  0
 29 28  2  0  0  0  0
 30 31  2  0  0  0  0
 30 29  1  0  0  0  0
 31 32  1  0  0  0  0
 32 62  1  0  0  0  0
 32 33  2  0  0  0  0
 33 63  1  0  0  0  0
 35  2  1  0  0  0  0
 38 10  1  0  0  0  0
 39 10  1  0  0  0  0
 42 11  1  0  0  0  0
 43 12  1  0  0  0  0
 46 16  1  0  0  0  0
 47 17  1  0  0  0  0
 48 18  1  0  0  0  0
 53 21  1  0  0  0  0
 57 26  1  0  0  0  0
 58 27  1  0  0  0  0
 59 29  1  0  0  0  0
 60 30  1  0  0  0  0
 61 31  1  0  0  0  0
M  RAD  1  13   2
M  END
>  <File Format>
g03

$$$$
REDO_d_sss_4_n2_ts1_cshift_ts1.log
 OpenBabel02202017093D
Gaussian sw/gaussian//g16/g16 #p opt=(calcfc,ts,noeigentest) freq b3lyp scrf=(sm
 63 67  0  0  1  0  0  0  0  0999 V2000
   -1.9093   -0.1086   -0.8484 C   0  0  2  0  0  0  0  0  0  0  0  0
   -0.4983   -0.5516   -0.8162 C   0  0  0  0  0  0  0  0  0  0  0  0
    0.3200   -0.3167    0.2439 C   0  0  0  0  0  0  0  0  0  0  0  0
    1.6239   -0.6668    0.3669 N   0  0  0  0  0  0  0  0  0  0  0  0
    2.3567   -0.5218    1.6461 C   0  0  0  0  0  0  0  0  0  0  0  0
    3.5980   -1.2368    1.3325 N   0  0  0  0  0  0  0  0  0  0  0  0
    3.6529   -1.7626    0.0850 C   0  0  0  0  0  0  0  0  0  0  0  0
    2.3702   -1.3872   -0.6450 C   0  0  2  0  0  0  0  0  0  0  0  0
    4.5799   -2.3922   -0.4014 O   0  0  0  0  0  0  0  0  0  0  0  0
    2.6992   -0.5824   -1.9278 C   0  0  0  0  0  0  0  0  0  0  0  0
    2.6283    0.9487    1.9760 C   0  0  0  0  0  0  0  0  0  0  0  0
    1.6126   -1.2207    2.7908 C   0  0  0  0  0  0  0  0  0  0  0  0
   -2.6220    0.2281    0.3599 C   0  0  2  0  0  0  0  0  0  0  0  0
   -2.3025   -0.2832    1.2715 H   0  0  0  0  0  0  0  0  0  0  0  0
   -3.0183   -1.2609   -0.7692 C   0  0  2  0  0  0  0  0  0  0  0  0
   -2.7335   -2.4786   -0.1109 C   0  0  0  0  0  0  0  0  0  0  0  0
   -3.6158   -3.5468   -0.2171 C   0  0  0  0  0  0  0  0  0  0  0  0
   -4.7851   -3.4148   -0.9781 C   0  0  0  0  0  0  0  0  0  0  0  0
   -5.0787   -2.2075   -1.6289 C   0  0  0  0  0  0  0  0  0  0  0  0
   -4.2121   -1.1289   -1.5128 C   0  0  0  0  0  0  0  0  0  0  0  0
    4.6990   -1.3314    2.2644 C   0  0  0  0  0  0  0  0  0  0  0  0
    3.2908    0.7714   -1.6295 C   0  0  0  0  0  0  0  0  0  0  0  0
    2.4706    1.9085   -1.5755 C   0  0  0  0  0  0  0  0  0  0  0  0
    2.9947    3.1554   -1.2233 C   0  0  0  0  0  0  0  0  0  0  0  0
    4.3525    3.2832   -0.9143 C   0  0  0  0  0  0  0  0  0  0  0  0
    5.1813    2.1575   -0.9685 C   0  0  0  0  0  0  0  0  0  0  0  0
    4.6547    0.9129   -1.3247 C   0  0  0  0  0  0  0  0  0  0  0  0
   -3.6348    1.2461    0.5358 C   0  0  0  0  0  0  0  0  0  0  0  0
   -3.8901    2.2404   -0.4355 C   0  0  0  0  0  0  0  0  0  0  0  0
   -4.8568    3.2123   -0.1994 C   0  0  0  0  0  0  0  0  0  0  0  0
   -5.5803    3.2074    1.0010 C   0  0  0  0  0  0  0  0  0  0  0  0
   -5.3301    2.2332    1.9753 C   0  0  0  0  0  0  0  0  0  0  0  0
   -4.3614    1.2613    1.7473 C   0  0  0  0  0  0  0  0  0  0  0  0
   -2.1743    0.4987   -1.7216 H   0  0  0  0  0  0  0  0  0  0  0  0
   -0.1465   -1.0745   -1.7063 H   0  0  0  0  0  0  0  0  0  0  0  0
   -0.0725    0.2293    1.1054 H   0  0  0  0  0  0  0  0  0  0  0  0
    1.8430   -2.3126   -0.9421 H   0  0  0  0  0  0  0  0  0  0  0  0
    1.7887   -0.4715   -2.5311 H   0  0  0  0  0  0  0  0  0  0  0  0
    3.4031   -1.2030   -2.5026 H   0  0  0  0  0  0  0  0  0  0  0  0
    3.1539    1.0401    2.9379 H   0  0  0  0  0  0  0  0  0  0  0  0
    1.6776    1.4953    2.0608 H   0  0  0  0  0  0  0  0  0  0  0  0
    3.2343    1.4147    1.1884 H   0  0  0  0  0  0  0  0  0  0  0  0
    1.4133   -2.2707    2.5293 H   0  0  0  0  0  0  0  0  0  0  0  0
    2.2095   -1.1906    3.7136 H   0  0  0  0  0  0  0  0  0  0  0  0
    0.6582   -0.7163    2.9995 H   0  0  0  0  0  0  0  0  0  0  0  0
   -1.8058   -2.5752    0.4561 H   0  0  0  0  0  0  0  0  0  0  0  0
   -3.3924   -4.4893    0.2869 H   0  0  0  0  0  0  0  0  0  0  0  0
   -5.4752   -4.2575   -1.0630 H   0  0  0  0  0  0  0  0  0  0  0  0
   -5.9916   -2.1110   -2.2199 H   0  0  0  0  0  0  0  0  0  0  0  0
   -4.4493   -0.1772   -1.9929 H   0  0  0  0  0  0  0  0  0  0  0  0
    5.4747   -1.9515    1.7972 H   0  0  0  0  0  0  0  0  0  0  0  0
    5.1228   -0.3385    2.4837 H   0  0  0  0  0  0  0  0  0  0  0  0
    4.3865   -1.8015    3.2097 H   0  0  0  0  0  0  0  0  0  0  0  0
    1.4068    1.8101   -1.8067 H   0  0  0  0  0  0  0  0  0  0  0  0
    2.3402    4.0304   -1.1875 H   0  0  0  0  0  0  0  0  0  0  0  0
    4.7646    4.2566   -0.6366 H   0  0  0  0  0  0  0  0  0  0  0  0
    6.2452    2.2493   -0.7348 H   0  0  0  0  0  0  0  0  0  0  0  0
    5.3052    0.0362   -1.3627 H   0  0  0  0  0  0  0  0  0  0  0  0
   -3.3175    2.2595   -1.3638 H   0  0  0  0  0  0  0  0  0  0  0  0
   -5.0456    3.9847   -0.9478 H   0  0  0  0  0  0  0  0  0  0  0  0
   -6.3383    3.9736    1.1803 H   0  0  0  0  0  0  0  0  0  0  0  0
   -5.8917    2.2372    2.9117 H   0  0  0  0  0  0  0  0  0  0  0  0
   -4.1589    0.4962    2.5003 H   0  0  0  0  0  0  0  0  0  0  0  0
  1 34  1  6  0  0  0
  1  2  1  0  0  0  0
  1 15  1  0  0  0  0
  1 13  1  0  0  0  0
  2  3  2  0  0  0  0
  3  4  1  0  0  0  0
  3 36  1  0  0  0  0
  4  5  1  0  0  0  0
  5 11  1  0  0  0  0
  5 12  1  0  0  0  0
  6  5  1  0  0  0  0
  6 21  1  0  0  0  0
  7  6  1  0  0  0  0
  8 37  1  6  0  0  0
  8  7  1  0  0  0  0
  8  4  1  0  0  0  0
  9  7  2  0  0  0  0
 10 22  1  0  0  0  0
 10  8  1  0  0  0  0
 11 41  1  0  0  0  0
 11 40  1  0  0  0  0
 12 45  1  0  0  0  0
 12 44  1  0  0  0  0
 13 28  1  0  0  0  0
 13 14  1  1  0  0  0
 15 20  1  6  0  0  0
 15 16  1  0  0  0  0
 15 13  1  0  0  0  0
 16 46  1  0  0  0  0
 17 16  2  0  0  0  0
 17 47  1  0  0  0  0
 18 17  1  0  0  0  0
 19 20  2  0  0  0  0
 19 18  1  0  0  0  0
 21 52  1  0  0  0  0
 21 53  1  0  0  0  0
 22 23  2  0  0  0  0
 22 27  1  0  0  0  0
 23 24  1  0  0  0  0
 24 55  1  0  0  0  0
 24 25  2  0  0  0  0
 25 56  1  0  0  0  0
 26 25  1  0  0  0  0
 26 57  1  0  0  0  0
 27 26  2  0  0  0  0
 28 33  2  0  0  0  0
 29 30  2  0  0  0  0
 29 28  1  0  0  0  0
 30 31  1  0  0  0  0
 31 61  1  0  0  0  0
 31 32  2  0  0  0  0
 32 62  1  0  0  0  0
 33 32  1  0  0  0  0
 33 63  1  0  0  0  0
 35  2  1  0  0  0  0
 38 10  1  0  0  0  0
 39 10  1  0  0  0  0
 42 11  1  0  0  0  0
 43 12  1  0  0  0  0
 48 18  1  0  0  0  0
 49 19  1  0  0  0  0
 50 20  1  0  0  0  0
 51 21  1  0  0  0  0
 54 23  1  0  0  0  0
 58 27  1  0  0  0  0
 59 29  1  0  0  0  0
 60 30  1  0  0  0  0
M  RAD  1  18   2
M  END
>  <File Format>
g03

$$$$
