# Supplementary material for: Predicting Absolute Rate Constants for Huisgen Reactions of Unsaturated Iminium Ions with Diazoalkanes
Source: Angew Chem Int Ed Engl. 2020 May 11;59(30):12527–33. doi: 10.1002/anie.202003029 (PMC7383640; doi:10.1002/anie.202003029)
Supplement: Supplementary file 2 — Supplementary [file ANIE-59-12527-s002.zip › geometries/si_ts_d+6a_concerted.sdf]

REDO_si_c_17_ts1_rts1.log
 OpenBabel02202018013D
Gaussian sw/gaussian//g16/g16 #p opt=(calcfc,ts,noeigentest) freq b3lyp scrf=(sm
 78 81  0  0  1  0  0  0  0  0999 V2000
    1.3030   -0.2144   -0.7608 C   0  0  0  0  0  0  0  0  0  0  0  0
    0.0730   -0.5875   -0.1528 C   0  0  0  0  0  0  0  0  0  0  0  0
   -1.0653   -0.8442   -0.9047 C   0  0  0  0  0  0  0  0  0  0  0  0
   -2.2749   -1.1391   -0.4317 N   0  0  0  0  0  0  0  0  0  0  0  0
   -3.4037   -1.5187   -1.3280 C   0  0  0  0  0  0  0  0  0  0  0  0
   -4.4222   -1.8847   -0.3407 N   0  0  0  0  0  0  0  0  0  0  0  0
   -4.0287   -1.7948    0.9522 C   0  0  0  0  0  0  0  0  0  0  0  0
   -2.6035   -1.2586    0.9829 C   0  0  2  0  0  0  0  0  0  0  0  0
   -4.6983   -2.0486    1.9404 O   0  0  0  0  0  0  0  0  0  0  0  0
   -2.5487    0.0628    1.7885 C   0  0  0  0  0  0  0  0  0  0  0  0
   -3.0231   -2.7296   -2.1857 C   0  0  0  0  0  0  0  0  0  0  0  0
   -3.8523   -0.3359   -2.1875 C   0  0  0  0  0  0  0  0  0  0  0  0
    2.4346   -1.8551   -1.0127 C   0  0  0  0  0  0  0  0  0  0  0  0
    1.4543   -2.7269   -1.3804 N   0  0  0  0  0  0  0  0  0  0  0  0
    0.4048   -3.1293   -1.4643 N   0  0  0  0  0  0  0  0  0  0  0  0
    3.0578   -1.5817   -1.8701 H   0  0  0  0  0  0  0  0  0  0  0  0
    2.2332    0.6894    0.0456 C   0  0  0  0  0  0  0  0  0  0  0  0
    0.0345   -0.6406    0.9354 H   0  0  0  0  0  0  0  0  0  0  0  0
    1.2243    0.0260   -1.8267 H   0  0  0  0  0  0  0  0  0  0  0  0
   -5.7629   -2.2763   -0.7182 C   0  0  0  0  0  0  0  0  0  0  0  0
   -3.2558    1.1978    1.0938 C   0  0  0  0  0  0  0  0  0  0  0  0
   -4.6497    1.3443    1.1814 C   0  0  0  0  0  0  0  0  0  0  0  0
   -5.3058    2.3528    0.4703 C   0  0  0  0  0  0  0  0  0  0  0  0
   -4.5765    3.2326   -0.3372 C   0  0  0  0  0  0  0  0  0  0  0  0
   -3.1874    3.0991   -0.4247 C   0  0  0  0  0  0  0  0  0  0  0  0
   -2.5342    2.0873    0.2839 C   0  0  0  0  0  0  0  0  0  0  0  0
    3.1608   -2.2269    0.2329 C   0  0  0  0  0  0  0  0  0  0  0  0
    4.5480   -2.0283    0.2908 C   0  0  0  0  0  0  0  0  0  0  0  0
    5.2407   -2.2901    1.4741 C   0  0  0  0  0  0  0  0  0  0  0  0
    4.5562   -2.7542    2.6008 C   0  0  0  0  0  0  0  0  0  0  0  0
    3.1728   -2.9610    2.5427 C   0  0  0  0  0  0  0  0  0  0  0  0
    2.4737   -2.6984    1.3646 C   0  0  0  0  0  0  0  0  0  0  0  0
    3.5961    0.9689   -0.5700 C   0  0  0  0  0  0  0  0  0  0  0  0
    4.6611    1.2698    0.2937 C   0  0  0  0  0  0  0  0  0  0  0  0
    5.9320    1.5565   -0.2041 C   0  0  0  0  0  0  0  0  0  0  0  0
    6.1632    1.5467   -1.5845 C   0  0  0  0  0  0  0  0  0  0  0  0
    5.1102    1.2572   -2.4548 C   0  0  0  0  0  0  0  0  0  0  0  0
    3.8347    0.9749   -1.9508 C   0  0  0  0  0  0  0  0  0  0  0  0
    1.5026    1.9968    0.3599 C   0  0  0  0  0  0  0  0  0  0  0  0
    1.1120    2.2814    1.6752 C   0  0  0  0  0  0  0  0  0  0  0  0
    0.4417    3.4711    1.9784 C   0  0  0  0  0  0  0  0  0  0  0  0
    0.1502    4.3887    0.9662 C   0  0  0  0  0  0  0  0  0  0  0  0
    0.5325    4.1094   -0.3505 C   0  0  0  0  0  0  0  0  0  0  0  0
    1.2040    2.9221   -0.6511 C   0  0  0  0  0  0  0  0  0  0  0  0
   -0.9979   -0.7570   -1.9927 H   0  0  0  0  0  0  0  0  0  0  0  0
   -1.9489   -2.0021    1.4698 H   0  0  0  0  0  0  0  0  0  0  0  0
   -1.5034    0.3337    1.9846 H   0  0  0  0  0  0  0  0  0  0  0  0
   -3.0179   -0.1629    2.7578 H   0  0  0  0  0  0  0  0  0  0  0  0
   -2.2227   -2.4713   -2.8929 H   0  0  0  0  0  0  0  0  0  0  0  0
   -2.6824   -3.5585   -1.5485 H   0  0  0  0  0  0  0  0  0  0  0  0
   -3.8897   -3.0633   -2.7741 H   0  0  0  0  0  0  0  0  0  0  0  0
   -4.6852   -0.6356   -2.8397 H   0  0  0  0  0  0  0  0  0  0  0  0
   -4.1720    0.5030   -1.5562 H   0  0  0  0  0  0  0  0  0  0  0  0
   -3.0269   -0.0041   -2.8339 H   0  0  0  0  0  0  0  0  0  0  0  0
    2.4056    0.1928    1.0107 H   0  0  0  0  0  0  0  0  0  0  0  0
   -6.2981   -2.5474    0.2006 H   0  0  0  0  0  0  0  0  0  0  0  0
   -6.2966   -1.4470   -1.2087 H   0  0  0  0  0  0  0  0  0  0  0  0
   -5.7514   -3.1438   -1.3954 H   0  0  0  0  0  0  0  0  0  0  0  0
   -5.2229    0.6590    1.8104 H   0  0  0  0  0  0  0  0  0  0  0  0
   -6.3911    2.4549    0.5501 H   0  0  0  0  0  0  0  0  0  0  0  0
   -5.0895    4.0230   -0.8909 H   0  0  0  0  0  0  0  0  0  0  0  0
   -2.6065    3.7858   -1.0454 H   0  0  0  0  0  0  0  0  0  0  0  0
   -1.4505    1.9852    0.2106 H   0  0  0  0  0  0  0  0  0  0  0  0
    5.0778   -1.6579   -0.5881 H   0  0  0  0  0  0  0  0  0  0  0  0
    6.3201   -2.1273    1.5140 H   0  0  0  0  0  0  0  0  0  0  0  0
    5.1002   -2.9592    3.5259 H   0  0  0  0  0  0  0  0  0  0  0  0
    2.6358   -3.3279    3.4203 H   0  0  0  0  0  0  0  0  0  0  0  0
    1.3938   -2.8602    1.3285 H   0  0  0  0  0  0  0  0  0  0  0  0
    4.4881    1.2655    1.3728 H   0  0  0  0  0  0  0  0  0  0  0  0
    6.7480    1.7814    0.4872 H   0  0  0  0  0  0  0  0  0  0  0  0
    7.1589    1.7653   -1.9781 H   0  0  0  0  0  0  0  0  0  0  0  0
    5.2775    1.2510   -3.5348 H   0  0  0  0  0  0  0  0  0  0  0  0
    3.0304    0.7550   -2.6553 H   0  0  0  0  0  0  0  0  0  0  0  0
    1.3384    1.5655    2.4697 H   0  0  0  0  0  0  0  0  0  0  0  0
    0.1449    3.6786    3.0094 H   0  0  0  0  0  0  0  0  0  0  0  0
   -0.3777    5.3161    1.2002 H   0  0  0  0  0  0  0  0  0  0  0  0
    0.3078    4.8216   -1.1484 H   0  0  0  0  0  0  0  0  0  0  0  0
    1.5079    2.7195   -1.6806 H   0  0  0  0  0  0  0  0  0  0  0  0
  1  2  1  0  0  0  0
  1 17  1  0  0  0  0
  2 18  1  0  0  0  0
  3  4  1  0  0  0  0
  3  2  2  0  0  0  0
  4  8  1  0  0  0  0
  5  4  1  0  0  0  0
  5  6  1  0  0  0  0
  6  7  1  0  0  0  0
  7  8  1  0  0  0  0
  7  9  2  0  0  0  0
  8 46  1  1  0  0  0
  8 10  1  0  0  0  0
 10 47  1  0  0  0  0
 10 48  1  0  0  0  0
 11 50  1  0  0  0  0
 11  5  1  0  0  0  0
 12 53  1  0  0  0  0
 12  5  1  0  0  0  0
 13 27  1  0  0  0  0
 14 13  1  0  0  0  0
 15 14  1  0  0  0  0
 16 13  1  0  0  0  0
 17 39  1  0  0  0  0
 17 55  1  0  0  0  0
 19  1  1  0  0  0  0
 20  6  1  0  0  0  0
 20 56  1  0  0  0  0
 21 22  1  0  0  0  0
 21 10  1  0  0  0  0
 22 59  1  0  0  0  0
 23 60  1  0  0  0  0
 23 22  2  0  0  0  0
 24 23  1  0  0  0  0
 25 24  2  0  0  0  0
 25 26  1  0  0  0  0
 26 21  2  0  0  0  0
 27 28  2  0  0  0  0
 27 32  1  0  0  0  0
 28 29  1  0  0  0  0
 29 65  1  0  0  0  0
 29 30  2  0  0  0  0
 30 66  1  0  0  0  0
 31 30  1  0  0  0  0
 31 67  1  0  0  0  0
 32 31  2  0  0  0  0
 33 17  1  0  0  0  0
 33 34  2  0  0  0  0
 34 69  1  0  0  0  0
 35 34  1  0  0  0  0
 35 70  1  0  0  0  0
 36 35  2  0  0  0  0
 37 38  2  0  0  0  0
 37 36  1  0  0  0  0
 38 33  1  0  0  0  0
 39 40  2  0  0  0  0
 40 41  1  0  0  0  0
 40 74  1  0  0  0  0
 41 75  1  0  0  0  0
 42 76  1  0  0  0  0
 42 41  2  0  0  0  0
 43 42  1  0  0  0  0
 44 43  2  0  0  0  0
 44 39  1  0  0  0  0
 45  3  1  0  0  0  0
 49 11  1  0  0  0  0
 51 11  1  0  0  0  0
 52 12  1  0  0  0  0
 54 12  1  0  0  0  0
 57 20  1  0  0  0  0
 58 20  1  0  0  0  0
 61 24  1  0  0  0  0
 62 25  1  0  0  0  0
 63 26  1  0  0  0  0
 64 28  1  0  0  0  0
 68 32  1  0  0  0  0
 71 36  1  0  0  0  0
 72 37  1  0  0  0  0
 73 38  1  0  0  0  0
 77 43  1  0  0  0  0
 78 44  1  0  0  0  0
M  RAD  4   1   2  13   2  14   2  15   3
M  END
>  <File Format>
g03

$$$$
