# Supplementary material for: Predicting Absolute Rate Constants for Huisgen Reactions of Unsaturated Iminium Ions with Diazoalkanes
Source: Angew Chem Int Ed Engl. 2020 May 11;59(30):12527–33. doi: 10.1002/anie.202003029 (PMC7383640; doi:10.1002/anie.202003029)
Supplement: Supplementary file 2 — Supplementary [file ANIE-59-12527-s002.zip › geometries/si_ts_d+6a_stepwise.sdf]

REDO_si_c_17_ts1.log
 OpenBabel02202018023D
Gaussian sw/gaussian//g16/g16 #p opt=(calcfc,ts,noeigentest) freq b3lyp scrf=(sm
 78 81  0  0  1  0  0  0  0  0999 V2000
    1.6792   -0.2097   -0.0529 C   0  0  0  0  0  0  0  0  0  0  0  0
    0.3390   -0.2964    0.4141 C   0  0  0  0  0  0  0  0  0  0  0  0
   -0.6875   -0.6734   -0.4267 C   0  0  0  0  0  0  0  0  0  0  0  0
   -1.9796   -0.7833   -0.1124 N   0  0  0  0  0  0  0  0  0  0  0  0
   -3.0054   -1.1979   -1.1101 C   0  0  0  0  0  0  0  0  0  0  0  0
   -4.1838   -1.3248   -0.2493 N   0  0  0  0  0  0  0  0  0  0  0  0
   -3.9755   -1.0353    1.0573 C   0  0  0  0  0  0  0  0  0  0  0  0
   -2.5274   -0.5935    1.2248 C   0  0  2  0  0  0  0  0  0  0  0  0
   -4.8020   -1.0694    1.9549 O   0  0  0  0  0  0  0  0  0  0  0  0
   -2.4709    0.8468    1.7923 C   0  0  0  0  0  0  0  0  0  0  0  0
   -2.6475   -2.5485   -1.7344 C   0  0  0  0  0  0  0  0  0  0  0  0
   -3.2000   -0.1208   -2.1802 C   0  0  0  0  0  0  0  0  0  0  0  0
    2.5451   -1.9591    0.4032 C   0  0  0  0  0  0  0  0  0  0  0  0
    3.5489   -2.1283   -0.5016 N   0  0  0  0  0  0  0  0  0  0  0  0
    4.2873   -2.1985   -1.3400 N   0  0  0  0  0  0  0  0  0  0  0  0
    2.9744   -1.7319    1.3843 H   0  0  0  0  0  0  0  0  0  0  0  0
    2.5787    0.8238    0.6272 C   0  0  0  0  0  0  0  0  0  0  0  0
    0.1475   -0.0661    1.4620 H   0  0  0  0  0  0  0  0  0  0  0  0
    1.8032   -0.2863   -1.1391 H   0  0  0  0  0  0  0  0  0  0  0  0
   -5.4829   -1.6952   -0.7656 C   0  0  0  0  0  0  0  0  0  0  0  0
   -2.9692    1.8923    0.8281 C   0  0  0  0  0  0  0  0  0  0  0  0
   -4.3447    2.1163    0.6522 C   0  0  0  0  0  0  0  0  0  0  0  0
   -4.8013    3.0358   -0.2957 C   0  0  0  0  0  0  0  0  0  0  0  0
   -3.8882    3.7492   -1.0800 C   0  0  0  0  0  0  0  0  0  0  0  0
   -2.5168    3.5409   -0.9048 C   0  0  0  0  0  0  0  0  0  0  0  0
   -2.0622    2.6185    0.0417 C   0  0  0  0  0  0  0  0  0  0  0  0
    1.5126   -3.0268    0.3696 C   0  0  0  0  0  0  0  0  0  0  0  0
    0.7887   -3.2713    1.5466 C   0  0  0  0  0  0  0  0  0  0  0  0
   -0.2512   -4.2027    1.5472 C   0  0  0  0  0  0  0  0  0  0  0  0
   -0.5715   -4.8989    0.3778 C   0  0  0  0  0  0  0  0  0  0  0  0
    0.1450   -4.6506   -0.7974 C   0  0  0  0  0  0  0  0  0  0  0  0
    1.1775   -3.7113   -0.8078 C   0  0  0  0  0  0  0  0  0  0  0  0
    4.0464    0.6903    0.2443 C   0  0  0  0  0  0  0  0  0  0  0  0
    4.9768    0.2508    1.1972 C   0  0  0  0  0  0  0  0  0  0  0  0
    6.3155    0.0399    0.8511 C   0  0  0  0  0  0  0  0  0  0  0  0
    6.7431    0.2734   -0.4578 C   0  0  0  0  0  0  0  0  0  0  0  0
    5.8268    0.7310   -1.4122 C   0  0  0  0  0  0  0  0  0  0  0  0
    4.4917    0.9407   -1.0628 C   0  0  0  0  0  0  0  0  0  0  0  0
    2.0336    2.2310    0.3866 C   0  0  0  0  0  0  0  0  0  0  0  0
    1.9342    3.1176    1.4681 C   0  0  0  0  0  0  0  0  0  0  0  0
    1.4580    4.4197    1.2875 C   0  0  0  0  0  0  0  0  0  0  0  0
    1.0763    4.8564    0.0163 C   0  0  0  0  0  0  0  0  0  0  0  0
    1.1681    3.9792   -1.0688 C   0  0  0  0  0  0  0  0  0  0  0  0
    1.6351    2.6758   -0.8844 C   0  0  0  0  0  0  0  0  0  0  0  0
   -0.4474   -0.8867   -1.4720 H   0  0  0  0  0  0  0  0  0  0  0  0
   -2.0238   -1.2703    1.9361 H   0  0  0  0  0  0  0  0  0  0  0  0
   -1.4448    1.0816    2.1016 H   0  0  0  0  0  0  0  0  0  0  0  0
   -3.0897    0.8235    2.7022 H   0  0  0  0  0  0  0  0  0  0  0  0
   -1.7207   -2.4755   -2.3203 H   0  0  0  0  0  0  0  0  0  0  0  0
   -2.5137   -3.3059   -0.9506 H   0  0  0  0  0  0  0  0  0  0  0  0
   -3.4466   -2.8713   -2.4168 H   0  0  0  0  0  0  0  0  0  0  0  0
   -3.9556   -0.4426   -2.9110 H   0  0  0  0  0  0  0  0  0  0  0  0
   -3.5186    0.8257   -1.7261 H   0  0  0  0  0  0  0  0  0  0  0  0
   -2.2570    0.0427   -2.7218 H   0  0  0  0  0  0  0  0  0  0  0  0
    2.5047    0.6439    1.7098 H   0  0  0  0  0  0  0  0  0  0  0  0
   -6.1784   -1.7247    0.0826 H   0  0  0  0  0  0  0  0  0  0  0  0
   -5.8445   -0.9561   -1.4975 H   0  0  0  0  0  0  0  0  0  0  0  0
   -5.4581   -2.6871   -1.2422 H   0  0  0  0  0  0  0  0  0  0  0  0
   -5.0613    1.5629    1.2635 H   0  0  0  0  0  0  0  0  0  0  0  0
   -5.8749    3.1992   -0.4201 H   0  0  0  0  0  0  0  0  0  0  0  0
   -4.2455    4.4696   -1.8202 H   0  0  0  0  0  0  0  0  0  0  0  0
   -1.7941    4.0988   -1.5046 H   0  0  0  0  0  0  0  0  0  0  0  0
   -0.9897    2.4575    0.1688 H   0  0  0  0  0  0  0  0  0  0  0  0
    1.0467   -2.7311    2.4602 H   0  0  0  0  0  0  0  0  0  0  0  0
   -0.8086   -4.3897    2.4680 H   0  0  0  0  0  0  0  0  0  0  0  0
   -1.3811   -5.6322    0.3810 H   0  0  0  0  0  0  0  0  0  0  0  0
   -0.1065   -5.1855   -1.7159 H   0  0  0  0  0  0  0  0  0  0  0  0
    1.7192   -3.5178   -1.7369 H   0  0  0  0  0  0  0  0  0  0  0  0
    4.6462    0.0633    2.2224 H   0  0  0  0  0  0  0  0  0  0  0  0
    7.0234   -0.3090    1.6068 H   0  0  0  0  0  0  0  0  0  0  0  0
    7.7867    0.1055   -0.7343 H   0  0  0  0  0  0  0  0  0  0  0  0
    6.1543    0.9216   -2.4371 H   0  0  0  0  0  0  0  0  0  0  0  0
    3.7904    1.2872   -1.8233 H   0  0  0  0  0  0  0  0  0  0  0  0
    2.2343    2.7818    2.4643 H   0  0  0  0  0  0  0  0  0  0  0  0
    1.3841    5.0936    2.1446 H   0  0  0  0  0  0  0  0  0  0  0  0
    0.7007    5.8723   -0.1273 H   0  0  0  0  0  0  0  0  0  0  0  0
    0.8641    4.3075   -2.0658 H   0  0  0  0  0  0  0  0  0  0  0  0
    1.6720    2.0017   -1.7417 H   0  0  0  0  0  0  0  0  0  0  0  0
  1  2  1  0  0  0  0
  1 17  1  0  0  0  0
  2 18  1  0  0  0  0
  3  4  1  0  0  0  0
  3  2  2  0  0  0  0
  4  8  1  0  0  0  0
  5  6  1  0  0  0  0
  5  4  1  0  0  0  0
  6  7  1  0  0  0  0
  7  8  1  0  0  0  0
  7  9  2  0  0  0  0
  8 10  1  0  0  0  0
  8 46  1  1  0  0  0
 10 47  1  0  0  0  0
 10 48  1  0  0  0  0
 11  5  1  0  0  0  0
 11 50  1  0  0  0  0
 12 53  1  0  0  0  0
 12  5  1  0  0  0  0
 13 16  1  0  0  0  0
 14 13  1  0  0  0  0
 15 14  1  0  0  0  0
 17 55  1  0  0  0  0
 19  1  1  0  0  0  0
 20  6  1  0  0  0  0
 20 56  1  0  0  0  0
 21 10  1  0  0  0  0
 22 21  1  0  0  0  0
 22 59  1  0  0  0  0
 23 22  2  0  0  0  0
 24 25  2  0  0  0  0
 24 23  1  0  0  0  0
 25 26  1  0  0  0  0
 26 63  1  0  0  0  0
 26 21  2  0  0  0  0
 27 13  1  0  0  0  0
 27 28  2  0  0  0  0
 28 29  1  0  0  0  0
 28 64  1  0  0  0  0
 29 65  1  0  0  0  0
 30 66  1  0  0  0  0
 30 29  2  0  0  0  0
 31 30  1  0  0  0  0
 32 31  2  0  0  0  0
 32 27  1  0  0  0  0
 33 17  1  0  0  0  0
 33 34  2  0  0  0  0
 34 69  1  0  0  0  0
 35 34  1  0  0  0  0
 35 70  1  0  0  0  0
 36 35  2  0  0  0  0
 37 38  2  0  0  0  0
 37 36  1  0  0  0  0
 38 33  1  0  0  0  0
 39 17  1  0  0  0  0
 39 40  2  0  0  0  0
 40 74  1  0  0  0  0
 41 40  1  0  0  0  0
 41 75  1  0  0  0  0
 42 41  2  0  0  0  0
 43 44  2  0  0  0  0
 43 42  1  0  0  0  0
 44 39  1  0  0  0  0
 45  3  1  0  0  0  0
 49 11  1  0  0  0  0
 51 11  1  0  0  0  0
 52 12  1  0  0  0  0
 54 12  1  0  0  0  0
 57 20  1  0  0  0  0
 58 20  1  0  0  0  0
 60 23  1  0  0  0  0
 61 24  1  0  0  0  0
 62 25  1  0  0  0  0
 67 31  1  0  0  0  0
 68 32  1  0  0  0  0
 71 36  1  0  0  0  0
 72 37  1  0  0  0  0
 73 38  1  0  0  0  0
 76 42  1  0  0  0  0
 77 43  1  0  0  0  0
 78 44  1  0  0  0  0
M  RAD  4   1   2  13   2  14   2  15   3
M  END
>  <File Format>
g03

$$$$
REDO_si_c_18_fr_ts1.log
 OpenBabel02202018023D
Gaussian sw/gaussian//g16/g16 #p opt=(calcfc,ts,noeigentest) freq b3lyp scrf=(sm
 78 81  0  0  1  0  0  0  0  0999 V2000
   -1.5974    0.1060   -0.6003 C   0  0  0  0  0  0  0  0  0  0  0  0
   -0.2836    0.0546   -0.0527 C   0  0  0  0  0  0  0  0  0  0  0  0
    0.7767    0.7010   -0.6524 C   0  0  0  0  0  0  0  0  0  0  0  0
    2.0370    0.7209   -0.2113 N   0  0  0  0  0  0  0  0  0  0  0  0
    3.1308    1.3995   -0.9607 C   0  0  0  0  0  0  0  0  0  0  0  0
    4.2308    1.2808   -0.0008 N   0  0  0  0  0  0  0  0  0  0  0  0
    3.9225    0.6366    1.1500 C   0  0  0  0  0  0  0  0  0  0  0  0
    2.4762    0.1659    1.0638 C   0  0  2  0  0  0  0  0  0  0  0  0
    4.6723    0.4160    2.0876 O   0  0  0  0  0  0  0  0  0  0  0  0
    2.4132   -1.3752    1.2138 C   0  0  0  0  0  0  0  0  0  0  0  0
    2.7937    2.8701   -1.2172 C   0  0  0  0  0  0  0  0  0  0  0  0
    3.4401    0.6641   -2.2671 C   0  0  0  0  0  0  0  0  0  0  0  0
   -2.5338    1.5977    0.3241 C   0  0  0  0  0  0  0  0  0  0  0  0
   -3.4965    2.0271   -0.5412 N   0  0  0  0  0  0  0  0  0  0  0  0
   -4.1875    2.3517   -1.3595 N   0  0  0  0  0  0  0  0  0  0  0  0
   -3.0091    1.0896    1.1668 H   0  0  0  0  0  0  0  0  0  0  0  0
   -2.4762   -1.1541   -0.4898 C   0  0  0  0  0  0  0  0  0  0  0  0
   -0.1322   -0.4982    0.8708 H   0  0  0  0  0  0  0  0  0  0  0  0
   -1.6581    0.5513   -1.6006 H   0  0  0  0  0  0  0  0  0  0  0  0
    5.5619    1.7707   -0.2830 C   0  0  0  0  0  0  0  0  0  0  0  0
    2.9885   -2.1134    0.0331 C   0  0  0  0  0  0  0  0  0  0  0  0
    2.1479   -2.5820   -0.9877 C   0  0  0  0  0  0  0  0  0  0  0  0
    2.6777   -3.2047   -2.1214 C   0  0  0  0  0  0  0  0  0  0  0  0
    4.0606   -3.3669   -2.2506 C   0  0  0  0  0  0  0  0  0  0  0  0
    4.9078   -2.9103   -1.2352 C   0  0  0  0  0  0  0  0  0  0  0  0
    4.3752   -2.2897   -0.1020 C   0  0  0  0  0  0  0  0  0  0  0  0
   -1.5339    2.6407    0.6724 C   0  0  0  0  0  0  0  0  0  0  0  0
   -0.8618    2.5196    1.8983 C   0  0  0  0  0  0  0  0  0  0  0  0
    0.1530    3.4190    2.2303 C   0  0  0  0  0  0  0  0  0  0  0  0
    0.4997    4.4456    1.3466 C   0  0  0  0  0  0  0  0  0  0  0  0
   -0.1661    4.5632    0.1223 C   0  0  0  0  0  0  0  0  0  0  0  0
   -1.1734    3.6596   -0.2207 C   0  0  0  0  0  0  0  0  0  0  0  0
   -2.1993   -2.0257    0.7257 C   0  0  0  0  0  0  0  0  0  0  0  0
   -2.2798   -1.5646    2.0501 C   0  0  0  0  0  0  0  0  0  0  0  0
   -1.9830   -2.4067    3.1252 C   0  0  0  0  0  0  0  0  0  0  0  0
   -1.5981   -3.7313    2.8981 C   0  0  0  0  0  0  0  0  0  0  0  0
   -1.5139   -4.2053    1.5863 C   0  0  0  0  0  0  0  0  0  0  0  0
   -1.8113   -3.3583    0.5150 C   0  0  0  0  0  0  0  0  0  0  0  0
   -3.9462   -0.8771   -0.7844 C   0  0  0  0  0  0  0  0  0  0  0  0
   -4.9024   -0.6701    0.2208 C   0  0  0  0  0  0  0  0  0  0  0  0
   -6.2136   -0.3089   -0.1056 C   0  0  0  0  0  0  0  0  0  0  0  0
   -6.5903   -0.1559   -1.4420 C   0  0  0  0  0  0  0  0  0  0  0  0
   -5.6513   -0.3874   -2.4538 C   0  0  0  0  0  0  0  0  0  0  0  0
   -4.3445   -0.7504   -2.1248 C   0  0  0  0  0  0  0  0  0  0  0  0
    0.6054    1.2320   -1.5929 H   0  0  0  0  0  0  0  0  0  0  0  0
    1.8980    0.6208    1.8861 H   0  0  0  0  0  0  0  0  0  0  0  0
    1.3777   -1.6913    1.3893 H   0  0  0  0  0  0  0  0  0  0  0  0
    2.9799   -1.5981    2.1303 H   0  0  0  0  0  0  0  0  0  0  0  0
    1.9359    2.9601   -1.8982 H   0  0  0  0  0  0  0  0  0  0  0  0
    2.5569    3.3784   -0.2731 H   0  0  0  0  0  0  0  0  0  0  0  0
    3.6468    3.3727   -1.6948 H   0  0  0  0  0  0  0  0  0  0  0  0
    4.2551    1.1707   -2.8038 H   0  0  0  0  0  0  0  0  0  0  0  0
    3.7304   -0.3753   -2.0693 H   0  0  0  0  0  0  0  0  0  0  0  0
    2.5538    0.6714   -2.9183 H   0  0  0  0  0  0  0  0  0  0  0  0
   -2.1142   -1.7376   -1.3523 H   0  0  0  0  0  0  0  0  0  0  0  0
    6.1856    1.5523    0.5930 H   0  0  0  0  0  0  0  0  0  0  0  0
    5.9925    1.2658   -1.1618 H   0  0  0  0  0  0  0  0  0  0  0  0
    5.5630    2.8572   -0.4601 H   0  0  0  0  0  0  0  0  0  0  0  0
    1.0674   -2.4521   -0.8902 H   0  0  0  0  0  0  0  0  0  0  0  0
    2.0082   -3.5653   -2.9067 H   0  0  0  0  0  0  0  0  0  0  0  0
    4.4771   -3.8530   -3.1364 H   0  0  0  0  0  0  0  0  0  0  0  0
    5.9893   -3.0409   -1.3246 H   0  0  0  0  0  0  0  0  0  0  0  0
    5.0404   -1.9350    0.6887 H   0  0  0  0  0  0  0  0  0  0  0  0
   -1.1346    1.7191    2.5889 H   0  0  0  0  0  0  0  0  0  0  0  0
    0.6716    3.3188    3.1865 H   0  0  0  0  0  0  0  0  0  0  0  0
    1.2902    5.1518    1.6100 H   0  0  0  0  0  0  0  0  0  0  0  0
    0.1047    5.3592   -0.5748 H   0  0  0  0  0  0  0  0  0  0  0  0
   -1.6788    3.7575   -1.1845 H   0  0  0  0  0  0  0  0  0  0  0  0
   -2.5653   -0.5339    2.2611 H   0  0  0  0  0  0  0  0  0  0  0  0
   -2.0506   -2.0224    4.1459 H   0  0  0  0  0  0  0  0  0  0  0  0
   -1.3624   -4.3883    3.7387 H   0  0  0  0  0  0  0  0  0  0  0  0
   -1.2106   -5.2372    1.3932 H   0  0  0  0  0  0  0  0  0  0  0  0
   -1.7333   -3.7357   -0.5082 H   0  0  0  0  0  0  0  0  0  0  0  0
   -4.6286   -0.7898    1.2696 H   0  0  0  0  0  0  0  0  0  0  0  0
   -6.9428   -0.1466    0.6919 H   0  0  0  0  0  0  0  0  0  0  0  0
   -7.6132    0.1314   -1.6965 H   0  0  0  0  0  0  0  0  0  0  0  0
   -5.9393   -0.2844   -3.5029 H   0  0  0  0  0  0  0  0  0  0  0  0
   -3.6130   -0.9233   -2.9191 H   0  0  0  0  0  0  0  0  0  0  0  0
  1 17  1  0  0  0  0
  1  2  1  0  0  0  0
  2 18  1  0  0  0  0
  3  4  1  0  0  0  0
  3  2  2  0  0  0  0
  4  8  1  0  0  0  0
  5  4  1  0  0  0  0
  5  6  1  0  0  0  0
  6  7  1  0  0  0  0
  7  9  2  0  0  0  0
  8  7  1  0  0  0  0
  8 10  1  0  0  0  0
  8 46  1  1  0  0  0
 10 47  1  0  0  0  0
 10 48  1  0  0  0  0
 11  5  1  0  0  0  0
 11 50  1  0  0  0  0
 12 53  1  0  0  0  0
 12  5  1  0  0  0  0
 13 27  1  0  0  0  0
 13 16  1  0  0  0  0
 14 13  1  0  0  0  0
 15 14  1  0  0  0  0
 17 33  1  0  0  0  0
 19  1  1  0  0  0  0
 20  6  1  0  0  0  0
 20 56  1  0  0  0  0
 21 10  1  0  0  0  0
 22 59  1  0  0  0  0
 22 21  2  0  0  0  0
 23 22  1  0  0  0  0
 24 23  2  0  0  0  0
 24 25  1  0  0  0  0
 25 26  2  0  0  0  0
 26 21  1  0  0  0  0
 26 63  1  0  0  0  0
 27 28  2  0  0  0  0
 28 29  1  0  0  0  0
 28 64  1  0  0  0  0
 29 65  1  0  0  0  0
 30 66  1  0  0  0  0
 30 29  2  0  0  0  0
 31 30  1  0  0  0  0
 32 31  2  0  0  0  0
 32 27  1  0  0  0  0
 33 34  1  0  0  0  0
 34 69  1  0  0  0  0
 34 35  2  0  0  0  0
 35 70  1  0  0  0  0
 36 35  1  0  0  0  0
 36 71  1  0  0  0  0
 37 36  2  0  0  0  0
 38 33  2  0  0  0  0
 38 37  1  0  0  0  0
 39 17  1  0  0  0  0
 39 40  2  0  0  0  0
 40 74  1  0  0  0  0
 41 40  1  0  0  0  0
 41 75  1  0  0  0  0
 42 41  2  0  0  0  0
 43 44  2  0  0  0  0
 43 42  1  0  0  0  0
 44 39  1  0  0  0  0
 45  3  1  0  0  0  0
 49 11  1  0  0  0  0
 51 11  1  0  0  0  0
 52 12  1  0  0  0  0
 54 12  1  0  0  0  0
 55 17  1  0  0  0  0
 57 20  1  0  0  0  0
 58 20  1  0  0  0  0
 60 23  1  0  0  0  0
 61 24  1  0  0  0  0
 62 25  1  0  0  0  0
 67 31  1  0  0  0  0
 68 32  1  0  0  0  0
 72 37  1  0  0  0  0
 73 38  1  0  0  0  0
 76 42  1  0  0  0  0
 77 43  1  0  0  0  0
 78 44  1  0  0  0  0
M  RAD  4   1   2  13   2  14   2  15   3
M  END
>  <File Format>
g03

$$$$
