# Supplementary material for: Predicting Absolute Rate Constants for Huisgen Reactions of Unsaturated Iminium Ions with Diazoalkanes
Source: Angew Chem Int Ed Engl. 2020 May 11;59(30):12527–33. doi: 10.1002/anie.202003029 (PMC7383640; doi:10.1002/anie.202003029)
Supplement: Supplementary file 2 — Supplementary [file ANIE-59-12527-s002.zip › geometries/trans-c'_trans-c''.sdf]

REDO_6_trans_1.log
 OpenBabel02202017103D
Gaussian sw/gaussian//g16/g16 #p opt freq b3lyp/def2svp scrf=(smd,solvent=dichlo
 63 67  0  0  1  0  0  0  0  0999 V2000
   -2.2005    0.6564    0.0827 C   0  0  1  0  0  0  0  0  0  0  0  0
   -2.6889   -0.4917   -0.7111 C   0  0  1  0  0  0  0  0  0  0  0  0
   -1.2072   -0.1018   -0.8650 C   0  0  2  0  0  0  0  0  0  0  0  0
   -0.2125   -0.9005   -0.2140 C   0  0  0  0  0  0  0  0  0  0  0  0
   -0.9358    0.4294   -1.7755 H   0  0  0  0  0  0  0  0  0  0  0  0
   -0.5369   -1.5255    0.6237 H   0  0  0  0  0  0  0  0  0  0  0  0
    1.0424   -0.9670   -0.5287 N   0  0  0  0  0  0  0  0  0  0  0  0
    1.9860   -1.9202    0.1670 C   0  0  0  0  0  0  0  0  0  0  0  0
    3.2069   -1.6960   -0.6047 N   0  0  0  0  0  0  0  0  0  0  0  0
    3.1117   -0.7841   -1.6023 C   0  0  0  0  0  0  0  0  0  0  0  0
    1.7031   -0.2043   -1.6000 C   0  0  2  0  0  0  0  0  0  0  0  0
    3.9961   -0.4334   -2.3627 O   0  0  0  0  0  0  0  0  0  0  0  0
    1.7360    1.3264   -1.3888 C   0  0  0  0  0  0  0  0  0  0  0  0
    2.1568   -1.5318    1.6348 C   0  0  0  0  0  0  0  0  0  0  0  0
    1.4782   -3.3535    0.0018 C   0  0  0  0  0  0  0  0  0  0  0  0
   -3.2475   -0.2438   -1.6191 H   0  0  0  0  0  0  0  0  0  0  0  0
   -2.0204    0.4554    1.1408 H   0  0  0  0  0  0  0  0  0  0  0  0
    4.4469   -2.3799   -0.2985 C   0  0  0  0  0  0  0  0  0  0  0  0
    2.2027    1.7280   -0.0123 C   0  0  0  0  0  0  0  0  0  0  0  0
    1.2665    2.0504    0.9812 C   0  0  0  0  0  0  0  0  0  0  0  0
    1.6792    2.3492    2.2827 C   0  0  0  0  0  0  0  0  0  0  0  0
    3.0387    2.3284    2.6080 C   0  0  0  0  0  0  0  0  0  0  0  0
    3.9816    2.0189    1.6216 C   0  0  0  0  0  0  0  0  0  0  0  0
    3.5670    1.7223    0.3206 C   0  0  0  0  0  0  0  0  0  0  0  0
   -3.0737   -1.7952   -0.0810 C   0  0  0  0  0  0  0  0  0  0  0  0
   -3.5070   -1.8764    1.2490 C   0  0  0  0  0  0  0  0  0  0  0  0
   -3.8523   -3.1121    1.8080 C   0  0  0  0  0  0  0  0  0  0  0  0
   -3.7671   -4.2777    1.0433 C   0  0  0  0  0  0  0  0  0  0  0  0
   -3.3398   -4.2040   -0.2882 C   0  0  0  0  0  0  0  0  0  0  0  0
   -2.9977   -2.9716   -0.8457 C   0  0  0  0  0  0  0  0  0  0  0  0
   -2.4974    2.0863   -0.2064 C   0  0  0  0  0  0  0  0  0  0  0  0
   -2.7661    2.5607   -1.5017 C   0  0  0  0  0  0  0  0  0  0  0  0
   -3.0221    3.9155   -1.7200 C   0  0  0  0  0  0  0  0  0  0  0  0
   -3.0151    4.8176   -0.6501 C   0  0  0  0  0  0  0  0  0  0  0  0
   -2.7503    4.3549    0.6416 C   0  0  0  0  0  0  0  0  0  0  0  0
   -2.4913    2.9997    0.8604 C   0  0  0  0  0  0  0  0  0  0  0  0
    1.2153   -0.4329   -2.5603 H   0  0  0  0  0  0  0  0  0  0  0  0
    0.7431    1.7480   -1.5913 H   0  0  0  0  0  0  0  0  0  0  0  0
    2.4169    1.7043   -2.1661 H   0  0  0  0  0  0  0  0  0  0  0  0
    2.8587   -2.2259    2.1171 H   0  0  0  0  0  0  0  0  0  0  0  0
    1.1968   -1.6086    2.1646 H   0  0  0  0  0  0  0  0  0  0  0  0
    2.5428   -0.5088    1.7258 H   0  0  0  0  0  0  0  0  0  0  0  0
    1.3431   -3.5922   -1.0632 H   0  0  0  0  0  0  0  0  0  0  0  0
    2.2048   -4.0541    0.4360 H   0  0  0  0  0  0  0  0  0  0  0  0
    0.5242   -3.4964    0.5288 H   0  0  0  0  0  0  0  0  0  0  0  0
    4.7930   -2.1339    0.7170 H   0  0  0  0  0  0  0  0  0  0  0  0
    4.3331   -3.4710   -0.3862 H   0  0  0  0  0  0  0  0  0  0  0  0
    5.1965   -2.0389   -1.0231 H   0  0  0  0  0  0  0  0  0  0  0  0
    0.2054    2.0732    0.7271 H   0  0  0  0  0  0  0  0  0  0  0  0
    0.9363    2.6020    3.0435 H   0  0  0  0  0  0  0  0  0  0  0  0
    3.3642    2.5608    3.6250 H   0  0  0  0  0  0  0  0  0  0  0  0
    5.0468    2.0115    1.8658 H   0  0  0  0  0  0  0  0  0  0  0  0
    4.3074    1.4828   -0.4461 H   0  0  0  0  0  0  0  0  0  0  0  0
   -3.5859   -0.9695    1.8520 H   0  0  0  0  0  0  0  0  0  0  0  0
   -4.1927   -3.1604    2.8452 H   0  0  0  0  0  0  0  0  0  0  0  0
   -4.0358   -5.2424    1.4804 H   0  0  0  0  0  0  0  0  0  0  0  0
   -3.2752   -5.1116   -0.8936 H   0  0  0  0  0  0  0  0  0  0  0  0
   -2.6608   -2.9162   -1.8844 H   0  0  0  0  0  0  0  0  0  0  0  0
   -2.7755    1.8743   -2.3523 H   0  0  0  0  0  0  0  0  0  0  0  0
   -3.2287    4.2695   -2.7329 H   0  0  0  0  0  0  0  0  0  0  0  0
   -3.2150    5.8775   -0.8247 H   0  0  0  0  0  0  0  0  0  0  0  0
   -2.7428    5.0511    1.4838 H   0  0  0  0  0  0  0  0  0  0  0  0
   -2.2820    2.6414    1.8714 H   0  0  0  0  0  0  0  0  0  0  0  0
  1 17  1  1  0  0  0
  2 16  1  6  0  0  0
  2 25  1  0  0  0  0
  2  1  1  0  0  0  0
  3  5  1  6  0  0  0
  3  2  1  0  0  0  0
  3  4  1  0  0  0  0
  3  1  1  0  0  0  0
  4  6  1  0  0  0  0
  7  4  1  0  0  0  0
  7  8  1  0  0  0  0
  8 14  1  0  0  0  0
  9 18  1  0  0  0  0
  9  8  1  0  0  0  0
 10 11  1  0  0  0  0
 10  9  1  0  0  0  0
 11 37  1  6  0  0  0
 11 13  1  0  0  0  0
 11  7  1  0  0  0  0
 12 10  2  0  0  0  0
 13 19  1  0  0  0  0
 14 42  1  0  0  0  0
 14 40  1  0  0  0  0
 14 41  1  0  0  0  0
 15  8  1  0  0  0  0
 15 44  1  0  0  0  0
 15 45  1  0  0  0  0
 18 46  1  0  0  0  0
 19 24  2  0  0  0  0
 19 20  1  0  0  0  0
 20 21  2  0  0  0  0
 21 22  1  0  0  0  0
 21 50  1  0  0  0  0
 22 51  1  0  0  0  0
 23 52  1  0  0  0  0
 23 22  2  0  0  0  0
 24 23  1  0  0  0  0
 25 26  2  0  0  0  0
 26 27  1  0  0  0  0
 26 54  1  0  0  0  0
 27 55  1  0  0  0  0
 28 56  1  0  0  0  0
 28 27  2  0  0  0  0
 29 28  1  0  0  0  0
 30 29  2  0  0  0  0
 30 25  1  0  0  0  0
 31  1  1  0  0  0  0
 31 36  2  0  0  0  0
 32 31  1  0  0  0  0
 33 32  2  0  0  0  0
 33 34  1  0  0  0  0
 34 35  2  0  0  0  0
 35 36  1  0  0  0  0
 35 62  1  0  0  0  0
 36 63  1  0  0  0  0
 38 13  1  0  0  0  0
 39 13  1  0  0  0  0
 43 15  1  0  0  0  0
 47 18  1  0  0  0  0
 48 18  1  0  0  0  0
 49 20  1  0  0  0  0
 53 24  1  0  0  0  0
 57 29  1  0  0  0  0
 58 30  1  0  0  0  0
 59 32  1  0  0  0  0
 60 33  1  0  0  0  0
 61 34  1  0  0  0  0
M  RAD  1   4   2
M  END
>  <File Format>
g03

$$$$
REDO_6_trans_2.log
 OpenBabel02202017103D
Gaussian sw/gaussian//g16/g16 #p opt freq b3lyp/def2svp scrf=(smd,solvent=dichlo
 63 67  0  0  1  0  0  0  0  0999 V2000
    2.2056   -0.6743    0.1201 C   0  0  1  0  0  0  0  0  0  0  0  0
    2.7031    0.4763   -0.6623 C   0  0  1  0  0  0  0  0  0  0  0  0
    1.2193    0.0826   -0.8330 C   0  0  2  0  0  0  0  0  0  0  0  0
    0.2195    0.8837   -0.1941 C   0  0  0  0  0  0  0  0  0  0  0  0
    0.9595   -0.4434   -1.7498 H   0  0  0  0  0  0  0  0  0  0  0  0
    0.5349    1.5030    0.6513 H   0  0  0  0  0  0  0  0  0  0  0  0
   -1.0295    0.9607   -0.5288 N   0  0  0  0  0  0  0  0  0  0  0  0
   -1.9765    1.9202    0.1535 C   0  0  0  0  0  0  0  0  0  0  0  0
   -3.1862    1.7077   -0.6389 N   0  0  0  0  0  0  0  0  0  0  0  0
   -3.0838    0.7924   -1.6327 C   0  0  0  0  0  0  0  0  0  0  0  0
   -1.6793    0.2029   -1.6098 C   0  0  2  0  0  0  0  0  0  0  0  0
   -3.9600    0.4466   -2.4048 O   0  0  0  0  0  0  0  0  0  0  0  0
   -1.7241   -1.3275   -1.3983 C   0  0  0  0  0  0  0  0  0  0  0  0
   -2.1743    1.5297    1.6172 C   0  0  0  0  0  0  0  0  0  0  0  0
   -1.4543    3.3496    0.0010 C   0  0  0  0  0  0  0  0  0  0  0  0
    3.2669    0.2320   -1.5674 H   0  0  0  0  0  0  0  0  0  0  0  0
    2.0130   -0.4817    1.1772 H   0  0  0  0  0  0  0  0  0  0  0  0
   -4.4251    2.4014   -0.3510 C   0  0  0  0  0  0  0  0  0  0  0  0
   -2.2104   -1.7252   -0.0276 C   0  0  0  0  0  0  0  0  0  0  0  0
   -1.2892   -2.0513    0.9788 C   0  0  0  0  0  0  0  0  0  0  0  0
   -1.7212   -2.3456    2.2751 C   0  0  0  0  0  0  0  0  0  0  0  0
   -3.0849   -2.3166    2.5821 C   0  0  0  0  0  0  0  0  0  0  0  0
   -4.0127   -2.0033    1.5827 C   0  0  0  0  0  0  0  0  0  0  0  0
   -3.5790   -1.7112    0.2870 C   0  0  0  0  0  0  0  0  0  0  0  0
    3.0760    1.7867   -0.0416 C   0  0  0  0  0  0  0  0  0  0  0  0
    3.2861    1.9377    1.3363 C   0  0  0  0  0  0  0  0  0  0  0  0
    3.6055    3.1906    1.8718 C   0  0  0  0  0  0  0  0  0  0  0  0
    3.7196    4.3046    1.0370 C   0  0  0  0  0  0  0  0  0  0  0  0
    3.5193    4.1605   -0.3412 C   0  0  0  0  0  0  0  0  0  0  0  0
    3.2013    2.9113   -0.8748 C   0  0  0  0  0  0  0  0  0  0  0  0
    2.5089   -2.1017   -0.1757 C   0  0  0  0  0  0  0  0  0  0  0  0
    2.8096   -2.5609   -1.4692 C   0  0  0  0  0  0  0  0  0  0  0  0
    3.0664   -3.9139   -1.6975 C   0  0  0  0  0  0  0  0  0  0  0  0
    3.0284   -4.8287   -0.6392 C   0  0  0  0  0  0  0  0  0  0  0  0
    2.7320   -4.3808    0.6509 C   0  0  0  0  0  0  0  0  0  0  0  0
    2.4722   -3.0273    0.8797 C   0  0  0  0  0  0  0  0  0  0  0  0
   -1.1765    0.4285   -2.5630 H   0  0  0  0  0  0  0  0  0  0  0  0
   -0.7313   -1.7550   -1.5881 H   0  0  0  0  0  0  0  0  0  0  0  0
   -2.3972   -1.7021   -2.1840 H   0  0  0  0  0  0  0  0  0  0  0  0
   -2.8763    2.2299    2.0905 H   0  0  0  0  0  0  0  0  0  0  0  0
   -1.2220    1.5941    2.1623 H   0  0  0  0  0  0  0  0  0  0  0  0
   -2.5727    0.5107    1.6991 H   0  0  0  0  0  0  0  0  0  0  0  0
   -1.2983    3.5903   -1.0607 H   0  0  0  0  0  0  0  0  0  0  0  0
   -2.1826    4.0550    0.4246 H   0  0  0  0  0  0  0  0  0  0  0  0
   -0.5086    3.4829    0.5454 H   0  0  0  0  0  0  0  0  0  0  0  0
   -4.7924    2.1523    0.6563 H   0  0  0  0  0  0  0  0  0  0  0  0
   -4.2991    3.4918   -0.4293 H   0  0  0  0  0  0  0  0  0  0  0  0
   -5.1646    2.0724   -1.0915 H   0  0  0  0  0  0  0  0  0  0  0  0
   -0.2248   -2.0809    0.7392 H   0  0  0  0  0  0  0  0  0  0  0  0
   -0.9902   -2.6014    3.0464 H   0  0  0  0  0  0  0  0  0  0  0  0
   -3.4253   -2.5453    3.5950 H   0  0  0  0  0  0  0  0  0  0  0  0
   -5.0811   -1.9894    1.8126 H   0  0  0  0  0  0  0  0  0  0  0  0
   -4.3074   -1.4687   -0.4901 H   0  0  0  0  0  0  0  0  0  0  0  0
    3.2137    1.0740    2.0002 H   0  0  0  0  0  0  0  0  0  0  0  0
    3.7713    3.2921    2.9471 H   0  0  0  0  0  0  0  0  0  0  0  0
    3.9699    5.2821    1.4561 H   0  0  0  0  0  0  0  0  0  0  0  0
    3.6131    5.0257   -1.0022 H   0  0  0  0  0  0  0  0  0  0  0  0
    3.0428    2.8015   -1.9510 H   0  0  0  0  0  0  0  0  0  0  0  0
    2.8427   -1.8629   -2.3097 H   0  0  0  0  0  0  0  0  0  0  0  0
    3.2982   -4.2564   -2.7089 H   0  0  0  0  0  0  0  0  0  0  0  0
    3.2289   -5.8872   -0.8214 H   0  0  0  0  0  0  0  0  0  0  0  0
    2.7002   -5.0872    1.4840 H   0  0  0  0  0  0  0  0  0  0  0  0
    2.2378   -2.6803    1.8892 H   0  0  0  0  0  0  0  0  0  0  0  0
  1 17  1  1  0  0  0
  2 16  1  6  0  0  0
  2 25  1  0  0  0  0
  2  1  1  0  0  0  0
  3  5  1  6  0  0  0
  3  2  1  0  0  0  0
  3  4  1  0  0  0  0
  3  1  1  0  0  0  0
  4  6  1  0  0  0  0
  7  4  1  0  0  0  0
  7  8  1  0  0  0  0
  8 14  1  0  0  0  0
  9 18  1  0  0  0  0
  9  8  1  0  0  0  0
 10 11  1  0  0  0  0
 10  9  1  0  0  0  0
 11 37  1  6  0  0  0
 11 13  1  0  0  0  0
 11  7  1  0  0  0  0
 12 10  2  0  0  0  0
 13 19  1  0  0  0  0
 14 42  1  0  0  0  0
 14 40  1  0  0  0  0
 14 41  1  0  0  0  0
 15  8  1  0  0  0  0
 15 44  1  0  0  0  0
 15 45  1  0  0  0  0
 18 46  1  0  0  0  0
 19 24  2  0  0  0  0
 19 20  1  0  0  0  0
 20 21  2  0  0  0  0
 21 22  1  0  0  0  0
 21 50  1  0  0  0  0
 22 51  1  0  0  0  0
 23 52  1  0  0  0  0
 23 22  2  0  0  0  0
 24 23  1  0  0  0  0
 25 26  2  0  0  0  0
 26 27  1  0  0  0  0
 26 54  1  0  0  0  0
 27 55  1  0  0  0  0
 28 56  1  0  0  0  0
 28 27  2  0  0  0  0
 29 28  1  0  0  0  0
 30 29  2  0  0  0  0
 30 25  1  0  0  0  0
 31  1  1  0  0  0  0
 31 36  2  0  0  0  0
 32 31  1  0  0  0  0
 33 32  2  0  0  0  0
 33 34  1  0  0  0  0
 34 35  2  0  0  0  0
 35 36  1  0  0  0  0
 35 62  1  0  0  0  0
 36 63  1  0  0  0  0
 38 13  1  0  0  0  0
 39 13  1  0  0  0  0
 43 15  1  0  0  0  0
 47 18  1  0  0  0  0
 48 18  1  0  0  0  0
 49 20  1  0  0  0  0
 53 24  1  0  0  0  0
 57 29  1  0  0  0  0
 58 30  1  0  0  0  0
 59 32  1  0  0  0  0
 60 33  1  0  0  0  0
 61 34  1  0  0  0  0
M  RAD  1   4   2
M  END
>  <File Format>
g03

$$$$
REDO_6_trans_3.log
 OpenBabel02202017103D
Gaussian sw/gaussian//g16/g16 #p opt freq b3lyp/def2svp scrf=(smd,solvent=dichlo
 63 67  0  0  1  0  0  0  0  0999 V2000
    1.5141   -1.4066   -0.2784 C   0  0  1  0  0  0  0  0  0  0  0  0
    0.6479   -1.9865    0.7695 C   0  0  1  0  0  0  0  0  0  0  0  0
    0.4486   -0.4904    0.3727 C   0  0  2  0  0  0  0  0  0  0  0  0
   -0.7453   -0.2237   -0.3781 C   0  0  0  0  0  0  0  0  0  0  0  0
    0.8016    0.2496    1.0888 H   0  0  0  0  0  0  0  0  0  0  0  0
   -1.0139   -0.9408   -1.1576 H   0  0  0  0  0  0  0  0  0  0  0  0
   -1.5984    0.7306   -0.1801 N   0  0  0  0  0  0  0  0  0  0  0  0
   -2.9191    0.7919   -0.9096 C   0  0  0  0  0  0  0  0  0  0  0  0
   -3.6873    1.6144    0.0277 N   0  0  0  0  0  0  0  0  0  0  0  0
   -2.9703    2.1610    1.0432 C   0  0  0  0  0  0  0  0  0  0  0  0
   -1.5086    1.7774    0.8454 C   0  0  2  0  0  0  0  0  0  0  0  0
   -3.3836    2.8885    1.9260 O   0  0  0  0  0  0  0  0  0  0  0  0
   -0.7228    3.0369    0.4120 C   0  0  0  0  0  0  0  0  0  0  0  0
   -2.7289    1.4690   -2.2683 C   0  0  0  0  0  0  0  0  0  0  0  0
   -3.5339   -0.5980   -1.0519 C   0  0  0  0  0  0  0  0  0  0  0  0
    1.0810   -2.0473    1.7719 H   0  0  0  0  0  0  0  0  0  0  0  0
    1.2679   -1.6837   -1.3055 H   0  0  0  0  0  0  0  0  0  0  0  0
   -5.1006    1.8783   -0.1545 C   0  0  0  0  0  0  0  0  0  0  0  0
    0.7287    2.8111    0.0828 C   0  0  0  0  0  0  0  0  0  0  0  0
    1.1227    2.4973   -1.2270 C   0  0  0  0  0  0  0  0  0  0  0  0
    2.4693    2.2793   -1.5323 C   0  0  0  0  0  0  0  0  0  0  0  0
    3.4394    2.3737   -0.5313 C   0  0  0  0  0  0  0  0  0  0  0  0
    3.0567    2.6812    0.7778 C   0  0  0  0  0  0  0  0  0  0  0  0
    1.7105    2.8969    1.0822 C   0  0  0  0  0  0  0  0  0  0  0  0
   -0.4226   -2.9984    0.5044 C   0  0  0  0  0  0  0  0  0  0  0  0
   -0.4547   -3.7733   -0.6633 C   0  0  0  0  0  0  0  0  0  0  0  0
   -1.4941   -4.6840   -0.8822 C   0  0  0  0  0  0  0  0  0  0  0  0
   -2.5109   -4.8326    0.0642 C   0  0  0  0  0  0  0  0  0  0  0  0
   -2.4806   -4.0705    1.2381 C   0  0  0  0  0  0  0  0  0  0  0  0
   -1.4436   -3.1622    1.4558 C   0  0  0  0  0  0  0  0  0  0  0  0
    2.9630   -1.1102   -0.0816 C   0  0  0  0  0  0  0  0  0  0  0  0
    3.5212   -0.8608    1.1819 C   0  0  0  0  0  0  0  0  0  0  0  0
    4.8822   -0.5793    1.3126 C   0  0  0  0  0  0  0  0  0  0  0  0
    5.7087   -0.5488    0.1842 C   0  0  0  0  0  0  0  0  0  0  0  0
    5.1628   -0.8012   -1.0773 C   0  0  0  0  0  0  0  0  0  0  0  0
    3.7996   -1.0763   -1.2075 C   0  0  0  0  0  0  0  0  0  0  0  0
   -1.0882    1.3542    1.7673 H   0  0  0  0  0  0  0  0  0  0  0  0
   -0.8223    3.7379    1.2533 H   0  0  0  0  0  0  0  0  0  0  0  0
   -1.2415    3.4838   -0.4483 H   0  0  0  0  0  0  0  0  0  0  0  0
   -3.6958    1.5358   -2.7868 H   0  0  0  0  0  0  0  0  0  0  0  0
   -2.0482    0.8695   -2.8900 H   0  0  0  0  0  0  0  0  0  0  0  0
   -2.3189    2.4815   -2.1530 H   0  0  0  0  0  0  0  0  0  0  0  0
   -3.5903   -1.1026   -0.0769 H   0  0  0  0  0  0  0  0  0  0  0  0
   -4.5480   -0.4989   -1.4622 H   0  0  0  0  0  0  0  0  0  0  0  0
   -2.9630   -1.2199   -1.7546 H   0  0  0  0  0  0  0  0  0  0  0  0
   -5.2999    2.2599   -1.1673 H   0  0  0  0  0  0  0  0  0  0  0  0
   -5.7059    0.9744    0.0148 H   0  0  0  0  0  0  0  0  0  0  0  0
   -5.3901    2.6410    0.5793 H   0  0  0  0  0  0  0  0  0  0  0  0
    0.3685    2.4351   -2.0154 H   0  0  0  0  0  0  0  0  0  0  0  0
    2.7626    2.0362   -2.5564 H   0  0  0  0  0  0  0  0  0  0  0  0
    4.4903    2.1969   -0.7669 H   0  0  0  0  0  0  0  0  0  0  0  0
    3.8114    2.7534    1.5643 H   0  0  0  0  0  0  0  0  0  0  0  0
    1.4143    3.1436    2.1056 H   0  0  0  0  0  0  0  0  0  0  0  0
    0.3381   -3.6730   -1.4074 H   0  0  0  0  0  0  0  0  0  0  0  0
   -1.5039   -5.2828   -1.7962 H   0  0  0  0  0  0  0  0  0  0  0  0
   -3.3222   -5.5439   -0.1079 H   0  0  0  0  0  0  0  0  0  0  0  0
   -3.2686   -4.1855    1.9865 H   0  0  0  0  0  0  0  0  0  0  0  0
   -1.4246   -2.5651    2.3716 H   0  0  0  0  0  0  0  0  0  0  0  0
    2.8934   -0.8788    2.0759 H   0  0  0  0  0  0  0  0  0  0  0  0
    5.3007   -0.3841    2.3029 H   0  0  0  0  0  0  0  0  0  0  0  0
    6.7741   -0.3303    0.2894 H   0  0  0  0  0  0  0  0  0  0  0  0
    5.7992   -0.7808   -1.9654 H   0  0  0  0  0  0  0  0  0  0  0  0
    3.3746   -1.2644   -2.1967 H   0  0  0  0  0  0  0  0  0  0  0  0
  1 17  1  6  0  0  0
  1 31  1  0  0  0  0
  1  3  1  0  0  0  0
  1  2  1  0  0  0  0
  2 16  1  1  0  0  0
  3  2  1  0  0  0  0
  3  5  1  1  0  0  0
  4  7  1  0  0  0  0
  4  3  1  0  0  0  0
  6  4  1  0  0  0  0
  7 11  1  0  0  0  0
  8  7  1  0  0  0  0
  8  9  1  0  0  0  0
  9 10  1  0  0  0  0
 10 12  2  0  0  0  0
 11 10  1  0  0  0  0
 11 37  1  1  0  0  0
 13 11  1  0  0  0  0
 13 38  1  0  0  0  0
 14 42  1  0  0  0  0
 14  8  1  0  0  0  0
 15  8  1  0  0  0  0
 15 43  1  0  0  0  0
 18 47  1  0  0  0  0
 18  9  1  0  0  0  0
 18 48  1  0  0  0  0
 19 13  1  0  0  0  0
 19 24  2  0  0  0  0
 20 19  1  0  0  0  0
 21 20  2  0  0  0  0
 21 22  1  0  0  0  0
 22 23  2  0  0  0  0
 23 24  1  0  0  0  0
 23 52  1  0  0  0  0
 24 53  1  0  0  0  0
 25  2  1  0  0  0  0
 25 30  2  0  0  0  0
 26 25  1  0  0  0  0
 27 26  2  0  0  0  0
 27 28  1  0  0  0  0
 28 29  2  0  0  0  0
 29 30  1  0  0  0  0
 29 57  1  0  0  0  0
 30 58  1  0  0  0  0
 31 32  2  0  0  0  0
 32 33  1  0  0  0  0
 32 59  1  0  0  0  0
 33 60  1  0  0  0  0
 34 61  1  0  0  0  0
 34 33  2  0  0  0  0
 35 34  1  0  0  0  0
 36 35  2  0  0  0  0
 36 31  1  0  0  0  0
 39 13  1  0  0  0  0
 40 14  1  0  0  0  0
 41 14  1  0  0  0  0
 44 15  1  0  0  0  0
 45 15  1  0  0  0  0
 46 18  1  0  0  0  0
 49 20  1  0  0  0  0
 50 21  1  0  0  0  0
 51 22  1  0  0  0  0
 54 26  1  0  0  0  0
 55 27  1  0  0  0  0
 56 28  1  0  0  0  0
 62 35  1  0  0  0  0
 63 36  1  0  0  0  0
M  RAD  1   4   2
M  END
>  <File Format>
g03

$$$$
REDO_6_trans_4.log
 OpenBabel02202017103D
Gaussian sw/gaussian//g16/g16 #p opt freq b3lyp/def2svp scrf=(smd,solvent=dichlo
 63 67  0  0  1  0  0  0  0  0999 V2000
    2.3622   -0.5757    0.2761 C   0  0  1  0  0  0  0  0  0  0  0  0
    2.6633    0.6190   -0.5334 C   0  0  1  0  0  0  0  0  0  0  0  0
    1.2427   -0.0384   -0.6378 C   0  0  2  0  0  0  0  0  0  0  0  0
    0.1670    0.7011   -0.0466 C   0  0  0  0  0  0  0  0  0  0  0  0
    1.0484   -0.5967   -1.5518 H   0  0  0  0  0  0  0  0  0  0  0  0
    0.4027    1.3331    0.8154 H   0  0  0  0  0  0  0  0  0  0  0  0
   -1.0548    0.7411   -0.4729 N   0  0  0  0  0  0  0  0  0  0  0  0
   -2.0704    1.7090    0.0900 C   0  0  0  0  0  0  0  0  0  0  0  0
   -3.1976    1.4578   -0.8068 N   0  0  0  0  0  0  0  0  0  0  0  0
   -2.9942    0.5145   -1.7583 C   0  0  0  0  0  0  0  0  0  0  0  0
   -1.5983   -0.0654   -1.5761 C   0  0  2  0  0  0  0  0  0  0  0  0
   -3.7881    0.1400   -2.6026 O   0  0  0  0  0  0  0  0  0  0  0  0
   -1.6578   -1.5818   -1.2844 C   0  0  0  0  0  0  0  0  0  0  0  0
   -2.4068    1.3697    1.5407 C   0  0  0  0  0  0  0  0  0  0  0  0
   -1.5470    3.1387   -0.0601 C   0  0  0  0  0  0  0  0  0  0  0  0
    3.2129    0.4321   -1.4608 H   0  0  0  0  0  0  0  0  0  0  0  0
    2.1715   -0.4089    1.3412 H   0  0  0  0  0  0  0  0  0  0  0  0
   -4.4662    2.1410   -0.6543 C   0  0  0  0  0  0  0  0  0  0  0  0
   -2.3357   -1.9146    0.0215 C   0  0  0  0  0  0  0  0  0  0  0  0
   -1.5785   -2.1166    1.1854 C   0  0  0  0  0  0  0  0  0  0  0  0
   -2.2021   -2.3604    2.4125 C   0  0  0  0  0  0  0  0  0  0  0  0
   -3.5971   -2.3977    2.4931 C   0  0  0  0  0  0  0  0  0  0  0  0
   -4.3624   -2.1981    1.3390 C   0  0  0  0  0  0  0  0  0  0  0  0
   -3.7365   -1.9611    0.1127 C   0  0  0  0  0  0  0  0  0  0  0  0
    2.8326    1.9984    0.0163 C   0  0  0  0  0  0  0  0  0  0  0  0
    3.0250    2.2489    1.3826 C   0  0  0  0  0  0  0  0  0  0  0  0
    3.1469    3.5608    1.8533 C   0  0  0  0  0  0  0  0  0  0  0  0
    3.0795    4.6365    0.9646 C   0  0  0  0  0  0  0  0  0  0  0  0
    2.8974    4.3951   -0.4024 C   0  0  0  0  0  0  0  0  0  0  0  0
    2.7767    3.0867   -0.8715 C   0  0  0  0  0  0  0  0  0  0  0  0
    2.9621   -1.9092   -0.0536 C   0  0  0  0  0  0  0  0  0  0  0  0
    4.3470   -2.0239   -0.2448 C   0  0  0  0  0  0  0  0  0  0  0  0
    4.9240   -3.2682   -0.5147 C   0  0  0  0  0  0  0  0  0  0  0  0
    4.1223   -4.4104   -0.6005 C   0  0  0  0  0  0  0  0  0  0  0  0
    2.7401   -4.3029   -0.4150 C   0  0  0  0  0  0  0  0  0  0  0  0
    2.1642   -3.0597   -0.1420 C   0  0  0  0  0  0  0  0  0  0  0  0
   -1.0055    0.1120   -2.4865 H   0  0  0  0  0  0  0  0  0  0  0  0
   -0.6408   -1.9949   -1.3051 H   0  0  0  0  0  0  0  0  0  0  0  0
   -2.2050   -2.0161   -2.1341 H   0  0  0  0  0  0  0  0  0  0  0  0
   -3.1300    2.1016    1.9269 H   0  0  0  0  0  0  0  0  0  0  0  0
   -1.5052    1.4288    2.1669 H   0  0  0  0  0  0  0  0  0  0  0  0
   -2.8366    0.3638    1.6187 H   0  0  0  0  0  0  0  0  0  0  0  0
   -1.2689    3.3394   -1.1047 H   0  0  0  0  0  0  0  0  0  0  0  0
   -2.3277    3.8490    0.2451 H   0  0  0  0  0  0  0  0  0  0  0  0
   -0.6750    3.3081    0.5875 H   0  0  0  0  0  0  0  0  0  0  0  0
   -4.9267    1.9054    0.3175 H   0  0  0  0  0  0  0  0  0  0  0  0
   -4.3460    3.2312   -0.7419 H   0  0  0  0  0  0  0  0  0  0  0  0
   -5.1267    1.7890   -1.4564 H   0  0  0  0  0  0  0  0  0  0  0  0
   -0.4883   -2.0774    1.1312 H   0  0  0  0  0  0  0  0  0  0  0  0
   -1.5964   -2.5196    3.3080 H   0  0  0  0  0  0  0  0  0  0  0  0
   -4.0876   -2.5863    3.4513 H   0  0  0  0  0  0  0  0  0  0  0  0
   -5.4534   -2.2315    1.3929 H   0  0  0  0  0  0  0  0  0  0  0  0
   -4.3380   -1.8065   -0.7858 H   0  0  0  0  0  0  0  0  0  0  0  0
    3.0904    1.4182    2.0880 H   0  0  0  0  0  0  0  0  0  0  0  0
    3.3007    3.7399    2.9202 H   0  0  0  0  0  0  0  0  0  0  0  0
    3.1751    5.6606    1.3334 H   0  0  0  0  0  0  0  0  0  0  0  0
    2.8511    5.2308   -1.1050 H   0  0  0  0  0  0  0  0  0  0  0  0
    2.6318    2.9002   -1.9390 H   0  0  0  0  0  0  0  0  0  0  0  0
    4.9757   -1.1324   -0.1801 H   0  0  0  0  0  0  0  0  0  0  0  0
    6.0042   -3.3443   -0.6615 H   0  0  0  0  0  0  0  0  0  0  0  0
    4.5732   -5.3824   -0.8149 H   0  0  0  0  0  0  0  0  0  0  0  0
    2.1060   -5.1901   -0.4849 H   0  0  0  0  0  0  0  0  0  0  0  0
    1.0840   -2.9806   -0.0049 H   0  0  0  0  0  0  0  0  0  0  0  0
  1 17  1  1  0  0  0
  2 16  1  6  0  0  0
  2 25  1  0  0  0  0
  2  1  1  0  0  0  0
  3  5  1  6  0  0  0
  3  2  1  0  0  0  0
  3  4  1  0  0  0  0
  3  1  1  0  0  0  0
  4  6  1  0  0  0  0
  7  4  1  0  0  0  0
  7  8  1  0  0  0  0
  8 14  1  0  0  0  0
  9 18  1  0  0  0  0
  9  8  1  0  0  0  0
 10 11  1  0  0  0  0
 10  9  1  0  0  0  0
 11 37  1  6  0  0  0
 11 13  1  0  0  0  0
 11  7  1  0  0  0  0
 12 10  2  0  0  0  0
 13 19  1  0  0  0  0
 14 42  1  0  0  0  0
 14 40  1  0  0  0  0
 14 41  1  0  0  0  0
 15  8  1  0  0  0  0
 15 44  1  0  0  0  0
 15 45  1  0  0  0  0
 18 46  1  0  0  0  0
 19 24  2  0  0  0  0
 19 20  1  0  0  0  0
 20 21  2  0  0  0  0
 21 22  1  0  0  0  0
 21 50  1  0  0  0  0
 22 51  1  0  0  0  0
 23 52  1  0  0  0  0
 23 22  2  0  0  0  0
 24 23  1  0  0  0  0
 25 26  2  0  0  0  0
 26 27  1  0  0  0  0
 26 54  1  0  0  0  0
 27 55  1  0  0  0  0
 28 56  1  0  0  0  0
 28 27  2  0  0  0  0
 29 28  1  0  0  0  0
 30 29  2  0  0  0  0
 30 25  1  0  0  0  0
 31  1  1  0  0  0  0
 32 59  1  0  0  0  0
 32 31  2  0  0  0  0
 33 32  1  0  0  0  0
 34 33  2  0  0  0  0
 34 35  1  0  0  0  0
 35 36  2  0  0  0  0
 36 31  1  0  0  0  0
 36 63  1  0  0  0  0
 38 13  1  0  0  0  0
 39 13  1  0  0  0  0
 43 15  1  0  0  0  0
 47 18  1  0  0  0  0
 48 18  1  0  0  0  0
 49 20  1  0  0  0  0
 53 24  1  0  0  0  0
 57 29  1  0  0  0  0
 58 30  1  0  0  0  0
 60 33  1  0  0  0  0
 61 34  1  0  0  0  0
 62 35  1  0  0  0  0
M  RAD  1   4   2
M  END
>  <File Format>
g03

$$$$
REDO_6_trans_8.log
 OpenBabel02202017103D
Gaussian sw/gaussian//g16/g16 #p opt freq b3lyp/def2svp scrf=(smd,solvent=dichlo
 63 67  0  0  1  0  0  0  0  0999 V2000
   -2.3620    0.5764    0.2762 C   0  0  1  0  0  0  0  0  0  0  0  0
   -2.6635   -0.6183   -0.5333 C   0  0  1  0  0  0  0  0  0  0  0  0
   -1.2426    0.0386   -0.6376 C   0  0  2  0  0  0  0  0  0  0  0  0
   -0.1671   -0.7011   -0.0465 C   0  0  0  0  0  0  0  0  0  0  0  0
   -1.0482    0.5969   -1.5516 H   0  0  0  0  0  0  0  0  0  0  0  0
   -0.4029   -1.3329    0.8156 H   0  0  0  0  0  0  0  0  0  0  0  0
    1.0546   -0.7415   -0.4728 N   0  0  0  0  0  0  0  0  0  0  0  0
    2.0699   -1.7097    0.0901 C   0  0  0  0  0  0  0  0  0  0  0  0
    3.1972   -1.4589   -0.8068 N   0  0  0  0  0  0  0  0  0  0  0  0
    2.9941   -0.5155   -1.7583 C   0  0  0  0  0  0  0  0  0  0  0  0
    1.5984    0.0649   -1.5760 C   0  0  2  0  0  0  0  0  0  0  0  0
    3.7881   -0.1413   -2.6026 O   0  0  0  0  0  0  0  0  0  0  0  0
    1.6582    1.5813   -1.2844 C   0  0  0  0  0  0  0  0  0  0  0  0
    2.4066   -1.3705    1.5407 C   0  0  0  0  0  0  0  0  0  0  0  0
    1.5461   -3.1391   -0.0600 C   0  0  0  0  0  0  0  0  0  0  0  0
   -3.2129   -0.4312   -1.4608 H   0  0  0  0  0  0  0  0  0  0  0  0
   -2.1714    0.4095    1.3413 H   0  0  0  0  0  0  0  0  0  0  0  0
    4.4656   -2.1425   -0.6544 C   0  0  0  0  0  0  0  0  0  0  0  0
    2.3364    1.9139    0.0214 C   0  0  0  0  0  0  0  0  0  0  0  0
    3.7372    1.9600    0.1124 C   0  0  0  0  0  0  0  0  0  0  0  0
    4.3633    2.1969    1.3387 C   0  0  0  0  0  0  0  0  0  0  0  0
    3.5982    2.3967    2.4929 C   0  0  0  0  0  0  0  0  0  0  0  0
    2.2031    2.3598    2.4124 C   0  0  0  0  0  0  0  0  0  0  0  0
    1.5793    2.1161    1.1854 C   0  0  0  0  0  0  0  0  0  0  0  0
   -2.8335   -1.9975    0.0164 C   0  0  0  0  0  0  0  0  0  0  0  0
   -3.0258   -2.2480    1.3827 C   0  0  0  0  0  0  0  0  0  0  0  0
   -3.1485   -3.5599    1.8533 C   0  0  0  0  0  0  0  0  0  0  0  0
   -3.0822   -4.6356    0.9645 C   0  0  0  0  0  0  0  0  0  0  0  0
   -2.9002   -4.3942   -0.4025 C   0  0  0  0  0  0  0  0  0  0  0  0
   -2.7787   -3.0859   -0.8715 C   0  0  0  0  0  0  0  0  0  0  0  0
   -2.9613    1.9101   -0.0536 C   0  0  0  0  0  0  0  0  0  0  0  0
   -2.1630    3.0603   -0.1415 C   0  0  0  0  0  0  0  0  0  0  0  0
   -2.7382    4.3038   -0.4145 C   0  0  0  0  0  0  0  0  0  0  0  0
   -4.1203    4.4119   -0.6006 C   0  0  0  0  0  0  0  0  0  0  0  0
   -4.9225    3.2700   -0.5152 C   0  0  0  0  0  0  0  0  0  0  0  0
   -4.3461    2.0254   -0.2453 C   0  0  0  0  0  0  0  0  0  0  0  0
    1.0056   -0.1124   -2.4865 H   0  0  0  0  0  0  0  0  0  0  0  0
    0.6414    1.9945   -1.3049 H   0  0  0  0  0  0  0  0  0  0  0  0
    2.2054    2.0154   -2.1342 H   0  0  0  0  0  0  0  0  0  0  0  0
    3.1297   -2.1026    1.9268 H   0  0  0  0  0  0  0  0  0  0  0  0
    1.5050   -1.4294    2.1670 H   0  0  0  0  0  0  0  0  0  0  0  0
    2.8366   -0.3647    1.6188 H   0  0  0  0  0  0  0  0  0  0  0  0
    1.2678   -3.3398   -1.1046 H   0  0  0  0  0  0  0  0  0  0  0  0
    2.3265   -3.8498    0.2452 H   0  0  0  0  0  0  0  0  0  0  0  0
    0.6739   -3.3082    0.5876 H   0  0  0  0  0  0  0  0  0  0  0  0
    4.9267   -1.9064    0.3170 H   0  0  0  0  0  0  0  0  0  0  0  0
    4.3448   -3.2327   -0.7411 H   0  0  0  0  0  0  0  0  0  0  0  0
    5.1259   -1.7915   -1.4571 H   0  0  0  0  0  0  0  0  0  0  0  0
    4.3386    1.8053   -0.7861 H   0  0  0  0  0  0  0  0  0  0  0  0
    5.4543    2.2300    1.3925 H   0  0  0  0  0  0  0  0  0  0  0  0
    4.0888    2.5852    3.4510 H   0  0  0  0  0  0  0  0  0  0  0  0
    1.5976    2.5192    3.3080 H   0  0  0  0  0  0  0  0  0  0  0  0
    0.4892    2.0771    1.1314 H   0  0  0  0  0  0  0  0  0  0  0  0
   -3.0904   -1.4173    2.0882 H   0  0  0  0  0  0  0  0  0  0  0  0
   -3.3022   -3.7390    2.9203 H   0  0  0  0  0  0  0  0  0  0  0  0
   -3.1785   -5.6596    1.3333 H   0  0  0  0  0  0  0  0  0  0  0  0
   -2.8548   -5.2299   -1.1051 H   0  0  0  0  0  0  0  0  0  0  0  0
   -2.6340   -2.8993   -1.9390 H   0  0  0  0  0  0  0  0  0  0  0  0
   -1.0828    2.9808   -0.0040 H   0  0  0  0  0  0  0  0  0  0  0  0
   -2.1038    5.1908   -0.4840 H   0  0  0  0  0  0  0  0  0  0  0  0
   -4.5707    5.3841   -0.8149 H   0  0  0  0  0  0  0  0  0  0  0  0
   -6.0026    3.3466   -0.6624 H   0  0  0  0  0  0  0  0  0  0  0  0
   -4.9752    1.1341   -0.1809 H   0  0  0  0  0  0  0  0  0  0  0  0
  1 17  1  1  0  0  0
  2 16  1  6  0  0  0
  2 25  1  0  0  0  0
  2  1  1  0  0  0  0
  3  5  1  6  0  0  0
  3  2  1  0  0  0  0
  3  4  1  0  0  0  0
  3  1  1  0  0  0  0
  4  6  1  0  0  0  0
  7  4  1  0  0  0  0
  7  8  1  0  0  0  0
  8 14  1  0  0  0  0
  9 18  1  0  0  0  0
  9  8  1  0  0  0  0
 10 11  1  0  0  0  0
 10  9  1  0  0  0  0
 11 37  1  6  0  0  0
 11 13  1  0  0  0  0
 11  7  1  0  0  0  0
 12 10  2  0  0  0  0
 13 19  1  0  0  0  0
 14 42  1  0  0  0  0
 14 40  1  0  0  0  0
 14 41  1  0  0  0  0
 15  8  1  0  0  0  0
 15 44  1  0  0  0  0
 15 45  1  0  0  0  0
 18 46  1  0  0  0  0
 19 20  2  0  0  0  0
 19 24  1  0  0  0  0
 20 21  1  0  0  0  0
 21 50  1  0  0  0  0
 21 22  2  0  0  0  0
 22 51  1  0  0  0  0
 23 22  1  0  0  0  0
 23 52  1  0  0  0  0
 24 23  2  0  0  0  0
 25 26  2  0  0  0  0
 26 27  1  0  0  0  0
 26 54  1  0  0  0  0
 27 55  1  0  0  0  0
 28 56  1  0  0  0  0
 28 27  2  0  0  0  0
 29 28  1  0  0  0  0
 30 29  2  0  0  0  0
 30 25  1  0  0  0  0
 31  1  1  0  0  0  0
 32 31  1  0  0  0  0
 32 59  1  0  0  0  0
 33 32  2  0  0  0  0
 34 35  2  0  0  0  0
 34 33  1  0  0  0  0
 35 36  1  0  0  0  0
 36 63  1  0  0  0  0
 36 31  2  0  0  0  0
 38 13  1  0  0  0  0
 39 13  1  0  0  0  0
 43 15  1  0  0  0  0
 47 18  1  0  0  0  0
 48 18  1  0  0  0  0
 49 20  1  0  0  0  0
 53 24  1  0  0  0  0
 57 29  1  0  0  0  0
 58 30  1  0  0  0  0
 60 33  1  0  0  0  0
 61 34  1  0  0  0  0
 62 35  1  0  0  0  0
M  RAD  1   4   2
M  END
>  <File Format>
g03

$$$$
REDO_6_trans_9.log
 OpenBabel02202017103D
Gaussian sw/gaussian//g16/g16 #p opt freq b3lyp/def2svp scrf=(smd,solvent=dichlo
 63 67  0  0  1  0  0  0  0  0999 V2000
    1.2357   -1.8686    0.4420 C   0  0  1  0  0  0  0  0  0  0  0  0
    2.0909   -1.6356   -0.7396 C   0  0  1  0  0  0  0  0  0  0  0  0
    0.9653   -0.6265   -0.4900 C   0  0  2  0  0  0  0  0  0  0  0  0
    1.2562    0.6643    0.0606 C   0  0  0  0  0  0  0  0  0  0  0  0
    0.0706   -0.7277   -1.1037 H   0  0  0  0  0  0  0  0  0  0  0  0
    2.2453    0.8434    0.4936 H   0  0  0  0  0  0  0  0  0  0  0  0
    0.4179    1.6526    0.0973 N   0  0  0  0  0  0  0  0  0  0  0  0
    0.7649    3.0106    0.6396 C   0  0  0  0  0  0  0  0  0  0  0  0
   -0.3766    3.7818    0.1484 N   0  0  0  0  0  0  0  0  0  0  0  0
   -1.3813    3.0494   -0.4006 C   0  0  0  0  0  0  0  0  0  0  0  0
   -0.9834    1.5808   -0.3387 C   0  0  2  0  0  0  0  0  0  0  0  0
   -2.4328    3.4735   -0.8431 O   0  0  0  0  0  0  0  0  0  0  0  0
   -1.8499    0.7620    0.6573 C   0  0  0  0  0  0  0  0  0  0  0  0
    0.7997    2.9494    2.1670 C   0  0  0  0  0  0  0  0  0  0  0  0
    2.0793    3.5094    0.0488 C   0  0  0  0  0  0  0  0  0  0  0  0
    1.8764   -2.2450   -1.6222 H   0  0  0  0  0  0  0  0  0  0  0  0
    1.6671   -1.5911    1.4066 H   0  0  0  0  0  0  0  0  0  0  0  0
   -0.4498    5.2214    0.2909 C   0  0  0  0  0  0  0  0  0  0  0  0
   -3.1244    0.2288    0.0487 C   0  0  0  0  0  0  0  0  0  0  0  0
   -3.1501   -1.0710   -0.4819 C   0  0  0  0  0  0  0  0  0  0  0  0
   -4.3148   -1.5837   -1.0592 C   0  0  0  0  0  0  0  0  0  0  0  0
   -5.4725   -0.8015   -1.1123 C   0  0  0  0  0  0  0  0  0  0  0  0
   -5.4570    0.4937   -0.5835 C   0  0  0  0  0  0  0  0  0  0  0  0
   -4.2914    1.0055   -0.0072 C   0  0  0  0  0  0  0  0  0  0  0  0
    3.5250   -1.2218   -0.6086 C   0  0  0  0  0  0  0  0  0  0  0  0
    4.3027   -1.5907    0.4971 C   0  0  0  0  0  0  0  0  0  0  0  0
    5.6406   -1.1902    0.5883 C   0  0  0  0  0  0  0  0  0  0  0  0
    6.2129   -0.4169   -0.4242 C   0  0  0  0  0  0  0  0  0  0  0  0
    5.4434   -0.0479   -1.5345 C   0  0  0  0  0  0  0  0  0  0  0  0
    4.1102   -0.4492   -1.6259 C   0  0  0  0  0  0  0  0  0  0  0  0
    0.1342   -2.8655    0.5263 C   0  0  0  0  0  0  0  0  0  0  0  0
   -0.2677   -3.6425   -0.5724 C   0  0  0  0  0  0  0  0  0  0  0  0
   -1.3549   -4.5124   -0.4634 C   0  0  0  0  0  0  0  0  0  0  0  0
   -2.0572   -4.6176    0.7417 C   0  0  0  0  0  0  0  0  0  0  0  0
   -1.6599   -3.8527    1.8426 C   0  0  0  0  0  0  0  0  0  0  0  0
   -0.5715   -2.9848    1.7351 C   0  0  0  0  0  0  0  0  0  0  0  0
   -1.0358    1.1421   -1.3444 H   0  0  0  0  0  0  0  0  0  0  0  0
   -2.0652    1.3919    1.5336 H   0  0  0  0  0  0  0  0  0  0  0  0
   -1.2429   -0.0843    1.0074 H   0  0  0  0  0  0  0  0  0  0  0  0
    0.9772    3.9536    2.5771 H   0  0  0  0  0  0  0  0  0  0  0  0
    1.6171    2.2930    2.4993 H   0  0  0  0  0  0  0  0  0  0  0  0
   -0.1554    2.5678    2.5565 H   0  0  0  0  0  0  0  0  0  0  0  0
    2.0315    3.5151   -1.0498 H   0  0  0  0  0  0  0  0  0  0  0  0
    2.2744    4.5300    0.4053 H   0  0  0  0  0  0  0  0  0  0  0  0
    2.9198    2.8806    0.3740 H   0  0  0  0  0  0  0  0  0  0  0  0
   -0.2894    5.5214    1.3376 H   0  0  0  0  0  0  0  0  0  0  0  0
    0.2931    5.7267   -0.3455 H   0  0  0  0  0  0  0  0  0  0  0  0
   -1.4549    5.5326   -0.0206 H   0  0  0  0  0  0  0  0  0  0  0  0
   -2.2535   -1.6921   -0.4283 H   0  0  0  0  0  0  0  0  0  0  0  0
   -4.3182   -2.6005   -1.4599 H   0  0  0  0  0  0  0  0  0  0  0  0
   -6.3860   -1.2009   -1.5598 H   0  0  0  0  0  0  0  0  0  0  0  0
   -6.3594    1.1095   -0.6183 H   0  0  0  0  0  0  0  0  0  0  0  0
   -4.2810    2.0206    0.3934 H   0  0  0  0  0  0  0  0  0  0  0  0
    3.8661   -2.2027    1.2893 H   0  0  0  0  0  0  0  0  0  0  0  0
    6.2364   -1.4873    1.4549 H   0  0  0  0  0  0  0  0  0  0  0  0
    7.2570   -0.1027   -0.3520 H   0  0  0  0  0  0  0  0  0  0  0  0
    5.8861    0.5542   -2.3318 H   0  0  0  0  0  0  0  0  0  0  0  0
    3.5100   -0.1579   -2.4922 H   0  0  0  0  0  0  0  0  0  0  0  0
    0.2669   -3.5725   -1.5219 H   0  0  0  0  0  0  0  0  0  0  0  0
   -1.6550   -5.1119   -1.3262 H   0  0  0  0  0  0  0  0  0  0  0  0
   -2.9103   -5.2954    0.8222 H   0  0  0  0  0  0  0  0  0  0  0  0
   -2.2008   -3.9305    2.7886 H   0  0  0  0  0  0  0  0  0  0  0  0
   -0.2653   -2.3854    2.5963 H   0  0  0  0  0  0  0  0  0  0  0  0
  1 31  1  0  0  0  0
  1 17  1  1  0  0  0
  2 16  1  6  0  0  0
  2 25  1  0  0  0  0
  2  3  1  0  0  0  0
  2  1  1  0  0  0  0
  3  5  1  6  0  0  0
  3  4  1  0  0  0  0
  3  1  1  0  0  0  0
  4  7  1  0  0  0  0
  4  6  1  0  0  0  0
  7  8  1  0  0  0  0
  8 14  1  0  0  0  0
  9 18  1  0  0  0  0
  9  8  1  0  0  0  0
 10 11  1  0  0  0  0
 10  9  1  0  0  0  0
 11 37  1  6  0  0  0
 11  7  1  0  0  0  0
 11 13  1  0  0  0  0
 12 10  2  0  0  0  0
 13 39  1  0  0  0  0
 13 38  1  0  0  0  0
 14 41  1  0  0  0  0
 14 42  1  0  0  0  0
 14 40  1  0  0  0  0
 15 45  1  0  0  0  0
 15 44  1  0  0  0  0
 15  8  1  0  0  0  0
 18 46  1  0  0  0  0
 19 13  1  0  0  0  0
 20 49  1  0  0  0  0
 20 19  2  0  0  0  0
 21 20  1  0  0  0  0
 22 21  2  0  0  0  0
 22 23  1  0  0  0  0
 23 24  2  0  0  0  0
 24 19  1  0  0  0  0
 24 53  1  0  0  0  0
 25 26  2  0  0  0  0
 26 27  1  0  0  0  0
 26 54  1  0  0  0  0
 27 55  1  0  0  0  0
 28 56  1  0  0  0  0
 28 27  2  0  0  0  0
 29 28  1  0  0  0  0
 30 29  2  0  0  0  0
 30 25  1  0  0  0  0
 31 36  2  0  0  0  0
 32 33  2  0  0  0  0
 32 31  1  0  0  0  0
 33 34  1  0  0  0  0
 34 61  1  0  0  0  0
 34 35  2  0  0  0  0
 35 62  1  0  0  0  0
 36 35  1  0  0  0  0
 36 63  1  0  0  0  0
 43 15  1  0  0  0  0
 47 18  1  0  0  0  0
 48 18  1  0  0  0  0
 50 21  1  0  0  0  0
 51 22  1  0  0  0  0
 52 23  1  0  0  0  0
 57 29  1  0  0  0  0
 58 30  1  0  0  0  0
 59 32  1  0  0  0  0
 60 33  1  0  0  0  0
M  RAD  1   4   2
M  END
>  <File Format>
g03

$$$$
