# Supplementary material for: Predicting Absolute Rate Constants for Huisgen Reactions of Unsaturated Iminium Ions with Diazoalkanes
Source: Angew Chem Int Ed Engl. 2020 May 11;59(30):12527–33. doi: 10.1002/anie.202003029 (PMC7383640; doi:10.1002/anie.202003029)
Supplement: Supplementary file 2 — Supplementary [file ANIE-59-12527-s002.zip › geometries/trans-e.sdf]

REDO_5_trans_1.log
 OpenBabel02202018013D
Gaussian sw/gaussian//g16/g16 #p opt freq b3lyp/def2svp scrf=(smd,solvent=dichlo
 76 81  0  0  1  0  0  0  0  0999 V2000
   -0.3787    1.2167    0.7635 C   0  0  1  0  0  0  0  0  0  0  0  0
   -1.2995    0.5683   -0.2202 C   0  0  1  0  0  0  0  0  0  0  0  0
   -0.0423   -0.1705    0.1317 C   0  0  1  0  0  0  0  0  0  0  0  0
    1.0366   -0.2374   -0.8471 C   0  0  0  0  0  0  0  0  0  0  0  0
    2.2821   -0.4176   -0.5625 N   0  0  0  0  0  0  0  0  0  0  0  0
    3.3808   -0.3701   -1.5997 C   0  0  0  0  0  0  0  0  0  0  0  0
    4.4810    0.1240   -0.7679 N   0  0  0  0  0  0  0  0  0  0  0  0
    4.2403    0.1247    0.5687 C   0  0  0  0  0  0  0  0  0  0  0  0
    2.8465   -0.4532    0.7975 C   0  0  2  0  0  0  0  0  0  0  0  0
    5.0036    0.4588    1.4540 O   0  0  0  0  0  0  0  0  0  0  0  0
    2.9887   -1.8482    1.4469 C   0  0  0  0  0  0  0  0  0  0  0  0
    3.6377   -1.7790   -2.1408 C   0  0  0  0  0  0  0  0  0  0  0  0
    3.0530    0.6060   -2.7229 C   0  0  0  0  0  0  0  0  0  0  0  0
   -2.6459    0.0100    0.2060 C   0  0  0  0  0  0  0  0  0  0  0  0
    5.7603    0.5101   -1.3294 C   0  0  0  0  0  0  0  0  0  0  0  0
    1.6934   -2.5716    1.6993 C   0  0  0  0  0  0  0  0  0  0  0  0
    0.4587    2.4196    0.4927 C   0  0  0  0  0  0  0  0  0  0  0  0
    0.7091    2.9033   -0.8024 C   0  0  0  0  0  0  0  0  0  0  0  0
    1.5333    4.0134   -1.0013 C   0  0  0  0  0  0  0  0  0  0  0  0
    2.1263    4.6576    0.0896 C   0  0  0  0  0  0  0  0  0  0  0  0
    1.8835    4.1856    1.3825 C   0  0  0  0  0  0  0  0  0  0  0  0
    1.0568    3.0768    1.5803 C   0  0  0  0  0  0  0  0  0  0  0  0
   -3.7074    1.0851    0.4076 C   0  0  0  0  0  0  0  0  0  0  0  0
   -3.5022    2.4299    0.0713 C   0  0  0  0  0  0  0  0  0  0  0  0
   -4.5163    3.3769    0.2628 C   0  0  0  0  0  0  0  0  0  0  0  0
   -5.7485    2.9929    0.7946 C   0  0  0  0  0  0  0  0  0  0  0  0
   -5.9626    1.6518    1.1364 C   0  0  0  0  0  0  0  0  0  0  0  0
   -4.9515    0.7105    0.9427 C   0  0  0  0  0  0  0  0  0  0  0  0
   -3.0900   -1.0480   -0.7965 C   0  0  0  0  0  0  0  0  0  0  0  0
   -3.5172   -0.6786   -2.0820 C   0  0  0  0  0  0  0  0  0  0  0  0
   -3.8733   -1.6496   -3.0204 C   0  0  0  0  0  0  0  0  0  0  0  0
   -3.8103   -3.0079   -2.6866 C   0  0  0  0  0  0  0  0  0  0  0  0
   -3.3916   -3.3847   -1.4080 C   0  0  0  0  0  0  0  0  0  0  0  0
   -3.0339   -2.4089   -0.4709 C   0  0  0  0  0  0  0  0  0  0  0  0
    1.2015   -3.4990    0.7687 C   0  0  0  0  0  0  0  0  0  0  0  0
    0.9371   -2.2982    2.8500 C   0  0  0  0  0  0  0  0  0  0  0  0
   -0.0240   -4.1373    0.9797 C   0  0  0  0  0  0  0  0  0  0  0  0
   -0.7724   -3.8550    2.1264 C   0  0  0  0  0  0  0  0  0  0  0  0
   -0.2891   -2.9330    3.0620 C   0  0  0  0  0  0  0  0  0  0  0  0
   -0.6630    1.1072    1.8133 H   0  0  0  0  0  0  0  0  0  0  0  0
   -1.2977    1.0069   -1.2228 H   0  0  0  0  0  0  0  0  0  0  0  0
   -0.0892   -0.9955    0.8434 H   0  0  0  0  0  0  0  0  0  0  0  0
    0.8038   -0.0733   -1.9029 H   0  0  0  0  0  0  0  0  0  0  0  0
    2.2491    0.2100    1.4371 H   0  0  0  0  0  0  0  0  0  0  0  0
    3.6553   -2.4626    0.8261 H   0  0  0  0  0  0  0  0  0  0  0  0
    3.5129   -1.6560    2.3945 H   0  0  0  0  0  0  0  0  0  0  0  0
    4.4597   -1.7440   -2.8696 H   0  0  0  0  0  0  0  0  0  0  0  0
    2.7384   -2.1525   -2.6519 H   0  0  0  0  0  0  0  0  0  0  0  0
    3.9126   -2.4726   -1.3357 H   0  0  0  0  0  0  0  0  0  0  0  0
    2.8053    1.5977   -2.3204 H   0  0  0  0  0  0  0  0  0  0  0  0
    3.9310    0.6949   -3.3766 H   0  0  0  0  0  0  0  0  0  0  0  0
    2.2290    0.2351   -3.3474 H   0  0  0  0  0  0  0  0  0  0  0  0
   -2.4996   -0.4957    1.1740 H   0  0  0  0  0  0  0  0  0  0  0  0
    6.1426   -0.2733   -2.0010 H   0  0  0  0  0  0  0  0  0  0  0  0
    5.6880    1.4578   -1.8851 H   0  0  0  0  0  0  0  0  0  0  0  0
    6.4614    0.6412   -0.4955 H   0  0  0  0  0  0  0  0  0  0  0  0
    0.2652    2.4109   -1.6701 H   0  0  0  0  0  0  0  0  0  0  0  0
    1.7138    4.3760   -2.0162 H   0  0  0  0  0  0  0  0  0  0  0  0
    2.7729    5.5239   -0.0684 H   0  0  0  0  0  0  0  0  0  0  0  0
    2.3396    4.6816    2.2427 H   0  0  0  0  0  0  0  0  0  0  0  0
    0.8703    2.7111    2.5933 H   0  0  0  0  0  0  0  0  0  0  0  0
   -2.5460    2.7559   -0.3400 H   0  0  0  0  0  0  0  0  0  0  0  0
   -4.3364    4.4210   -0.0059 H   0  0  0  0  0  0  0  0  0  0  0  0
   -6.5393    3.7322    0.9438 H   0  0  0  0  0  0  0  0  0  0  0  0
   -6.9228    1.3395    1.5550 H   0  0  0  0  0  0  0  0  0  0  0  0
   -5.1272   -0.3365    1.2040 H   0  0  0  0  0  0  0  0  0  0  0  0
   -3.5797    0.3803   -2.3460 H   0  0  0  0  0  0  0  0  0  0  0  0
   -4.2061   -1.3458   -4.0164 H   0  0  0  0  0  0  0  0  0  0  0  0
   -4.0924   -3.7675   -3.4200 H   0  0  0  0  0  0  0  0  0  0  0  0
   -3.3438   -4.4421   -1.1349 H   0  0  0  0  0  0  0  0  0  0  0  0
   -2.7044   -2.7068    0.5262 H   0  0  0  0  0  0  0  0  0  0  0  0
    1.7845   -3.7222   -0.1284 H   0  0  0  0  0  0  0  0  0  0  0  0
    1.3141   -1.5795    3.5829 H   0  0  0  0  0  0  0  0  0  0  0  0
   -0.3968   -4.8563    0.2463 H   0  0  0  0  0  0  0  0  0  0  0  0
   -1.7286   -4.3561    2.2944 H   0  0  0  0  0  0  0  0  0  0  0  0
   -0.8670   -2.7135    3.9631 H   0  0  0  0  0  0  0  0  0  0  0  0
  1 40  1  1  0  0  0
  2 41  1  6  0  0  0
  2  3  1  0  0  0  0
  2 14  1  0  0  0  0
  2  1  1  0  0  0  0
  3  1  1  0  0  0  0
  3 42  1  1  0  0  0
  4  5  1  0  0  0  0
  4  3  1  0  0  0  0
  5  9  1  0  0  0  0
  6  7  1  0  0  0  0
  6  5  1  0  0  0  0
  7  8  1  0  0  0  0
  8  9  1  0  0  0  0
  8 10  2  0  0  0  0
  9 44  1  1  0  0  0
  9 11  1  0  0  0  0
 11 16  1  0  0  0  0
 11 46  1  0  0  0  0
 12  6  1  0  0  0  0
 12 49  1  0  0  0  0
 13 50  1  0  0  0  0
 13  6  1  0  0  0  0
 14 23  1  0  0  0  0
 14 53  1  0  0  0  0
 15  7  1  0  0  0  0
 15 56  1  0  0  0  0
 16 36  2  0  0  0  0
 17  1  1  0  0  0  0
 17 22  2  0  0  0  0
 18 17  1  0  0  0  0
 19 18  2  0  0  0  0
 19 20  1  0  0  0  0
 20 21  2  0  0  0  0
 21 22  1  0  0  0  0
 21 60  1  0  0  0  0
 22 61  1  0  0  0  0
 23 28  2  0  0  0  0
 24 25  2  0  0  0  0
 24 23  1  0  0  0  0
 25 26  1  0  0  0  0
 26 64  1  0  0  0  0
 26 27  2  0  0  0  0
 27 65  1  0  0  0  0
 28 27  1  0  0  0  0
 28 66  1  0  0  0  0
 29 34  1  0  0  0  0
 29 14  1  0  0  0  0
 30 29  2  0  0  0  0
 31 32  2  0  0  0  0
 31 30  1  0  0  0  0
 32 33  1  0  0  0  0
 33 70  1  0  0  0  0
 33 34  2  0  0  0  0
 34 71  1  0  0  0  0
 35 37  2  0  0  0  0
 35 16  1  0  0  0  0
 36 39  1  0  0  0  0
 36 73  1  0  0  0  0
 37 38  1  0  0  0  0
 38 75  1  0  0  0  0
 38 39  2  0  0  0  0
 39 76  1  0  0  0  0
 43  4  1  0  0  0  0
 45 11  1  0  0  0  0
 47 12  1  0  0  0  0
 48 12  1  0  0  0  0
 51 13  1  0  0  0  0
 52 13  1  0  0  0  0
 54 15  1  0  0  0  0
 55 15  1  0  0  0  0
 57 18  1  0  0  0  0
 58 19  1  0  0  0  0
 59 20  1  0  0  0  0
 62 24  1  0  0  0  0
 63 25  1  0  0  0  0
 67 30  1  0  0  0  0
 68 31  1  0  0  0  0
 69 32  1  0  0  0  0
 72 35  1  0  0  0  0
 74 37  1  0  0  0  0
M  RAD  1   4   2
M  END
>  <File Format>
g03

$$$$
REDO_5_trans_2.log
 OpenBabel02202018013D
Gaussian sw/gaussian//g16/g16 #p opt freq b3lyp/def2svp scrf=(smd,solvent=dichlo
 76 81  0  0  1  0  0  0  0  0999 V2000
    1.6606    1.6591   -0.8861 C   0  0  1  0  0  0  0  0  0  0  0  0
    1.7483    0.3572   -0.2055 C   0  0  1  0  0  0  0  0  0  0  0  0
    0.4261    0.6774   -0.9154 C   0  0  1  0  0  0  0  0  0  0  0  0
   -0.7039    1.0847   -0.1351 C   0  0  0  0  0  0  0  0  0  0  0  0
   -1.9506    0.9172   -0.4406 N   0  0  0  0  0  0  0  0  0  0  0  0
   -3.0525    1.5805    0.3516 C   0  0  0  0  0  0  0  0  0  0  0  0
   -4.2192    1.1854   -0.4342 N   0  0  0  0  0  0  0  0  0  0  0  0
   -3.9590    0.4504   -1.5425 C   0  0  0  0  0  0  0  0  0  0  0  0
   -2.4636    0.1651   -1.5956 C   0  0  2  0  0  0  0  0  0  0  0  0
   -4.7677    0.0268   -2.3487 O   0  0  0  0  0  0  0  0  0  0  0  0
   -2.1976   -1.3560   -1.5304 C   0  0  0  0  0  0  0  0  0  0  0  0
   -3.1042    1.0372    1.7764 C   0  0  0  0  0  0  0  0  0  0  0  0
   -2.8495    3.0975    0.3208 C   0  0  0  0  0  0  0  0  0  0  0  0
    2.5871   -0.7718   -0.7847 C   0  0  0  0  0  0  0  0  0  0  0  0
   -5.5677    1.5323   -0.0338 C   0  0  0  0  0  0  0  0  0  0  0  0
   -2.6006   -1.9695   -0.2130 C   0  0  0  0  0  0  0  0  0  0  0  0
    1.5881    2.9798   -0.1935 C   0  0  0  0  0  0  0  0  0  0  0  0
    1.7770    3.1196    1.1899 C   0  0  0  0  0  0  0  0  0  0  0  0
    1.6721    4.3746    1.7982 C   0  0  0  0  0  0  0  0  0  0  0  0
    1.3793    5.5058    1.0319 C   0  0  0  0  0  0  0  0  0  0  0  0
    1.1986    5.3774   -0.3501 C   0  0  0  0  0  0  0  0  0  0  0  0
    1.3039    4.1251   -0.9566 C   0  0  0  0  0  0  0  0  0  0  0  0
    4.0636   -0.6561   -0.4151 C   0  0  0  0  0  0  0  0  0  0  0  0
    4.5653    0.3478    0.4235 C   0  0  0  0  0  0  0  0  0  0  0  0
    5.9309    0.4066    0.7294 C   0  0  0  0  0  0  0  0  0  0  0  0
    6.8136   -0.5358    0.1996 C   0  0  0  0  0  0  0  0  0  0  0  0
    6.3222   -1.5415   -0.6418 C   0  0  0  0  0  0  0  0  0  0  0  0
    4.9616   -1.5999   -0.9427 C   0  0  0  0  0  0  0  0  0  0  0  0
    2.0052   -2.1235   -0.3963 C   0  0  0  0  0  0  0  0  0  0  0  0
    1.3380   -2.9098   -1.3446 C   0  0  0  0  0  0  0  0  0  0  0  0
    0.7760   -4.1400   -0.9854 C   0  0  0  0  0  0  0  0  0  0  0  0
    0.8760   -4.5974    0.3303 C   0  0  0  0  0  0  0  0  0  0  0  0
    1.5429   -3.8202    1.2843 C   0  0  0  0  0  0  0  0  0  0  0  0
    2.1025   -2.5929    0.9230 C   0  0  0  0  0  0  0  0  0  0  0  0
   -1.6469   -2.1541    0.7987 C   0  0  0  0  0  0  0  0  0  0  0  0
   -3.9397   -2.3007    0.0515 C   0  0  0  0  0  0  0  0  0  0  0  0
   -2.0200   -2.6539    2.0493 C   0  0  0  0  0  0  0  0  0  0  0  0
   -3.3566   -2.9724    2.3065 C   0  0  0  0  0  0  0  0  0  0  0  0
   -4.3155   -2.7968    1.3024 C   0  0  0  0  0  0  0  0  0  0  0  0
    2.1061    1.7004   -1.8844 H   0  0  0  0  0  0  0  0  0  0  0  0
    1.6839    0.3639    0.8853 H   0  0  0  0  0  0  0  0  0  0  0  0
    0.2467    0.1777   -1.8659 H   0  0  0  0  0  0  0  0  0  0  0  0
   -0.5094    1.6430    0.7857 H   0  0  0  0  0  0  0  0  0  0  0  0
   -2.0383    0.5793   -2.5220 H   0  0  0  0  0  0  0  0  0  0  0  0
   -2.7740   -1.7859   -2.3629 H   0  0  0  0  0  0  0  0  0  0  0  0
   -1.1363   -1.5506   -1.7301 H   0  0  0  0  0  0  0  0  0  0  0  0
   -3.9093    1.5407    2.3292 H   0  0  0  0  0  0  0  0  0  0  0  0
   -2.1606    1.2488    2.2988 H   0  0  0  0  0  0  0  0  0  0  0  0
   -3.2873   -0.0441    1.7788 H   0  0  0  0  0  0  0  0  0  0  0  0
   -2.7671    3.4543   -0.7161 H   0  0  0  0  0  0  0  0  0  0  0  0
   -3.7044    3.5928    0.8016 H   0  0  0  0  0  0  0  0  0  0  0  0
   -1.9444    3.3824    0.8755 H   0  0  0  0  0  0  0  0  0  0  0  0
    2.5222   -0.6940   -1.8820 H   0  0  0  0  0  0  0  0  0  0  0  0
   -5.8340    1.0444    0.9166 H   0  0  0  0  0  0  0  0  0  0  0  0
   -5.6848    2.6209    0.0739 H   0  0  0  0  0  0  0  0  0  0  0  0
   -6.2455    1.1751   -0.8190 H   0  0  0  0  0  0  0  0  0  0  0  0
    2.0146    2.2462    1.8005 H   0  0  0  0  0  0  0  0  0  0  0  0
    1.8265    4.4672    2.8759 H   0  0  0  0  0  0  0  0  0  0  0  0
    1.2981    6.4860    1.5076 H   0  0  0  0  0  0  0  0  0  0  0  0
    0.9758    6.2581   -0.9575 H   0  0  0  0  0  0  0  0  0  0  0  0
    1.1614    4.0275   -2.0361 H   0  0  0  0  0  0  0  0  0  0  0  0
    3.8991    1.1012    0.8441 H   0  0  0  0  0  0  0  0  0  0  0  0
    6.3018    1.1977    1.3860 H   0  0  0  0  0  0  0  0  0  0  0  0
    7.8790   -0.4892    0.4381 H   0  0  0  0  0  0  0  0  0  0  0  0
    7.0039   -2.2841   -1.0643 H   0  0  0  0  0  0  0  0  0  0  0  0
    4.5841   -2.3922   -1.5943 H   0  0  0  0  0  0  0  0  0  0  0  0
    1.2641   -2.5576   -2.3769 H   0  0  0  0  0  0  0  0  0  0  0  0
    0.2575   -4.7401   -1.7371 H   0  0  0  0  0  0  0  0  0  0  0  0
    0.4349   -5.5558    0.6141 H   0  0  0  0  0  0  0  0  0  0  0  0
    1.6276   -4.1736    2.3150 H   0  0  0  0  0  0  0  0  0  0  0  0
    2.6328   -1.9968    1.6702 H   0  0  0  0  0  0  0  0  0  0  0  0
   -0.6014   -1.9127    0.6013 H   0  0  0  0  0  0  0  0  0  0  0  0
   -4.6911   -2.1661   -0.7299 H   0  0  0  0  0  0  0  0  0  0  0  0
   -1.2615   -2.7980    2.8225 H   0  0  0  0  0  0  0  0  0  0  0  0
   -3.6507   -3.3630    3.2838 H   0  0  0  0  0  0  0  0  0  0  0  0
   -5.3611   -3.0512    1.4931 H   0  0  0  0  0  0  0  0  0  0  0  0
  1 40  1  6  0  0  0
  1  2  1  0  0  0  0
  1 17  1  0  0  0  0
  2 41  1  1  0  0  0
  3 42  1  6  0  0  0
  3  1  1  0  0  0  0
  3  2  1  0  0  0  0
  3  4  1  0  0  0  0
  4 43  1  0  0  0  0
  5  4  1  0  0  0  0
  5  6  1  0  0  0  0
  6 12  1  0  0  0  0
  7 15  1  0  0  0  0
  7  6  1  0  0  0  0
  8  7  1  0  0  0  0
  9 44  1  6  0  0  0
  9  8  1  0  0  0  0
  9 11  1  0  0  0  0
  9  5  1  0  0  0  0
 10  8  2  0  0  0  0
 11 16  1  0  0  0  0
 12 49  1  0  0  0  0
 12 48  1  0  0  0  0
 12 47  1  0  0  0  0
 13  6  1  0  0  0  0
 13 51  1  0  0  0  0
 13 52  1  0  0  0  0
 14 23  1  0  0  0  0
 14 29  1  0  0  0  0
 14  2  1  0  0  0  0
 15 55  1  0  0  0  0
 15 54  1  0  0  0  0
 16 36  2  0  0  0  0
 16 35  1  0  0  0  0
 17 18  2  0  0  0  0
 18 19  1  0  0  0  0
 18 57  1  0  0  0  0
 19 58  1  0  0  0  0
 20 59  1  0  0  0  0
 20 19  2  0  0  0  0
 21 20  1  0  0  0  0
 22 21  2  0  0  0  0
 22 17  1  0  0  0  0
 23 24  2  0  0  0  0
 24 25  1  0  0  0  0
 24 62  1  0  0  0  0
 25 63  1  0  0  0  0
 26 64  1  0  0  0  0
 26 25  2  0  0  0  0
 27 26  1  0  0  0  0
 28 27  2  0  0  0  0
 28 23  1  0  0  0  0
 29 34  2  0  0  0  0
 30 31  2  0  0  0  0
 30 29  1  0  0  0  0
 31 32  1  0  0  0  0
 32 69  1  0  0  0  0
 32 33  2  0  0  0  0
 33 70  1  0  0  0  0
 34 33  1  0  0  0  0
 34 71  1  0  0  0  0
 35 37  2  0  0  0  0
 36 39  1  0  0  0  0
 37 38  1  0  0  0  0
 37 74  1  0  0  0  0
 38 75  1  0  0  0  0
 39 76  1  0  0  0  0
 39 38  2  0  0  0  0
 45 11  1  0  0  0  0
 46 11  1  0  0  0  0
 50 13  1  0  0  0  0
 53 14  1  0  0  0  0
 56 15  1  0  0  0  0
 60 21  1  0  0  0  0
 61 22  1  0  0  0  0
 65 27  1  0  0  0  0
 66 28  1  0  0  0  0
 67 30  1  0  0  0  0
 68 31  1  0  0  0  0
 72 35  1  0  0  0  0
 73 36  1  0  0  0  0
M  RAD  1   4   2
M  END
>  <File Format>
g03

$$$$
REDO_REDO_5_trans_5.log
 OpenBabel02202018013D
Gaussian sw/gaussian//g16/g16 #p opt freq b3lyp/def2svp scrf=(smd,solvent=dichlo
 76 81  0  0  1  0  0  0  0  0999 V2000
    1.6250    1.6647   -0.8938 C   0  0  1  0  0  0  0  0  0  0  0  0
    1.7160    0.3666   -0.2078 C   0  0  1  0  0  0  0  0  0  0  0  0
    0.3935    0.6831   -0.9206 C   0  0  1  0  0  0  0  0  0  0  0  0
   -0.7373    1.0858   -0.1381 C   0  0  0  0  0  0  0  0  0  0  0  0
   -1.9829    0.9145   -0.4452 N   0  0  0  0  0  0  0  0  0  0  0  0
   -3.0895    1.5519    0.3616 C   0  0  0  0  0  0  0  0  0  0  0  0
   -4.2552    1.1518   -0.4233 N   0  0  0  0  0  0  0  0  0  0  0  0
   -3.9922    0.4246   -1.5361 C   0  0  0  0  0  0  0  0  0  0  0  0
   -2.4919    0.1696   -1.6066 C   0  0  2  0  0  0  0  0  0  0  0  0
   -4.8004   -0.0104   -2.3366 O   0  0  0  0  0  0  0  0  0  0  0  0
   -2.1949   -1.3466   -1.5676 C   0  0  0  0  0  0  0  0  0  0  0  0
   -3.1268    0.9833    1.7775 C   0  0  0  0  0  0  0  0  0  0  0  0
   -2.9063    3.0714    0.3536 C   0  0  0  0  0  0  0  0  0  0  0  0
    2.5675   -0.7559   -0.7831 C   0  0  0  0  0  0  0  0  0  0  0  0
   -5.6059    1.4741   -0.0096 C   0  0  0  0  0  0  0  0  0  0  0  0
   -2.5532   -1.9793   -0.2466 C   0  0  0  0  0  0  0  0  0  0  0  0
    1.5469    2.9830   -0.1971 C   0  0  0  0  0  0  0  0  0  0  0  0
    1.8407    3.1234    1.1665 C   0  0  0  0  0  0  0  0  0  0  0  0
    1.7284    4.3688    1.7932 C   0  0  0  0  0  0  0  0  0  0  0  0
    1.3226    5.4884    1.0624 C   0  0  0  0  0  0  0  0  0  0  0  0
    1.0373    5.3594   -0.3021 C   0  0  0  0  0  0  0  0  0  0  0  0
    1.1506    4.1167   -0.9265 C   0  0  0  0  0  0  0  0  0  0  0  0
    4.0439   -0.5995   -0.4381 C   0  0  0  0  0  0  0  0  0  0  0  0
    4.4904    0.0846    0.7013 C   0  0  0  0  0  0  0  0  0  0  0  0
    5.8566    0.1693    0.9927 C   0  0  0  0  0  0  0  0  0  0  0  0
    6.7959   -0.4283    0.1493 C   0  0  0  0  0  0  0  0  0  0  0  0
    6.3603   -1.1125   -0.9911 C   0  0  0  0  0  0  0  0  0  0  0  0
    4.9972   -1.1953   -1.2795 C   0  0  0  0  0  0  0  0  0  0  0  0
    2.0291   -2.1191   -0.3684 C   0  0  0  0  0  0  0  0  0  0  0  0
    2.1378   -2.5664    0.9576 C   0  0  0  0  0  0  0  0  0  0  0  0
    1.6137   -3.8048    1.3348 C   0  0  0  0  0  0  0  0  0  0  0  0
    0.9730   -4.6155    0.3911 C   0  0  0  0  0  0  0  0  0  0  0  0
    0.8641   -4.1809   -0.9317 C   0  0  0  0  0  0  0  0  0  0  0  0
    1.3904   -2.9403   -1.3071 C   0  0  0  0  0  0  0  0  0  0  0  0
   -3.8751   -2.3547    0.0424 C   0  0  0  0  0  0  0  0  0  0  0  0
   -1.5742   -2.1341    0.7457 C   0  0  0  0  0  0  0  0  0  0  0  0
   -4.2092   -2.8669    1.2988 C   0  0  0  0  0  0  0  0  0  0  0  0
   -3.2254   -3.0136    2.2832 C   0  0  0  0  0  0  0  0  0  0  0  0
   -1.9055   -2.6492    2.0017 C   0  0  0  0  0  0  0  0  0  0  0  0
    2.0725    1.7053   -1.8915 H   0  0  0  0  0  0  0  0  0  0  0  0
    1.6438    0.3779    0.8819 H   0  0  0  0  0  0  0  0  0  0  0  0
    0.2142    0.1803   -1.8693 H   0  0  0  0  0  0  0  0  0  0  0  0
   -0.5448    1.6388    0.7867 H   0  0  0  0  0  0  0  0  0  0  0  0
   -2.0843    0.6071   -2.5305 H   0  0  0  0  0  0  0  0  0  0  0  0
   -2.7847   -1.7778   -2.3899 H   0  0  0  0  0  0  0  0  0  0  0  0
   -1.1355   -1.5183   -1.7965 H   0  0  0  0  0  0  0  0  0  0  0  0
   -3.9229    1.4797    2.3494 H   0  0  0  0  0  0  0  0  0  0  0  0
   -2.1754    1.1793    2.2915 H   0  0  0  0  0  0  0  0  0  0  0  0
   -3.3149   -0.0969    1.7615 H   0  0  0  0  0  0  0  0  0  0  0  0
   -2.8307    3.4452   -0.6777 H   0  0  0  0  0  0  0  0  0  0  0  0
   -3.7668    3.5479    0.8437 H   0  0  0  0  0  0  0  0  0  0  0  0
   -2.0041    3.3596    0.9113 H   0  0  0  0  0  0  0  0  0  0  0  0
    2.4865   -0.6972   -1.8789 H   0  0  0  0  0  0  0  0  0  0  0  0
   -5.8576    0.9737    0.9384 H   0  0  0  0  0  0  0  0  0  0  0  0
   -5.7386    2.5598    0.1093 H   0  0  0  0  0  0  0  0  0  0  0  0
   -6.2843    1.1137   -0.7928 H   0  0  0  0  0  0  0  0  0  0  0  0
    2.1707    2.2559    1.7411 H   0  0  0  0  0  0  0  0  0  0  0  0
    1.9650    4.4634    2.8558 H   0  0  0  0  0  0  0  0  0  0  0  0
    1.2346    6.4614    1.5517 H   0  0  0  0  0  0  0  0  0  0  0  0
    0.7271    6.2325   -0.8814 H   0  0  0  0  0  0  0  0  0  0  0  0
    0.9259    4.0178   -1.9919 H   0  0  0  0  0  0  0  0  0  0  0  0
    3.7762    0.5620    1.3742 H   0  0  0  0  0  0  0  0  0  0  0  0
    6.1856    0.7089    1.8845 H   0  0  0  0  0  0  0  0  0  0  0  0
    7.8627   -0.3600    0.3764 H   0  0  0  0  0  0  0  0  0  0  0  0
    7.0864   -1.5810   -1.6604 H   0  0  0  0  0  0  0  0  0  0  0  0
    4.6620   -1.7338   -2.1703 H   0  0  0  0  0  0  0  0  0  0  0  0
    2.6473   -1.9459    1.6988 H   0  0  0  0  0  0  0  0  0  0  0  0
    1.7063   -4.1406    2.3708 H   0  0  0  0  0  0  0  0  0  0  0  0
    0.5597   -5.5823    0.6882 H   0  0  0  0  0  0  0  0  0  0  0  0
    0.3660   -4.8072   -1.6759 H   0  0  0  0  0  0  0  0  0  0  0  0
    1.3069   -2.6047   -2.3443 H   0  0  0  0  0  0  0  0  0  0  0  0
   -4.6461   -2.2417   -0.7232 H   0  0  0  0  0  0  0  0  0  0  0  0
   -0.5424   -1.8561    0.5255 H   0  0  0  0  0  0  0  0  0  0  0  0
   -5.2418   -3.1566    1.5092 H   0  0  0  0  0  0  0  0  0  0  0  0
   -3.4872   -3.4171    3.2645 H   0  0  0  0  0  0  0  0  0  0  0  0
   -1.1277   -2.7700    2.7594 H   0  0  0  0  0  0  0  0  0  0  0  0
  1 40  1  6  0  0  0
  1  2  1  0  0  0  0
  1 17  1  0  0  0  0
  2 41  1  1  0  0  0
  3 42  1  6  0  0  0
  3  1  1  0  0  0  0
  3  2  1  0  0  0  0
  3  4  1  0  0  0  0
  4 43  1  0  0  0  0
  5  4  1  0  0  0  0
  5  6  1  0  0  0  0
  6 12  1  0  0  0  0
  7 15  1  0  0  0  0
  7  6  1  0  0  0  0
  8  7  1  0  0  0  0
  9 44  1  6  0  0  0
  9 11  1  0  0  0  0
  9  8  1  0  0  0  0
  9  5  1  0  0  0  0
 10  8  2  0  0  0  0
 11 16  1  0  0  0  0
 12 48  1  0  0  0  0
 12 47  1  0  0  0  0
 13  6  1  0  0  0  0
 13 51  1  0  0  0  0
 13 52  1  0  0  0  0
 14 23  1  0  0  0  0
 14 29  1  0  0  0  0
 14  2  1  0  0  0  0
 15 55  1  0  0  0  0
 15 54  1  0  0  0  0
 16 35  2  0  0  0  0
 16 36  1  0  0  0  0
 17 18  2  0  0  0  0
 18 57  1  0  0  0  0
 18 19  1  0  0  0  0
 19 58  1  0  0  0  0
 20 59  1  0  0  0  0
 20 19  2  0  0  0  0
 21 20  1  0  0  0  0
 22 21  2  0  0  0  0
 22 17  1  0  0  0  0
 23 24  2  0  0  0  0
 24 25  1  0  0  0  0
 24 62  1  0  0  0  0
 25 63  1  0  0  0  0
 26 64  1  0  0  0  0
 26 25  2  0  0  0  0
 27 26  1  0  0  0  0
 28 27  2  0  0  0  0
 28 23  1  0  0  0  0
 29 30  2  0  0  0  0
 30 31  1  0  0  0  0
 30 67  1  0  0  0  0
 31 68  1  0  0  0  0
 32 69  1  0  0  0  0
 32 31  2  0  0  0  0
 33 32  1  0  0  0  0
 34 33  2  0  0  0  0
 34 29  1  0  0  0  0
 35 37  1  0  0  0  0
 36 39  2  0  0  0  0
 37 74  1  0  0  0  0
 37 38  2  0  0  0  0
 38 75  1  0  0  0  0
 39 38  1  0  0  0  0
 39 76  1  0  0  0  0
 45 11  1  0  0  0  0
 46 11  1  0  0  0  0
 49 12  1  0  0  0  0
 50 13  1  0  0  0  0
 53 14  1  0  0  0  0
 56 15  1  0  0  0  0
 60 21  1  0  0  0  0
 61 22  1  0  0  0  0
 65 27  1  0  0  0  0
 66 28  1  0  0  0  0
 70 33  1  0  0  0  0
 71 34  1  0  0  0  0
 72 35  1  0  0  0  0
 73 36  1  0  0  0  0
M  RAD  1   4   2
M  END
>  <File Format>
g03

$$$$
REDO_REDO_5_trans_7.log
 OpenBabel02202018013D
Gaussian sw/gaussian//g16/g16 #p opt freq b3lyp/def2svp scrf=(smd,solvent=dichlo
 76 81  0  0  1  0  0  0  0  0999 V2000
    1.6615    1.6590   -0.8868 C   0  0  1  0  0  0  0  0  0  0  0  0
    1.7487    0.3571   -0.2062 C   0  0  1  0  0  0  0  0  0  0  0  0
    0.4266    0.6777   -0.9160 C   0  0  1  0  0  0  0  0  0  0  0  0
   -0.7031    1.0852   -0.1353 C   0  0  0  0  0  0  0  0  0  0  0  0
   -1.9499    0.9176   -0.4404 N   0  0  0  0  0  0  0  0  0  0  0  0
   -3.0516    1.5812    0.3520 C   0  0  0  0  0  0  0  0  0  0  0  0
   -4.2185    1.1856   -0.4332 N   0  0  0  0  0  0  0  0  0  0  0  0
   -3.9586    0.4508   -1.5417 C   0  0  0  0  0  0  0  0  0  0  0  0
   -2.4633    0.1653   -1.5950 C   0  0  2  0  0  0  0  0  0  0  0  0
   -4.7674    0.0278   -2.3481 O   0  0  0  0  0  0  0  0  0  0  0  0
   -2.1974   -1.3559   -1.5294 C   0  0  0  0  0  0  0  0  0  0  0  0
   -3.1026    1.0383    1.7770 C   0  0  0  0  0  0  0  0  0  0  0  0
   -2.8485    3.0981    0.3206 C   0  0  0  0  0  0  0  0  0  0  0  0
    2.5870   -0.7723   -0.7853 C   0  0  0  0  0  0  0  0  0  0  0  0
   -5.5669    1.5339   -0.0333 C   0  0  0  0  0  0  0  0  0  0  0  0
   -2.6011   -1.9689   -0.2120 C   0  0  0  0  0  0  0  0  0  0  0  0
    1.5896    2.9798   -0.1944 C   0  0  0  0  0  0  0  0  0  0  0  0
    1.7785    3.1196    1.1891 C   0  0  0  0  0  0  0  0  0  0  0  0
    1.6742    4.3748    1.7972 C   0  0  0  0  0  0  0  0  0  0  0  0
    1.3819    5.5060    1.0307 C   0  0  0  0  0  0  0  0  0  0  0  0
    1.2010    5.3775   -0.3513 C   0  0  0  0  0  0  0  0  0  0  0  0
    1.3058    4.1251   -0.9576 C   0  0  0  0  0  0  0  0  0  0  0  0
    4.0634   -0.6576   -0.4151 C   0  0  0  0  0  0  0  0  0  0  0  0
    4.5654    0.3459    0.4238 C   0  0  0  0  0  0  0  0  0  0  0  0
    5.9309    0.4037    0.7304 C   0  0  0  0  0  0  0  0  0  0  0  0
    6.8132   -0.5393    0.2011 C   0  0  0  0  0  0  0  0  0  0  0  0
    6.3215   -1.5447   -0.6406 C   0  0  0  0  0  0  0  0  0  0  0  0
    4.9610   -1.6020   -0.9422 C   0  0  0  0  0  0  0  0  0  0  0  0
    2.0041   -2.1238   -0.3973 C   0  0  0  0  0  0  0  0  0  0  0  0
    2.1005   -2.5933    0.9221 C   0  0  0  0  0  0  0  0  0  0  0  0
    1.5399   -3.8202    1.2831 C   0  0  0  0  0  0  0  0  0  0  0  0
    0.8729   -4.5969    0.3288 C   0  0  0  0  0  0  0  0  0  0  0  0
    0.7736   -4.1393   -0.9869 C   0  0  0  0  0  0  0  0  0  0  0  0
    1.3367   -2.9095   -1.3458 C   0  0  0  0  0  0  0  0  0  0  0  0
   -3.9403   -2.3000    0.0519 C   0  0  0  0  0  0  0  0  0  0  0  0
   -1.6480   -2.1532    0.8003 C   0  0  0  0  0  0  0  0  0  0  0  0
   -4.3169   -2.7957    1.3028 C   0  0  0  0  0  0  0  0  0  0  0  0
   -3.3585   -2.9710    2.3074 C   0  0  0  0  0  0  0  0  0  0  0  0
   -2.0217   -2.6526    2.0509 C   0  0  0  0  0  0  0  0  0  0  0  0
    2.1068    1.7001   -1.8852 H   0  0  0  0  0  0  0  0  0  0  0  0
    1.6843    0.3638    0.8846 H   0  0  0  0  0  0  0  0  0  0  0  0
    0.2469    0.1780   -1.8664 H   0  0  0  0  0  0  0  0  0  0  0  0
   -0.5083    1.6437    0.7853 H   0  0  0  0  0  0  0  0  0  0  0  0
   -2.0380    0.5791   -2.5217 H   0  0  0  0  0  0  0  0  0  0  0  0
   -2.7735   -1.7859   -2.3620 H   0  0  0  0  0  0  0  0  0  0  0  0
   -1.1361   -1.5505   -1.7285 H   0  0  0  0  0  0  0  0  0  0  0  0
   -3.9077    1.5418    2.3299 H   0  0  0  0  0  0  0  0  0  0  0  0
   -2.1589    1.2503    2.2991 H   0  0  0  0  0  0  0  0  0  0  0  0
   -3.2856   -0.0430    1.7798 H   0  0  0  0  0  0  0  0  0  0  0  0
   -2.7666    3.4546   -0.7165 H   0  0  0  0  0  0  0  0  0  0  0  0
   -3.7034    3.5935    0.8015 H   0  0  0  0  0  0  0  0  0  0  0  0
   -1.9433    3.3833    0.8749 H   0  0  0  0  0  0  0  0  0  0  0  0
    2.5226   -0.6944   -1.8826 H   0  0  0  0  0  0  0  0  0  0  0  0
   -5.8322    1.0498    0.9193 H   0  0  0  0  0  0  0  0  0  0  0  0
   -5.6843    2.6229    0.0701 H   0  0  0  0  0  0  0  0  0  0  0  0
   -6.2451    1.1732   -0.8165 H   0  0  0  0  0  0  0  0  0  0  0  0
    2.0158    2.2462    1.7998 H   0  0  0  0  0  0  0  0  0  0  0  0
    1.8286    4.4675    2.8749 H   0  0  0  0  0  0  0  0  0  0  0  0
    1.3010    6.4863    1.5064 H   0  0  0  0  0  0  0  0  0  0  0  0
    0.9786    6.2582   -0.9587 H   0  0  0  0  0  0  0  0  0  0  0  0
    1.1633    4.0274   -2.0371 H   0  0  0  0  0  0  0  0  0  0  0  0
    3.8995    1.0997    0.8442 H   0  0  0  0  0  0  0  0  0  0  0  0
    6.3020    1.1945    1.3873 H   0  0  0  0  0  0  0  0  0  0  0  0
    7.8785   -0.4935    0.4401 H   0  0  0  0  0  0  0  0  0  0  0  0
    7.0029   -2.2877   -1.0628 H   0  0  0  0  0  0  0  0  0  0  0  0
    4.5833   -2.3941   -1.5941 H   0  0  0  0  0  0  0  0  0  0  0  0
    2.6309   -1.9976    1.6695 H   0  0  0  0  0  0  0  0  0  0  0  0
    1.6239   -4.1738    2.3138 H   0  0  0  0  0  0  0  0  0  0  0  0
    0.4309   -5.5549    0.6123 H   0  0  0  0  0  0  0  0  0  0  0  0
    0.2550   -4.7390   -1.7389 H   0  0  0  0  0  0  0  0  0  0  0  0
    1.2634   -2.5571   -2.3782 H   0  0  0  0  0  0  0  0  0  0  0  0
   -4.6914   -2.1657   -0.7299 H   0  0  0  0  0  0  0  0  0  0  0  0
   -0.6024   -1.9118    0.6035 H   0  0  0  0  0  0  0  0  0  0  0  0
   -5.3626   -3.0500    1.4930 H   0  0  0  0  0  0  0  0  0  0  0  0
   -3.6531   -3.3613    3.2848 H   0  0  0  0  0  0  0  0  0  0  0  0
   -1.2636   -2.7964    2.8245 H   0  0  0  0  0  0  0  0  0  0  0  0
  1 40  1  6  0  0  0
  1  2  1  0  0  0  0
  1 17  1  0  0  0  0
  2 41  1  1  0  0  0
  3 42  1  6  0  0  0
  3  1  1  0  0  0  0
  3  2  1  0  0  0  0
  3  4  1  0  0  0  0
  4 43  1  0  0  0  0
  5  4  1  0  0  0  0
  5  6  1  0  0  0  0
  6 12  1  0  0  0  0
  7 15  1  0  0  0  0
  7  6  1  0  0  0  0
  8  7  1  0  0  0  0
  9 44  1  6  0  0  0
  9  8  1  0  0  0  0
  9 11  1  0  0  0  0
  9  5  1  0  0  0  0
 10  8  2  0  0  0  0
 11 16  1  0  0  0  0
 12 49  1  0  0  0  0
 12 48  1  0  0  0  0
 12 47  1  0  0  0  0
 13  6  1  0  0  0  0
 13 51  1  0  0  0  0
 13 52  1  0  0  0  0
 14 23  1  0  0  0  0
 14 29  1  0  0  0  0
 14  2  1  0  0  0  0
 15 55  1  0  0  0  0
 15 54  1  0  0  0  0
 16 35  2  0  0  0  0
 16 36  1  0  0  0  0
 17 18  2  0  0  0  0
 18 19  1  0  0  0  0
 18 57  1  0  0  0  0
 19 58  1  0  0  0  0
 20 59  1  0  0  0  0
 20 19  2  0  0  0  0
 21 20  1  0  0  0  0
 22 21  2  0  0  0  0
 22 17  1  0  0  0  0
 23 24  2  0  0  0  0
 24 25  1  0  0  0  0
 24 62  1  0  0  0  0
 25 63  1  0  0  0  0
 26 64  1  0  0  0  0
 26 25  2  0  0  0  0
 27 26  1  0  0  0  0
 28 27  2  0  0  0  0
 28 23  1  0  0  0  0
 29 30  2  0  0  0  0
 30 31  1  0  0  0  0
 30 67  1  0  0  0  0
 31 68  1  0  0  0  0
 32 69  1  0  0  0  0
 32 31  2  0  0  0  0
 33 32  1  0  0  0  0
 34 33  2  0  0  0  0
 34 29  1  0  0  0  0
 35 37  1  0  0  0  0
 36 39  2  0  0  0  0
 37 74  1  0  0  0  0
 37 38  2  0  0  0  0
 38 75  1  0  0  0  0
 39 38  1  0  0  0  0
 39 76  1  0  0  0  0
 45 11  1  0  0  0  0
 46 11  1  0  0  0  0
 50 13  1  0  0  0  0
 53 14  1  0  0  0  0
 56 15  1  0  0  0  0
 60 21  1  0  0  0  0
 61 22  1  0  0  0  0
 65 27  1  0  0  0  0
 66 28  1  0  0  0  0
 70 33  1  0  0  0  0
 71 34  1  0  0  0  0
 72 35  1  0  0  0  0
 73 36  1  0  0  0  0
M  RAD  1   4   2
M  END
>  <File Format>
g03

$$$$
