# Supplementary material for: Predicting Absolute Rate Constants for Huisgen Reactions of Unsaturated Iminium Ions with Diazoalkanes
Source: Angew Chem Int Ed Engl. 2020 May 11;59(30):12527–33. doi: 10.1002/anie.202003029 (PMC7383640; doi:10.1002/anie.202003029)
Supplement: Supplementary file 2 — Supplementary [file ANIE-59-12527-s002.zip › geometries/ts_1a+4_concerted.sdf]

REDO_f_7_ts1_3.log
 OpenBabel02202016513D
Gaussian sw/gaussian//g16/g16 #p opt=(calcfc,ts,noeigentest) freq b3lyp scrf=(sm
 75 78  0  0  1  0  0  0  0  0999 V2000
    1.3692   -0.6245    0.3522 C   0  0  0  0  0  0  0  0  0  0  0  0
    0.0982   -0.6623   -0.3256 C   0  0  0  0  0  0  0  0  0  0  0  0
   -0.9038    0.2472    0.0260 C   0  0  0  0  0  0  0  0  0  0  0  0
   -2.1146    0.3294   -0.4918 N   0  0  0  0  0  0  0  0  0  0  0  0
   -3.0386    1.4537   -0.1463 C   0  0  0  0  0  0  0  0  0  0  0  0
   -4.1237    1.2101   -1.0975 N   0  0  0  0  0  0  0  0  0  0  0  0
   -3.9580    0.1323   -1.9021 C   0  0  0  0  0  0  0  0  0  0  0  0
   -2.6448   -0.5463   -1.5328 C   0  0  2  0  0  0  0  0  0  0  0  0
   -4.7308   -0.2713   -2.7547 O   0  0  0  0  0  0  0  0  0  0  0  0
   -2.8897   -2.0130   -1.1055 C   0  0  0  0  0  0  0  0  0  0  0  0
   -2.3547    2.7964   -0.4175 C   0  0  0  0  0  0  0  0  0  0  0  0
   -3.5181    1.3467    1.3020 C   0  0  0  0  0  0  0  0  0  0  0  0
    2.3751    0.9079   -0.3771 C   0  0  0  0  0  0  0  0  0  0  0  0
    1.8048    0.8925   -1.6713 N   0  0  0  0  0  0  0  0  0  0  0  0
    0.8828    0.5179   -2.2284 N   0  0  0  0  0  0  0  0  0  0  0  0
   -0.1267   -1.4855   -0.9981 H   0  0  0  0  0  0  0  0  0  0  0  0
    1.3339   -0.2032    1.3583 H   0  0  0  0  0  0  0  0  0  0  0  0
   -5.3135    2.0328   -1.1368 C   0  0  0  0  0  0  0  0  0  0  0  0
   -3.6256   -2.1288    0.2048 C   0  0  0  0  0  0  0  0  0  0  0  0
   -2.9156   -2.3025    1.4025 C   0  0  0  0  0  0  0  0  0  0  0  0
   -3.5823   -2.3341    2.6306 C   0  0  0  0  0  0  0  0  0  0  0  0
   -4.9723   -2.1899    2.6772 C   0  0  0  0  0  0  0  0  0  0  0  0
   -5.6905   -2.0211    1.4886 C   0  0  0  0  0  0  0  0  0  0  0  0
   -5.0220   -1.9916    0.2620 C   0  0  0  0  0  0  0  0  0  0  0  0
    1.9121    2.1680    0.3277 C   0  0  0  0  0  0  0  0  0  0  0  0
    1.5432    3.3063   -0.4074 C   0  0  0  0  0  0  0  0  0  0  0  0
    1.0931    4.4580    0.2422 C   0  0  0  0  0  0  0  0  0  0  0  0
    1.0112    4.4938    1.6360 C   0  0  0  0  0  0  0  0  0  0  0  0
    1.3883    3.3694    2.3759 C   0  0  0  0  0  0  0  0  0  0  0  0
    1.8338    2.2143    1.7302 C   0  0  0  0  0  0  0  0  0  0  0  0
    3.8380    0.5875   -0.3727 C   0  0  0  0  0  0  0  0  0  0  0  0
    4.3859   -0.1990   -1.4014 C   0  0  0  0  0  0  0  0  0  0  0  0
    5.7208   -0.5942   -1.3556 C   0  0  0  0  0  0  0  0  0  0  0  0
    6.5317   -0.2106   -0.2815 C   0  0  0  0  0  0  0  0  0  0  0  0
    5.9983    0.5833    0.7355 C   0  0  0  0  0  0  0  0  0  0  0  0
    4.6605    0.9849    0.6908 C   0  0  0  0  0  0  0  0  0  0  0  0
    2.2653   -1.8030    0.2534 C   0  0  0  0  0  0  0  0  0  0  0  0
    3.1770   -2.0589    1.2928 C   0  0  0  0  0  0  0  0  0  0  0  0
    4.0731   -3.1245    1.2116 C   0  0  0  0  0  0  0  0  0  0  0  0
    4.0734   -3.9550    0.0861 C   0  0  0  0  0  0  0  0  0  0  0  0
    3.1705   -3.7130   -0.9539 C   0  0  0  0  0  0  0  0  0  0  0  0
    2.2767   -2.6442   -0.8735 C   0  0  0  0  0  0  0  0  0  0  0  0
   -0.6742    1.0026    0.7820 H   0  0  0  0  0  0  0  0  0  0  0  0
   -1.9710   -0.5334   -2.4056 H   0  0  0  0  0  0  0  0  0  0  0  0
   -1.9314   -2.5457   -1.0522 H   0  0  0  0  0  0  0  0  0  0  0  0
   -3.4683   -2.4619   -1.9265 H   0  0  0  0  0  0  0  0  0  0  0  0
   -1.5104    2.9478    0.2689 H   0  0  0  0  0  0  0  0  0  0  0  0
   -1.9881    2.8382   -1.4535 H   0  0  0  0  0  0  0  0  0  0  0  0
   -3.0647    3.6194   -0.2546 H   0  0  0  0  0  0  0  0  0  0  0  0
   -4.1993    2.1782    1.5319 H   0  0  0  0  0  0  0  0  0  0  0  0
   -4.0403    0.3967    1.4710 H   0  0  0  0  0  0  0  0  0  0  0  0
   -2.6620    1.4154    1.9889 H   0  0  0  0  0  0  0  0  0  0  0  0
   -5.9588    1.6407   -1.9329 H   0  0  0  0  0  0  0  0  0  0  0  0
   -5.8581    1.9870   -0.1809 H   0  0  0  0  0  0  0  0  0  0  0  0
   -5.0680    3.0823   -1.3597 H   0  0  0  0  0  0  0  0  0  0  0  0
   -1.8283   -2.4110    1.3685 H   0  0  0  0  0  0  0  0  0  0  0  0
   -3.0148   -2.4726    3.5545 H   0  0  0  0  0  0  0  0  0  0  0  0
   -5.4957   -2.2142    3.6362 H   0  0  0  0  0  0  0  0  0  0  0  0
   -6.7779   -1.9146    1.5164 H   0  0  0  0  0  0  0  0  0  0  0  0
   -5.5863   -1.8582   -0.6639 H   0  0  0  0  0  0  0  0  0  0  0  0
    1.6116    3.3020   -1.4969 H   0  0  0  0  0  0  0  0  0  0  0  0
    0.8075    5.3306   -0.3493 H   0  0  0  0  0  0  0  0  0  0  0  0
    0.6585    5.3939    2.1446 H   0  0  0  0  0  0  0  0  0  0  0  0
    1.3344    3.3850    3.4668 H   0  0  0  0  0  0  0  0  0  0  0  0
    2.1193    1.3511    2.3315 H   0  0  0  0  0  0  0  0  0  0  0  0
    3.7668   -0.5053   -2.2461 H   0  0  0  0  0  0  0  0  0  0  0  0
    6.1293   -1.2069   -2.1622 H   0  0  0  0  0  0  0  0  0  0  0  0
    7.5774   -0.5244   -0.2438 H   0  0  0  0  0  0  0  0  0  0  0  0
    6.6251    0.8984    1.5728 H   0  0  0  0  0  0  0  0  0  0  0  0
    4.2651    1.6072    1.4923 H   0  0  0  0  0  0  0  0  0  0  0  0
    3.1843   -1.4067    2.1693 H   0  0  0  0  0  0  0  0  0  0  0  0
    4.7765   -3.3061    2.0275 H   0  0  0  0  0  0  0  0  0  0  0  0
    4.7768   -4.7884    0.0192 H   0  0  0  0  0  0  0  0  0  0  0  0
    3.1674   -4.3556   -1.8375 H   0  0  0  0  0  0  0  0  0  0  0  0
    1.5963   -2.4565   -1.7063 H   0  0  0  0  0  0  0  0  0  0  0  0
  1 17  1  0  0  0  0
  2  3  2  0  0  0  0
  2  1  1  0  0  0  0
  3 43  1  0  0  0  0
  4  5  1  0  0  0  0
  4  3  1  0  0  0  0
  5 12  1  0  0  0  0
  6  5  1  0  0  0  0
  7  8  1  0  0  0  0
  7  6  1  0  0  0  0
  8 44  1  6  0  0  0
  8 10  1  0  0  0  0
  8  4  1  0  0  0  0
  9  7  2  0  0  0  0
 10 45  1  0  0  0  0
 10 19  1  0  0  0  0
 11 49  1  0  0  0  0
 11  5  1  0  0  0  0
 11 47  1  0  0  0  0
 12 51  1  0  0  0  0
 12 50  1  0  0  0  0
 12 52  1  0  0  0  0
 13 31  1  0  0  0  0
 13 25  1  0  0  0  0
 14 13  1  0  0  0  0
 15 14  2  0  0  0  0
 16  2  1  0  0  0  0
 18  6  1  0  0  0  0
 18 54  1  0  0  0  0
 19 24  2  0  0  0  0
 19 20  1  0  0  0  0
 20 21  2  0  0  0  0
 21 22  1  0  0  0  0
 21 57  1  0  0  0  0
 22 58  1  0  0  0  0
 23 59  1  0  0  0  0
 23 22  2  0  0  0  0
 24 23  1  0  0  0  0
 25 30  2  0  0  0  0
 26 27  2  0  0  0  0
 26 25  1  0  0  0  0
 27 28  1  0  0  0  0
 28 63  1  0  0  0  0
 28 29  2  0  0  0  0
 29 64  1  0  0  0  0
 30 65  1  0  0  0  0
 30 29  1  0  0  0  0
 31 36  2  0  0  0  0
 32 33  2  0  0  0  0
 32 31  1  0  0  0  0
 33 34  1  0  0  0  0
 34 68  1  0  0  0  0
 34 35  2  0  0  0  0
 35 69  1  0  0  0  0
 36 35  1  0  0  0  0
 36 70  1  0  0  0  0
 37  1  1  0  0  0  0
 37 38  2  0  0  0  0
 38 71  1  0  0  0  0
 39 38  1  0  0  0  0
 39 72  1  0  0  0  0
 40 39  2  0  0  0  0
 41 42  2  0  0  0  0
 41 40  1  0  0  0  0
 42 37  1  0  0  0  0
 46 10  1  0  0  0  0
 48 11  1  0  0  0  0
 53 18  1  0  0  0  0
 55 18  1  0  0  0  0
 56 20  1  0  0  0  0
 60 24  1  0  0  0  0
 61 26  1  0  0  0  0
 62 27  1  0  0  0  0
 66 32  1  0  0  0  0
 67 33  1  0  0  0  0
 73 40  1  0  0  0  0
 74 41  1  0  0  0  0
 75 42  1  0  0  0  0
M  RAD  3   1   2  13   2  15   2
M  END
>  <File Format>
g03

$$$$
REDO_f_7_ts1_4.log
 OpenBabel02202016513D
Gaussian sw/gaussian//g16/g16 #p opt=(calcfc,ts,noeigentest) freq b3lyp scrf=(sm
 75 78  0  0  1  0  0  0  0  0999 V2000
    1.3692   -0.6245    0.3522 C   0  0  0  0  0  0  0  0  0  0  0  0
    0.0982   -0.6623   -0.3256 C   0  0  0  0  0  0  0  0  0  0  0  0
   -0.9038    0.2472    0.0259 C   0  0  0  0  0  0  0  0  0  0  0  0
   -2.1146    0.3293   -0.4919 N   0  0  0  0  0  0  0  0  0  0  0  0
   -3.0386    1.4537   -0.1467 C   0  0  0  0  0  0  0  0  0  0  0  0
   -4.1237    1.2099   -1.0978 N   0  0  0  0  0  0  0  0  0  0  0  0
   -3.9581    0.1320   -1.9022 C   0  0  0  0  0  0  0  0  0  0  0  0
   -2.6448   -0.5465   -1.5328 C   0  0  2  0  0  0  0  0  0  0  0  0
   -4.7308   -0.2717   -2.7547 O   0  0  0  0  0  0  0  0  0  0  0  0
   -2.8897   -2.0132   -1.1053 C   0  0  0  0  0  0  0  0  0  0  0  0
   -2.3548    2.7964   -0.4181 C   0  0  0  0  0  0  0  0  0  0  0  0
   -3.5181    1.3469    1.3017 C   0  0  0  0  0  0  0  0  0  0  0  0
    2.3751    0.9080   -0.3771 C   0  0  0  0  0  0  0  0  0  0  0  0
    1.8047    0.8926   -1.6713 N   0  0  0  0  0  0  0  0  0  0  0  0
    0.8828    0.5180   -2.2284 N   0  0  0  0  0  0  0  0  0  0  0  0
   -0.1267   -1.4855   -0.9981 H   0  0  0  0  0  0  0  0  0  0  0  0
    1.3338   -0.2032    1.3582 H   0  0  0  0  0  0  0  0  0  0  0  0
   -5.3135    2.0326   -1.1371 C   0  0  0  0  0  0  0  0  0  0  0  0
   -3.6255   -2.1288    0.2050 C   0  0  0  0  0  0  0  0  0  0  0  0
   -2.9155   -2.3023    1.4027 C   0  0  0  0  0  0  0  0  0  0  0  0
   -3.5821   -2.3338    2.6309 C   0  0  0  0  0  0  0  0  0  0  0  0
   -4.9721   -2.1895    2.6776 C   0  0  0  0  0  0  0  0  0  0  0  0
   -5.6904   -2.0209    1.4889 C   0  0  0  0  0  0  0  0  0  0  0  0
   -5.0219   -1.9916    0.2623 C   0  0  0  0  0  0  0  0  0  0  0  0
    1.9121    2.1680    0.3278 C   0  0  0  0  0  0  0  0  0  0  0  0
    1.5430    3.3063   -0.4072 C   0  0  0  0  0  0  0  0  0  0  0  0
    1.0929    4.4579    0.2425 C   0  0  0  0  0  0  0  0  0  0  0  0
    1.0112    4.4937    1.6363 C   0  0  0  0  0  0  0  0  0  0  0  0
    1.3885    3.3692    2.3761 C   0  0  0  0  0  0  0  0  0  0  0  0
    1.8339    2.2142    1.7304 C   0  0  0  0  0  0  0  0  0  0  0  0
    3.8380    0.5876   -0.3728 C   0  0  0  0  0  0  0  0  0  0  0  0
    4.3858   -0.1990   -1.4015 C   0  0  0  0  0  0  0  0  0  0  0  0
    5.7207   -0.5941   -1.3558 C   0  0  0  0  0  0  0  0  0  0  0  0
    6.5317   -0.2106   -0.2818 C   0  0  0  0  0  0  0  0  0  0  0  0
    5.9984    0.5834    0.7352 C   0  0  0  0  0  0  0  0  0  0  0  0
    4.6606    0.9850    0.6906 C   0  0  0  0  0  0  0  0  0  0  0  0
    2.2653   -1.8030    0.2534 C   0  0  0  0  0  0  0  0  0  0  0  0
    3.1770   -2.0589    1.2928 C   0  0  0  0  0  0  0  0  0  0  0  0
    4.0729   -3.1245    1.2117 C   0  0  0  0  0  0  0  0  0  0  0  0
    4.0734   -3.9550    0.0862 C   0  0  0  0  0  0  0  0  0  0  0  0
    3.1705   -3.7129   -0.9539 C   0  0  0  0  0  0  0  0  0  0  0  0
    2.2767   -2.6442   -0.8735 C   0  0  0  0  0  0  0  0  0  0  0  0
   -0.6742    1.0027    0.7818 H   0  0  0  0  0  0  0  0  0  0  0  0
   -1.9711   -0.5338   -2.4056 H   0  0  0  0  0  0  0  0  0  0  0  0
   -1.9313   -2.5458   -1.0520 H   0  0  0  0  0  0  0  0  0  0  0  0
   -3.4683   -2.4622   -1.9262 H   0  0  0  0  0  0  0  0  0  0  0  0
   -1.5103    2.9479    0.2682 H   0  0  0  0  0  0  0  0  0  0  0  0
   -1.9882    2.8380   -1.4542 H   0  0  0  0  0  0  0  0  0  0  0  0
   -3.0647    3.6194   -0.2553 H   0  0  0  0  0  0  0  0  0  0  0  0
   -4.1993    2.1785    1.5315 H   0  0  0  0  0  0  0  0  0  0  0  0
   -4.0401    0.3970    1.4709 H   0  0  0  0  0  0  0  0  0  0  0  0
   -2.6620    1.4159    1.9886 H   0  0  0  0  0  0  0  0  0  0  0  0
   -5.9588    1.6404   -1.9332 H   0  0  0  0  0  0  0  0  0  0  0  0
   -5.8581    1.9870   -0.1813 H   0  0  0  0  0  0  0  0  0  0  0  0
   -5.0680    3.0821   -1.3602 H   0  0  0  0  0  0  0  0  0  0  0  0
   -1.8282   -2.4108    1.3687 H   0  0  0  0  0  0  0  0  0  0  0  0
   -3.0146   -2.4721    3.5548 H   0  0  0  0  0  0  0  0  0  0  0  0
   -5.4955   -2.2138    3.6366 H   0  0  0  0  0  0  0  0  0  0  0  0
   -6.7778   -1.9144    1.5168 H   0  0  0  0  0  0  0  0  0  0  0  0
   -5.5862   -1.8583   -0.6636 H   0  0  0  0  0  0  0  0  0  0  0  0
    1.6113    3.3021   -1.4967 H   0  0  0  0  0  0  0  0  0  0  0  0
    0.8072    5.3306   -0.3489 H   0  0  0  0  0  0  0  0  0  0  0  0
    0.6584    5.3937    2.1450 H   0  0  0  0  0  0  0  0  0  0  0  0
    1.3346    3.3848    3.4670 H   0  0  0  0  0  0  0  0  0  0  0  0
    2.1195    1.3510    2.3316 H   0  0  0  0  0  0  0  0  0  0  0  0
    3.7666   -0.5054   -2.2462 H   0  0  0  0  0  0  0  0  0  0  0  0
    6.1292   -1.2069   -2.1625 H   0  0  0  0  0  0  0  0  0  0  0  0
    7.5774   -0.5243   -0.2442 H   0  0  0  0  0  0  0  0  0  0  0  0
    6.6253    0.8985    1.5725 H   0  0  0  0  0  0  0  0  0  0  0  0
    4.2653    1.6073    1.4922 H   0  0  0  0  0  0  0  0  0  0  0  0
    3.1842   -1.4067    2.1693 H   0  0  0  0  0  0  0  0  0  0  0  0
    4.7763   -3.3061    2.0277 H   0  0  0  0  0  0  0  0  0  0  0  0
    4.7767   -4.7885    0.0194 H   0  0  0  0  0  0  0  0  0  0  0  0
    3.1675   -4.3556   -1.8375 H   0  0  0  0  0  0  0  0  0  0  0  0
    1.5964   -2.4564   -1.7064 H   0  0  0  0  0  0  0  0  0  0  0  0
  1 17  1  0  0  0  0
  2  3  2  0  0  0  0
  2  1  1  0  0  0  0
  3 43  1  0  0  0  0
  4  5  1  0  0  0  0
  4  3  1  0  0  0  0
  5 12  1  0  0  0  0
  6  5  1  0  0  0  0
  7  8  1  0  0  0  0
  7  6  1  0  0  0  0
  8 44  1  6  0  0  0
  8 10  1  0  0  0  0
  8  4  1  0  0  0  0
  9  7  2  0  0  0  0
 10 45  1  0  0  0  0
 10 19  1  0  0  0  0
 11 49  1  0  0  0  0
 11  5  1  0  0  0  0
 11 47  1  0  0  0  0
 12 51  1  0  0  0  0
 12 50  1  0  0  0  0
 12 52  1  0  0  0  0
 13 31  1  0  0  0  0
 13 25  1  0  0  0  0
 14 13  1  0  0  0  0
 15 14  2  0  0  0  0
 16  2  1  0  0  0  0
 18  6  1  0  0  0  0
 18 54  1  0  0  0  0
 19 24  2  0  0  0  0
 19 20  1  0  0  0  0
 20 21  2  0  0  0  0
 21 22  1  0  0  0  0
 21 57  1  0  0  0  0
 22 58  1  0  0  0  0
 23 59  1  0  0  0  0
 23 22  2  0  0  0  0
 24 23  1  0  0  0  0
 25 30  2  0  0  0  0
 26 27  2  0  0  0  0
 26 25  1  0  0  0  0
 27 28  1  0  0  0  0
 28 63  1  0  0  0  0
 28 29  2  0  0  0  0
 29 64  1  0  0  0  0
 30 65  1  0  0  0  0
 30 29  1  0  0  0  0
 31 36  2  0  0  0  0
 32 33  2  0  0  0  0
 32 31  1  0  0  0  0
 33 34  1  0  0  0  0
 34 68  1  0  0  0  0
 34 35  2  0  0  0  0
 35 69  1  0  0  0  0
 36 35  1  0  0  0  0
 36 70  1  0  0  0  0
 37  1  1  0  0  0  0
 37 38  2  0  0  0  0
 38 71  1  0  0  0  0
 39 38  1  0  0  0  0
 39 72  1  0  0  0  0
 40 39  2  0  0  0  0
 41 42  2  0  0  0  0
 41 40  1  0  0  0  0
 42 37  1  0  0  0  0
 46 10  1  0  0  0  0
 48 11  1  0  0  0  0
 53 18  1  0  0  0  0
 55 18  1  0  0  0  0
 56 20  1  0  0  0  0
 60 24  1  0  0  0  0
 61 26  1  0  0  0  0
 62 27  1  0  0  0  0
 66 32  1  0  0  0  0
 67 33  1  0  0  0  0
 73 40  1  0  0  0  0
 74 41  1  0  0  0  0
 75 42  1  0  0  0  0
M  RAD  3   1   2  13   2  15   2
M  END
>  <File Format>
g03

$$$$
