# Supplementary material for: Predicting Absolute Rate Constants for Huisgen Reactions of Unsaturated Iminium Ions with Diazoalkanes
Source: Angew Chem Int Ed Engl. 2020 May 11;59(30):12527–33. doi: 10.1002/anie.202003029 (PMC7383640; doi:10.1002/anie.202003029)
Supplement: Supplementary file 2 — Supplementary [file ANIE-59-12527-s002.zip › geometries/ts_1a+4_stepwise.sdf]

REDO_f_17_ts1.log
 OpenBabel02202016513D
Gaussian sw/gaussian//g16/g16 #p opt=(calcfc,ts,noeigentest) freq b3lyp scrf=(sm
 75 79  0  0  1  0  0  0  0  0999 V2000
    1.2914   -1.1112   -1.0956 C   0  0  2  0  0  0  0  0  0  0  0  0
    0.0664   -0.2998   -0.9522 C   0  0  0  0  0  0  0  0  0  0  0  0
   -1.1749   -0.8112   -1.1911 C   0  0  0  0  0  0  0  0  0  0  0  0
   -2.3438   -0.1661   -0.9751 N   0  0  0  0  0  0  0  0  0  0  0  0
   -3.6636   -0.8191   -1.1227 C   0  0  0  0  0  0  0  0  0  0  0  0
   -4.5249    0.1606   -0.4492 N   0  0  0  0  0  0  0  0  0  0  0  0
   -3.8810    1.2428    0.0430 C   0  0  0  0  0  0  0  0  0  0  0  0
   -2.4048    1.1143   -0.2962 C   0  0  2  0  0  0  0  0  0  0  0  0
   -4.3992    2.1784    0.6358 O   0  0  0  0  0  0  0  0  0  0  0  0
   -1.8873    2.3200   -1.1310 C   0  0  0  0  0  0  0  0  0  0  0  0
   -3.7087   -2.1642   -0.3904 C   0  0  0  0  0  0  0  0  0  0  0  0
   -4.0317   -0.9650   -2.6010 C   0  0  0  0  0  0  0  0  0  0  0  0
    1.6484   -1.7312    0.4338 C   0  0  0  0  0  0  0  0  0  0  0  0
    2.8144   -2.5656    0.2059 N   0  0  0  0  0  0  0  0  0  0  0  0
    3.6237   -3.2137   -0.1879 N   0  0  0  0  0  0  0  0  0  0  0  0
    0.1800    0.7142   -0.5767 H   0  0  0  0  0  0  0  0  0  0  0  0
    1.0959   -2.0069   -1.6955 H   0  0  0  0  0  0  0  0  0  0  0  0
   -5.9613    0.0119   -0.3233 C   0  0  0  0  0  0  0  0  0  0  0  0
   -0.9791    3.2364   -0.3461 C   0  0  0  0  0  0  0  0  0  0  0  0
   -1.4040    3.7851    0.8764 C   0  0  0  0  0  0  0  0  0  0  0  0
   -0.5511    4.5992    1.6259 C   0  0  0  0  0  0  0  0  0  0  0  0
    0.7412    4.8795    1.1664 C   0  0  0  0  0  0  0  0  0  0  0  0
    1.1704    4.3448   -0.0513 C   0  0  0  0  0  0  0  0  0  0  0  0
    0.3153    3.5286   -0.7997 C   0  0  0  0  0  0  0  0  0  0  0  0
    2.0396   -0.6053    1.3786 C   0  0  0  0  0  0  0  0  0  0  0  0
    1.0248    0.2124    1.8999 C   0  0  0  0  0  0  0  0  0  0  0  0
    1.3503    1.3392    2.6556 C   0  0  0  0  0  0  0  0  0  0  0  0
    2.6871    1.6551    2.9133 C   0  0  0  0  0  0  0  0  0  0  0  0
    3.6982    0.8308    2.4161 C   0  0  0  0  0  0  0  0  0  0  0  0
    3.3778   -0.2905    1.6470 C   0  0  0  0  0  0  0  0  0  0  0  0
    0.5854   -2.7241    0.9237 C   0  0  0  0  0  0  0  0  0  0  0  0
    0.0626   -3.6759    0.0331 C   0  0  0  0  0  0  0  0  0  0  0  0
   -0.8949   -4.5939    0.4628 C   0  0  0  0  0  0  0  0  0  0  0  0
   -1.3354   -4.5783    1.7898 C   0  0  0  0  0  0  0  0  0  0  0  0
   -0.7940   -3.6554    2.6875 C   0  0  0  0  0  0  0  0  0  0  0  0
    0.1722   -2.7398    2.2630 C   0  0  0  0  0  0  0  0  0  0  0  0
    2.4991   -0.4017   -1.6573 C   0  0  0  0  0  0  0  0  0  0  0  0
    3.3170   -1.0653   -2.5866 C   0  0  0  0  0  0  0  0  0  0  0  0
    4.4536   -0.4443   -3.1122 C   0  0  0  0  0  0  0  0  0  0  0  0
    4.7869    0.8530   -2.7142 C   0  0  0  0  0  0  0  0  0  0  0  0
    3.9763    1.5249   -1.7928 C   0  0  0  0  0  0  0  0  0  0  0  0
    2.8417    0.9045   -1.2678 C   0  0  0  0  0  0  0  0  0  0  0  0
   -1.2744   -1.8218   -1.5935 H   0  0  0  0  0  0  0  0  0  0  0  0
   -1.8305    1.0570    0.6461 H   0  0  0  0  0  0  0  0  0  0  0  0
   -2.7538    2.8848   -1.5108 H   0  0  0  0  0  0  0  0  0  0  0  0
   -1.3549    1.9338   -2.0104 H   0  0  0  0  0  0  0  0  0  0  0  0
   -3.0462   -2.8980   -0.8692 H   0  0  0  0  0  0  0  0  0  0  0  0
   -3.3990   -2.0374    0.6572 H   0  0  0  0  0  0  0  0  0  0  0  0
   -4.7287   -2.5747   -0.4137 H   0  0  0  0  0  0  0  0  0  0  0  0
   -5.0334   -1.4052   -2.7166 H   0  0  0  0  0  0  0  0  0  0  0  0
   -4.0128    0.0181   -3.0936 H   0  0  0  0  0  0  0  0  0  0  0  0
   -3.3107   -1.6275   -3.1027 H   0  0  0  0  0  0  0  0  0  0  0  0
   -6.4834    0.8419   -0.8249 H   0  0  0  0  0  0  0  0  0  0  0  0
   -6.2796   -0.9317   -0.7813 H   0  0  0  0  0  0  0  0  0  0  0  0
   -6.2600    0.0079    0.7365 H   0  0  0  0  0  0  0  0  0  0  0  0
   -2.4142    3.5645    1.2319 H   0  0  0  0  0  0  0  0  0  0  0  0
   -0.8967    5.0178    2.5748 H   0  0  0  0  0  0  0  0  0  0  0  0
    1.4090    5.5131    1.7553 H   0  0  0  0  0  0  0  0  0  0  0  0
    2.1767    4.5588   -0.4202 H   0  0  0  0  0  0  0  0  0  0  0  0
    0.6593    3.1066   -1.7472 H   0  0  0  0  0  0  0  0  0  0  0  0
   -0.0210   -0.0181    1.7084 H   0  0  0  0  0  0  0  0  0  0  0  0
    0.5499    1.9763    3.0366 H   0  0  0  0  0  0  0  0  0  0  0  0
    2.9379    2.5403    3.5021 H   0  0  0  0  0  0  0  0  0  0  0  0
    4.7470    1.0626    2.6132 H   0  0  0  0  0  0  0  0  0  0  0  0
    4.1924   -0.8972    1.2483 H   0  0  0  0  0  0  0  0  0  0  0  0
    0.4035   -3.7151   -1.0019 H   0  0  0  0  0  0  0  0  0  0  0  0
   -1.2962   -5.3243   -0.2429 H   0  0  0  0  0  0  0  0  0  0  0  0
   -2.0899   -5.2930    2.1261 H   0  0  0  0  0  0  0  0  0  0  0  0
   -1.1165   -3.6486    3.7309 H   0  0  0  0  0  0  0  0  0  0  0  0
    0.5980   -2.0423    2.9823 H   0  0  0  0  0  0  0  0  0  0  0  0
    3.0528   -2.0769   -2.9074 H   0  0  0  0  0  0  0  0  0  0  0  0
    5.0758   -0.9746   -3.8371 H   0  0  0  0  0  0  0  0  0  0  0  0
    5.6739    1.3422   -3.1240 H   0  0  0  0  0  0  0  0  0  0  0  0
    4.2296    2.5401   -1.4781 H   0  0  0  0  0  0  0  0  0  0  0  0
    2.2245    1.4439   -0.5505 H   0  0  0  0  0  0  0  0  0  0  0  0
  1 17  1  6  0  0  0
  1  2  1  0  0  0  0
  1 13  1  0  0  0  0
  2 16  1  0  0  0  0
  3  4  1  0  0  0  0
  3  2  2  0  0  0  0
  4  8  1  0  0  0  0
  5  4  1  0  0  0  0
  5  6  1  0  0  0  0
  5 11  1  0  0  0  0
  6 18  1  0  0  0  0
  6  7  1  0  0  0  0
  7  9  2  0  0  0  0
  8  7  1  0  0  0  0
  8 44  1  1  0  0  0
 10 19  1  0  0  0  0
 10  8  1  0  0  0  0
 11 48  1  0  0  0  0
 12  5  1  0  0  0  0
 13 31  1  0  0  0  0
 13 25  1  0  0  0  0
 14 13  1  0  0  0  0
 15 14  1  0  0  0  0
 18 55  1  0  0  0  0
 19 20  1  0  0  0  0
 20 56  1  0  0  0  0
 20 21  2  0  0  0  0
 21 57  1  0  0  0  0
 22 21  1  0  0  0  0
 22 58  1  0  0  0  0
 23 22  2  0  0  0  0
 24 19  2  0  0  0  0
 24 23  1  0  0  0  0
 25 30  2  0  0  0  0
 25 26  1  0  0  0  0
 26 27  2  0  0  0  0
 27 28  1  0  0  0  0
 27 62  1  0  0  0  0
 28 63  1  0  0  0  0
 29 64  1  0  0  0  0
 29 28  2  0  0  0  0
 30 29  1  0  0  0  0
 31 36  2  0  0  0  0
 32 33  2  0  0  0  0
 32 31  1  0  0  0  0
 33 34  1  0  0  0  0
 34 68  1  0  0  0  0
 34 35  2  0  0  0  0
 35 69  1  0  0  0  0
 36 35  1  0  0  0  0
 36 70  1  0  0  0  0
 37 42  1  0  0  0  0
 37  1  1  0  0  0  0
 38 37  2  0  0  0  0
 39 40  2  0  0  0  0
 39 38  1  0  0  0  0
 40 41  1  0  0  0  0
 41 74  1  0  0  0  0
 41 42  2  0  0  0  0
 42 75  1  0  0  0  0
 43  3  1  0  0  0  0
 45 10  1  0  0  0  0
 46 10  1  0  0  0  0
 47 11  1  0  0  0  0
 49 11  1  0  0  0  0
 50 12  1  0  0  0  0
 51 12  1  0  0  0  0
 52 12  1  0  0  0  0
 53 18  1  0  0  0  0
 54 18  1  0  0  0  0
 59 23  1  0  0  0  0
 60 24  1  0  0  0  0
 61 26  1  0  0  0  0
 65 30  1  0  0  0  0
 66 32  1  0  0  0  0
 67 33  1  0  0  0  0
 71 38  1  0  0  0  0
 72 39  1  0  0  0  0
 73 40  1  0  0  0  0
M  RAD  2  14   2  15   3
M  END
>  <File Format>
g03

$$$$
REDO_f_7_ts1.log
 OpenBabel02202016513D
Gaussian sw/gaussian//g16/g16 #p opt=(calcfc,ts,noeigentest) freq b3lyp scrf=(sm
 75 79  0  0  1  0  0  0  0  0999 V2000
   -1.5969   -0.5875   -0.8934 C   0  0  2  0  0  0  0  0  0  0  0  0
   -0.3792   -0.4794   -0.0975 C   0  0  0  0  0  0  0  0  0  0  0  0
    0.6795    0.2799   -0.5170 C   0  0  0  0  0  0  0  0  0  0  0  0
    1.8344    0.4799    0.1425 N   0  0  0  0  0  0  0  0  0  0  0  0
    2.8594    1.4392   -0.3394 C   0  0  0  0  0  0  0  0  0  0  0  0
    3.7858    1.4397    0.7970 N   0  0  0  0  0  0  0  0  0  0  0  0
    3.4276    0.6370    1.8280 C   0  0  0  0  0  0  0  0  0  0  0  0
    2.1416   -0.0837    1.4456 C   0  0  2  0  0  0  0  0  0  0  0  0
    4.0380    0.4724    2.8728 O   0  0  0  0  0  0  0  0  0  0  0  0
    2.3504   -1.6180    1.4774 C   0  0  0  0  0  0  0  0  0  0  0  0
    2.2478    2.8298   -0.5407 C   0  0  0  0  0  0  0  0  0  0  0  0
    3.5382    0.9392   -1.6171 C   0  0  0  0  0  0  0  0  0  0  0  0
   -2.6663    0.7840   -0.4243 C   0  0  0  0  0  0  0  0  0  0  0  0
   -3.8018    0.5824   -1.2425 N   0  0  0  0  0  0  0  0  0  0  0  0
   -4.5526    0.2610   -1.9993 N   0  0  0  0  0  0  0  0  0  0  0  0
   -0.3478   -0.9877    0.8637 H   0  0  0  0  0  0  0  0  0  0  0  0
   -1.4246   -0.3447   -1.9461 H   0  0  0  0  0  0  0  0  0  0  0  0
    5.0128    2.2048    0.7979 C   0  0  0  0  0  0  0  0  0  0  0  0
    3.2913   -2.1046    0.4054 C   0  0  0  0  0  0  0  0  0  0  0  0
    2.7893   -2.5907   -0.8113 C   0  0  0  0  0  0  0  0  0  0  0  0
    3.6539   -2.9755   -1.8400 C   0  0  0  0  0  0  0  0  0  0  0  0
    5.0379   -2.8758   -1.6668 C   0  0  0  0  0  0  0  0  0  0  0  0
    5.5499   -2.3966   -0.4563 C   0  0  0  0  0  0  0  0  0  0  0  0
    4.6831   -2.0158    0.5716 C   0  0  0  0  0  0  0  0  0  0  0  0
   -3.0549    0.6235    1.0303 C   0  0  0  0  0  0  0  0  0  0  0  0
   -4.3183    0.1500    1.4107 C   0  0  0  0  0  0  0  0  0  0  0  0
   -4.6100   -0.0860    2.7557 C   0  0  0  0  0  0  0  0  0  0  0  0
   -3.6424    0.1422    3.7363 C   0  0  0  0  0  0  0  0  0  0  0  0
   -2.3832    0.6203    3.3631 C   0  0  0  0  0  0  0  0  0  0  0  0
   -2.0884    0.8639    2.0207 C   0  0  0  0  0  0  0  0  0  0  0  0
   -2.0509    2.1053   -0.8868 C   0  0  0  0  0  0  0  0  0  0  0  0
   -1.9147    3.1970   -0.0190 C   0  0  0  0  0  0  0  0  0  0  0  0
   -1.3426    4.3883   -0.4745 C   0  0  0  0  0  0  0  0  0  0  0  0
   -0.9250    4.5113   -1.8010 C   0  0  0  0  0  0  0  0  0  0  0  0
   -1.0927    3.4372   -2.6808 C   0  0  0  0  0  0  0  0  0  0  0  0
   -1.6536    2.2437   -2.2279 C   0  0  0  0  0  0  0  0  0  0  0  0
   -2.3862   -1.8541   -0.7747 C   0  0  0  0  0  0  0  0  0  0  0  0
   -2.9609   -2.4185   -1.9274 C   0  0  0  0  0  0  0  0  0  0  0  0
   -3.7221   -3.5876   -1.8467 C   0  0  0  0  0  0  0  0  0  0  0  0
   -3.9213   -4.2072   -0.6104 C   0  0  0  0  0  0  0  0  0  0  0  0
   -3.3509   -3.6561    0.5427 C   0  0  0  0  0  0  0  0  0  0  0  0
   -2.5884   -2.4907    0.4626 C   0  0  0  0  0  0  0  0  0  0  0  0
    0.6138    0.7895   -1.4807 H   0  0  0  0  0  0  0  0  0  0  0  0
    1.3540    0.1744    2.1759 H   0  0  0  0  0  0  0  0  0  0  0  0
    1.3790   -2.1201    1.3810 H   0  0  0  0  0  0  0  0  0  0  0  0
    2.7421   -1.8458    2.4802 H   0  0  0  0  0  0  0  0  0  0  0  0
    1.5138    2.8183   -1.3580 H   0  0  0  0  0  0  0  0  0  0  0  0
    1.7490    3.1645    0.3804 H   0  0  0  0  0  0  0  0  0  0  0  0
    3.0289    3.5557   -0.8086 H   0  0  0  0  0  0  0  0  0  0  0  0
    4.2848    1.6672   -1.9663 H   0  0  0  0  0  0  0  0  0  0  0  0
    4.0302   -0.0263   -1.4421 H   0  0  0  0  0  0  0  0  0  0  0  0
    2.7907    0.8183   -2.4144 H   0  0  0  0  0  0  0  0  0  0  0  0
    5.4988    2.0488    1.7694 H   0  0  0  0  0  0  0  0  0  0  0  0
    5.6934    1.8651    0.0013 H   0  0  0  0  0  0  0  0  0  0  0  0
    4.8164    3.2798    0.6648 H   0  0  0  0  0  0  0  0  0  0  0  0
    1.7076   -2.6609   -0.9523 H   0  0  0  0  0  0  0  0  0  0  0  0
    3.2455   -3.3533   -2.7809 H   0  0  0  0  0  0  0  0  0  0  0  0
    5.7156   -3.1752   -2.4703 H   0  0  0  0  0  0  0  0  0  0  0  0
    6.6306   -2.3220   -0.3099 H   0  0  0  0  0  0  0  0  0  0  0  0
    5.0866   -1.6405    1.5148 H   0  0  0  0  0  0  0  0  0  0  0  0
   -5.0925   -0.0485    0.6680 H   0  0  0  0  0  0  0  0  0  0  0  0
   -5.6001   -0.4547    3.0322 H   0  0  0  0  0  0  0  0  0  0  0  0
   -3.8697   -0.0455    4.7881 H   0  0  0  0  0  0  0  0  0  0  0  0
   -1.6198    0.8101    4.1210 H   0  0  0  0  0  0  0  0  0  0  0  0
   -1.1034    1.2368    1.7496 H   0  0  0  0  0  0  0  0  0  0  0  0
   -2.2579    3.1330    1.0117 H   0  0  0  0  0  0  0  0  0  0  0  0
   -1.2337    5.2269    0.2167 H   0  0  0  0  0  0  0  0  0  0  0  0
   -0.4790    5.4443   -2.1526 H   0  0  0  0  0  0  0  0  0  0  0  0
   -0.7868    3.5269   -3.7254 H   0  0  0  0  0  0  0  0  0  0  0  0
   -1.7871    1.4222   -2.9342 H   0  0  0  0  0  0  0  0  0  0  0  0
   -2.7995   -1.9415   -2.8975 H   0  0  0  0  0  0  0  0  0  0  0  0
   -4.1575   -4.0155   -2.7528 H   0  0  0  0  0  0  0  0  0  0  0  0
   -4.5164   -5.1213   -0.5445 H   0  0  0  0  0  0  0  0  0  0  0  0
   -3.5011   -4.1377    1.5119 H   0  0  0  0  0  0  0  0  0  0  0  0
   -2.1522   -2.0727    1.3700 H   0  0  0  0  0  0  0  0  0  0  0  0
  1 17  1  6  0  0  0
  1 37  1  0  0  0  0
  1 13  1  0  0  0  0
  1  2  1  0  0  0  0
  2 16  1  0  0  0  0
  3  2  2  0  0  0  0
  3  4  1  0  0  0  0
  4  8  1  0  0  0  0
  5  4  1  0  0  0  0
  5  6  1  0  0  0  0
  6 18  1  0  0  0  0
  6  7  1  0  0  0  0
  7  9  2  0  0  0  0
  8 10  1  0  0  0  0
  8  7  1  0  0  0  0
  8 44  1  1  0  0  0
 10 46  1  0  0  0  0
 11  5  1  0  0  0  0
 11 48  1  0  0  0  0
 12 51  1  0  0  0  0
 12  5  1  0  0  0  0
 13 25  1  0  0  0  0
 14 13  1  0  0  0  0
 15 14  1  0  0  0  0
 18 53  1  0  0  0  0
 19 24  1  0  0  0  0
 19 10  1  0  0  0  0
 20 19  2  0  0  0  0
 21 22  2  0  0  0  0
 21 20  1  0  0  0  0
 22 23  1  0  0  0  0
 23 59  1  0  0  0  0
 23 24  2  0  0  0  0
 24 60  1  0  0  0  0
 25 26  2  0  0  0  0
 25 30  1  0  0  0  0
 26 27  1  0  0  0  0
 27 62  1  0  0  0  0
 27 28  2  0  0  0  0
 28 63  1  0  0  0  0
 29 28  1  0  0  0  0
 29 64  1  0  0  0  0
 30 29  2  0  0  0  0
 31 13  1  0  0  0  0
 31 32  2  0  0  0  0
 32 66  1  0  0  0  0
 33 32  1  0  0  0  0
 33 67  1  0  0  0  0
 34 33  2  0  0  0  0
 35 36  2  0  0  0  0
 35 34  1  0  0  0  0
 36 31  1  0  0  0  0
 37 42  2  0  0  0  0
 38 39  2  0  0  0  0
 38 37  1  0  0  0  0
 39 40  1  0  0  0  0
 40 73  1  0  0  0  0
 40 41  2  0  0  0  0
 41 74  1  0  0  0  0
 42 41  1  0  0  0  0
 42 75  1  0  0  0  0
 43  3  1  0  0  0  0
 45 10  1  0  0  0  0
 47 11  1  0  0  0  0
 49 11  1  0  0  0  0
 50 12  1  0  0  0  0
 52 12  1  0  0  0  0
 54 18  1  0  0  0  0
 55 18  1  0  0  0  0
 56 20  1  0  0  0  0
 57 21  1  0  0  0  0
 58 22  1  0  0  0  0
 61 26  1  0  0  0  0
 65 30  1  0  0  0  0
 68 34  1  0  0  0  0
 69 35  1  0  0  0  0
 70 36  1  0  0  0  0
 71 38  1  0  0  0  0
 72 39  1  0  0  0  0
M  RAD  2  14   2  15   3
M  END
>  <File Format>
g03

$$$$
REDO_f_7_ts1_rts1.log
 OpenBabel02202016513D
Gaussian sw/gaussian//g16/g16 #p opt=(calcfc,ts,noeigentest) freq b3lyp scrf=(sm
 75 79  0  0  1  0  0  0  0  0999 V2000
   -1.4483    0.4807    0.0407 C   0  0  2  0  0  0  0  0  0  0  0  0
   -0.0983    0.2435   -0.5046 C   0  0  0  0  0  0  0  0  0  0  0  0
    0.8425   -0.4171    0.2278 C   0  0  0  0  0  0  0  0  0  0  0  0
    2.1260   -0.6581   -0.1158 N   0  0  0  0  0  0  0  0  0  0  0  0
    3.0247   -1.4882    0.7227 C   0  0  0  0  0  0  0  0  0  0  0  0
    4.2124   -1.5488   -0.1354 N   0  0  0  0  0  0  0  0  0  0  0  0
    4.0947   -0.9112   -1.3206 C   0  0  0  0  0  0  0  0  0  0  0  0
    2.7277   -0.2403   -1.3689 C   0  0  2  0  0  0  0  0  0  0  0  0
    4.9523   -0.8419   -2.1882 O   0  0  0  0  0  0  0  0  0  0  0  0
    2.8902    1.2886   -1.5624 C   0  0  0  0  0  0  0  0  0  0  0  0
    2.4461   -2.8919    0.9293 C   0  0  0  0  0  0  0  0  0  0  0  0
    3.3355   -0.8060    2.0574 C   0  0  0  0  0  0  0  0  0  0  0  0
   -2.5891   -0.6967   -0.4174 C   0  0  0  0  0  0  0  0  0  0  0  0
   -2.6979   -0.5360   -1.8334 N   0  0  0  0  0  0  0  0  0  0  0  0
   -2.6385   -0.3381   -2.9213 N   0  0  0  0  0  0  0  0  0  0  0  0
    0.1393    0.6416   -1.4906 H   0  0  0  0  0  0  0  0  0  0  0  0
   -1.4512    0.2733    1.1179 H   0  0  0  0  0  0  0  0  0  0  0  0
    5.4391   -2.2207    0.2423 C   0  0  0  0  0  0  0  0  0  0  0  0
    3.5034    1.9666   -0.3640 C   0  0  0  0  0  0  0  0  0  0  0  0
    2.6879    2.5703    0.6050 C   0  0  0  0  0  0  0  0  0  0  0  0
    3.2421    3.1338    1.7579 C   0  0  0  0  0  0  0  0  0  0  0  0
    4.6253    3.0991    1.9605 C   0  0  0  0  0  0  0  0  0  0  0  0
    5.4491    2.5051    0.9984 C   0  0  0  0  0  0  0  0  0  0  0  0
    4.8922    1.9451   -0.1546 C   0  0  0  0  0  0  0  0  0  0  0  0
   -2.0404   -2.1078   -0.1830 C   0  0  0  0  0  0  0  0  0  0  0  0
   -1.0947   -2.6591   -1.0623 C   0  0  0  0  0  0  0  0  0  0  0  0
   -0.5556   -3.9225   -0.8164 C   0  0  0  0  0  0  0  0  0  0  0  0
   -0.9366   -4.6409    0.3194 C   0  0  0  0  0  0  0  0  0  0  0  0
   -1.8732   -4.0929    1.1989 C   0  0  0  0  0  0  0  0  0  0  0  0
   -2.4337   -2.8380    0.9463 C   0  0  0  0  0  0  0  0  0  0  0  0
   -3.9655   -0.4096    0.1832 C   0  0  0  0  0  0  0  0  0  0  0  0
   -5.1277   -0.4405   -0.5979 C   0  0  0  0  0  0  0  0  0  0  0  0
   -6.3740   -0.1875   -0.0197 C   0  0  0  0  0  0  0  0  0  0  0  0
   -6.4730    0.0866    1.3455 C   0  0  0  0  0  0  0  0  0  0  0  0
   -5.3170    0.1046    2.1304 C   0  0  0  0  0  0  0  0  0  0  0  0
   -4.0693   -0.1371    1.5548 C   0  0  0  0  0  0  0  0  0  0  0  0
   -1.9955    1.8683   -0.2137 C   0  0  0  0  0  0  0  0  0  0  0  0
   -2.5437    2.6084    0.8462 C   0  0  0  0  0  0  0  0  0  0  0  0
   -3.0444    3.8952    0.6395 C   0  0  0  0  0  0  0  0  0  0  0  0
   -3.0097    4.4654   -0.6361 C   0  0  0  0  0  0  0  0  0  0  0  0
   -2.4514    3.7467   -1.6969 C   0  0  0  0  0  0  0  0  0  0  0  0
   -1.9401    2.4639   -1.4863 C   0  0  0  0  0  0  0  0  0  0  0  0
    0.5583   -0.7938    1.2146 H   0  0  0  0  0  0  0  0  0  0  0  0
    2.1616   -0.6411   -2.2296 H   0  0  0  0  0  0  0  0  0  0  0  0
    1.9150    1.7370   -1.7912 H   0  0  0  0  0  0  0  0  0  0  0  0
    3.5262    1.4102   -2.4523 H   0  0  0  0  0  0  0  0  0  0  0  0
    1.5195   -2.8532    1.5188 H   0  0  0  0  0  0  0  0  0  0  0  0
    2.2289   -3.3580   -0.0416 H   0  0  0  0  0  0  0  0  0  0  0  0
    3.1622   -3.5240    1.4750 H   0  0  0  0  0  0  0  0  0  0  0  0
    4.0302   -1.4203    2.6492 H   0  0  0  0  0  0  0  0  0  0  0  0
    3.7825    0.1822    1.8897 H   0  0  0  0  0  0  0  0  0  0  0  0
    2.4136   -0.6871    2.6455 H   0  0  0  0  0  0  0  0  0  0  0  0
    6.2745   -1.5040    0.2864 H   0  0  0  0  0  0  0  0  0  0  0  0
    5.3228   -2.6830    1.2293 H   0  0  0  0  0  0  0  0  0  0  0  0
    5.6947   -3.0043   -0.4876 H   0  0  0  0  0  0  0  0  0  0  0  0
    1.6059    2.5914    0.4539 H   0  0  0  0  0  0  0  0  0  0  0  0
    2.5911    3.6008    2.5016 H   0  0  0  0  0  0  0  0  0  0  0  0
    5.0608    3.5378    2.8619 H   0  0  0  0  0  0  0  0  0  0  0  0
    6.5320    2.4801    1.1452 H   0  0  0  0  0  0  0  0  0  0  0  0
    5.5396    1.4818   -0.9028 H   0  0  0  0  0  0  0  0  0  0  0  0
   -0.7715   -2.1210   -1.9534 H   0  0  0  0  0  0  0  0  0  0  0  0
    0.1687   -4.3418   -1.5177 H   0  0  0  0  0  0  0  0  0  0  0  0
   -0.5093   -5.6269    0.5148 H   0  0  0  0  0  0  0  0  0  0  0  0
   -2.1852   -4.6473    2.0868 H   0  0  0  0  0  0  0  0  0  0  0  0
   -3.1777   -2.4417    1.6345 H   0  0  0  0  0  0  0  0  0  0  0  0
   -5.0837   -0.6696   -1.6644 H   0  0  0  0  0  0  0  0  0  0  0  0
   -7.2692   -0.2102   -0.6448 H   0  0  0  0  0  0  0  0  0  0  0  0
   -7.4475    0.2832    1.7980 H   0  0  0  0  0  0  0  0  0  0  0  0
   -5.3807    0.3131    3.2006 H   0  0  0  0  0  0  0  0  0  0  0  0
   -3.1814   -0.1158    2.1856 H   0  0  0  0  0  0  0  0  0  0  0  0
   -2.5684    2.1743    1.8468 H   0  0  0  0  0  0  0  0  0  0  0  0
   -3.4629    4.4540    1.4800 H   0  0  0  0  0  0  0  0  0  0  0  0
   -3.4051    5.4706   -0.8004 H   0  0  0  0  0  0  0  0  0  0  0  0
   -2.4016    4.1895   -2.6945 H   0  0  0  0  0  0  0  0  0  0  0  0
   -1.4808    1.9415   -2.3275 H   0  0  0  0  0  0  0  0  0  0  0  0
  1 17  1  1  0  0  0
  2  1  1  0  0  0  0
  2  3  2  0  0  0  0
  3 43  1  0  0  0  0
  4  3  1  0  0  0  0
  4  5  1  0  0  0  0
  5 11  1  0  0  0  0
  5 12  1  0  0  0  0
  6 18  1  0  0  0  0
  6  5  1  0  0  0  0
  7  6  1  0  0  0  0
  8 44  1  6  0  0  0
  8  7  1  0  0  0  0
  8  4  1  0  0  0  0
  9  7  2  0  0  0  0
 10  8  1  0  0  0  0
 10 19  1  0  0  0  0
 11 49  1  0  0  0  0
 11 47  1  0  0  0  0
 12 52  1  0  0  0  0
 12 50  1  0  0  0  0
 13 25  1  0  0  0  0
 13  1  1  0  0  0  0
 13 31  1  0  0  0  0
 14 13  1  0  0  0  0
 15 14  1  0  0  0  0
 16  2  1  0  0  0  0
 18 53  1  0  0  0  0
 18 54  1  0  0  0  0
 19 24  2  0  0  0  0
 19 20  1  0  0  0  0
 20 21  2  0  0  0  0
 21 22  1  0  0  0  0
 21 57  1  0  0  0  0
 22 58  1  0  0  0  0
 23 59  1  0  0  0  0
 23 22  2  0  0  0  0
 24 23  1  0  0  0  0
 25 30  2  0  0  0  0
 26 27  2  0  0  0  0
 26 25  1  0  0  0  0
 27 28  1  0  0  0  0
 28 63  1  0  0  0  0
 28 29  2  0  0  0  0
 29 64  1  0  0  0  0
 30 29  1  0  0  0  0
 30 65  1  0  0  0  0
 31 36  2  0  0  0  0
 32 33  2  0  0  0  0
 32 31  1  0  0  0  0
 33 34  1  0  0  0  0
 34 68  1  0  0  0  0
 34 35  2  0  0  0  0
 35 69  1  0  0  0  0
 36 35  1  0  0  0  0
 36 70  1  0  0  0  0
 37  1  1  0  0  0  0
 37 38  2  0  0  0  0
 38 71  1  0  0  0  0
 39 38  1  0  0  0  0
 39 72  1  0  0  0  0
 40 39  2  0  0  0  0
 41 42  2  0  0  0  0
 41 40  1  0  0  0  0
 42 37  1  0  0  0  0
 45 10  1  0  0  0  0
 46 10  1  0  0  0  0
 48 11  1  0  0  0  0
 51 12  1  0  0  0  0
 55 18  1  0  0  0  0
 56 20  1  0  0  0  0
 60 24  1  0  0  0  0
 61 26  1  0  0  0  0
 62 27  1  0  0  0  0
 66 32  1  0  0  0  0
 67 33  1  0  0  0  0
 73 40  1  0  0  0  0
 74 41  1  0  0  0  0
 75 42  1  0  0  0  0
M  RAD  2  14   2  15   3
M  END
>  <File Format>
g03

$$$$
