# Supplementary material for: Predicting Absolute Rate Constants for Huisgen Reactions of Unsaturated Iminium Ions with Diazoalkanes
Source: Angew Chem Int Ed Engl. 2020 May 11;59(30):12527–33. doi: 10.1002/anie.202003029 (PMC7383640; doi:10.1002/anie.202003029)
Supplement: Supplementary file 2 — Supplementary [file ANIE-59-12527-s002.zip › geometries/ts_a_to_c.sdf]

f_17_cp_ts1.log
 OpenBabel02202016523D
Gaussian sw/gaussian//g16/g16 #p opt=(calcfc,ts,noeigentest) freq b3lyp scrf=(sm
 75 79  0  0  1  0  0  0  0  0999 V2000
    1.7711    0.4362    1.0826 C   0  0  2  0  0  0  0  0  0  0  0  0
    0.3054    0.3390    0.8054 C   0  0  0  0  0  0  0  0  0  0  0  0
   -0.5751    1.3189    1.1367 C   0  0  0  0  0  0  0  0  0  0  0  0
   -1.9110    1.2945    0.9031 N   0  0  0  0  0  0  0  0  0  0  0  0
   -2.7994    2.4455    1.1640 C   0  0  0  0  0  0  0  0  0  0  0  0
   -3.9985    2.0331    0.4259 N   0  0  0  0  0  0  0  0  0  0  0  0
   -3.9156    0.8114   -0.1635 C   0  0  0  0  0  0  0  0  0  0  0  0
   -2.5617    0.2154    0.1893 C   0  0  2  0  0  0  0  0  0  0  0  0
   -4.7837    0.2680   -0.8278 O   0  0  0  0  0  0  0  0  0  0  0  0
   -2.7106   -1.0897    1.0179 C   0  0  0  0  0  0  0  0  0  0  0  0
   -2.2279    3.7439    0.5847 C   0  0  0  0  0  0  0  0  0  0  0  0
   -3.0863    2.5851    2.6632 C   0  0  0  0  0  0  0  0  0  0  0  0
    2.4722    0.6713   -0.3326 C   0  0  0  0  0  0  0  0  0  0  0  0
    4.0259    0.7559    0.0191 N   0  0  0  0  0  0  0  0  0  0  0  0
    5.0242    1.0176    0.4090 N   0  0  0  0  0  0  0  0  0  0  0  0
   -0.0420   -0.5645    0.3115 H   0  0  0  0  0  0  0  0  0  0  0  0
    1.9741    1.3303    1.6831 H   0  0  0  0  0  0  0  0  0  0  0  0
   -5.1813    2.8593    0.3348 C   0  0  0  0  0  0  0  0  0  0  0  0
   -2.9212   -2.3125    0.1598 C   0  0  0  0  0  0  0  0  0  0  0  0
   -4.1997   -2.8491   -0.0491 C   0  0  0  0  0  0  0  0  0  0  0  0
   -4.3811   -3.9676   -0.8679 C   0  0  0  0  0  0  0  0  0  0  0  0
   -3.2848   -4.5650   -1.4981 C   0  0  0  0  0  0  0  0  0  0  0  0
   -2.0046   -4.0365   -1.3017 C   0  0  0  0  0  0  0  0  0  0  0  0
   -1.8275   -2.9215   -0.4786 C   0  0  0  0  0  0  0  0  0  0  0  0
    2.3405   -0.5284   -1.2494 C   0  0  0  0  0  0  0  0  0  0  0  0
    1.1836   -0.6323   -2.0375 C   0  0  0  0  0  0  0  0  0  0  0  0
    0.9545   -1.7803   -2.7972 C   0  0  0  0  0  0  0  0  0  0  0  0
    1.8816   -2.8267   -2.7915 C   0  0  0  0  0  0  0  0  0  0  0  0
    3.0424   -2.7179   -2.0226 C   0  0  0  0  0  0  0  0  0  0  0  0
    3.2680   -1.5778   -1.2480 C   0  0  0  0  0  0  0  0  0  0  0  0
    2.2522    2.0337   -0.9693 C   0  0  0  0  0  0  0  0  0  0  0  0
    1.9426    3.1608   -0.1894 C   0  0  0  0  0  0  0  0  0  0  0  0
    1.7651    4.4055   -0.7913 C   0  0  0  0  0  0  0  0  0  0  0  0
    1.9155    4.5465   -2.1748 C   0  0  0  0  0  0  0  0  0  0  0  0
    2.2620    3.4383   -2.9520 C   0  0  0  0  0  0  0  0  0  0  0  0
    2.4365    2.1900   -2.3539 C   0  0  0  0  0  0  0  0  0  0  0  0
    2.3558   -0.7539    1.8244 C   0  0  0  0  0  0  0  0  0  0  0  0
    3.3355   -0.5406    2.8065 C   0  0  0  0  0  0  0  0  0  0  0  0
    3.9044   -1.6151    3.4961 C   0  0  0  0  0  0  0  0  0  0  0  0
    3.4943   -2.9211    3.2148 C   0  0  0  0  0  0  0  0  0  0  0  0
    2.5095   -3.1438    2.2467 C   0  0  0  0  0  0  0  0  0  0  0  0
    1.9433   -2.0692    1.5584 C   0  0  0  0  0  0  0  0  0  0  0  0
   -0.2166    2.2190    1.6416 H   0  0  0  0  0  0  0  0  0  0  0  0
   -2.0118   -0.0126   -0.7411 H   0  0  0  0  0  0  0  0  0  0  0  0
   -3.5401   -0.9649    1.7298 H   0  0  0  0  0  0  0  0  0  0  0  0
   -1.7923   -1.2110    1.6097 H   0  0  0  0  0  0  0  0  0  0  0  0
   -1.3154    4.0425    1.1193 H   0  0  0  0  0  0  0  0  0  0  0  0
   -1.9923    3.6163   -0.4821 H   0  0  0  0  0  0  0  0  0  0  0  0
   -2.9543    4.5617    0.6962 H   0  0  0  0  0  0  0  0  0  0  0  0
   -3.7669    3.4265    2.8606 H   0  0  0  0  0  0  0  0  0  0  0  0
   -3.5378    1.6602    3.0512 H   0  0  0  0  0  0  0  0  0  0  0  0
   -2.1484    2.7746    3.2062 H   0  0  0  0  0  0  0  0  0  0  0  0
   -5.9514    2.2770   -0.1874 H   0  0  0  0  0  0  0  0  0  0  0  0
   -5.5546    3.1314    1.3342 H   0  0  0  0  0  0  0  0  0  0  0  0
   -4.9895    3.7829   -0.2346 H   0  0  0  0  0  0  0  0  0  0  0  0
   -5.0611   -2.3773    0.4284 H   0  0  0  0  0  0  0  0  0  0  0  0
   -5.3853   -4.3732   -1.0165 H   0  0  0  0  0  0  0  0  0  0  0  0
   -3.4272   -5.4390   -2.1387 H   0  0  0  0  0  0  0  0  0  0  0  0
   -1.1394   -4.4953   -1.7872 H   0  0  0  0  0  0  0  0  0  0  0  0
   -0.8231   -2.5173   -0.3287 H   0  0  0  0  0  0  0  0  0  0  0  0
    0.4580    0.1801   -2.0545 H   0  0  0  0  0  0  0  0  0  0  0  0
    0.0445   -1.8533   -3.3962 H   0  0  0  0  0  0  0  0  0  0  0  0
    1.7010   -3.7223   -3.3902 H   0  0  0  0  0  0  0  0  0  0  0  0
    3.7767   -3.5261   -2.0140 H   0  0  0  0  0  0  0  0  0  0  0  0
    4.1703   -1.5288   -0.6366 H   0  0  0  0  0  0  0  0  0  0  0  0
    1.8440    3.0831    0.8919 H   0  0  0  0  0  0  0  0  0  0  0  0
    1.5123    5.2706   -0.1746 H   0  0  0  0  0  0  0  0  0  0  0  0
    1.7741    5.5228   -2.6442 H   0  0  0  0  0  0  0  0  0  0  0  0
    2.4005    3.5432   -4.0302 H   0  0  0  0  0  0  0  0  0  0  0  0
    2.7161    1.3359   -2.9697 H   0  0  0  0  0  0  0  0  0  0  0  0
    3.6547    0.4799    3.0377 H   0  0  0  0  0  0  0  0  0  0  0  0
    4.6643   -1.4296    4.2589 H   0  0  0  0  0  0  0  0  0  0  0  0
    3.9352   -3.7634    3.7534 H   0  0  0  0  0  0  0  0  0  0  0  0
    2.1778   -4.1611    2.0257 H   0  0  0  0  0  0  0  0  0  0  0  0
    1.1758   -2.2614    0.8088 H   0  0  0  0  0  0  0  0  0  0  0  0
  1 17  1  1  0  0  0
  1 37  1  0  0  0  0
  2  1  1  0  0  0  0
  2  3  2  0  0  0  0
  3 43  1  0  0  0  0
  4  3  1  0  0  0  0
  4  5  1  0  0  0  0
  5 12  1  0  0  0  0
  6  5  1  0  0  0  0
  7  8  1  0  0  0  0
  7  6  1  0  0  0  0
  8 44  1  6  0  0  0
  8  4  1  0  0  0  0
  8 10  1  0  0  0  0
  9  7  2  0  0  0  0
 10 46  1  0  0  0  0
 10 45  1  0  0  0  0
 11 49  1  0  0  0  0
 11 47  1  0  0  0  0
 11  5  1  0  0  0  0
 12 50  1  0  0  0  0
 12 51  1  0  0  0  0
 12 52  1  0  0  0  0
 13 14  1  0  0  0  0
 13  1  1  0  0  0  0
 14 15  1  0  0  0  0
 16  2  1  0  0  0  0
 18  6  1  0  0  0  0
 18 54  1  0  0  0  0
 19 10  1  0  0  0  0
 20 19  1  0  0  0  0
 20 56  1  0  0  0  0
 21 20  2  0  0  0  0
 22 23  2  0  0  0  0
 22 21  1  0  0  0  0
 23 24  1  0  0  0  0
 24 60  1  0  0  0  0
 24 19  2  0  0  0  0
 25 30  1  0  0  0  0
 25 13  1  0  0  0  0
 26 25  2  0  0  0  0
 27 28  2  0  0  0  0
 27 26  1  0  0  0  0
 28 29  1  0  0  0  0
 29 64  1  0  0  0  0
 29 30  2  0  0  0  0
 30 65  1  0  0  0  0
 31 13  1  0  0  0  0
 31 32  2  0  0  0  0
 32 66  1  0  0  0  0
 33 32  1  0  0  0  0
 33 67  1  0  0  0  0
 34 33  2  0  0  0  0
 35 36  2  0  0  0  0
 35 34  1  0  0  0  0
 36 31  1  0  0  0  0
 37 38  1  0  0  0  0
 38 71  1  0  0  0  0
 38 39  2  0  0  0  0
 39 72  1  0  0  0  0
 40 39  1  0  0  0  0
 40 73  1  0  0  0  0
 41 40  2  0  0  0  0
 42 37  2  0  0  0  0
 42 41  1  0  0  0  0
 48 11  1  0  0  0  0
 53 18  1  0  0  0  0
 55 18  1  0  0  0  0
 57 21  1  0  0  0  0
 58 22  1  0  0  0  0
 59 23  1  0  0  0  0
 61 26  1  0  0  0  0
 62 27  1  0  0  0  0
 63 28  1  0  0  0  0
 68 34  1  0  0  0  0
 69 35  1  0  0  0  0
 70 36  1  0  0  0  0
 74 41  1  0  0  0  0
 75 42  1  0  0  0  0
M  RAD  2  14   2  15   3
M  END
>  <File Format>
g03

$$$$
f_7_cp_ts1.log
 OpenBabel02202016523D
Gaussian sw/gaussian//g16/g16 #p opt=(calcfc,ts,noeigentest) freq b3lyp scrf=(sm
 75 79  0  0  1  0  0  0  0  0999 V2000
   -1.5932   -0.5580   -0.8598 C   0  0  2  0  0  0  0  0  0  0  0  0
   -0.3466   -0.3716   -0.0562 C   0  0  0  0  0  0  0  0  0  0  0  0
    0.7114    0.3420   -0.5255 C   0  0  0  0  0  0  0  0  0  0  0  0
    1.8776    0.5800    0.1179 N   0  0  0  0  0  0  0  0  0  0  0  0
    2.8744    1.5449   -0.3998 C   0  0  0  0  0  0  0  0  0  0  0  0
    3.8117    1.5985    0.7265 N   0  0  0  0  0  0  0  0  0  0  0  0
    3.4752    0.8233    1.7858 C   0  0  0  0  0  0  0  0  0  0  0  0
    2.1928    0.0780    1.4404 C   0  0  2  0  0  0  0  0  0  0  0  0
    4.0989    0.7011    2.8291 O   0  0  0  0  0  0  0  0  0  0  0  0
    2.4103   -1.4529    1.5341 C   0  0  0  0  0  0  0  0  0  0  0  0
    2.2351    2.9184   -0.6378 C   0  0  0  0  0  0  0  0  0  0  0  0
    3.5548    1.0218   -1.6679 C   0  0  0  0  0  0  0  0  0  0  0  0
   -2.5952    0.6096   -0.4048 C   0  0  0  0  0  0  0  0  0  0  0  0
   -3.8901    0.3385   -1.3019 N   0  0  0  0  0  0  0  0  0  0  0  0
   -4.5392    0.1166   -2.1675 N   0  0  0  0  0  0  0  0  0  0  0  0
   -0.3279   -0.7976    0.9445 H   0  0  0  0  0  0  0  0  0  0  0  0
   -1.3822   -0.3724   -1.9186 H   0  0  0  0  0  0  0  0  0  0  0  0
    5.0219    2.3883    0.6938 C   0  0  0  0  0  0  0  0  0  0  0  0
    3.3396   -1.9723    0.4674 C   0  0  0  0  0  0  0  0  0  0  0  0
    2.8248   -2.5005   -0.7263 C   0  0  0  0  0  0  0  0  0  0  0  0
    3.6777   -2.9107   -1.7549 C   0  0  0  0  0  0  0  0  0  0  0  0
    5.0633   -2.7951   -1.6054 C   0  0  0  0  0  0  0  0  0  0  0  0
    5.5883   -2.2745   -0.4178 C   0  0  0  0  0  0  0  0  0  0  0  0
    4.7330   -1.8679    0.6099 C   0  0  0  0  0  0  0  0  0  0  0  0
   -3.0587    0.4602    1.0281 C   0  0  0  0  0  0  0  0  0  0  0  0
   -4.2522   -0.1892    1.3668 C   0  0  0  0  0  0  0  0  0  0  0  0
   -4.5884   -0.3970    2.7064 C   0  0  0  0  0  0  0  0  0  0  0  0
   -3.7294    0.0307    3.7206 C   0  0  0  0  0  0  0  0  0  0  0  0
   -2.5382    0.6823    3.3878 C   0  0  0  0  0  0  0  0  0  0  0  0
   -2.2042    0.9030    2.0508 C   0  0  0  0  0  0  0  0  0  0  0  0
   -2.2087    2.0081   -0.8598 C   0  0  0  0  0  0  0  0  0  0  0  0
   -2.5409    3.1270   -0.0788 C   0  0  0  0  0  0  0  0  0  0  0  0
   -2.1901    4.4107   -0.5007 C   0  0  0  0  0  0  0  0  0  0  0  0
   -1.5265    4.5954   -1.7155 C   0  0  0  0  0  0  0  0  0  0  0  0
   -1.2288    3.4893   -2.5188 C   0  0  0  0  0  0  0  0  0  0  0  0
   -1.5724    2.2063   -2.0983 C   0  0  0  0  0  0  0  0  0  0  0  0
   -2.2223   -1.9329   -0.7515 C   0  0  0  0  0  0  0  0  0  0  0  0
   -2.7110   -2.5547   -1.9110 C   0  0  0  0  0  0  0  0  0  0  0  0
   -3.3131   -3.8144   -1.8501 C   0  0  0  0  0  0  0  0  0  0  0  0
   -3.4317   -4.4725   -0.6230 C   0  0  0  0  0  0  0  0  0  0  0  0
   -2.9400   -3.8661    0.5374 C   0  0  0  0  0  0  0  0  0  0  0  0
   -2.3386   -2.6074    0.4748 C   0  0  0  0  0  0  0  0  0  0  0  0
    0.6551    0.7807   -1.5238 H   0  0  0  0  0  0  0  0  0  0  0  0
    1.4102    0.3612    2.1682 H   0  0  0  0  0  0  0  0  0  0  0  0
    1.4405   -1.9634    1.4690 H   0  0  0  0  0  0  0  0  0  0  0  0
    2.8169   -1.6404    2.5393 H   0  0  0  0  0  0  0  0  0  0  0  0
    1.4888    2.8635   -1.4427 H   0  0  0  0  0  0  0  0  0  0  0  0
    1.7402    3.2730    0.2786 H   0  0  0  0  0  0  0  0  0  0  0  0
    2.9968    3.6514   -0.9401 H   0  0  0  0  0  0  0  0  0  0  0  0
    4.2886    1.7502   -2.0428 H   0  0  0  0  0  0  0  0  0  0  0  0
    4.0618    0.0688   -1.4682 H   0  0  0  0  0  0  0  0  0  0  0  0
    2.8053    0.8667   -2.4577 H   0  0  0  0  0  0  0  0  0  0  0  0
    5.5256    2.2613    1.6606 H   0  0  0  0  0  0  0  0  0  0  0  0
    5.6978    2.0484   -0.1067 H   0  0  0  0  0  0  0  0  0  0  0  0
    4.8015    3.4567    0.5439 H   0  0  0  0  0  0  0  0  0  0  0  0
    1.7420   -2.5836   -0.8498 H   0  0  0  0  0  0  0  0  0  0  0  0
    3.2588   -3.3208   -2.6776 H   0  0  0  0  0  0  0  0  0  0  0  0
    5.7319   -3.1141   -2.4089 H   0  0  0  0  0  0  0  0  0  0  0  0
    6.6703   -2.1866   -0.2896 H   0  0  0  0  0  0  0  0  0  0  0  0
    5.1472   -1.4588    1.5343 H   0  0  0  0  0  0  0  0  0  0  0  0
   -4.9327   -0.5527    0.5950 H   0  0  0  0  0  0  0  0  0  0  0  0
   -5.5244   -0.9032    2.9519 H   0  0  0  0  0  0  0  0  0  0  0  0
   -3.9898   -0.1366    4.7682 H   0  0  0  0  0  0  0  0  0  0  0  0
   -1.8629    1.0298    4.1729 H   0  0  0  0  0  0  0  0  0  0  0  0
   -1.2789    1.4213    1.8042 H   0  0  0  0  0  0  0  0  0  0  0  0
   -3.0726    3.0024    0.8632 H   0  0  0  0  0  0  0  0  0  0  0  0
   -2.4447    5.2698    0.1237 H   0  0  0  0  0  0  0  0  0  0  0  0
   -1.2519    5.6006   -2.0434 H   0  0  0  0  0  0  0  0  0  0  0  0
   -0.7283    3.6259   -3.4797 H   0  0  0  0  0  0  0  0  0  0  0  0
   -1.3452    1.3634   -2.7506 H   0  0  0  0  0  0  0  0  0  0  0  0
   -2.6125   -2.0485   -2.8751 H   0  0  0  0  0  0  0  0  0  0  0  0
   -3.6848   -4.2835   -2.7642 H   0  0  0  0  0  0  0  0  0  0  0  0
   -3.9002   -5.4583   -0.5711 H   0  0  0  0  0  0  0  0  0  0  0  0
   -3.0242   -4.3763    1.4999 H   0  0  0  0  0  0  0  0  0  0  0  0
   -1.9630   -2.1522    1.3914 H   0  0  0  0  0  0  0  0  0  0  0  0
  1 17  1  6  0  0  0
  1 37  1  0  0  0  0
  1 13  1  0  0  0  0
  1  2  1  0  0  0  0
  2 16  1  0  0  0  0
  3  2  2  0  0  0  0
  3  4  1  0  0  0  0
  4  8  1  0  0  0  0
  5  4  1  0  0  0  0
  5  6  1  0  0  0  0
  6  7  1  0  0  0  0
  7  9  2  0  0  0  0
  8 10  1  0  0  0  0
  8  7  1  0  0  0  0
  8 44  1  1  0  0  0
 10 46  1  0  0  0  0
 11  5  1  0  0  0  0
 11 48  1  0  0  0  0
 12 51  1  0  0  0  0
 12  5  1  0  0  0  0
 13 25  1  0  0  0  0
 14 13  1  0  0  0  0
 15 14  1  0  0  0  0
 18  6  1  0  0  0  0
 18 53  1  0  0  0  0
 19 24  1  0  0  0  0
 19 10  1  0  0  0  0
 20 19  2  0  0  0  0
 21 22  2  0  0  0  0
 21 20  1  0  0  0  0
 22 23  1  0  0  0  0
 23 59  1  0  0  0  0
 23 24  2  0  0  0  0
 24 60  1  0  0  0  0
 25 26  2  0  0  0  0
 25 30  1  0  0  0  0
 26 27  1  0  0  0  0
 27 62  1  0  0  0  0
 27 28  2  0  0  0  0
 28 63  1  0  0  0  0
 29 28  1  0  0  0  0
 29 64  1  0  0  0  0
 30 29  2  0  0  0  0
 31 13  1  0  0  0  0
 31 32  2  0  0  0  0
 32 66  1  0  0  0  0
 33 32  1  0  0  0  0
 33 67  1  0  0  0  0
 34 33  2  0  0  0  0
 35 36  2  0  0  0  0
 35 34  1  0  0  0  0
 36 31  1  0  0  0  0
 37 42  2  0  0  0  0
 38 39  2  0  0  0  0
 38 37  1  0  0  0  0
 39 40  1  0  0  0  0
 40 73  1  0  0  0  0
 40 41  2  0  0  0  0
 41 74  1  0  0  0  0
 42 41  1  0  0  0  0
 42 75  1  0  0  0  0
 43  3  1  0  0  0  0
 45 10  1  0  0  0  0
 47 11  1  0  0  0  0
 49 11  1  0  0  0  0
 50 12  1  0  0  0  0
 52 12  1  0  0  0  0
 54 18  1  0  0  0  0
 55 18  1  0  0  0  0
 56 20  1  0  0  0  0
 57 21  1  0  0  0  0
 58 22  1  0  0  0  0
 61 26  1  0  0  0  0
 65 30  1  0  0  0  0
 68 34  1  0  0  0  0
 69 35  1  0  0  0  0
 70 36  1  0  0  0  0
 71 38  1  0  0  0  0
 72 39  1  0  0  0  0
M  RAD  2  14   2  15   3
M  END
>  <File Format>
g03

$$$$
