# Supplementary material for: Predicting Absolute Rate Constants for Huisgen Reactions of Unsaturated Iminium Ions with Diazoalkanes
Source: Angew Chem Int Ed Engl. 2020 May 11;59(30):12527–33. doi: 10.1002/anie.202003029 (PMC7383640; doi:10.1002/anie.202003029)
Supplement: Supplementary file 2 — Supplementary [file ANIE-59-12527-s002.zip › geometries/ts_a_to_cis_c.sdf]

REDO_f_17_rot_fr_ts1.log
 OpenBabel02242008473D
Gaussian sw/gaussian//g16/g16 #p opt=(calcfc,ts,noeigentest) freq b3lyp scrf=(sm
 75 79  0  0  1  0  0  0  0  0999 V2000
    1.8028   -0.4101   -1.1813 C   0  0  2  0  0  0  0  0  0  0  0  0
    0.4391    0.1836   -1.0063 C   0  0  0  0  0  0  0  0  0  0  0  0
    0.1870    1.4388   -0.5470 C   0  0  0  0  0  0  0  0  0  0  0  0
   -1.0337    1.9817   -0.3337 N   0  0  0  0  0  0  0  0  0  0  0  0
   -1.2164    3.4012    0.0362 C   0  0  0  0  0  0  0  0  0  0  0  0
   -2.6721    3.5254   -0.0828 N   0  0  0  0  0  0  0  0  0  0  0  0
   -3.3172    2.3818   -0.4345 C   0  0  0  0  0  0  0  0  0  0  0  0
   -2.2828    1.2686   -0.5102 C   0  0  2  0  0  0  0  0  0  0  0  0
   -4.5180    2.2534   -0.6104 O   0  0  0  0  0  0  0  0  0  0  0  0
   -2.5355    0.1943    0.5831 C   0  0  0  0  0  0  0  0  0  0  0  0
   -0.5085    4.3348   -0.9508 C   0  0  0  0  0  0  0  0  0  0  0  0
   -0.7460    3.6497    1.4744 C   0  0  0  0  0  0  0  0  0  0  0  0
    1.9635   -1.5032   -0.0113 C   0  0  0  0  0  0  0  0  0  0  0  0
    3.3119   -2.2305   -0.4462 N   0  0  0  0  0  0  0  0  0  0  0  0
    4.0792   -2.6684   -1.1106 N   0  0  0  0  0  0  0  0  0  0  0  0
   -0.3889   -0.4845   -1.2420 H   0  0  0  0  0  0  0  0  0  0  0  0
    1.7983   -1.0017   -2.1060 H   0  0  0  0  0  0  0  0  0  0  0  0
   -3.3687    4.7719    0.1430 C   0  0  0  0  0  0  0  0  0  0  0  0
   -3.5607   -0.8386    0.1914 C   0  0  0  0  0  0  0  0  0  0  0  0
   -4.9056   -0.7249    0.5725 C   0  0  0  0  0  0  0  0  0  0  0  0
   -5.8406   -1.6884    0.1836 C   0  0  0  0  0  0  0  0  0  0  0  0
   -5.4451   -2.7796   -0.5973 C   0  0  0  0  0  0  0  0  0  0  0  0
   -4.1068   -2.9016   -0.9851 C   0  0  0  0  0  0  0  0  0  0  0  0
   -3.1747   -1.9380   -0.5922 C   0  0  0  0  0  0  0  0  0  0  0  0
    2.2415   -0.9221    1.3567 C   0  0  0  0  0  0  0  0  0  0  0  0
    1.1832   -0.3093    2.0460 C   0  0  0  0  0  0  0  0  0  0  0  0
    1.4153    0.3335    3.2629 C   0  0  0  0  0  0  0  0  0  0  0  0
    2.6990    0.3592    3.8152 C   0  0  0  0  0  0  0  0  0  0  0  0
    3.7487   -0.2747    3.1469 C   0  0  0  0  0  0  0  0  0  0  0  0
    3.5224   -0.9094    1.9240 C   0  0  0  0  0  0  0  0  0  0  0  0
    0.9549   -2.6399   -0.0734 C   0  0  0  0  0  0  0  0  0  0  0  0
    0.5276   -3.1435   -1.3155 C   0  0  0  0  0  0  0  0  0  0  0  0
   -0.3797   -4.1989   -1.3740 C   0  0  0  0  0  0  0  0  0  0  0  0
   -0.8743   -4.7663   -0.1949 C   0  0  0  0  0  0  0  0  0  0  0  0
   -0.4422   -4.2831    1.0420 C   0  0  0  0  0  0  0  0  0  0  0  0
    0.4771   -3.2344    1.1056 C   0  0  0  0  0  0  0  0  0  0  0  0
    2.9859    0.5317   -1.2883 C   0  0  0  0  0  0  0  0  0  0  0  0
    3.7447    0.4980   -2.4704 C   0  0  0  0  0  0  0  0  0  0  0  0
    4.8473    1.3373   -2.6467 C   0  0  0  0  0  0  0  0  0  0  0  0
    5.2135    2.2300   -1.6361 C   0  0  0  0  0  0  0  0  0  0  0  0
    4.4690    2.2744   -0.4541 C   0  0  0  0  0  0  0  0  0  0  0  0
    3.3666    1.4340   -0.2784 C   0  0  0  0  0  0  0  0  0  0  0  0
    1.0155    2.1087   -0.3184 H   0  0  0  0  0  0  0  0  0  0  0  0
   -2.3227    0.7913   -1.5045 H   0  0  0  0  0  0  0  0  0  0  0  0
   -2.8234    0.7025    1.5155 H   0  0  0  0  0  0  0  0  0  0  0  0
   -1.5776   -0.3095    0.7679 H   0  0  0  0  0  0  0  0  0  0  0  0
    0.5815    4.2012   -0.9015 H   0  0  0  0  0  0  0  0  0  0  0  0
   -0.8474    4.1306   -1.9771 H   0  0  0  0  0  0  0  0  0  0  0  0
   -0.7226    5.3849   -0.7054 H   0  0  0  0  0  0  0  0  0  0  0  0
   -0.9086    4.6971    1.7684 H   0  0  0  0  0  0  0  0  0  0  0  0
   -1.2885    2.9933    2.1706 H   0  0  0  0  0  0  0  0  0  0  0  0
    0.3311    3.4398    1.5567 H   0  0  0  0  0  0  0  0  0  0  0  0
   -4.4443    4.5684    0.0636 H   0  0  0  0  0  0  0  0  0  0  0  0
   -3.1531    5.1712    1.1463 H   0  0  0  0  0  0  0  0  0  0  0  0
   -3.0959    5.5317   -0.6065 H   0  0  0  0  0  0  0  0  0  0  0  0
   -5.2214    0.1322    1.1706 H   0  0  0  0  0  0  0  0  0  0  0  0
   -6.8846   -1.5859    0.4910 H   0  0  0  0  0  0  0  0  0  0  0  0
   -6.1769   -3.5326   -0.9006 H   0  0  0  0  0  0  0  0  0  0  0  0
   -3.7852   -3.7532   -1.5901 H   0  0  0  0  0  0  0  0  0  0  0  0
   -2.1287   -2.0448   -0.8888 H   0  0  0  0  0  0  0  0  0  0  0  0
    0.1771   -0.3351    1.6363 H   0  0  0  0  0  0  0  0  0  0  0  0
    0.5817    0.8116    3.7819 H   0  0  0  0  0  0  0  0  0  0  0  0
    2.8780    0.8618    4.7684 H   0  0  0  0  0  0  0  0  0  0  0  0
    4.7549   -0.2729    3.5713 H   0  0  0  0  0  0  0  0  0  0  0  0
    4.3673   -1.3781    1.4165 H   0  0  0  0  0  0  0  0  0  0  0  0
    0.9049   -2.7232   -2.2480 H   0  0  0  0  0  0  0  0  0  0  0  0
   -0.7062   -4.5760   -2.3453 H   0  0  0  0  0  0  0  0  0  0  0  0
   -1.5940   -5.5865   -0.2418 H   0  0  0  0  0  0  0  0  0  0  0  0
   -0.8171   -4.7262    1.9669 H   0  0  0  0  0  0  0  0  0  0  0  0
    0.8166   -2.8794    2.0773 H   0  0  0  0  0  0  0  0  0  0  0  0
    3.4632   -0.1968   -3.2660 H   0  0  0  0  0  0  0  0  0  0  0  0
    5.4201    1.2921   -3.5760 H   0  0  0  0  0  0  0  0  0  0  0  0
    6.0757    2.8882   -1.7682 H   0  0  0  0  0  0  0  0  0  0  0  0
    4.7475    2.9668    0.3439 H   0  0  0  0  0  0  0  0  0  0  0  0
    2.8126    1.4885    0.6562 H   0  0  0  0  0  0  0  0  0  0  0  0
  1 17  1  6  0  0  0
  1  2  1  0  0  0  0
  1 13  1  0  0  0  0
  2  3  2  0  0  0  0
  3  4  1  0  0  0  0
  3 43  1  0  0  0  0
  4  5  1  0  0  0  0
  5 12  1  0  0  0  0
  6  5  1  0  0  0  0
  6 18  1  0  0  0  0
  7  6  1  0  0  0  0
  8 44  1  6  0  0  0
  8  7  1  0  0  0  0
  8  4  1  0  0  0  0
  8 10  1  0  0  0  0
  9  7  2  0  0  0  0
 10 46  1  0  0  0  0
 10 45  1  0  0  0  0
 11 47  1  0  0  0  0
 11 49  1  0  0  0  0
 11  5  1  0  0  0  0
 12 52  1  0  0  0  0
 12 50  1  0  0  0  0
 12 51  1  0  0  0  0
 13 25  1  0  0  0  0
 14 13  1  0  0  0  0
 15 14  1  0  0  0  0
 16  2  1  0  0  0  0
 18 54  1  0  0  0  0
 19 20  1  0  0  0  0
 19 10  1  0  0  0  0
 20 56  1  0  0  0  0
 21 57  1  0  0  0  0
 21 20  2  0  0  0  0
 22 21  1  0  0  0  0
 23 22  2  0  0  0  0
 23 24  1  0  0  0  0
 24 19  2  0  0  0  0
 25 30  2  0  0  0  0
 25 26  1  0  0  0  0
 26 27  2  0  0  0  0
 27 62  1  0  0  0  0
 27 28  1  0  0  0  0
 28 63  1  0  0  0  0
 29 64  1  0  0  0  0
 29 28  2  0  0  0  0
 30 29  1  0  0  0  0
 31 13  1  0  0  0  0
 31 36  2  0  0  0  0
 32 31  1  0  0  0  0
 33 32  2  0  0  0  0
 33 34  1  0  0  0  0
 34 35  2  0  0  0  0
 35 36  1  0  0  0  0
 35 69  1  0  0  0  0
 36 70  1  0  0  0  0
 37  1  1  0  0  0  0
 37 42  2  0  0  0  0
 38 37  1  0  0  0  0
 39 38  2  0  0  0  0
 39 40  1  0  0  0  0
 40 41  2  0  0  0  0
 41 42  1  0  0  0  0
 41 74  1  0  0  0  0
 42 75  1  0  0  0  0
 48 11  1  0  0  0  0
 53 18  1  0  0  0  0
 55 18  1  0  0  0  0
 58 22  1  0  0  0  0
 59 23  1  0  0  0  0
 60 24  1  0  0  0  0
 61 26  1  0  0  0  0
 65 30  1  0  0  0  0
 66 32  1  0  0  0  0
 67 33  1  0  0  0  0
 68 34  1  0  0  0  0
 71 38  1  0  0  0  0
 72 39  1  0  0  0  0
 73 40  1  0  0  0  0
M  RAD  2  14   2  15   3
M  END
>  <File Format>
g03

$$$$
REDO_f_7_rot_fr_ts1_2.log
 OpenBabel02242008473D
Gaussian sw/gaussian//g16/g16 #p opt=(calcfc,ts,noeigentest) freq b3lyp scrf=(sm
 75 79  0  0  1  0  0  0  0  0999 V2000
   -1.9712   -0.2558   -1.2380 C   0  0  2  0  0  0  0  0  0  0  0  0
   -0.4810   -0.4356   -1.3374 C   0  0  0  0  0  0  0  0  0  0  0  0
    0.3001   -1.1465   -0.4835 C   0  0  0  0  0  0  0  0  0  0  0  0
    1.6388   -1.3364   -0.5781 N   0  0  0  0  0  0  0  0  0  0  0  0
    2.3504   -2.2451    0.3509 C   0  0  0  0  0  0  0  0  0  0  0  0
    3.6758   -2.2936   -0.2728 N   0  0  0  0  0  0  0  0  0  0  0  0
    3.7892   -1.5868   -1.4220 C   0  0  0  0  0  0  0  0  0  0  0  0
    2.4582   -0.8950   -1.6909 C   0  0  2  0  0  0  0  0  0  0  0  0
    4.7898   -1.4745   -2.1141 O   0  0  0  0  0  0  0  0  0  0  0  0
    2.6729    0.6324   -1.8297 C   0  0  0  0  0  0  0  0  0  0  0  0
    1.7133   -3.6401    0.3674 C   0  0  0  0  0  0  0  0  0  0  0  0
    2.4159   -1.6487    1.7598 C   0  0  0  0  0  0  0  0  0  0  0  0
   -2.2712    0.9697   -0.2492 C   0  0  0  0  0  0  0  0  0  0  0  0
   -3.8031    1.2413   -0.5298 N   0  0  0  0  0  0  0  0  0  0  0  0
   -4.7803    1.3928   -1.0208 N   0  0  0  0  0  0  0  0  0  0  0  0
   -0.0159    0.0813   -2.1744 H   0  0  0  0  0  0  0  0  0  0  0  0
   -2.3004    0.1015   -2.2209 H   0  0  0  0  0  0  0  0  0  0  0  0
    4.7890   -3.0045    0.3148 C   0  0  0  0  0  0  0  0  0  0  0  0
    3.0074    1.3060   -0.5221 C   0  0  0  0  0  0  0  0  0  0  0  0
    2.0243    2.0184    0.1808 C   0  0  0  0  0  0  0  0  0  0  0  0
    2.2987    2.5818    1.4305 C   0  0  0  0  0  0  0  0  0  0  0  0
    3.5687    2.4416    1.9981 C   0  0  0  0  0  0  0  0  0  0  0  0
    4.5630    1.7479    1.2993 C   0  0  0  0  0  0  0  0  0  0  0  0
    4.2853    1.1871    0.0498 C   0  0  0  0  0  0  0  0  0  0  0  0
   -2.1844    0.6201    1.2217 C   0  0  0  0  0  0  0  0  0  0  0  0
   -3.2999    0.2348    1.9762 C   0  0  0  0  0  0  0  0  0  0  0  0
   -3.1484   -0.1563    3.3080 C   0  0  0  0  0  0  0  0  0  0  0  0
   -1.8814   -0.1754    3.8960 C   0  0  0  0  0  0  0  0  0  0  0  0
   -0.7676    0.2176    3.1486 C   0  0  0  0  0  0  0  0  0  0  0  0
   -0.9162    0.6195    1.8202 C   0  0  0  0  0  0  0  0  0  0  0  0
   -1.6405    2.2985   -0.6418 C   0  0  0  0  0  0  0  0  0  0  0  0
   -1.4818    3.3011    0.3304 C   0  0  0  0  0  0  0  0  0  0  0  0
   -0.8988    4.5231   -0.0050 C   0  0  0  0  0  0  0  0  0  0  0  0
   -0.4786    4.7634   -1.3155 C   0  0  0  0  0  0  0  0  0  0  0  0
   -0.6654    3.7837   -2.2958 C   0  0  0  0  0  0  0  0  0  0  0  0
   -1.2521    2.5625   -1.9665 C   0  0  0  0  0  0  0  0  0  0  0  0
   -2.8289   -1.4752   -0.9406 C   0  0  0  0  0  0  0  0  0  0  0  0
   -3.8172   -1.8238   -1.8764 C   0  0  0  0  0  0  0  0  0  0  0  0
   -4.6384   -2.9378   -1.6840 C   0  0  0  0  0  0  0  0  0  0  0  0
   -4.4853   -3.7279   -0.5424 C   0  0  0  0  0  0  0  0  0  0  0  0
   -3.5087   -3.3920    0.4000 C   0  0  0  0  0  0  0  0  0  0  0  0
   -2.6906   -2.2770    0.2061 C   0  0  0  0  0  0  0  0  0  0  0  0
   -0.1445   -1.6399    0.3782 H   0  0  0  0  0  0  0  0  0  0  0  0
    2.0502   -1.2702   -2.6481 H   0  0  0  0  0  0  0  0  0  0  0  0
    1.7802    1.0943   -2.2706 H   0  0  0  0  0  0  0  0  0  0  0  0
    3.4927    0.7500   -2.5549 H   0  0  0  0  0  0  0  0  0  0  0  0
    0.7032   -3.6029    0.8002 H   0  0  0  0  0  0  0  0  0  0  0  0
    1.6487   -4.0414   -0.6548 H   0  0  0  0  0  0  0  0  0  0  0  0
    2.3108   -4.3272    0.9839 H   0  0  0  0  0  0  0  0  0  0  0  0
    2.9717   -2.3127    2.4379 H   0  0  0  0  0  0  0  0  0  0  0  0
    2.9028   -0.6642    1.7383 H   0  0  0  0  0  0  0  0  0  0  0  0
    1.3999   -1.5349    2.1634 H   0  0  0  0  0  0  0  0  0  0  0  0
    5.6328   -2.9326   -0.3832 H   0  0  0  0  0  0  0  0  0  0  0  0
    5.0851   -2.5574    1.2773 H   0  0  0  0  0  0  0  0  0  0  0  0
    4.5471   -4.0662    0.4757 H   0  0  0  0  0  0  0  0  0  0  0  0
    1.0340    2.1342   -0.2612 H   0  0  0  0  0  0  0  0  0  0  0  0
    1.5165    3.1313    1.9602 H   0  0  0  0  0  0  0  0  0  0  0  0
    3.7866    2.8792    2.9756 H   0  0  0  0  0  0  0  0  0  0  0  0
    5.5627    1.6447    1.7290 H   0  0  0  0  0  0  0  0  0  0  0  0
    5.0688    0.6522   -0.4915 H   0  0  0  0  0  0  0  0  0  0  0  0
   -4.2994    0.2218    1.5387 H   0  0  0  0  0  0  0  0  0  0  0  0
   -4.0286   -0.4515    3.8832 H   0  0  0  0  0  0  0  0  0  0  0  0
   -1.7640   -0.4846    4.9371 H   0  0  0  0  0  0  0  0  0  0  0  0
    0.2273    0.2246    3.5988 H   0  0  0  0  0  0  0  0  0  0  0  0
   -0.0441    0.9384    1.2559 H   0  0  0  0  0  0  0  0  0  0  0  0
   -1.8055    3.1267    1.3559 H   0  0  0  0  0  0  0  0  0  0  0  0
   -0.7707    5.2879    0.7637 H   0  0  0  0  0  0  0  0  0  0  0  0
   -0.0121    5.7162   -1.5758 H   0  0  0  0  0  0  0  0  0  0  0  0
   -0.3526    3.9693   -3.3253 H   0  0  0  0  0  0  0  0  0  0  0  0
   -1.3960    1.8242   -2.7540 H   0  0  0  0  0  0  0  0  0  0  0  0
   -3.9403   -1.2140   -2.7756 H   0  0  0  0  0  0  0  0  0  0  0  0
   -5.3967   -3.1874   -2.4299 H   0  0  0  0  0  0  0  0  0  0  0  0
   -5.1232   -4.6012   -0.3865 H   0  0  0  0  0  0  0  0  0  0  0  0
   -3.3824   -3.9998    1.2992 H   0  0  0  0  0  0  0  0  0  0  0  0
   -1.9545   -2.0364    0.9696 H   0  0  0  0  0  0  0  0  0  0  0  0
  1 17  1  6  0  0  0
  1 37  1  0  0  0  0
  1 13  1  0  0  0  0
  2  1  1  0  0  0  0
  2  3  2  0  0  0  0
  3 43  1  0  0  0  0
  4  3  1  0  0  0  0
  4  5  1  0  0  0  0
  5 11  1  0  0  0  0
  5 12  1  0  0  0  0
  6 18  1  0  0  0  0
  6  5  1  0  0  0  0
  7  6  1  0  0  0  0
  8 44  1  6  0  0  0
  8  7  1  0  0  0  0
  8  4  1  0  0  0  0
  9  7  2  0  0  0  0
 10  8  1  0  0  0  0
 10 19  1  0  0  0  0
 11 47  1  0  0  0  0
 11 49  1  0  0  0  0
 12 52  1  0  0  0  0
 12 50  1  0  0  0  0
 13 25  1  0  0  0  0
 14 13  1  0  0  0  0
 15 14  1  0  0  0  0
 16  2  1  0  0  0  0
 18 55  1  0  0  0  0
 18 54  1  0  0  0  0
 19 24  2  0  0  0  0
 19 20  1  0  0  0  0
 20 21  2  0  0  0  0
 21 57  1  0  0  0  0
 21 22  1  0  0  0  0
 22 58  1  0  0  0  0
 23 59  1  0  0  0  0
 23 22  2  0  0  0  0
 24 23  1  0  0  0  0
 25 30  2  0  0  0  0
 25 26  1  0  0  0  0
 26 27  2  0  0  0  0
 27 62  1  0  0  0  0
 27 28  1  0  0  0  0
 28 63  1  0  0  0  0
 29 64  1  0  0  0  0
 29 28  2  0  0  0  0
 30 29  1  0  0  0  0
 31 13  1  0  0  0  0
 31 32  2  0  0  0  0
 32 66  1  0  0  0  0
 33 32  1  0  0  0  0
 33 67  1  0  0  0  0
 34 33  2  0  0  0  0
 35 36  2  0  0  0  0
 35 34  1  0  0  0  0
 36 31  1  0  0  0  0
 37 42  2  0  0  0  0
 38 39  2  0  0  0  0
 38 37  1  0  0  0  0
 39 40  1  0  0  0  0
 40 73  1  0  0  0  0
 40 41  2  0  0  0  0
 41 74  1  0  0  0  0
 42 41  1  0  0  0  0
 42 75  1  0  0  0  0
 45 10  1  0  0  0  0
 46 10  1  0  0  0  0
 48 11  1  0  0  0  0
 51 12  1  0  0  0  0
 53 18  1  0  0  0  0
 56 20  1  0  0  0  0
 60 24  1  0  0  0  0
 61 26  1  0  0  0  0
 65 30  1  0  0  0  0
 68 34  1  0  0  0  0
 69 35  1  0  0  0  0
 70 36  1  0  0  0  0
 71 38  1  0  0  0  0
 72 39  1  0  0  0  0
M  RAD  2  14   2  15   3
M  END
>  <File Format>
g03

$$$$
