# Supplementary material for: Predicting Absolute Rate Constants for Huisgen Reactions of Unsaturated Iminium Ions with Diazoalkanes
Source: Angew Chem Int Ed Engl. 2020 May 11;59(30):12527–33. doi: 10.1002/anie.202003029 (PMC7383640; doi:10.1002/anie.202003029)
Supplement: Supplementary file 2 — Supplementary [file ANIE-59-12527-s002.zip › geometries/ts_b_to_c.sdf]

pes_h_2_190_230_ts1_irc.log
 OpenBabel02202016533D
Gaussian sw/gaussian//g16/g16 #p irc=(calcfc,maxpoints=100,recalc=5) b3lyp scrf=
 75 78  0  0  1  0  0  0  0  0999 V2000
    1.4510   -0.6055    0.5869 C   0  0  2  0  0  0  0  0  0  0  0  0
    0.2039   -0.4126   -0.2671 C   0  0  0  0  0  0  0  0  0  0  0  0
   -0.8568    0.3476    0.0981 C   0  0  0  0  0  0  0  0  0  0  0  0
   -2.0659    0.4109   -0.5162 N   0  0  0  0  0  0  0  0  0  0  0  0
   -2.9947    1.5397   -0.2926 C   0  0  0  0  0  0  0  0  0  0  0  0
   -4.0901    1.1752   -1.1968 N   0  0  0  0  0  0  0  0  0  0  0  0
   -3.8981    0.0258   -1.8885 C   0  0  0  0  0  0  0  0  0  0  0  0
   -2.5552   -0.5609   -1.4723 C   0  0  2  0  0  0  0  0  0  0  0  0
   -4.6731   -0.4858   -2.6824 O   0  0  0  0  0  0  0  0  0  0  0  0
   -2.7357   -1.9884   -0.8958 C   0  0  0  0  0  0  0  0  0  0  0  0
   -3.4814    1.6110    1.1586 C   0  0  0  0  0  0  0  0  0  0  0  0
   -2.3390    2.8569   -0.7241 C   0  0  0  0  0  0  0  0  0  0  0  0
    2.3847    0.5841    0.4152 C   0  0  0  0  0  0  0  0  0  0  0  0
    1.8352    1.1280   -2.9653 N   0  0  0  0  0  0  0  0  0  0  0  0
    0.7799    0.8855   -3.1596 N   0  0  0  0  0  0  0  0  0  0  0  0
    2.1218   -1.9620    0.3988 C   0  0  0  0  0  0  0  0  0  0  0  0
    1.9681   -2.7332   -0.7628 C   0  0  0  0  0  0  0  0  0  0  0  0
    2.6836   -3.9218   -0.9337 C   0  0  0  0  0  0  0  0  0  0  0  0
    3.5578   -4.3664    0.0603 C   0  0  0  0  0  0  0  0  0  0  0  0
    3.7002   -3.6189    1.2338 C   0  0  0  0  0  0  0  0  0  0  0  0
    2.9866   -2.4302    1.3991 C   0  0  0  0  0  0  0  0  0  0  0  0
    0.1753   -0.9424   -1.2161 H   0  0  0  0  0  0  0  0  0  0  0  0
    1.1593   -0.5429    1.6497 H   0  0  0  0  0  0  0  0  0  0  0  0
   -5.3097    1.9455   -1.2953 C   0  0  0  0  0  0  0  0  0  0  0  0
   -3.4947   -1.9962    0.4087 C   0  0  0  0  0  0  0  0  0  0  0  0
   -4.8949   -1.8803    0.4340 C   0  0  0  0  0  0  0  0  0  0  0  0
   -5.5844   -1.7992    1.6472 C   0  0  0  0  0  0  0  0  0  0  0  0
   -4.8856   -1.8358    2.8587 C   0  0  0  0  0  0  0  0  0  0  0  0
   -3.4932   -1.9631    2.8465 C   0  0  0  0  0  0  0  0  0  0  0  0
   -2.8067   -2.0416    1.6311 C   0  0  0  0  0  0  0  0  0  0  0  0
    1.9190    1.9015    0.7934 C   0  0  0  0  0  0  0  0  0  0  0  0
    2.3296    3.0130    0.0105 C   0  0  0  0  0  0  0  0  0  0  0  0
    1.8584    4.2898    0.2930 C   0  0  0  0  0  0  0  0  0  0  0  0
    1.0029    4.4918    1.3817 C   0  0  0  0  0  0  0  0  0  0  0  0
    0.6150    3.4115    2.1875 C   0  0  0  0  0  0  0  0  0  0  0  0
    1.0526    2.1265    1.8925 C   0  0  0  0  0  0  0  0  0  0  0  0
    3.7600    0.4720   -0.0122 C   0  0  0  0  0  0  0  0  0  0  0  0
    4.2370   -0.4290   -0.9981 C   0  0  0  0  0  0  0  0  0  0  0  0
    5.6001   -0.5802   -1.2074 C   0  0  0  0  0  0  0  0  0  0  0  0
    6.5237    0.1263   -0.4209 C   0  0  0  0  0  0  0  0  0  0  0  0
    6.0764    1.0284    0.5483 C   0  0  0  0  0  0  0  0  0  0  0  0
    4.7125    1.2250    0.7337 C   0  0  0  0  0  0  0  0  0  0  0  0
   -0.7846    0.9853    0.9815 H   0  0  0  0  0  0  0  0  0  0  0  0
   -1.9072   -0.6213   -2.3657 H   0  0  0  0  0  0  0  0  0  0  0  0
   -1.7465   -2.4462   -0.7596 H   0  0  0  0  0  0  0  0  0  0  0  0
   -3.2670   -2.5656   -1.6675 H   0  0  0  0  0  0  0  0  0  0  0  0
   -4.1882    2.4440    1.2827 H   0  0  0  0  0  0  0  0  0  0  0  0
   -2.6380    1.7946    1.8398 H   0  0  0  0  0  0  0  0  0  0  0  0
   -3.9758    0.6740    1.4460 H   0  0  0  0  0  0  0  0  0  0  0  0
   -1.9926    2.7838   -1.7658 H   0  0  0  0  0  0  0  0  0  0  0  0
   -3.0448    3.6959   -0.6378 H   0  0  0  0  0  0  0  0  0  0  0  0
   -1.4755    3.0776   -0.0793 H   0  0  0  0  0  0  0  0  0  0  0  0
    1.3125   -2.4037   -1.5684 H   0  0  0  0  0  0  0  0  0  0  0  0
    2.5579   -4.4982   -1.8535 H   0  0  0  0  0  0  0  0  0  0  0  0
    4.1205   -5.2933   -0.0744 H   0  0  0  0  0  0  0  0  0  0  0  0
    4.3729   -3.9616    2.0239 H   0  0  0  0  0  0  0  0  0  0  0  0
    3.1172   -1.8443    2.3130 H   0  0  0  0  0  0  0  0  0  0  0  0
   -5.8959    1.8905   -0.3637 H   0  0  0  0  0  0  0  0  0  0  0  0
   -5.0969    3.0016   -1.5200 H   0  0  0  0  0  0  0  0  0  0  0  0
   -5.9062    1.5191   -2.1118 H   0  0  0  0  0  0  0  0  0  0  0  0
   -5.4466   -1.8484   -0.5082 H   0  0  0  0  0  0  0  0  0  0  0  0
   -6.6738   -1.7090    1.6463 H   0  0  0  0  0  0  0  0  0  0  0  0
   -5.4249   -1.7723    3.8072 H   0  0  0  0  0  0  0  0  0  0  0  0
   -2.9383   -2.0007    3.7877 H   0  0  0  0  0  0  0  0  0  0  0  0
   -1.7179   -2.1357    1.6254 H   0  0  0  0  0  0  0  0  0  0  0  0
    2.9751    2.8481   -0.8524 H   0  0  0  0  0  0  0  0  0  0  0  0
    2.1559    5.1308   -0.3365 H   0  0  0  0  0  0  0  0  0  0  0  0
    0.6401    5.4966    1.6102 H   0  0  0  0  0  0  0  0  0  0  0  0
   -0.0305    3.5792    3.0520 H   0  0  0  0  0  0  0  0  0  0  0  0
    0.7681    1.2965    2.5408 H   0  0  0  0  0  0  0  0  0  0  0  0
    3.5327   -0.9715   -1.6228 H   0  0  0  0  0  0  0  0  0  0  0  0
    5.9537   -1.2598   -1.9853 H   0  0  0  0  0  0  0  0  0  0  0  0
    7.5950   -0.0260   -0.5724 H   0  0  0  0  0  0  0  0  0  0  0  0
    6.7911    1.5793    1.1628 H   0  0  0  0  0  0  0  0  0  0  0  0
    4.3684    1.9038    1.5133 H   0  0  0  0  0  0  0  0  0  0  0  0
  1 23  1  1  0  0  0
  2  3  2  0  0  0  0
  2  1  1  0  0  0  0
  3 43  1  0  0  0  0
  4  5  1  0  0  0  0
  4  3  1  0  0  0  0
  5 11  1  0  0  0  0
  6  5  1  0  0  0  0
  7  8  1  0  0  0  0
  7  6  1  0  0  0  0
  8 44  1  6  0  0  0
  8 10  1  0  0  0  0
  8  4  1  0  0  0  0
  9  7  2  0  0  0  0
 10 45  1  0  0  0  0
 10 25  1  0  0  0  0
 11 47  1  0  0  0  0
 11 49  1  0  0  0  0
 11 48  1  0  0  0  0
 12 51  1  0  0  0  0
 12  5  1  0  0  0  0
 12 52  1  0  0  0  0
 13  1  1  0  0  0  0
 13 31  1  0  0  0  0
 15 14  3  0  0  0  0
 16  1  1  0  0  0  0
 16 21  2  0  0  0  0
 17 16  1  0  0  0  0
 18 17  2  0  0  0  0
 18 19  1  0  0  0  0
 19 20  2  0  0  0  0
 20 21  1  0  0  0  0
 20 56  1  0  0  0  0
 21 57  1  0  0  0  0
 22  2  1  0  0  0  0
 24  6  1  0  0  0  0
 24 58  1  0  0  0  0
 25 26  2  0  0  0  0
 25 30  1  0  0  0  0
 26 27  1  0  0  0  0
 27 28  2  0  0  0  0
 28 63  1  0  0  0  0
 29 28  1  0  0  0  0
 29 64  1  0  0  0  0
 30 29  2  0  0  0  0
 31 36  2  0  0  0  0
 32 33  2  0  0  0  0
 32 31  1  0  0  0  0
 33 34  1  0  0  0  0
 34 68  1  0  0  0  0
 34 35  2  0  0  0  0
 35 69  1  0  0  0  0
 36 35  1  0  0  0  0
 36 70  1  0  0  0  0
 37 13  1  0  0  0  0
 37 42  2  0  0  0  0
 38 37  1  0  0  0  0
 39 38  2  0  0  0  0
 39 40  1  0  0  0  0
 40 41  2  0  0  0  0
 41 42  1  0  0  0  0
 41 74  1  0  0  0  0
 42 75  1  0  0  0  0
 46 10  1  0  0  0  0
 50 12  1  0  0  0  0
 53 17  1  0  0  0  0
 54 18  1  0  0  0  0
 55 19  1  0  0  0  0
 59 24  1  0  0  0  0
 60 24  1  0  0  0  0
 61 26  1  0  0  0  0
 62 27  1  0  0  0  0
 65 30  1  0  0  0  0
 66 32  1  0  0  0  0
 67 33  1  0  0  0  0
 71 38  1  0  0  0  0
 72 39  1  0  0  0  0
 73 40  1  0  0  0  0
M  RAD  1  13   2
M  END
>  <File Format>
g03

$$$$
REDO_f_5_fr_ts1.log
 OpenBabel02202016533D
Gaussian sw/gaussian//g16/g16 #p opt=(calcfc,ts,noeigentest) freq b3lyp scrf=(sm
 75 79  0  0  1  0  0  0  0  0999 V2000
   -1.0030   -0.7151   -0.6586 C   0  0  2  0  0  0  0  0  0  0  0  0
    0.3836   -0.2297   -0.3866 C   0  0  0  0  0  0  0  0  0  0  0  0
    1.4582   -1.0921   -0.2173 C   0  0  0  0  0  0  0  0  0  0  0  0
    2.7472   -0.7674   -0.1975 N   0  0  0  0  0  0  0  0  0  0  0  0
    3.8126   -1.8032   -0.0370 C   0  0  0  0  0  0  0  0  0  0  0  0
    4.9319   -1.1395   -0.7131 N   0  0  0  0  0  0  0  0  0  0  0  0
    4.7038    0.1534   -1.0511 C   0  0  0  0  0  0  0  0  0  0  0  0
    3.3130    0.5343   -0.5463 C   0  0  2  0  0  0  0  0  0  0  0  0
    5.4799    0.9159   -1.5995 O   0  0  0  0  0  0  0  0  0  0  0  0
    3.4972    1.5595    0.5980 C   0  0  0  0  0  0  0  0  0  0  0  0
    3.4561   -3.1110   -0.7427 C   0  0  0  0  0  0  0  0  0  0  0  0
    4.0979   -2.0386    1.4504 C   0  0  0  0  0  0  0  0  0  0  0  0
   -2.0843    0.2892   -0.1897 C   0  0  0  0  0  0  0  0  0  0  0  0
   -1.3962    0.6279    1.4559 N   0  0  0  0  0  0  0  0  0  0  0  0
   -0.2987    0.4259    1.6594 N   0  0  0  0  0  0  0  0  0  0  0  0
    0.5888    0.8125   -0.6289 H   0  0  0  0  0  0  0  0  0  0  0  0
   -1.1643   -0.6459   -1.7522 H   0  0  0  0  0  0  0  0  0  0  0  0
    6.2073   -1.7880   -0.9326 C   0  0  0  0  0  0  0  0  0  0  0  0
    2.2845    2.3220    1.0690 C   0  0  0  0  0  0  0  0  0  0  0  0
    1.5207    3.0896    0.1741 C   0  0  0  0  0  0  0  0  0  0  0  0
    0.4281    3.8327    0.6223 C   0  0  0  0  0  0  0  0  0  0  0  0
    0.0897    3.8389    1.9807 C   0  0  0  0  0  0  0  0  0  0  0  0
    0.8510    3.0933    2.8827 C   0  0  0  0  0  0  0  0  0  0  0  0
    1.9334    2.3337    2.4266 C   0  0  0  0  0  0  0  0  0  0  0  0
   -2.0904    1.6555   -0.7995 C   0  0  0  0  0  0  0  0  0  0  0  0
   -1.3724    1.9807   -1.9625 C   0  0  0  0  0  0  0  0  0  0  0  0
   -1.4722    3.2566   -2.5202 C   0  0  0  0  0  0  0  0  0  0  0  0
   -2.2710    4.2306   -1.9158 C   0  0  0  0  0  0  0  0  0  0  0  0
   -2.9781    3.9214   -0.7482 C   0  0  0  0  0  0  0  0  0  0  0  0
   -2.8948    2.6442   -0.1998 C   0  0  0  0  0  0  0  0  0  0  0  0
   -3.4496   -0.2786    0.0416 C   0  0  0  0  0  0  0  0  0  0  0  0
   -3.7722   -1.0128    1.1941 C   0  0  0  0  0  0  0  0  0  0  0  0
   -5.0240   -1.6126    1.3188 C   0  0  0  0  0  0  0  0  0  0  0  0
   -5.9648   -1.5011    0.2887 C   0  0  0  0  0  0  0  0  0  0  0  0
   -5.6536   -0.7675   -0.8584 C   0  0  0  0  0  0  0  0  0  0  0  0
   -4.4082   -0.1467   -0.9767 C   0  0  0  0  0  0  0  0  0  0  0  0
   -1.3015   -2.1570   -0.2818 C   0  0  0  0  0  0  0  0  0  0  0  0
   -1.9811   -2.9647   -1.2042 C   0  0  0  0  0  0  0  0  0  0  0  0
   -2.3319   -4.2788   -0.8875 C   0  0  0  0  0  0  0  0  0  0  0  0
   -2.0002   -4.8089    0.3624 C   0  0  0  0  0  0  0  0  0  0  0  0
   -1.3158   -4.0158    1.2877 C   0  0  0  0  0  0  0  0  0  0  0  0
   -0.9713   -2.6994    0.9702 C   0  0  0  0  0  0  0  0  0  0  0  0
    1.2551   -2.1534   -0.0776 H   0  0  0  0  0  0  0  0  0  0  0  0
    2.7291    0.9813   -1.3649 H   0  0  0  0  0  0  0  0  0  0  0  0
    4.2288    2.2802    0.1971 H   0  0  0  0  0  0  0  0  0  0  0  0
    3.9821    1.0573    1.4468 H   0  0  0  0  0  0  0  0  0  0  0  0
    2.6367   -3.6339   -0.2312 H   0  0  0  0  0  0  0  0  0  0  0  0
    3.1783   -2.9268   -1.7906 H   0  0  0  0  0  0  0  0  0  0  0  0
    4.3270   -3.7802   -0.7188 H   0  0  0  0  0  0  0  0  0  0  0  0
    4.8960   -2.7854    1.5722 H   0  0  0  0  0  0  0  0  0  0  0  0
    4.4054   -1.1053    1.9418 H   0  0  0  0  0  0  0  0  0  0  0  0
    3.1923   -2.4216    1.9438 H   0  0  0  0  0  0  0  0  0  0  0  0
    6.9032   -1.0287   -1.3117 H   0  0  0  0  0  0  0  0  0  0  0  0
    6.6053   -2.2011    0.0071 H   0  0  0  0  0  0  0  0  0  0  0  0
    6.1287   -2.5986   -1.6737 H   0  0  0  0  0  0  0  0  0  0  0  0
    1.7860    3.1073   -0.8865 H   0  0  0  0  0  0  0  0  0  0  0  0
   -0.1623    4.4106   -0.0901 H   0  0  0  0  0  0  0  0  0  0  0  0
   -0.7654    4.4230    2.3291 H   0  0  0  0  0  0  0  0  0  0  0  0
    0.5952    3.0887    3.9453 H   0  0  0  0  0  0  0  0  0  0  0  0
    2.5182    1.7403    3.1344 H   0  0  0  0  0  0  0  0  0  0  0  0
   -0.7535    1.2386   -2.4664 H   0  0  0  0  0  0  0  0  0  0  0  0
   -0.9221    3.4873   -3.4352 H   0  0  0  0  0  0  0  0  0  0  0  0
   -2.3430    5.2294   -2.3523 H   0  0  0  0  0  0  0  0  0  0  0  0
   -3.6001    4.6783   -0.2656 H   0  0  0  0  0  0  0  0  0  0  0  0
   -3.4504    2.4060    0.7090 H   0  0  0  0  0  0  0  0  0  0  0  0
   -3.0489   -1.1068    2.0039 H   0  0  0  0  0  0  0  0  0  0  0  0
   -5.2660   -2.1718    2.2254 H   0  0  0  0  0  0  0  0  0  0  0  0
   -6.9422   -1.9794    0.3861 H   0  0  0  0  0  0  0  0  0  0  0  0
   -6.3840   -0.6700   -1.6648 H   0  0  0  0  0  0  0  0  0  0  0  0
   -4.1698    0.4255   -1.8746 H   0  0  0  0  0  0  0  0  0  0  0  0
   -2.2511   -2.5522   -2.1796 H   0  0  0  0  0  0  0  0  0  0  0  0
   -2.8658   -4.8892   -1.6197 H   0  0  0  0  0  0  0  0  0  0  0  0
   -2.2730   -5.8365    0.6146 H   0  0  0  0  0  0  0  0  0  0  0  0
   -1.0527   -4.4202    2.2681 H   0  0  0  0  0  0  0  0  0  0  0  0
   -0.4506   -2.0985    1.7169 H   0  0  0  0  0  0  0  0  0  0  0  0
  1 17  1  6  0  0  0
  1  2  1  0  0  0  0
  1 37  1  0  0  0  0
  1 13  1  0  0  0  0
  2  3  2  0  0  0  0
  3  4  1  0  0  0  0
  3 43  1  0  0  0  0
  4  5  1  0  0  0  0
  5 12  1  0  0  0  0
  6  5  1  0  0  0  0
  7  6  1  0  0  0  0
  7  8  1  0  0  0  0
  8 44  1  6  0  0  0
  8  4  1  0  0  0  0
  8 10  1  0  0  0  0
  9  7  2  0  0  0  0
 10 19  1  0  0  0  0
 10 46  1  0  0  0  0
 11 49  1  0  0  0  0
 11 47  1  0  0  0  0
 11  5  1  0  0  0  0
 12 50  1  0  0  0  0
 12 51  1  0  0  0  0
 12 52  1  0  0  0  0
 13 31  1  0  0  0  0
 13 14  1  0  0  0  0
 14 15  2  0  0  0  0
 16  2  1  0  0  0  0
 18  6  1  0  0  0  0
 18 54  1  0  0  0  0
 19 24  2  0  0  0  0
 20 21  2  0  0  0  0
 20 19  1  0  0  0  0
 21 22  1  0  0  0  0
 22 58  1  0  0  0  0
 22 23  2  0  0  0  0
 23 59  1  0  0  0  0
 24 23  1  0  0  0  0
 24 60  1  0  0  0  0
 25 30  2  0  0  0  0
 25 13  1  0  0  0  0
 26 25  1  0  0  0  0
 27 26  2  0  0  0  0
 27 28  1  0  0  0  0
 28 29  2  0  0  0  0
 29 64  1  0  0  0  0
 29 30  1  0  0  0  0
 30 65  1  0  0  0  0
 31 32  2  0  0  0  0
 32 33  1  0  0  0  0
 32 66  1  0  0  0  0
 33 67  1  0  0  0  0
 34 68  1  0  0  0  0
 34 33  2  0  0  0  0
 35 34  1  0  0  0  0
 36 35  2  0  0  0  0
 36 31  1  0  0  0  0
 37 42  2  0  0  0  0
 38 39  2  0  0  0  0
 38 37  1  0  0  0  0
 39 40  1  0  0  0  0
 40 73  1  0  0  0  0
 40 41  2  0  0  0  0
 41 74  1  0  0  0  0
 42 41  1  0  0  0  0
 42 75  1  0  0  0  0
 45 10  1  0  0  0  0
 48 11  1  0  0  0  0
 53 18  1  0  0  0  0
 55 18  1  0  0  0  0
 56 20  1  0  0  0  0
 57 21  1  0  0  0  0
 61 26  1  0  0  0  0
 62 27  1  0  0  0  0
 63 28  1  0  0  0  0
 69 35  1  0  0  0  0
 70 36  1  0  0  0  0
 71 38  1  0  0  0  0
 72 39  1  0  0  0  0
M  RAD  1  15   2
M  END
>  <File Format>
g03

$$$$
REDO_h_3_fr_ts1.log
 OpenBabel02202016533D
Gaussian sw/gaussian//g16/g16 #p opt=(calcfc,ts,noeigentest) freq b3lyp scrf=(sm
 75 79  0  0  1  0  0  0  0  0999 V2000
   -0.9777   -0.7412    0.5184 C   0  0  2  0  0  0  0  0  0  0  0  0
    0.3851   -0.3752    0.0222 C   0  0  0  0  0  0  0  0  0  0  0  0
    1.4911   -0.9883    0.6026 C   0  0  0  0  0  0  0  0  0  0  0  0
    2.7612   -0.8395    0.2487 N   0  0  0  0  0  0  0  0  0  0  0  0
    3.8551   -1.6914    0.8061 C   0  0  0  0  0  0  0  0  0  0  0  0
    4.7753   -1.7185   -0.3371 N   0  0  0  0  0  0  0  0  0  0  0  0
    4.4651   -0.8545   -1.3360 C   0  0  0  0  0  0  0  0  0  0  0  0
    3.2195   -0.0801   -0.9140 C   0  0  2  0  0  0  0  0  0  0  0  0
    5.0889   -0.6672   -2.3654 O   0  0  0  0  0  0  0  0  0  0  0  0
    3.6272    1.3872   -0.6589 C   0  0  0  0  0  0  0  0  0  0  0  0
    4.4805   -1.0079    2.0273 C   0  0  0  0  0  0  0  0  0  0  0  0
    3.3771   -3.1003    1.1489 C   0  0  0  0  0  0  0  0  0  0  0  0
   -2.0454   -0.8864   -0.5977 C   0  0  0  0  0  0  0  0  0  0  0  0
   -1.0020   -1.7556   -1.8167 N   0  0  0  0  0  0  0  0  0  0  0  0
    0.1318   -1.6957   -1.7387 N   0  0  0  0  0  0  0  0  0  0  0  0
   -1.4677    0.2336    1.6057 C   0  0  0  0  0  0  0  0  0  0  0  0
   -1.6047    1.6083    1.3691 C   0  0  0  0  0  0  0  0  0  0  0  0
   -2.0383    2.4608    2.3862 C   0  0  0  0  0  0  0  0  0  0  0  0
   -2.3278    1.9580    3.6580 C   0  0  0  0  0  0  0  0  0  0  0  0
   -2.1648    0.5936    3.9099 C   0  0  0  0  0  0  0  0  0  0  0  0
   -1.7354   -0.2608    2.8905 C   0  0  0  0  0  0  0  0  0  0  0  0
    0.5092    0.5332   -0.5668 H   0  0  0  0  0  0  0  0  0  0  0  0
   -0.8831   -1.7251    0.9913 H   0  0  0  0  0  0  0  0  0  0  0  0
    5.9704   -2.5348   -0.3566 C   0  0  0  0  0  0  0  0  0  0  0  0
    2.5192    2.3265   -0.2609 C   0  0  0  0  0  0  0  0  0  0  0  0
    1.7210    2.9420   -1.2380 C   0  0  0  0  0  0  0  0  0  0  0  0
    0.7155    3.8421   -0.8749 C   0  0  0  0  0  0  0  0  0  0  0  0
    0.4938    4.1384    0.4732 C   0  0  0  0  0  0  0  0  0  0  0  0
    1.2712    3.5180    1.4554 C   0  0  0  0  0  0  0  0  0  0  0  0
    2.2753    2.6175    1.0901 C   0  0  0  0  0  0  0  0  0  0  0  0
   -3.1587   -1.8494   -0.3680 C   0  0  0  0  0  0  0  0  0  0  0  0
   -4.0953   -2.0494   -1.4047 C   0  0  0  0  0  0  0  0  0  0  0  0
   -5.1311   -2.9680   -1.2640 C   0  0  0  0  0  0  0  0  0  0  0  0
   -5.2636   -3.7000   -0.0780 C   0  0  0  0  0  0  0  0  0  0  0  0
   -4.3391   -3.5186    0.9529 C   0  0  0  0  0  0  0  0  0  0  0  0
   -3.2861   -2.6141    0.8047 C   0  0  0  0  0  0  0  0  0  0  0  0
   -2.4334    0.3735   -1.3201 C   0  0  0  0  0  0  0  0  0  0  0  0
   -3.6554    0.9762   -0.9636 C   0  0  0  0  0  0  0  0  0  0  0  0
   -4.0195    2.2156   -1.4897 C   0  0  0  0  0  0  0  0  0  0  0  0
   -3.1818    2.8671   -2.3979 C   0  0  0  0  0  0  0  0  0  0  0  0
   -1.9745    2.2703   -2.7720 C   0  0  0  0  0  0  0  0  0  0  0  0
   -1.5971    1.0404   -2.2321 C   0  0  0  0  0  0  0  0  0  0  0  0
    1.3113   -1.7307    1.3833 H   0  0  0  0  0  0  0  0  0  0  0  0
    2.4605   -0.1315   -1.7074 H   0  0  0  0  0  0  0  0  0  0  0  0
    4.0792    1.7240   -1.6039 H   0  0  0  0  0  0  0  0  0  0  0  0
    4.4211    1.3982    0.1017 H   0  0  0  0  0  0  0  0  0  0  0  0
    5.3042   -1.6181    2.4255 H   0  0  0  0  0  0  0  0  0  0  0  0
    3.7243   -0.8943    2.8177 H   0  0  0  0  0  0  0  0  0  0  0  0
    4.8729   -0.0165    1.7630 H   0  0  0  0  0  0  0  0  0  0  0  0
    2.8708   -3.5623    0.2888 H   0  0  0  0  0  0  0  0  0  0  0  0
    4.2445   -3.7157    1.4234 H   0  0  0  0  0  0  0  0  0  0  0  0
    2.7025   -3.0936    2.0158 H   0  0  0  0  0  0  0  0  0  0  0  0
   -1.3554    2.0277    0.3970 H   0  0  0  0  0  0  0  0  0  0  0  0
   -2.1394    3.5289    2.1817 H   0  0  0  0  0  0  0  0  0  0  0  0
   -2.6684    2.6281    4.4510 H   0  0  0  0  0  0  0  0  0  0  0  0
   -2.3709    0.1874    4.9032 H   0  0  0  0  0  0  0  0  0  0  0  0
   -1.6005   -1.3238    3.1027 H   0  0  0  0  0  0  0  0  0  0  0  0
    5.7283   -3.6069   -0.4252 H   0  0  0  0  0  0  0  0  0  0  0  0
    6.5535   -2.2468   -1.2408 H   0  0  0  0  0  0  0  0  0  0  0  0
    6.5784   -2.3632    0.5449 H   0  0  0  0  0  0  0  0  0  0  0  0
    1.9016    2.7247   -2.2946 H   0  0  0  0  0  0  0  0  0  0  0  0
    0.1078    4.3191   -1.6469 H   0  0  0  0  0  0  0  0  0  0  0  0
   -0.2893    4.8449    0.7577 H   0  0  0  0  0  0  0  0  0  0  0  0
    1.0937    3.7353    2.5112 H   0  0  0  0  0  0  0  0  0  0  0  0
    2.8888    2.1426    1.8602 H   0  0  0  0  0  0  0  0  0  0  0  0
   -3.9955   -1.4897   -2.3357 H   0  0  0  0  0  0  0  0  0  0  0  0
   -5.8395   -3.1148   -2.0824 H   0  0  0  0  0  0  0  0  0  0  0  0
   -6.0816   -4.4151    0.0374 H   0  0  0  0  0  0  0  0  0  0  0  0
   -4.4308   -4.0879    1.8805 H   0  0  0  0  0  0  0  0  0  0  0  0
   -2.5794   -2.5072    1.6231 H   0  0  0  0  0  0  0  0  0  0  0  0
   -4.3108    0.4863   -0.2439 H   0  0  0  0  0  0  0  0  0  0  0  0
   -4.9651    2.6708   -1.1870 H   0  0  0  0  0  0  0  0  0  0  0  0
   -3.4704    3.8334   -2.8179 H   0  0  0  0  0  0  0  0  0  0  0  0
   -1.3169    2.7633   -3.4910 H   0  0  0  0  0  0  0  0  0  0  0  0
   -0.6516    0.6062   -2.5502 H   0  0  0  0  0  0  0  0  0  0  0  0
  1 23  1  1  0  0  0
  1 16  1  0  0  0  0
  2  1  1  0  0  0  0
  2  3  1  0  0  0  0
  3 43  1  0  0  0  0
  4  3  1  0  0  0  0
  4  5  1  0  0  0  0
  5 12  1  0  0  0  0
  5 11  1  0  0  0  0
  6  5  1  0  0  0  0
  7  8  1  0  0  0  0
  7  6  1  0  0  0  0
  8 44  1  6  0  0  0
  8 10  1  0  0  0  0
  8  4  1  0  0  0  0
  9  7  2  0  0  0  0
 10 25  1  0  0  0  0
 10 46  1  0  0  0  0
 11 47  1  0  0  0  0
 11 48  1  0  0  0  0
 12 51  1  0  0  0  0
 12 52  1  0  0  0  0
 13 31  1  0  0  0  0
 13  1  1  0  0  0  0
 14 15  2  0  0  0  0
 14 13  1  0  0  0  0
 16 21  1  0  0  0  0
 17 16  2  0  0  0  0
 17 18  1  0  0  0  0
 18 19  2  0  0  0  0
 19 20  1  0  0  0  0
 19 55  1  0  0  0  0
 20 56  1  0  0  0  0
 21 57  1  0  0  0  0
 21 20  2  0  0  0  0
 22  2  1  0  0  0  0
 24  6  1  0  0  0  0
 24 60  1  0  0  0  0
 25 30  2  0  0  0  0
 26 27  2  0  0  0  0
 26 25  1  0  0  0  0
 27 28  1  0  0  0  0
 28 63  1  0  0  0  0
 28 29  2  0  0  0  0
 29 64  1  0  0  0  0
 30 29  1  0  0  0  0
 30 65  1  0  0  0  0
 31 36  2  0  0  0  0
 32 33  2  0  0  0  0
 32 31  1  0  0  0  0
 33 34  1  0  0  0  0
 34 68  1  0  0  0  0
 34 35  2  0  0  0  0
 35 69  1  0  0  0  0
 36 35  1  0  0  0  0
 36 70  1  0  0  0  0
 37 38  1  0  0  0  0
 37 13  1  0  0  0  0
 38 71  1  0  0  0  0
 39 72  1  0  0  0  0
 39 38  2  0  0  0  0
 40 39  1  0  0  0  0
 41 40  2  0  0  0  0
 41 42  1  0  0  0  0
 42 37  2  0  0  0  0
 45 10  1  0  0  0  0
 49 11  1  0  0  0  0
 50 12  1  0  0  0  0
 53 17  1  0  0  0  0
 54 18  1  0  0  0  0
 58 24  1  0  0  0  0
 59 24  1  0  0  0  0
 61 26  1  0  0  0  0
 62 27  1  0  0  0  0
 66 32  1  0  0  0  0
 67 33  1  0  0  0  0
 73 40  1  0  0  0  0
 74 41  1  0  0  0  0
 75 42  1  0  0  0  0
M  RAD  3   2   2   3   2  15   2
M  END
>  <File Format>
g03

$$$$
REDO_h_7_fr_ts1.log
 OpenBabel02202016533D
Gaussian sw/gaussian//g16/g16 #p opt=(calcfc,ts,noeigentest) freq b3lyp scrf=(sm
 75 79  0  0  1  0  0  0  0  0999 V2000
   -1.2587    0.1283    0.6619 C   0  0  2  0  0  0  0  0  0  0  0  0
    0.2091    0.0544    0.3771 C   0  0  0  0  0  0  0  0  0  0  0  0
    0.9938   -1.0739    0.5937 C   0  0  0  0  0  0  0  0  0  0  0  0
    2.2967   -1.1458    0.3547 N   0  0  0  0  0  0  0  0  0  0  0  0
    3.0563   -2.4243    0.4357 C   0  0  0  0  0  0  0  0  0  0  0  0
    4.3456   -2.0046   -0.1193 N   0  0  0  0  0  0  0  0  0  0  0  0
    4.4224   -0.6979   -0.4748 C   0  0  0  0  0  0  0  0  0  0  0  0
    3.1013   -0.0295   -0.1255 C   0  0  2  0  0  0  0  0  0  0  0  0
    5.3881   -0.1281   -0.9563 O   0  0  0  0  0  0  0  0  0  0  0  0
    3.2875    1.1094    0.9193 C   0  0  0  0  0  0  0  0  0  0  0  0
    3.1801   -2.8729    1.8927 C   0  0  0  0  0  0  0  0  0  0  0  0
    2.4040   -3.4983   -0.4390 C   0  0  0  0  0  0  0  0  0  0  0  0
   -2.1736   -0.7547   -0.2400 C   0  0  0  0  0  0  0  0  0  0  0  0
   -1.2704   -0.5082   -1.8364 N   0  0  0  0  0  0  0  0  0  0  0  0
   -0.1652   -0.2561   -1.8236 N   0  0  0  0  0  0  0  0  0  0  0  0
   -1.7496    1.5607    0.7995 C   0  0  0  0  0  0  0  0  0  0  0  0
   -2.7011    1.8639    1.7838 C   0  0  0  0  0  0  0  0  0  0  0  0
   -3.2115    3.1571    1.9103 C   0  0  0  0  0  0  0  0  0  0  0  0
   -2.7732    4.1699    1.0513 C   0  0  0  0  0  0  0  0  0  0  0  0
   -1.8200    3.8791    0.0718 C   0  0  0  0  0  0  0  0  0  0  0  0
   -1.3112    2.5833   -0.0531 C   0  0  0  0  0  0  0  0  0  0  0  0
    0.7098    1.0088    0.2289 H   0  0  0  0  0  0  0  0  0  0  0  0
   -1.4347   -0.3636    1.6365 H   0  0  0  0  0  0  0  0  0  0  0  0
    5.4579   -2.9189   -0.2716 C   0  0  0  0  0  0  0  0  0  0  0  0
    3.1125    2.4916    0.3355 C   0  0  0  0  0  0  0  0  0  0  0  0
    2.1454    3.3672    0.8496 C   0  0  0  0  0  0  0  0  0  0  0  0
    1.9673    4.6405    0.2980 C   0  0  0  0  0  0  0  0  0  0  0  0
    2.7539    5.0525   -0.7809 C   0  0  0  0  0  0  0  0  0  0  0  0
    3.7208    4.1846   -1.3026 C   0  0  0  0  0  0  0  0  0  0  0  0
    3.8995    2.9147   -0.7492 C   0  0  0  0  0  0  0  0  0  0  0  0
   -2.0635   -2.2399   -0.0899 C   0  0  0  0  0  0  0  0  0  0  0  0
   -1.6938   -2.8522    1.1193 C   0  0  0  0  0  0  0  0  0  0  0  0
   -1.6502   -4.2449    1.2266 C   0  0  0  0  0  0  0  0  0  0  0  0
   -1.9646   -5.0454    0.1269 C   0  0  0  0  0  0  0  0  0  0  0  0
   -2.3475   -4.4458   -1.0791 C   0  0  0  0  0  0  0  0  0  0  0  0
   -2.4111   -3.0588   -1.1825 C   0  0  0  0  0  0  0  0  0  0  0  0
   -3.5601   -0.2695   -0.4906 C   0  0  0  0  0  0  0  0  0  0  0  0
   -3.8163    0.8483   -1.3052 C   0  0  0  0  0  0  0  0  0  0  0  0
   -5.1129    1.3350   -1.4435 C   0  0  0  0  0  0  0  0  0  0  0  0
   -6.1712    0.7243   -0.7585 C   0  0  0  0  0  0  0  0  0  0  0  0
   -5.9281   -0.3914    0.0453 C   0  0  0  0  0  0  0  0  0  0  0  0
   -4.6319   -0.8971    0.1675 C   0  0  0  0  0  0  0  0  0  0  0  0
    0.5356   -2.0004    0.9388 H   0  0  0  0  0  0  0  0  0  0  0  0
    2.6489    0.3762   -1.0444 H   0  0  0  0  0  0  0  0  0  0  0  0
    4.2899    1.0129    1.3653 H   0  0  0  0  0  0  0  0  0  0  0  0
    2.5692    0.9591    1.7365 H   0  0  0  0  0  0  0  0  0  0  0  0
    3.7615   -3.8034    1.9609 H   0  0  0  0  0  0  0  0  0  0  0  0
    2.1801   -3.0666    2.3080 H   0  0  0  0  0  0  0  0  0  0  0  0
    3.6741   -2.0943    2.4920 H   0  0  0  0  0  0  0  0  0  0  0  0
    2.2869   -3.1312   -1.4690 H   0  0  0  0  0  0  0  0  0  0  0  0
    3.0277   -4.4032   -0.4500 H   0  0  0  0  0  0  0  0  0  0  0  0
    1.4189   -3.7828   -0.0434 H   0  0  0  0  0  0  0  0  0  0  0  0
   -3.0553    1.0740    2.4511 H   0  0  0  0  0  0  0  0  0  0  0  0
   -3.9536    3.3741    2.6823 H   0  0  0  0  0  0  0  0  0  0  0  0
   -3.1715    5.1828    1.1474 H   0  0  0  0  0  0  0  0  0  0  0  0
   -1.4680    4.6628   -0.6030 H   0  0  0  0  0  0  0  0  0  0  0  0
   -0.5779    2.3783   -0.8348 H   0  0  0  0  0  0  0  0  0  0  0  0
    5.7394   -3.3641    0.6949 H   0  0  0  0  0  0  0  0  0  0  0  0
    5.2207   -3.7264   -0.9814 H   0  0  0  0  0  0  0  0  0  0  0  0
    6.3071   -2.3429   -0.6602 H   0  0  0  0  0  0  0  0  0  0  0  0
    1.5211    3.0477    1.6878 H   0  0  0  0  0  0  0  0  0  0  0  0
    1.2068    5.3078    0.7111 H   0  0  0  0  0  0  0  0  0  0  0  0
    2.6155    6.0458   -1.2150 H   0  0  0  0  0  0  0  0  0  0  0  0
    4.3404    4.5001   -2.1461 H   0  0  0  0  0  0  0  0  0  0  0  0
    4.6521    2.2336   -1.1553 H   0  0  0  0  0  0  0  0  0  0  0  0
   -1.4691   -2.2511    2.0009 H   0  0  0  0  0  0  0  0  0  0  0  0
   -1.3728   -4.7013    2.1794 H   0  0  0  0  0  0  0  0  0  0  0  0
   -1.9221   -6.1338    0.2096 H   0  0  0  0  0  0  0  0  0  0  0  0
   -2.6028   -5.0635   -1.9429 H   0  0  0  0  0  0  0  0  0  0  0  0
   -2.7168   -2.5981   -2.1235 H   0  0  0  0  0  0  0  0  0  0  0  0
   -3.0001    1.3276   -1.8452 H   0  0  0  0  0  0  0  0  0  0  0  0
   -5.3009    2.1968   -2.0876 H   0  0  0  0  0  0  0  0  0  0  0  0
   -7.1863    1.1152   -0.8607 H   0  0  0  0  0  0  0  0  0  0  0  0
   -6.7497   -0.8771    0.5764 H   0  0  0  0  0  0  0  0  0  0  0  0
   -4.4461   -1.7674    0.7981 H   0  0  0  0  0  0  0  0  0  0  0  0
  1 16  1  0  0  0  0
  1 23  1  1  0  0  0
  2  3  1  0  0  0  0
  2  1  1  0  0  0  0
  3 43  1  0  0  0  0
  4  5  1  0  0  0  0
  4  3  1  0  0  0  0
  5 11  1  0  0  0  0
  6  5  1  0  0  0  0
  7  8  1  0  0  0  0
  7  6  1  0  0  0  0
  8 44  1  6  0  0  0
  8  4  1  0  0  0  0
  8 10  1  0  0  0  0
  9  7  2  0  0  0  0
 10 45  1  0  0  0  0
 10 46  1  0  0  0  0
 11 47  1  0  0  0  0
 11 48  1  0  0  0  0
 11 49  1  0  0  0  0
 12 52  1  0  0  0  0
 12  5  1  0  0  0  0
 13 31  1  0  0  0  0
 13  1  1  0  0  0  0
 14 15  2  0  0  0  0
 14 13  1  0  0  0  0
 16 17  2  0  0  0  0
 17 18  1  0  0  0  0
 17 53  1  0  0  0  0
 18 54  1  0  0  0  0
 19 55  1  0  0  0  0
 19 18  2  0  0  0  0
 20 19  1  0  0  0  0
 21 20  2  0  0  0  0
 21 16  1  0  0  0  0
 22  2  1  0  0  0  0
 24  6  1  0  0  0  0
 24 58  1  0  0  0  0
 25 26  1  0  0  0  0
 25 10  1  0  0  0  0
 26 61  1  0  0  0  0
 27 62  1  0  0  0  0
 27 26  2  0  0  0  0
 28 27  1  0  0  0  0
 29 28  2  0  0  0  0
 29 30  1  0  0  0  0
 30 25  2  0  0  0  0
 31 32  2  0  0  0  0
 32 33  1  0  0  0  0
 32 66  1  0  0  0  0
 33 67  1  0  0  0  0
 34 68  1  0  0  0  0
 34 33  2  0  0  0  0
 35 34  1  0  0  0  0
 36 35  2  0  0  0  0
 36 31  1  0  0  0  0
 37 13  1  0  0  0  0
 37 42  2  0  0  0  0
 38 37  1  0  0  0  0
 39 38  2  0  0  0  0
 39 40  1  0  0  0  0
 40 41  2  0  0  0  0
 41 42  1  0  0  0  0
 41 74  1  0  0  0  0
 42 75  1  0  0  0  0
 50 12  1  0  0  0  0
 51 12  1  0  0  0  0
 56 20  1  0  0  0  0
 57 21  1  0  0  0  0
 59 24  1  0  0  0  0
 60 24  1  0  0  0  0
 63 28  1  0  0  0  0
 64 29  1  0  0  0  0
 65 30  1  0  0  0  0
 69 35  1  0  0  0  0
 70 36  1  0  0  0  0
 71 38  1  0  0  0  0
 72 39  1  0  0  0  0
 73 40  1  0  0  0  0
M  RAD  3   2   2   3   2  15   2
M  END
>  <File Format>
g03

$$$$
